# Supplementary material for: Structural footprinting in protein structure comparison: the impact of structural fragments
Source: BMC Struct Biol. 2007 Aug 9;7:53. doi: 10.1186/1472-6807-7-53 (PMC2082327; doi:10.1186/1472-6807-7-53)
Supplement: Additional file 3 — The Python code for the SSEF and SEGF methods. An archive that contains the Python code and auxiliary files necessary to compute: (i) the SEGF footprint from a PDB file of a structure; (ii) the SSEF footprint from a PDB file of a structure; (iii) structural similarity score given PDB files of structures using either SSEF, SEGF or SSEF+SEGF method. [file 1472-6807-7-53-S3.zip]

Archive with 15 entries (15 files):
- segf.errors
- segf.models
- segf.norm
- ssef.errors
- ssef.models
- ssef.norm
- struct_footprint_utilities.py
- 1f4pA0.pdb
- 1mek00.pdb
- 1mek00.segf
- 1mek00.ssef
- compute_segf_footprint.py
- compute_ssef_footprint.py
- compute_struct_sim.py
- README
