# Supplementary material for: Structural footprinting in protein structure comparison: the impact of structural fragments
Source: BMC Struct Biol. 2007 Aug 9;7:53. doi: 10.1186/1472-6807-7-53 (PMC2082327; doi:10.1186/1472-6807-7-53)
Supplement: Additional file 3 — The Python code for the SSEF and SEGF methods. An archive that contains the Python code and auxiliary files necessary to compute: (i) the SEGF footprint from a PDB file of a structure; (ii) the SSEF footprint from a PDB file of a structure; (iii) structural similarity score given PDB files of structures using either SSEF, SEGF or SSEF+SEGF method. [file 1472-6807-7-53-S3.zip › segf.models]

d1a6q_2 138 169 404 -9.896958e-01 -1.177907e+00 -8.091998e-01 -9.098371e-01 -9.570004e-01 -1.164479e+00 -1.021506e+00 -5.500688e-01 -5.283625e-01 -1.015073e+00 -9.816870e-01 -1.625652e+00 7.941148e-01 -4.380501e-01
d1auk__ 293 324 219 -2.114820e-01 -7.087962e-01 -5.896655e-01 -2.711128e-01 -7.504293e-01 -7.794780e-01 -5.591835e-01 2.937945e-01 -6.581928e-01 -5.393207e-01 -4.468091e-01 -7.554647e-02 -5.468106e-01 -6.472552e-01
d1am2__ 155 186 669 -8.966728e-01 -2.216267e+00 -7.874215e-01 -9.841799e-01 -8.237731e-01 -1.374873e+00 -1.199625e+00 -8.834994e-01 -8.452256e-01 -1.821586e+00 -4.131320e-01 -9.045196e-01 4.096150e-02 -1.737590e+00
d1m6ia1 245 413 488 -6.215086e-01 -8.710717e-01 -8.924353e-01 -5.589459e-01 -1.013962e+00 -8.257341e-01 -6.978402e-01 -3.419029e-01 -5.661962e-01 -8.873647e-01 -3.034796e-01 -8.880848e-01 5.860205e-01 -7.953148e-01
d1kjna_ 80 111 116 8.068796e-01 1.011647e+00 -2.556245e-01 -2.111064e-01 -1.572932e-01 -3.029650e-01 5.333322e-01 1.517732e+00 1.950551e+00 2.152025e+00 5.647141e+00 3.333590e+00 4.840816e+00 4.495144e+00
d1k92a2 280 311 363 3.241195e-01 -3.603069e-02 -3.053205e-01 5.679985e-01 -6.312260e-01 4.225370e-02 6.930862e-01 5.476259e-01 2.795408e-01 -3.348564e-01 -1.516514e-01 1.975117e-02 -3.658844e-02 -9.317489e-01
d1fx7a2 75 106 73 1.128634e+00 2.059111e+00 1.596754e+00 1.648200e+00 1.875998e+00 1.981840e+00 5.293800e-01 8.450381e-01 1.209578e+00 2.676665e+00 -2.026624e+00 2.496258e+00 -1.586916e+00 3.299339e+00
d1hw7a_ 164 195 439 -7.764780e-02 -1.065973e+00 -5.383532e-01 -2.741641e-01 -7.576640e-01 -8.543694e-01 -5.742300e-02 -8.515239e-02 -3.796395e-01 -1.051121e+00 -3.050471e-01 -4.923812e-01 -6.485773e-02 -1.463928e+00
d1svb_2 129 160 569 -8.933202e-01 -1.604888e+00 -8.150410e-01 -9.017497e-01 -7.674265e-01 -1.156016e+00 -1.362250e+00 -8.016044e-01 -1.217652e+00 -1.492248e+00 -2.789340e-01 -8.335499e-01 -2.528784e-01 -1.412814e+00
d1js8a2 2820 2851 797 -1.241484e+00 -2.160525e+00 -8.027974e-01 -9.006452e-01 -9.772513e-01 -1.427706e+00 -1.176413e+00 -9.899308e-01 -1.158246e+00 -1.792432e+00 -1.828433e-01 -9.941399e-01 -4.214125e-01 -1.442893e+00
d1ji8a_ 38 69 456 5.954293e-01 6.791814e-01 3.064071e-01 6.045664e-01 4.991408e-01 8.314276e-01 6.575036e-01 3.855162e-01 6.459145e-01 3.334861e-01 -7.849931e-01 3.730512e-01 -3.385616e-01 -3.006796e-01
d1bd0a1 293 324 363 -2.045836e+00 -2.741257e-01 -4.025568e-01 -1.396118e+00 -1.390490e+00 -8.585577e-01 -6.960000e-01 -1.948155e+00 -1.817739e+00 6.207855e-01 -1.471099e-01 -2.685946e+00 -2.551060e-01 6.671052e-01
d1eu1a2 369 410 39 -9.494148e-01 7.984255e-01 -8.899128e-01 -5.987255e-02 -1.494533e+00 5.331202e-01 -8.347948e-01 -6.994539e-01 -1.413158e+00 -1.941843e-01 -5.682592e-01 -6.756300e-01 -2.036913e-01 -2.800521e-01
d1g3p_2 115 146 354 -1.974830e+00 -1.146817e+00 -6.210049e-01 -1.333654e+00 -1.081436e+00 -1.071097e+00 -9.458194e-01 -1.952269e+00 -1.304044e+00 -1.080544e+00 1.069085e+00 -1.693220e+00 -1.106618e+00 -6.394982e-01
d1j2ma_ 56 87 543 7.859488e-01 8.941629e-01 6.981961e-01 7.542430e-01 8.244443e-01 8.870255e-01 4.957304e-02 3.674975e-01 7.502485e-01 8.142149e-01 -2.921999e-01 8.028999e-01 3.552883e-02 4.282311e-01
d1e3ma1 535 566 456 1.893428e+00 1.732322e+00 3.165276e+00 2.605103e+00 2.631032e+00 2.440090e+00 2.576370e+00 1.907403e+00 1.829249e+00 1.410710e+00 3.945455e-01 9.816940e-01 3.739229e-01 6.176801e-02
d1mxa_2 118 149 125 -2.670628e-01 1.657459e-01 -9.359059e-01 4.362484e-01 -1.092390e+00 8.066173e-03 6.325653e-01 -2.551364e-01 -7.076561e-01 2.784903e-01 -4.488720e-01 -4.204275e-01 2.300882e-03 -3.297238e-01
d1f75a_ 38 69 654 1.075196e+00 1.103112e+00 1.030045e+00 9.557068e-01 1.217627e+00 1.262208e+00 1.348932e+00 1.121142e+00 1.256553e+00 9.839122e-01 3.774447e-01 8.754893e-01 4.416295e-01 1.368890e-01
d1m6ia1 256 424 105 -1.007922e+00 1.925386e-02 -1.008537e+00 -1.120885e+00 -8.896916e-01 -3.957738e-01 -4.537646e-01 -1.913138e+00 -5.911797e-01 3.171909e-01 -5.480962e-01 -2.694238e-01 4.208730e-01 6.518005e-01
d1c22a_ 218 249 545 -1.859567e+00 -1.702484e+00 -5.769069e-01 -1.287680e+00 -1.102104e+00 -1.177380e+00 -9.989307e-01 -1.281729e+00 -1.268839e+00 -1.658048e+00 1.389467e-01 -1.227980e+00 -4.149334e-01 -1.467084e+00
d1iknd_ 91 127 290 -6.500385e-01 2.571202e-01 -1.039243e+00 6.351054e-02 -1.578678e+00 6.666436e-02 -6.260183e-01 -4.814544e-03 -5.688499e-01 9.490121e-02 -3.054622e-01 -5.401558e-01 3.061820e-01 2.190656e-01
d1euha_ 205 236 488 5.628421e-01 -2.102851e-01 1.077683e-01 -2.220384e-02 4.266966e-02 -3.380472e-01 4.852786e-02 6.246463e-01 3.761241e-01 -2.394501e-01 1.143353e+00 3.640358e-01 9.570926e-01 -2.744645e-01
d1eu1a2 408 439 301 -1.056713e+00 -1.292299e+00 -9.414707e-01 -5.939287e-01 -1.076643e+00 -1.043558e+00 -1.047794e+00 -1.081966e+00 -8.875125e-01 -1.289627e+00 -1.430134e-01 -1.400482e+00 -2.259309e-01 -1.076661e+00
d1cbf__ 17 48 38 2.537364e-01 2.674234e-02 -4.212233e-01 1.284821e-01 -5.147074e-01 -1.999241e-01 1.604441e-01 5.775008e-01 1.020702e-03 -1.441809e-01 1.035443e+00 -1.115556e-01 1.931835e+00 2.503040e-01
d1gyta1 82 113 642 7.590475e-01 5.692311e-01 4.030921e-01 2.170120e-01 6.550962e-01 3.617490e-01 6.209654e-01 6.123252e-01 9.210748e-01 6.002849e-01 6.905608e-01 8.524650e-01 7.872395e-01 3.898458e-01
d1bjt__ 950 981 621 2.161084e-01 -6.411241e-01 -1.932714e-01 -3.798368e-01 -3.854731e-02 -5.081919e-01 1.919650e-01 -2.755769e-02 7.215136e-02 -7.719626e-01 -2.469929e-01 -3.930969e-01 5.826579e-02 -1.297957e+00
d1i19a2 228 259 118 -1.176488e+00 -1.579183e-01 -1.383467e+00 -2.115182e-02 -1.540531e+00 -4.376226e-01 -8.074377e-01 -5.213876e-01 -1.694910e+00 -2.119650e-01 2.148953e+00 -1.157155e+00 -2.314157e+00 3.443006e-01
d1d0ca_ 300 331 593 -7.225823e-01 -1.093918e+00 -7.824776e-01 -7.264773e-01 -7.961484e-01 -8.905694e-01 -1.030374e+00 -7.341415e-01 -8.087046e-01 -1.242900e+00 -1.032711e+00 -4.968751e-01 -7.071366e-01 -1.075695e+00
d1dvka_ 158 189 133 1.780647e+00 2.142704e+00 2.698980e+00 2.425356e+00 2.429783e+00 2.438202e+00 1.886882e+00 1.976387e+00 2.060220e+00 2.459327e+00 1.215485e+00 2.554589e+00 1.163528e+00 2.475473e+00
d1p5ha_ 258 289 311 -1.146755e+00 -5.341184e-01 -8.310154e-01 -6.573460e-01 -9.517669e-01 -8.900494e-01 -9.435604e-01 -1.174745e+00 -1.313331e+00 -7.773272e-01 -1.445123e+00 -5.792740e-01 -2.130154e+00 8.361177e-01
d1gkza1 92 123 487 1.216490e+00 1.124788e+00 1.487710e+00 1.252644e+00 1.640132e+00 1.484754e+00 1.437977e+00 1.050990e+00 1.091975e+00 6.949212e-01 -4.207662e-01 5.521053e-01 -8.935501e-02 -1.263404e-01
d1mqsa_ 277 323 212 -5.004955e-01 5.711785e-01 -8.735089e-01 -1.127889e+00 8.955188e-02 1.509157e-01 1.261645e-02 -6.833875e-01 -3.060100e-01 1.379751e+00 -7.504807e-01 -4.928615e-01 3.605044e-01 7.044847e-01
d1g71a_ 256 287 684 1.225014e+00 7.081358e-01 1.478483e+00 1.219520e+00 1.176785e+00 9.397197e-01 1.389741e+00 1.005969e+00 9.236255e-01 3.101141e-01 1.653002e-01 3.696480e-01 2.614032e-01 -5.701414e-01
d1mqsa_ 182 213 512 1.221331e+00 1.299826e+00 1.436453e+00 1.566356e+00 1.335547e+00 1.670361e+00 1.279730e+00 1.280890e+00 1.123070e+00 1.033072e+00 1.279291e-01 8.012838e-01 2.479439e-01 1.490512e-03
d2pil__ 57 88 109 -8.318922e-01 5.144741e-01 -7.870863e-01 -1.069699e+00 -5.233544e-01 -1.775597e-01 -1.203866e+00 -1.144232e+00 -4.153795e-01 5.690976e-01 -4.692747e-01 -2.761955e-01 -4.319772e-01 2.355377e+00
d1ois__ 165 196 171 -5.386310e-01 4.651308e-01 -1.283024e+00 5.406687e-01 -1.570619e+00 3.478914e-01 3.549858e-01 9.163648e-02 -1.182288e+00 3.209149e-01 6.089608e-01 -1.110305e-01 -1.076585e+00 1.964473e-01
d1lk5a1 24 55 177 9.865496e-01 9.308629e-01 4.182860e-01 3.815063e-01 4.762453e-01 3.586746e-01 1.049352e+00 1.448590e+00 1.327757e+00 1.120889e+00 3.010602e+00 2.172695e+00 2.544392e+00 2.238814e+00
d1fn9a_ 55 86 501 -5.480628e-01 -9.857952e-01 -7.657221e-01 -3.867221e-01 -9.476094e-01 -8.014144e-01 -1.072920e+00 -5.056232e-01 -8.716477e-01 -1.138964e+00 -3.548823e-01 -6.873182e-01 -6.979764e-02 -1.004496e+00
d1acc__ 704 735 379 -7.555419e-01 -1.202071e+00 -8.314298e-01 -5.454952e-01 -9.861085e-01 -9.384724e-01 -9.061692e-01 -7.254892e-01 -9.297017e-01 -1.268085e+00 -4.033916e-01 -1.042029e+00 2.831787e-01 -1.168012e+00
d1e12a_ 174 205 250 1.682058e+00 1.872393e+00 2.465034e+00 2.164048e+00 2.264181e+00 2.189358e+00 1.986520e+00 1.836200e+00 1.882497e+00 1.981409e+00 9.795045e-01 1.921239e+00 9.500671e-01 1.679020e+00
d1f44a2 137 168 298 1.636770e+00 1.648223e+00 2.167205e+00 1.938203e+00 1.871140e+00 1.833601e+00 1.940126e+00 1.873784e+00 1.921276e+00 1.714458e+00 1.822735e+00 1.879905e+00 1.502371e+00 1.454939e+00
d1jaja_ 110 141 383 1.026953e+00 1.210155e+00 8.592207e-01 6.674647e-01 1.269793e+00 1.131129e+00 7.806363e-01 8.524436e-01 1.368119e+00 1.146154e+00 1.298111e+00 1.346362e+00 1.284756e+00 1.315982e+00
d1nxua_ 4 35 72 1.273707e+00 2.236982e+00 1.806455e+00 1.909479e+00 2.117160e+00 2.360038e+00 7.944766e-01 1.153752e+00 1.171469e+00 2.852209e+00 -1.108864e+00 2.397811e+00 -6.405381e-01 3.215929e+00
d1eu1a2 396 427 206 -5.721263e-01 1.635412e-01 -8.597569e-01 -1.215572e+00 -4.616297e-01 -4.497152e-01 -8.593475e-01 -1.743976e-03 -4.402121e-01 7.064302e-01 -7.881065e-01 -6.968682e-01 2.184026e+00 1.282489e+00
d1dfma_ 58 89 124 -9.386599e-01 1.417540e-01 -9.677099e-01 -1.166442e+00 -1.591430e-01 -3.147696e-01 -8.856384e-01 -1.724041e+00 -7.533239e-01 -4.178260e-02 -1.069653e+00 -3.063371e-01 -2.256186e+00 1.323407e+00
d1c8za_ 253 284 813 -1.165819e+00 -1.409272e+00 -8.526860e-01 -1.068982e+00 -8.054831e-01 -1.062321e+00 -1.227616e+00 -1.164836e+00 -8.840622e-01 -1.504292e+00 -6.660568e-01 -8.510186e-01 -5.955401e-01 -1.174106e+00
d1d3va_ 127 158 96 8.662032e-01 8.357444e-01 5.158866e-01 6.093435e-01 2.891743e-01 2.546574e-01 -2.173996e-01 1.047500e+00 1.961319e+00 1.542377e+00 2.021019e+00 1.482293e+00 1.668298e+00 1.881819e+00
d1eu1a2 402 433 348 -7.595844e-01 -6.693175e-01 -9.364171e-01 -1.156505e+00 -4.931264e-01 -9.254563e-01 -8.381082e-01 -8.930756e-01 -1.818787e-01 -4.899550e-01 -6.265764e-01 -1.437745e+00 9.228015e-01 4.323506e-03
d1dtoa_ 109 142 223 -2.193035e+00 -9.119370e-01 -7.643140e-01 -9.939819e-01 -1.053845e+00 -1.343986e+00 -1.454355e+00 -1.173742e+00 -1.924084e+00 -1.063434e+00 3.908018e+00 -2.868037e+00 -3.398962e+00 1.181541e+00
d1utg__ 9 40 406 1.110578e+00 1.328535e+00 1.210298e+00 1.178093e+00 1.384390e+00 1.432244e+00 7.038051e-01 1.094733e+00 1.052287e+00 1.264482e+00 4.905820e-01 1.178479e+00 5.856252e-01 1.039840e+00
d1ois__ 154 185 261 -1.539833e+00 -4.572081e-01 -1.032208e+00 -6.599762e-01 -1.472350e+00 -5.609215e-01 -9.666887e-01 -1.248657e+00 -1.417686e+00 -6.139246e-01 1.335230e+00 -1.614756e+00 -1.527762e+00 -2.749129e-01
d1k8ta_ 328 359 301 -5.493434e-01 -3.881084e-01 -6.674306e-01 -5.969019e-01 -5.772125e-01 -6.484954e-01 -4.380438e-01 -9.280221e-01 -8.668961e-01 -3.596011e-01 -2.171972e+00 2.442548e-01 -1.519402e+00 1.053074e-01
d1ap8__ 3 34 560 -3.632087e-01 -1.571429e+00 -6.645010e-01 -6.625265e-01 -7.555888e-01 -1.133301e+00 -7.932196e-01 -5.552559e-01 -6.140520e-01 -1.489160e+00 1.061322e-02 -5.889126e-01 3.040258e-01 -1.427496e+00
d1khda2 116 156 458 3.848596e-01 3.516842e-01 6.903676e-02 3.200470e-01 4.083524e-03 8.752291e-02 -2.388014e-01 8.503039e-02 3.405622e-01 1.977469e-01 -3.626035e-01 6.501120e-01 -9.219938e-02 6.629272e-01
d1i50a_ 897 928 194 5.986028e-01 7.171901e-01 3.467250e-01 4.235654e-01 2.870499e-01 1.852865e-01 -2.737294e-01 9.043001e-02 1.257588e+00 1.151274e+00 4.408754e-01 1.294952e+00 6.346356e-01 1.776562e+00
d1d8ia_ 500 531 200 1.799990e+00 1.703723e+00 2.810894e+00 2.370513e+00 2.322483e+00 2.185638e+00 2.220220e+00 1.849604e+00 1.905746e+00 1.588661e+00 9.260874e-01 1.432909e+00 7.573684e-01 6.743960e-01
d1ejea_ 107 138 419 -1.688242e+00 -7.584393e-01 -7.334536e-01 -1.071281e+00 -1.173456e+00 -1.006230e+00 -6.010749e-01 -1.929565e+00 -2.133798e+00 -9.741142e-02 -2.217171e-01 -1.504712e+00 -3.728352e-01 -3.015069e-01
d1lci__ 264 295 476 5.955364e-01 5.351814e-01 5.909079e-02 2.351846e-01 1.307333e-01 2.053634e-01 3.363269e-01 8.648596e-01 9.144213e-01 6.373825e-01 1.222408e+00 9.473177e-01 1.226473e+00 8.946167e-01
d1gyha_ 183 214 336 -1.646794e+00 -1.251746e+00 -7.405406e-01 -9.552812e-01 -1.297783e+00 -9.749054e-01 -1.295600e+00 -9.946564e-01 -1.668314e+00 -1.302562e+00 5.994908e-02 -1.119341e+00 -6.424671e-01 -1.229326e+00
d1gqea_ 116 147 580 -1.567131e-01 -6.175331e-01 -5.203708e-01 -2.881816e-01 -5.339585e-01 -5.104184e-01 -4.291224e-01 -1.966667e-01 -5.410145e-01 -8.411872e-01 -7.433654e-01 -3.589592e-01 -2.431027e-01 -1.038156e+00
d1g10a_ 48 79 352 8.548605e-02 -3.419083e-01 -3.162852e-01 6.265491e-03 -4.968521e-01 -3.658714e-01 -4.931688e-01 -3.086434e-01 -8.086354e-02 -5.407807e-01 -2.438142e-01 1.046483e-02 -7.326520e-03 -6.381531e-01
d1qgta_ 88 119 289 1.616907e+00 1.727418e+00 2.462078e+00 2.011603e+00 2.472549e+00 2.280412e+00 1.774095e+00 1.508085e+00 1.631036e+00 1.628072e+00 9.970149e-02 1.167102e+00 1.842687e-01 4.712428e-01
d1tx4a_ 193 224 100 8.223290e-01 1.602860e+00 1.066291e+00 1.259271e+00 1.306419e+00 1.380523e+00 -4.463432e-02 6.647284e-01 1.063993e-01 1.802587e+00 -2.359189e+00 1.921590e+00 -2.027471e+00 2.758580e+00
d1igra2 325 356 144 2.480168e-01 -5.939421e-01 -5.766294e-01 -4.504832e-01 -7.212563e-01 -9.708275e-01 -2.753796e-01 1.457346e-01 -5.815162e-02 -6.933461e-01 2.904556e+00 8.819985e-01 2.463678e+00 6.894438e-01
d1m6ia1 201 232 367 -1.322432e-01 -4.118871e-01 -7.975035e-01 -5.268507e-01 -8.282472e-01 -6.963585e-01 -4.543149e-01 3.045428e-01 5.335060e-03 -3.172674e-01 1.313091e+00 1.364045e-01 1.642414e+00 1.836701e-01
d1jcua_ 153 184 699 -7.505221e-01 -1.432758e+00 -8.467742e-01 -1.062631e+00 -6.101804e-01 -1.100623e+00 -7.182643e-01 -8.951692e-01 -6.969973e-01 -1.282223e+00 -5.714900e-01 -6.700938e-01 -3.006556e-01 -1.398237e+00
d1jzta_ 128 159 688 4.515806e-02 -9.040584e-01 -4.265900e-01 -2.652684e-01 -5.386466e-01 -7.259076e-01 -2.778329e-01 -1.644803e-01 -1.876819e-01 -1.059052e+00 -3.459272e-02 -4.073328e-01 2.760004e-01 -1.143350e+00
d1f6va_ 53 84 199 1.219132e-01 8.999890e-01 -3.145230e-02 6.917185e-02 3.245106e-01 3.836400e-01 -6.149089e-01 -1.172786e-01 -4.039759e-01 1.577493e+00 -1.817308e+00 1.138557e+00 -1.544954e+00 1.668895e+00
d1ey1a_ 81 112 320 1.108080e+00 1.314987e+00 1.333712e+00 1.275569e+00 1.388385e+00 1.315317e+00 6.386067e-01 7.919032e-01 8.313660e-01 1.173796e+00 -4.180013e-01 1.431230e+00 -1.350035e-01 1.413231e+00
d1lre__ 19 50 175 1.111322e+00 1.716248e+00 1.201169e+00 1.694681e+00 1.198382e+00 1.884917e+00 1.039472e+00 1.543943e+00 9.139180e-01 1.839836e+00 -3.865864e-01 1.649649e+00 4.403558e-02 1.645967e+00
d1gkub3 554 609 118 -2.222291e+00 -9.182198e-02 -5.023811e-01 -1.396182e+00 -1.204459e+00 -8.844974e-01 -1.024101e+00 -2.096810e+00 -2.206706e+00 -7.832948e-03 1.906030e+00 -2.542609e+00 -3.011155e+00 2.110291e+00
d1jzta_ 61 92 76 9.644524e-01 1.375974e+00 2.453862e-01 3.548388e-01 4.299812e-01 5.236667e-01 9.215505e-01 1.700212e+00 1.665068e+00 1.914619e+00 3.592707e+00 3.136556e+00 3.269804e+00 4.064687e+00
d1euha_ 329 360 220 2.197858e-01 7.240057e-01 -4.173644e-01 -7.939837e-01 7.327428e-01 3.360570e-01 7.644031e-01 1.647274e-01 9.052232e-01 8.973350e-01 -3.765713e-01 9.916774e-01 -1.953672e-01 1.235737e+00
d1o0ua_ 151 182 823 8.810198e-01 6.589716e-01 7.614941e-01 7.245331e-01 7.995238e-01 7.811093e-01 9.470520e-01 8.043039e-01 9.661689e-01 4.326746e-01 8.907714e-02 4.025569e-01 2.862882e-01 -3.620146e-01
d1atb__ 9 40 75 -1.810407e+00 -3.259158e-02 -7.999469e-01 -9.943578e-01 -8.850142e-01 -1.010756e+00 -1.260301e+00 -2.370218e+00 -1.714457e+00 2.575193e-01 9.413848e-01 -1.411683e+00 -4.747493e+00 2.739330e+00
d1io1a_ 246 277 428 -1.749928e+00 -8.613762e-01 -6.824049e-01 -1.068215e+00 -1.411235e+00 -7.789764e-01 -1.122410e+00 -1.153595e+00 -1.588833e+00 -1.028800e+00 -3.148595e-01 -1.408805e+00 -5.664621e-01 -7.307313e-01
d1nrza_ 102 133 137 -8.266985e-01 2.324432e-01 -1.125200e+00 1.852014e-03 -1.097400e+00 -2.337365e-01 -1.536583e-01 -1.767254e+00 -1.239247e+00 9.736850e-01 -1.098579e-01 -8.017678e-01 -1.087481e+00 5.415766e-01
d1keka4 439 470 801 -9.090659e-01 -1.128691e+00 -9.013086e-01 -1.079204e+00 -5.888320e-01 -1.009415e+00 -9.086845e-01 -8.331538e-01 -8.829373e-01 -1.206160e+00 -6.155374e-01 -9.234218e-01 -4.429883e-01 -6.970458e-01
d1a6q_2 210 241 1036 -6.661793e-01 -1.895518e+00 -7.515171e-01 -8.443198e-01 -7.643172e-01 -1.245724e+00 -1.053293e+00 -8.651170e-01 -8.007721e-01 -1.728091e+00 -3.812492e-01 -7.708665e-01 -6.501209e-02 -1.610623e+00
d1ihna_ 86 117 344 5.561951e-01 5.725080e-01 -2.297865e-01 5.762136e-03 -1.608187e-01 -1.855305e-03 2.451290e-01 1.166355e+00 5.964986e-01 9.009364e-01 2.846440e+00 1.378995e+00 2.646148e+00 1.514407e+00
d1h70a_ 154 185 541 -7.315656e-01 -4.120084e-01 -8.406339e-01 -4.903246e-01 -9.528954e-01 -6.743828e-01 -9.154165e-01 -1.376355e-01 -1.199235e+00 -2.610820e-01 -4.305276e-01 -7.428675e-01 -3.267267e-01 1.049434e-01
d1k0wa_ 121 152 132 -1.490653e-01 3.126049e-01 -4.618511e-01 3.472098e-01 -8.562647e-01 -1.597957e-02 -6.493943e-02 2.497424e-01 -5.871048e-01 2.703621e-01 -2.382590e+00 6.979976e-01 -1.778836e+00 6.659565e-01
d1qq9a_ 165 196 93 7.402676e-01 8.443568e-01 -3.727404e-01 -1.955216e-01 -2.131204e-01 -9.995852e-02 3.542746e-01 9.564558e-01 1.291690e+00 1.172297e+00 6.072518e+00 2.434995e+00 5.628163e+00 3.413415e+00
d1kq3a_ 270 301 446 1.505246e+00 1.660942e+00 2.020736e+00 1.876501e+00 1.945341e+00 1.979608e+00 1.725110e+00 1.578904e+00 1.672501e+00 1.575458e+00 6.785654e-01 1.437867e+00 7.525679e-01 1.137104e+00
d1gca__ 251 282 348 4.437417e-01 7.030814e-01 3.327523e-02 -2.142750e-02 6.048250e-01 5.338656e-01 5.808082e-01 2.155246e-01 9.439875e-01 9.227526e-01 -6.978400e-01 6.221456e-01 -4.045467e-01 2.012751e-01
d1j0ta_ 29 60 221 3.992176e-01 1.311299e+00 -6.431179e-02 7.191237e-01 1.912340e-01 1.235481e+00 4.457409e-01 9.596751e-01 4.853921e-01 1.392949e+00 -4.743642e-01 5.930437e-01 1.989125e-01 1.476453e+00
d1iw0a_ 176 207 641 1.416477e+00 1.254779e+00 1.943495e+00 1.811554e+00 1.634386e+00 1.629451e+00 1.636001e+00 1.354179e+00 1.155681e+00 8.917084e-01 -1.205230e-01 7.664364e-01 9.967322e-02 2.410487e-02
d1o97c_ 155 186 178 -2.072831e+00 -8.892452e-01 -8.005955e-01 -9.649153e-01 -1.150962e+00 -1.198881e+00 -7.501886e-01 -1.688445e+00 -2.557337e+00 -3.663724e-01 2.753546e+00 -2.228765e+00 -2.314814e+00 1.638947e-01
d1k30a_ 6 37 321 1.213000e+00 1.473559e+00 1.353064e+00 1.291085e+00 1.470420e+00 1.561151e+00 9.923636e-01 1.442681e+00 1.287893e+00 1.606902e+00 9.406227e-01 1.434006e+00 9.938630e-01 1.236941e+00
d1k0ga_ 227 258 333 -5.466028e-01 2.039075e-01 -9.732284e-01 -1.167467e+00 1.612672e-01 -2.509197e-01 -2.727589e-01 -1.728794e+00 -2.001832e-01 7.285314e-01 -3.917050e-01 -2.509565e-01 -7.055161e-01 7.049588e-01
d1iyea_ 90 121 944 -1.610262e+00 -1.465353e+00 -7.936405e-01 -1.024109e+00 -9.183423e-01 -1.341054e+00 -1.171033e+00 -1.279262e+00 -1.519222e+00 -1.335777e+00 3.823557e-01 -1.504906e+00 -1.082737e+00 -4.777765e-01
d1jtgb_ 2 33 242 7.374527e-01 5.993928e-01 3.053448e-01 3.131529e-01 3.039013e-01 2.087664e-01 9.324866e-02 1.017123e+00 7.063425e-01 7.946129e-01 2.118713e+00 1.105993e+00 1.932343e+00 1.119078e+00
d1hn0a1 422 453 266 1.074534e+00 6.262259e-01 1.009465e+00 8.715059e-01 8.046525e-01 5.665963e-01 8.491530e-01 1.091003e+00 8.460751e-01 4.240468e-01 1.057845e+00 8.228615e-01 1.069494e+00 3.731890e-01
d1aol__ 116 147 96 -5.569307e-01 5.535836e-01 -5.685116e-01 -4.667249e-01 -2.516551e-01 -2.488701e-01 -1.400377e+00 -9.616304e-01 -6.631299e-01 1.186205e+00 -1.729560e+00 4.945937e-01 -2.677064e+00 2.248554e+00
d1omwa2 569 606 377 -1.332843e+00 -2.522860e-01 -8.200613e-01 -8.000607e-01 -1.152307e+00 -8.846076e-01 -7.910617e-01 -1.512459e+00 -1.900453e+00 1.038696e+00 -1.051009e+00 -2.010088e+00 7.240294e-01 5.704273e-01
d1eu1a2 538 569 332 6.701024e-01 1.268964e+00 5.099415e-01 3.697298e-01 1.232403e+00 1.157312e+00 3.269789e-01 1.786912e-01 9.345255e-01 1.330389e+00 -9.665584e-01 1.327194e+00 -7.096158e-01 1.489728e+00
d1p5ha_ 269 300 725 3.886073e-01 -3.193170e-01 -3.115093e-02 -4.672427e-02 -3.542060e-02 -2.574447e-01 -1.759746e-01 1.558721e-01 6.380948e-02 -6.125858e-01 2.691832e-01 -3.148722e-02 4.536768e-01 -8.414155e-01
d1ryp2_ 13 44 435 -1.907388e+00 -7.198057e-01 -6.614495e-01 -1.140333e+00 -1.283445e+00 -8.703495e-01 -1.334446e+00 -1.309029e+00 -1.828983e+00 -8.970317e-01 8.320840e-01 -1.700583e+00 -1.661752e+00 5.920483e-02
d1hzda_ 182 213 280 6.500333e-01 2.430129e-02 2.689704e-02 -7.764932e-02 8.753264e-03 -3.877429e-01 4.178119e-01 6.036015e-01 9.262096e-01 9.464292e-02 1.990619e+00 7.514566e-01 1.974450e+00 6.951892e-01
d1knza_ 119 150 529 -4.066469e-01 -1.183847e-01 -9.940579e-01 -8.115323e-02 -7.916937e-01 -1.588438e-01 1.552510e-01 -2.629685e-01 -4.404301e-01 -4.204600e-01 -1.958476e-01 -9.942187e-01 -1.482838e-01 -3.453281e-01
d1i50a_ 396 427 510 -1.032279e+00 -4.614954e-01 -9.371608e-01 -5.438081e-01 -9.782461e-01 -7.432061e-01 -1.021019e+00 -1.072616e+00 -1.438742e+00 -2.971610e-01 -3.879528e-01 -8.143035e-01 -1.326314e+00 1.945458e-01
d1jy5a_ 94 125 493 9.092273e-01 1.350451e+00 1.053398e+00 1.219347e+00 1.216501e+00 1.448234e+00 6.896481e-01 5.570918e-01 5.467229e-01 1.526032e+00 -1.266143e+00 1.241916e+00 -7.490529e-01 8.689372e-01
d1f8na1 631 662 381 1.282564e+00 9.351186e-01 1.450687e+00 1.414779e+00 1.052858e+00 1.079537e+00 1.696405e+00 1.508679e+00 1.290514e+00 8.425392e-01 9.036902e-01 7.877004e-01 7.216815e-01 -7.674119e-02
d1kit_3 694 725 30 -2.647052e+00 -3.772511e-01 -5.122302e-01 -1.246096e+00 -1.331688e+00 -1.046216e+00 -5.189181e-01 -1.593240e+00 -3.181416e+00 -2.942738e-01 6.024536e+00 -3.242002e+00 -4.577737e+00 1.658250e+00
d1i8na_ 62 93 324 2.057278e-01 2.656454e-01 -5.789553e-01 -5.752557e-01 -2.582092e-01 -2.955939e-01 -6.303665e-01 1.479182e-01 3.967109e-01 4.738065e-01 2.698233e+00 1.008257e+00 2.740165e+00 1.346878e+00
d1uhga_ 287 318 767 6.272392e-01 -2.085509e-01 3.050283e-01 1.888640e-01 1.337066e-01 -1.826724e-01 4.302228e-01 4.124128e-01 4.442928e-01 -4.059837e-01 3.628438e-01 1.163547e-01 4.445951e-01 -7.754680e-01
d1ueka1 19 50 744 -1.236344e+00 -2.384029e+00 -7.732544e-01 -9.995591e-01 -9.504194e-01 -1.402455e+00 -1.234861e+00 -1.041829e+00 -9.868758e-01 -1.907662e+00 -3.520232e-01 -9.107405e-01 -8.061861e-02 -1.852416e+00
d1n62a1 91 122 385 8.578772e-01 1.020017e+00 8.954497e-01 1.211847e+00 8.152190e-01 1.108438e+00 6.217106e-01 7.941727e-01 4.571633e-01 8.488982e-01 -1.399936e+00 8.270346e-01 -8.177953e-01 3.998694e-01
d1nnfa_ 245 276 57 9.164657e-01 1.313357e+00 5.568580e-01 2.912049e-01 1.192162e+00 8.999270e-01 1.147207e+00 1.785564e+00 2.151129e+00 2.445492e+00 1.144343e+00 1.365738e+00 1.269594e+00 1.838575e+00
d1seta2 301 332 403 -4.858666e-01 -2.986947e-01 -8.030527e-01 -9.988992e-01 -1.382446e-01 -3.403052e-01 -8.314702e-01 -1.066139e+00 1.782891e-02 -5.662311e-01 -5.766031e-01 -2.374965e-01 -7.472171e-01 -4.237254e-01
d1lw6i_ 23 54 259 3.943136e-01 2.674770e-01 -2.103146e-01 -3.742435e-01 7.372239e-02 -2.007331e-01 -4.296115e-01 1.734716e-01 4.335549e-01 5.254555e-01 1.983111e+00 1.109979e+00 1.854203e+00 9.049249e-01
d1n7za_ 291 322 392 -7.179546e-01 -1.675044e+00 -8.173392e-01 -1.005721e+00 -8.396303e-01 -1.283849e+00 -1.187347e+00 -6.450411e-01 -4.782279e-01 -1.374584e+00 1.350989e-01 -7.175679e-01 5.567764e-01 -1.239878e+00
d1ezvc2 283 314 509 8.477677e-01 5.331336e-01 7.380602e-01 9.834355e-01 4.827741e-01 6.717499e-01 8.418534e-01 8.314766e-01 3.193924e-01 1.593567e-01 -3.782184e-01 4.366640e-01 -1.341884e-01 -4.839662e-01
d1vns__ 424 455 1061 -5.382282e-01 -1.623487e+00 -7.232231e-01 -7.575635e-01 -7.617079e-01 -1.101684e+00 -8.134764e-01 -5.766500e-01 -6.905760e-01 -1.555279e+00 -2.853257e-01 -7.116847e-01 2.781839e-02 -1.620313e+00
d1io1a_ 214 245 661 -1.576260e+00 -4.195548e-01 -7.492109e-01 -9.272546e-01 -1.378436e+00 -8.172988e-01 -1.347541e+00 -1.410652e+00 -1.813884e+00 -2.900587e-01 -2.168698e-01 -1.296530e+00 -6.859321e-01 6.338731e-01
d1lfpa_ 171 202 193 4.667437e-01 5.207939e-01 -4.782857e-01 -4.280917e-01 -2.997912e-01 -3.438697e-01 -4.624485e-01 5.224398e-01 7.343981e-01 9.474391e-01 4.577897e+00 1.873062e+00 4.233954e+00 2.539481e+00
d1jz8a4 786 817 225 6.795760e-01 9.693691e-01 2.631327e-01 6.872472e-01 2.002402e-01 6.263439e-01 5.115443e-01 1.413505e+00 8.614466e-01 1.572597e+00 1.052117e+00 1.079227e+00 1.226108e+00 1.236654e+00
d1a6q_2 51 82 296 1.420041e-01 1.012386e-01 -1.917072e-01 3.696657e-01 -4.654201e-01 -2.394904e-01 2.329054e-01 5.028000e-01 -3.590487e-01 2.133412e-01 -1.660777e+00 4.459338e-01 -1.275186e+00 3.591243e-01
d1qaxa2 381 412 245 7.895644e-01 1.338070e+00 9.459276e-01 8.441432e-01 1.313057e+00 1.176640e+00 2.140020e-01 1.034324e-01 5.363066e-01 1.407088e+00 -1.976392e+00 1.695005e+00 -1.372545e+00 1.885837e+00
d1n5ua1 26 57 347 1.351556e+00 1.419600e+00 1.870264e+00 1.986232e+00 1.523556e+00 1.784843e+00 1.352933e+00 1.340253e+00 9.804405e-01 1.180714e+00 -5.462131e-01 1.011880e+00 -2.174819e-01 3.643587e-01
d1jvba1 104 135 650 -1.329526e-01 -5.677564e-01 -5.140722e-01 -4.931390e-01 -4.265771e-01 -5.537153e-01 -8.672823e-01 -1.898550e-01 -1.611769e-01 -6.367290e-01 1.345961e-02 -2.242984e-01 2.741246e-01 -7.272268e-01
d1g71a_ 168 199 440 1.152189e+00 6.975921e-01 1.288590e+00 1.121331e+00 1.006084e+00 8.196366e-01 1.078448e+00 8.815516e-01 8.932990e-01 2.645925e-01 4.569188e-01 6.611384e-01 5.277982e-01 -3.659917e-02
d1jj2q_ 93 124 437 -3.018123e-01 -6.549608e-01 -5.410936e-01 -7.581076e-01 -2.967381e-01 -7.628227e-01 -6.596545e-01 -5.477151e-01 -2.137641e-01 -5.618693e-01 -1.352080e+00 -1.519842e-01 -9.230751e-01 -6.499146e-01
d5eau_2 472 503 463 1.391535e+00 1.181709e+00 1.754614e+00 1.283173e+00 1.855298e+00 1.539472e+00 1.958160e+00 1.388496e+00 1.427569e+00 8.695381e-01 3.936590e-01 6.752102e-01 4.367958e-01 -2.076303e-01
d1kjqa2 57 88 350 3.814165e-01 4.537297e-01 -2.285602e-01 -2.714208e-01 -2.879447e-02 -2.183382e-01 -2.149714e-01 7.600678e-01 1.002961e+00 9.545899e-01 1.359358e+00 1.289541e+00 1.225179e+00 1.678695e+00
d1nxua_ 73 104 303 6.470887e-01 8.320573e-01 2.544445e-01 9.054077e-01 -1.443822e-02 4.865073e-01 6.355767e-01 1.088557e+00 3.982339e-01 9.488251e-01 1.509756e-01 1.038782e+00 3.884406e-01 1.279130e+00
d1jjya_ 273 304 262 5.193164e-01 4.767922e-01 6.593357e-02 4.959818e-01 2.307216e-01 5.245974e-01 2.730561e-01 4.346575e-02 6.326981e-01 6.444511e-02 -1.108960e-01 1.557031e-01 2.851511e-01 -1.404359e-01
d1ngvb_ 226 257 243 3.728531e-01 7.172318e-01 -9.758869e-02 -1.956266e-02 7.828043e-01 6.141455e-01 2.470198e-01 -2.541193e-02 5.586910e-01 8.681339e-01 -3.660287e-02 1.367921e-01 -3.173887e-01 3.389025e-01
d1n1ea1 203 234 350 1.485781e+00 1.690790e+00 2.146556e+00 1.810925e+00 2.238105e+00 2.094137e+00 1.277725e+00 1.352892e+00 1.349287e+00 1.528755e+00 -1.958393e-01 1.338803e+00 1.193627e-01 9.654167e-01
d1gqza2 184 215 1342 -1.574483e+00 -9.509723e-01 -6.427633e-01 -1.135099e+00 -1.165944e+00 -1.064622e+00 -1.180326e+00 -1.274840e+00 -1.402205e+00 -8.378841e-01 -4.666214e-01 -1.404122e+00 -2.674331e-01 -1.507442e-01
d1oxwa_ 238 269 705 -1.994716e-01 -1.278079e+00 -5.277653e-01 -5.891179e-01 -5.034698e-01 -9.080158e-01 -7.365261e-01 -3.736811e-01 -6.512851e-01 -1.396821e+00 -2.583140e-01 -5.983454e-01 4.389278e-02 -1.478410e+00
d1obda_ 123 154 40 -6.325769e-01 1.011950e+00 -1.073695e+00 -1.422391e+00 4.303931e-02 2.911533e-02 -5.483514e-02 -9.011508e-01 7.394036e-01 1.864540e+00 -6.049484e-01 -1.045517e-01 -4.297428e-01 3.506179e+00
d1hc2_1 50 81 720 6.872386e-01 3.328625e-01 4.854996e-01 4.170299e-01 6.066272e-01 3.934243e-01 5.399541e-01 5.701690e-01 5.222401e-01 3.515434e-02 -3.147655e-01 6.406533e-02 -1.030430e-04 -4.558614e-01
d1fbl_1 419 450 326 -1.749384e+00 -1.284278e-01 -5.829926e-01 -1.288843e+00 -1.140110e+00 -8.983088e-01 -9.400190e-01 -1.654743e+00 -2.124661e+00 1.230327e+00 -5.772301e-01 -2.467747e+00 3.149105e-02 1.061175e+00
d153l__ 145 176 126 2.207957e-02 1.058200e+00 -2.612919e-01 2.926501e-01 1.513107e-01 8.382589e-01 -8.966696e-01 -2.508146e-02 -5.773262e-01 1.460254e+00 -6.272016e-01 1.453762e-01 -5.765855e-01 1.267386e+00
d1b5qa2 372 403 902 -3.880617e-01 -1.040745e+00 -6.870348e-01 -6.672179e-01 -5.371051e-01 -7.533072e-01 -6.528476e-01 -7.629799e-01 -3.833330e-01 -1.243394e+00 -5.636772e-01 -5.515001e-01 -1.984567e-01 -1.362810e+00
d1o26a_ 154 185 317 7.910660e-01 2.125609e-01 3.755349e-01 3.951691e-01 1.446815e-01 -5.147917e-03 5.910277e-01 1.028366e+00 5.886648e-01 1.913370e-01 1.423356e+00 7.048787e-01 1.198106e+00 1.032759e-01
d1ed1a_ 17 48 471 -9.163943e-02 6.921082e-01 -8.240218e-01 6.555228e-01 -9.030875e-01 7.719650e-01 3.064652e-01 2.687642e-01 -3.816556e-01 4.489212e-01 1.173202e-01 6.773616e-02 -4.534258e-01 -1.301802e-01
d1nr9a_ 166 197 548 -3.236466e-01 -5.716883e-01 -6.761471e-01 -8.137778e-01 -4.392691e-01 -7.426527e-01 -6.054942e-01 -7.642277e-01 -9.400092e-02 -4.980578e-01 -2.799893e-01 6.538887e-02 -2.943014e-02 -3.186586e-01
d1ddba_ 90 121 306 6.436660e-01 2.295394e-01 2.668172e-01 9.384892e-02 6.565675e-01 3.426611e-01 7.208852e-01 3.830074e-01 6.033673e-01 -2.043339e-01 1.616367e-01 5.506192e-03 4.560219e-01 -6.501824e-01
d1k82a2 62 93 442 -8.550477e-01 -1.772197e+00 -8.018554e-01 -8.533386e-01 -9.538550e-01 -1.301759e+00 -1.277217e+00 -6.028376e-01 -1.041544e+00 -1.482645e+00 -3.367105e-01 -9.262920e-01 3.473087e-01 -1.307871e+00
d1ihna_ 88 119 205 6.321783e-01 6.746531e-01 -2.891945e-01 -9.116620e-02 -1.782706e-01 -5.686274e-02 4.969877e-01 1.397031e+00 9.746610e-01 1.159213e+00 3.893017e+00 1.762483e+00 3.525600e+00 2.128437e+00
d1k1xa3 94 125 113 2.339509e-01 8.324366e-01 -2.487186e-01 -7.390194e-01 1.019670e+00 6.717938e-01 4.249338e-01 -2.961667e-01 8.408421e-01 7.776545e-01 -1.107372e+00 8.291324e-01 -6.997532e-01 7.669871e-01
d1kkea2 384 415 492 -1.850383e+00 -1.419421e+00 -6.803046e-01 -1.280754e+00 -1.036637e+00 -1.113523e+00 -1.249944e+00 -1.321155e+00 -1.226888e+00 -1.489193e+00 8.632335e-01 -1.480497e+00 -9.096641e-01 -1.054754e+00
d1dpta_ 15 46 267 1.660405e-01 4.036625e-01 -1.042417e-01 -2.587739e-01 3.021236e-01 -1.181255e-01 -3.900980e-01 -6.672029e-01 4.548960e-01 6.493341e-01 -1.149702e+00 8.878141e-01 -9.509082e-01 1.155269e+00
d1k6ka_ 106 137 230 1.350661e+00 1.331946e+00 1.470351e+00 1.218439e+00 1.536592e+00 1.335619e+00 1.362906e+00 1.219203e+00 1.725295e+00 1.220417e+00 1.973583e+00 1.580625e+00 1.678001e+00 1.455374e+00
d1jhsa_ 63 94 304 -1.001679e+00 -1.278516e+00 -7.720648e-01 -9.493680e-01 -8.926784e-01 -1.335772e+00 -1.553980e+00 -1.136452e+00 -6.878495e-01 -1.277263e+00 -5.122779e-01 -5.668857e-01 -5.381584e-01 9.068816e-02
d1jb0a_ 250 284 530 2.833119e-01 -7.445340e-02 -1.229115e-01 1.526125e-01 -3.087871e-01 -3.158822e-01 -3.319636e-01 3.139200e-01 -1.811391e-01 -1.485426e-01 -4.049515e-02 3.981350e-01 1.850328e-01 1.755341e-01
d1ikpa2 530 561 349 -1.294537e+00 -4.233616e-01 -9.269386e-01 -9.013364e-01 -1.141636e+00 -7.836776e-01 -6.397204e-01 -5.868345e-01 -8.459126e-01 -2.094027e-01 -3.621433e-01 -2.083862e+00 -4.131955e-02 4.256679e-01
d1ikpa2 458 489 383 -5.300012e-01 -8.021968e-01 -8.097480e-01 -5.230723e-01 -8.649108e-01 -7.177265e-01 -6.592452e-01 -3.628244e-01 -8.624973e-01 -9.734267e-01 -6.127445e-01 -2.561527e-01 -4.898134e-01 -8.376967e-01
d1d3va_ 274 305 363 8.836027e-01 1.029656e+00 7.454749e-01 1.271084e+00 4.043816e-01 8.656714e-01 8.124332e-01 1.187956e+00 6.677604e-01 1.138161e+00 2.841911e-02 1.065486e+00 2.921998e-01 1.012626e+00
d1iuha_ 150 181 622 -1.998071e+00 -1.289568e+00 -7.090251e-01 -1.044867e+00 -1.044367e+00 -1.360983e+00 -1.106670e+00 -1.447925e+00 -1.515422e+00 -1.275016e+00 1.890984e+00 -2.155763e+00 -1.948274e+00 1.107453e-01
d1bjt__ 428 459 444 1.891077e-02 -1.077885e-01 -3.538179e-01 3.530037e-02 -3.834907e-01 -1.888580e-01 -1.237142e-01 4.336966e-02 -5.453168e-01 -4.079409e-01 -1.233740e+00 2.603320e-01 -7.231006e-01 -1.813556e-01
d1c8za_ 345 376 272 -1.267931e-01 -9.051584e-01 -7.630602e-01 -8.969606e-01 -6.097299e-01 -1.014656e+00 -6.797688e-01 -1.456196e-01 -1.490628e-02 -9.039519e-01 1.381348e+00 1.189411e-01 1.428879e+00 -2.742790e-01
d1jk4a_ 26 57 235 -1.872159e-01 -1.439355e-01 -5.055537e-01 -1.180256e-01 -5.565650e-01 -3.299718e-01 -7.774636e-01 -1.112277e-01 -7.855797e-01 -2.940749e-01 -1.420352e+00 4.751999e-01 -1.090234e+00 5.507933e-02
d153l__ 67 98 36 -1.376415e+00 1.380703e+00 -9.357018e-01 -1.973093e+00 -2.406583e-01 1.019274e+00 -3.714450e-01 -2.036227e+00 -1.132129e+00 2.485649e+00 -2.490891e-01 -1.762494e+00 -7.315128e-01 1.927394e+00
d1j5xa_ 298 329 355 4.123084e-01 4.906816e-01 2.170930e-02 -2.957960e-01 7.860813e-01 4.402654e-01 4.879839e-01 1.258556e-01 6.197228e-01 3.814803e-01 -5.880437e-01 3.260557e-01 -2.156245e-01 -1.628360e-01
d1otsa_ 205 236 703 8.361074e-01 3.644719e-01 6.086645e-01 8.031441e-01 2.850724e-01 3.989949e-01 1.021756e+00 8.507628e-01 7.005250e-01 1.782565e-01 1.110921e-01 3.391470e-01 2.418838e-01 -5.954072e-01
d1euha_ 145 176 223 6.672445e-01 1.008051e+00 -8.898057e-02 2.102476e-01 -7.910442e-02 1.584768e-01 -1.271304e-01 1.078598e+00 7.208043e-01 1.369885e+00 3.085765e+00 2.434547e+00 3.176573e+00 3.397720e+00
d1e7ka_ 60 91 531 3.541106e-01 2.457601e-01 -3.113375e-02 8.399030e-02 1.842186e-01 1.687987e-01 3.980819e-03 -2.749185e-02 2.340077e-01 -7.673872e-02 -4.190805e-01 4.351124e-01 -1.045606e-01 4.834358e-03
d1hqsa_ 204 235 762 6.878300e-01 4.447201e-01 3.088209e-01 5.501510e-01 2.873026e-01 4.260052e-01 5.012302e-01 5.679322e-01 7.230644e-01 2.102138e-01 2.937059e-01 4.770859e-01 5.059352e-01 -7.932322e-02
d1lbea_ 140 171 508 1.922877e-01 -6.645003e-01 -3.080221e-01 -5.238102e-01 -6.583795e-02 -5.721444e-01 -5.222026e-02 -1.253542e-01 5.750045e-02 -8.289483e-01 1.649657e-01 -2.205779e-01 3.869033e-01 -1.038699e+00
d1aco_2 320 351 225 -6.301763e-01 6.114181e-01 -1.109932e+00 2.083438e-02 -1.231675e+00 1.700609e-01 -8.692660e-03 1.804687e-01 -1.684418e+00 1.064797e+00 1.119919e-01 2.943830e-01 -1.119964e+00 1.146688e+00
d1auk__ 124 155 241 -4.825743e-01 -2.536409e-01 -7.607989e-01 -7.262574e-01 -7.673990e-01 -5.954151e-01 -1.196068e+00 -5.978610e-01 -3.449545e-01 -2.242500e-01 -1.023474e-02 -4.105430e-01 1.597980e+00 4.559410e-01
d1ew4a_ 59 90 142 -1.729483e+00 5.601575e-01 -6.258117e-01 -1.017781e+00 -1.583738e+00 -2.076598e-01 -1.064737e+00 -1.569064e+00 -2.067105e+00 1.860696e+00 -5.367101e-01 -2.494979e+00 -2.695840e-01 1.575295e+00
d1n5ua1 102 133 906 2.394132e-02 -5.656954e-01 -4.345541e-01 -1.921429e-01 -4.652008e-01 -4.591519e-01 -1.813730e-01 -1.317603e-01 -1.357776e-01 -8.054332e-01 -3.566882e-01 -2.820889e-01 -5.510852e-02 -1.068207e+00
d1vns__ 401 432 460 8.397191e-01 1.065317e+00 7.351381e-01 4.632472e-01 1.318561e+00 1.084548e+00 6.478415e-01 5.647620e-01 1.179586e+00 1.127188e+00 -4.945501e-01 1.075997e+00 -5.039680e-01 5.221266e-01
d1aco_2 37 68 284 -2.551804e-01 1.922808e-01 -4.967936e-01 -6.619789e-01 2.059806e-01 -2.183627e-01 -5.205149e-01 -9.128544e-01 -7.040130e-01 5.469249e-01 -1.408768e+00 3.144698e-01 -1.255525e+00 6.683055e-01
d1thta_ 158 189 554 -2.961632e-01 4.446352e-01 -7.834311e-01 3.588019e-01 -8.968226e-01 1.993161e-01 -1.165408e-01 -1.156984e-02 -4.825116e-01 5.930311e-01 -5.500715e-01 -3.386191e-01 -7.868590e-01 3.989399e-01
d1deua_ 156 187 167 -8.458857e-01 -1.084263e+00 -7.162099e-01 -8.413138e-01 -7.106244e-01 -1.121338e+00 -1.166590e+00 -2.775730e-01 -1.179297e+00 -7.373072e-01 -1.551964e+00 -4.481753e-01 -1.487564e+00 -5.850305e-01
d1qmea1 640 671 94 -1.300674e-01 7.401113e-01 -7.511007e-01 -9.968950e-01 1.007941e-01 -1.305727e-01 -4.339992e-02 -6.100139e-01 8.367659e-01 1.368501e+00 1.286313e-01 1.402526e+00 1.358543e-01 2.716422e+00
d1fura_ 98 129 124 9.323745e-01 1.700809e+00 1.026887e+00 7.511557e-01 1.953493e+00 1.712954e+00 4.417185e-01 3.917369e-01 1.173673e+00 2.275048e+00 -8.209035e-01 1.429439e+00 -6.423358e-01 1.747375e+00
d1gvea_ 167 198 64 5.446418e-01 5.802189e-01 -1.680807e-01 -4.932929e-01 3.969280e-01 -1.233722e-01 -4.641705e-02 -2.251440e-01 1.441732e+00 4.993697e-01 2.151311e+00 2.011928e+00 1.985735e+00 2.579631e+00
d1d3ya_ 162 193 337 -3.665501e-01 -1.378656e+00 -7.388402e-01 -8.313903e-01 -7.484567e-01 -1.202694e+00 -8.194061e-01 -4.901382e-01 -1.329197e-01 -1.194383e+00 4.569060e-01 -4.859201e-01 9.113667e-01 -8.102128e-01
d1hq0a_ 788 819 525 -8.199850e-01 -7.943545e-01 -9.229969e-01 -4.161502e-01 -1.135085e+00 -7.247416e-01 -9.226394e-01 -7.884670e-01 -1.020798e+00 -7.601638e-01 4.909842e-02 -7.122793e-01 -2.092723e-01 -8.967640e-01
d1kpta_ 56 87 121 -2.147812e-01 4.296072e-01 -4.458072e-01 -5.041767e-01 -1.549460e-03 -1.076558e-01 -2.474608e-01 -8.551836e-01 3.906787e-01 6.924827e-01 -2.636440e+00 9.950789e-01 -2.649779e+00 1.245232e+00
d1gqea_ 95 126 596 1.393186e+00 1.006327e+00 1.884265e+00 1.415977e+00 1.729763e+00 1.386803e+00 1.581532e+00 1.051555e+00 1.145124e+00 4.920116e-01 8.414461e-02 5.140272e-01 2.056115e-01 -4.251062e-01
d1jvba1 71 102 372 -1.158178e+00 -1.226051e+00 -7.673321e-01 -8.789357e-01 -9.186552e-01 -1.163189e+00 -1.394563e+00 -1.484317e+00 -1.150511e+00 -8.865497e-01 -7.138303e-01 -5.970266e-01 -1.006558e+00 -7.233135e-01
d1aol__ 162 193 70 -8.092212e-01 1.559987e-01 -6.914481e-01 -7.280960e-01 -6.126147e-01 -7.815320e-01 -4.883355e-01 -6.290469e-01 -3.696519e-01 -2.110919e-01 -3.937102e+00 1.375024e+00 -4.949185e+00 3.194469e+00
d1adt_1 185 216 425 6.390870e-01 1.035234e+00 5.687475e-01 7.225823e-01 8.927602e-01 9.381280e-01 3.631026e-01 2.692719e-01 3.939014e-01 1.047432e+00 -1.927072e+00 9.962357e-01 -1.100827e+00 1.067472e+00
d1jb0a_ 532 563 629 1.773165e+00 1.591947e+00 2.809771e+00 2.270910e+00 2.425527e+00 2.201238e+00 2.434235e+00 1.723896e+00 1.775961e+00 1.280024e+00 3.718262e-01 9.293414e-01 3.634631e-01 -1.251178e-02
d1hnna_ 165 196 786 -2.769273e-01 -8.306003e-01 -6.067338e-01 -3.878160e-01 -6.889778e-01 -6.875654e-01 -7.065919e-01 -4.419031e-01 -3.901988e-01 -9.311148e-01 -3.302423e-01 -4.738222e-01 -1.570109e-02 -1.110544e+00
d1l0la2 351 382 754 1.680231e+00 1.437317e+00 2.574718e+00 2.112393e+00 2.205455e+00 2.001184e+00 2.122161e+00 1.633071e+00 1.533317e+00 1.021817e+00 2.312942e-01 7.610708e-01 3.241919e-01 -1.225899e-01
d1eula4 15 46 329 -1.403652e-01 -3.191377e-01 -7.666053e-01 -5.982311e-01 -4.804064e-01 -3.392087e-01 1.929999e-01 1.197233e-01 1.563719e-02 -4.482604e-01 3.290043e-01 -4.338159e-02 4.956930e-01 -7.279787e-01
d1k28a2 415 446 915 -1.177830e+00 -1.481719e+00 -7.595360e-01 -9.770300e-01 -9.990512e-01 -1.250225e+00 -1.290277e+00 -7.868912e-01 -1.019203e+00 -1.317137e+00 -6.867129e-01 -1.079111e+00 2.419705e-02 -8.734394e-01
d1lci__ 320 351 556 -3.693022e-01 1.955863e-01 -7.697506e-01 -1.016621e+00 8.915194e-02 1.119946e-01 -5.667616e-01 -8.524900e-01 4.862680e-02 -5.641525e-02 -6.894622e-01 -1.387397e-01 -3.507876e-01 -8.554767e-02
d1ir6a_ 133 164 172 3.894518e-01 2.065873e-01 -5.080696e-01 -6.856737e-01 -2.198953e-01 -7.122820e-01 -2.864518e-01 4.564301e-01 1.048671e+00 5.866612e-01 3.051028e+00 1.858297e+00 2.880552e+00 2.599907e+00
d1iyea_ 158 189 249 1.578997e-01 6.559512e-01 -2.290279e-01 -4.916611e-01 7.342743e-01 3.311799e-01 2.835008e-01 -6.556357e-01 7.393879e-01 8.203701e-01 -1.760913e+00 7.710873e-01 -1.467276e+00 8.717791e-01
d1p5ha_ 19 50 424 2.367220e-01 -3.863706e-02 -3.734037e-01 -4.385554e-01 1.328871e-01 -1.074868e-01 1.856881e-01 1.853217e-01 3.275702e-01 -2.678084e-01 3.923469e-01 -7.284619e-02 8.183750e-01 -3.537715e-01
d1crka2 123 154 394 8.230240e-02 -1.879139e-01 -3.385360e-01 1.024540e-01 -6.006450e-01 -4.310529e-01 -1.293185e-01 4.849714e-01 -4.365924e-01 -7.078598e-02 -6.070463e-01 2.858279e-01 -4.443557e-01 -1.798538e-01
d1e54a_ 289 320 338 -1.041873e+00 -7.556097e-01 -7.765956e-01 -9.773009e-01 -9.201228e-01 -1.180419e+00 -1.329725e+00 -1.516008e+00 -4.953911e-01 -1.211727e-01 -7.119550e-01 -7.142130e-01 2.505829e-02 3.739776e-01
d1deua_ 49 80 552 -5.641856e-02 -3.539993e-01 -3.647134e-01 -2.069360e-01 -3.672528e-01 -4.373739e-01 -6.855562e-01 -3.889736e-01 -8.962795e-02 -3.419454e-01 -6.943931e-01 -5.891079e-02 -5.693841e-01 -5.507737e-01
d1ayl_1 229 260 281 -1.146571e+00 -2.910872e-01 -1.195596e+00 -2.527060e-01 -1.409868e+00 -6.351659e-01 -3.148532e-01 -7.158510e-01 -2.095025e+00 -1.400638e-02 5.032305e-01 -1.064762e+00 -1.268598e+00 2.956884e-01
d2alca_ 17 48 263 9.266741e-02 6.063645e-01 -4.965427e-01 -9.501105e-02 -3.462843e-01 1.843410e-01 -3.159351e-01 3.769245e-01 -2.413328e-01 6.284516e-01 5.416675e-01 1.036271e+00 9.244562e-01 1.435606e+00
d1ocrc_ 223 254 669 1.248823e+00 9.479333e-01 1.450715e+00 1.583390e+00 9.871612e-01 1.198067e+00 1.582160e+00 1.309986e+00 1.073616e+00 6.277907e-01 3.599627e-01 6.115216e-01 3.699285e-01 -2.754823e-01
d1o0ua_ 275 306 398 7.310276e-01 9.567165e-01 3.165341e-01 3.044085e-01 7.532259e-01 8.267697e-01 9.003592e-01 1.040831e+00 1.137813e+00 1.239252e+00 7.289374e-01 9.988404e-01 7.191023e-01 5.543400e-01
d1hd7a_ 216 247 460 1.126721e+00 1.083186e+00 1.344944e+00 1.481811e+00 1.001642e+00 1.166987e+00 8.753643e-01 1.283303e+00 9.187739e-01 1.122979e+00 -1.993234e-01 9.500429e-01 -2.092847e-02 3.960276e-01
d1m6na2 707 738 472 1.969297e+00 1.872134e+00 3.381143e+00 2.826195e+00 2.815657e+00 2.686796e+00 2.824357e+00 2.064920e+00 2.010007e+00 1.601166e+00 3.904100e-01 1.060587e+00 3.665936e-01 1.190350e-01
d1jb0l_ 58 89 234 1.109498e+00 1.797145e+00 1.556350e+00 1.861507e+00 1.457512e+00 1.780905e+00 6.815106e-01 1.007745e+00 7.125490e-01 2.289062e+00 -1.932014e+00 1.965695e+00 -1.282454e+00 2.282529e+00
d1eula4 81 112 587 1.560317e+00 1.225209e+00 2.271571e+00 1.951909e+00 1.787315e+00 1.665661e+00 1.998814e+00 1.447406e+00 1.363342e+00 8.135334e-01 2.232057e-01 6.330172e-01 2.895843e-01 -3.145193e-01
d1gkza2 337 368 647 -1.148144e-03 2.965503e-01 -4.946636e-01 -7.987587e-01 4.157216e-01 4.446631e-02 -2.442574e-02 -2.322473e-01 3.692050e-01 2.448923e-01 -8.334999e-01 2.624879e-01 -4.455865e-01 3.933255e-01
d1d3ya_ 75 106 340 1.073022e+00 1.597305e+00 1.365361e+00 1.334463e+00 1.741379e+00 1.797181e+00 9.635445e-01 7.108230e-01 1.142600e+00 1.574891e+00 -1.638908e+00 1.335787e+00 -1.087499e+00 1.299473e+00
d1nexb2 429 460 562 -1.487450e+00 1.282741e-01 -6.981651e-01 -1.109293e+00 -1.300776e+00 -5.848227e-01 -1.091681e+00 -1.585235e+00 -1.303651e+00 1.203275e+00 -7.243455e-01 -1.373459e+00 -3.049859e-01 1.222488e+00
d1acc__ 383 414 833 -1.540750e+00 -1.387053e+00 -6.943756e-01 -1.133165e+00 -1.152544e+00 -1.002346e+00 -1.193982e+00 -1.282656e+00 -1.299167e+00 -1.379117e+00 -3.395304e-01 -9.407343e-01 -2.667184e-01 -1.419149e+00
d1k8ta_ 309 340 634 3.890385e-01 4.178229e-01 4.699227e-02 1.040477e-01 3.997406e-01 2.963387e-01 1.988616e-01 1.689241e-01 3.158062e-01 1.113031e-01 -1.091177e+00 4.481176e-01 -6.362396e-01 2.991275e-01
d1i50a_ 529 560 273 7.877378e-01 2.068576e-01 5.120897e-01 1.784633e-01 7.253091e-01 2.590095e-01 5.734810e-01 4.428557e-01 7.754163e-01 -1.441336e-01 7.149912e-01 2.984226e-01 6.570144e-01 -4.599810e-01
d1ois__ 262 293 653 -9.489524e-01 -4.892493e-01 -1.167829e+00 -1.304792e+00 -2.133290e-01 -5.527292e-01 -4.585619e-01 -1.106205e+00 -6.044024e-01 -6.476535e-01 5.436653e-01 -1.340917e+00 -7.461182e-01 -4.988365e-01
d1euha_ 268 299 141 2.423878e-01 1.813733e-01 -3.145868e-01 -2.756361e-01 1.240772e-01 -3.589324e-02 8.296546e-02 3.439305e-01 3.335260e-01 9.055640e-02 2.846861e-01 -1.995842e-01 1.211270e+00 2.954632e-01
d1nd6a_ 254 285 130 -3.471494e-01 5.295539e-01 -7.263524e-01 -9.559367e-01 7.352606e-02 -1.996084e-01 -2.346889e-01 -1.091133e+00 4.375992e-01 1.124006e+00 -1.070844e+00 8.106399e-01 -1.531134e+00 1.862649e+00
d1g4us2 499 530 448 6.514990e-01 6.055712e-01 4.319393e-01 5.120750e-01 4.657785e-01 4.541793e-01 1.189113e-02 2.037858e-01 6.398681e-01 5.036600e-01 8.409351e-02 7.833208e-01 2.858574e-01 5.056682e-01
d1jg5a_ 52 83 248 -8.653527e-01 1.986809e-01 -1.340811e+00 -1.618672e+00 1.761020e-01 -2.121863e-01 -7.966659e-02 -1.705515e+00 -1.107450e-01 4.217477e-01 1.083433e+00 -8.756453e-01 -1.175492e+00 7.222256e-01
d1n5ua1 135 166 374 1.268248e+00 1.583633e+00 1.779032e+00 1.848136e+00 1.660697e+00 1.843833e+00 7.656182e-01 1.021035e+00 9.005906e-01 1.458579e+00 -9.296990e-01 1.412204e+00 -5.301955e-01 1.158645e+00
d1k82a2 17 48 157 -7.994516e-01 -4.551108e-01 -7.973224e-01 -6.971514e-01 -8.240134e-01 -9.917681e-01 -9.812467e-01 -9.890595e-01 -3.473236e-01 -5.763504e-01 -1.158599e+00 -3.331976e-01 -1.116188e+00 1.362119e+00
d1o3xa_ 230 261 412 1.531691e+00 1.216878e+00 2.064654e+00 1.698778e+00 1.651389e+00 1.415247e+00 1.859807e+00 1.504328e+00 1.655408e+00 1.060198e+00 8.504285e-01 1.078815e+00 8.012080e-01 3.982644e-01
d1eula4 32 63 376 3.807657e-01 -3.061275e-01 -1.397964e-01 2.745362e-01 -3.137587e-01 -1.443183e-01 8.051491e-01 2.799643e-01 2.684852e-01 -6.247035e-01 -3.742196e-02 -2.709425e-01 1.607408e-01 -1.200525e+00
d1dcqa2 319 350 477 3.420956e-01 -3.285497e-01 2.170429e-02 -1.026032e-01 1.548539e-01 -2.235774e-01 -2.798615e-01 -5.243313e-02 -2.427380e-02 -6.288579e-01 -2.827806e-01 -2.132955e-01 -3.136750e-02 -9.325008e-01
d1a6q_2 157 188 122 -2.665526e-01 4.936603e-01 -9.412032e-01 -1.044254e+00 -7.322602e-02 1.761748e-02 6.041414e-01 -4.371439e-01 8.762219e-01 9.413554e-01 -1.029556e-01 6.621893e-01 -1.461197e-01 8.991756e-01
d1tfe__ 136 167 302 1.055320e+00 1.037719e+00 1.039747e+00 6.358861e-01 1.665596e+00 1.329666e+00 1.368492e+00 8.757486e-01 1.165560e+00 7.087851e-01 2.860714e-02 6.157344e-01 1.097743e-01 -1.913991e-01
d1gyta1 13 44 429 -3.304606e-01 1.624188e-01 -8.797125e-01 -1.772676e-01 -1.054876e+00 -1.876736e-01 -3.079418e-01 1.508174e-01 4.278070e-02 2.846637e-01 -1.020597e-01 -2.539881e-01 8.628464e-01 4.645025e-01
d1mqsa_ 427 458 219 1.542723e+00 1.388229e+00 2.040134e+00 1.798904e+00 1.689160e+00 1.600768e+00 1.491168e+00 1.567949e+00 1.358907e+00 1.141768e+00 1.431102e+00 1.500468e+00 1.196508e+00 9.194768e-01
d1jvba1 85 116 159 -7.492916e-01 -9.275901e-02 -6.477953e-01 -6.090682e-01 -6.075890e-01 -6.366824e-01 -6.174049e-01 -8.908768e-01 -1.251144e+00 2.927579e-01 -2.793729e+00 3.421619e-01 -2.524897e+00 8.421884e-01
d1j6ua2 365 405 92 1.503019e-01 9.512968e-01 -7.456046e-01 -6.541829e-02 -8.238761e-01 -4.349801e-02 2.010666e-01 1.321541e+00 6.913476e-01 1.658473e+00 1.502864e+00 1.473349e+00 2.548360e+00 3.497489e+00
d1nf9a_ 129 160 666 4.276821e-01 1.219807e-01 1.802985e-02 1.538738e-01 8.481044e-02 5.172115e-02 -4.153481e-02 3.847734e-01 2.268289e-01 -7.789293e-03 -1.593109e-02 1.655093e-01 2.788566e-01 -2.981075e-01
d1i50a_ 1321 1352 241 1.148543e+00 1.037753e+00 1.005670e+00 1.046271e+00 7.556705e-01 7.811388e-01 9.153251e-01 1.490606e+00 1.463354e+00 1.423554e+00 2.336806e+00 1.393470e+00 1.831004e+00 1.152820e+00
d2btva_ 309 340 589 7.292330e-01 -7.711616e-02 5.642234e-01 4.650598e-01 3.871840e-01 9.125589e-02 3.238787e-01 2.714102e-01 3.343970e-01 -5.351178e-01 -1.881929e-01 -1.183953e-01 1.663299e-01 -9.061914e-01
d1jb0a_ 228 259 732 3.718242e-01 3.590437e-01 -6.579445e-02 2.044393e-01 -2.899041e-02 2.314022e-01 5.743894e-02 4.094061e-01 2.621809e-01 2.470980e-01 1.671724e-01 6.916049e-01 2.892533e-01 1.472022e-01
d1mkfa_ 208 239 450 -2.281471e-01 -1.054173e+00 -6.402118e-01 -3.889049e-01 -8.204478e-01 -8.555732e-01 -7.240732e-01 -2.535725e-01 -5.268684e-01 -1.097935e+00 1.316195e-01 -4.176828e-01 3.144944e-01 -1.196673e+00
d1mi1a1 2504 2535 350 6.146281e-01 1.007744e-01 3.012687e-01 3.617422e-01 1.266901e-01 8.433713e-03 -7.476010e-04 4.747348e-01 2.288219e-01 -1.406303e-01 4.552622e-01 3.978540e-01 5.678499e-01 -1.620683e-01
d1hq0a_ 868 899 386 -8.533340e-01 -6.499374e-01 -9.370613e-01 -3.791641e-01 -1.300178e+00 -6.688582e-01 -6.503187e-01 -5.451583e-01 -9.766868e-01 -7.596569e-01 -8.098245e-01 -6.465601e-01 -6.140955e-01 -5.950888e-01
d1ospo_ 99 130 870 -1.450002e+00 -5.588882e-01 -7.164536e-01 -1.020602e+00 -1.213939e+00 -8.401092e-01 -1.390715e+00 -1.089095e+00 -1.550425e+00 -4.635770e-01 -5.420253e-01 -1.306724e+00 -2.187769e-01 2.626715e-01
d1eu1a2 319 350 538 8.859933e-01 6.940819e-01 7.662295e-01 7.862803e-01 6.503896e-01 6.077800e-01 4.999031e-01 7.415158e-01 6.288938e-01 5.946123e-01 3.041222e-01 8.707735e-01 4.823953e-01 3.102759e-01
d1dbxa_ 7 43 668 -6.767508e-01 -3.762608e-01 -8.998232e-01 -7.554426e-01 -6.399969e-01 -3.736599e-01 -6.846304e-01 -6.245039e-01 -8.388662e-01 -5.450515e-01 -1.085781e-01 -6.717719e-01 -4.891958e-02 -7.754611e-01
d1ku1a_ 676 707 381 9.815675e-01 3.915638e-01 9.113787e-01 7.516248e-01 6.879608e-01 4.250900e-01 7.434107e-01 9.035987e-01 8.030861e-01 1.664432e-01 5.862191e-01 3.178524e-01 6.836865e-01 -3.054916e-01
d1l5xa_ 240 271 562 1.076635e+00 4.251392e-01 1.124018e+00 9.936727e-01 7.456438e-01 5.673443e-01 1.199562e+00 8.707354e-01 7.872115e-01 8.206929e-02 1.475677e-01 2.101286e-01 2.601907e-01 -7.605045e-01
d1ayl_2 114 145 366 -1.365824e+00 -6.764784e-01 -9.265605e-01 -6.588826e-01 -1.049211e+00 -1.022743e+00 -1.265762e+00 -9.852342e-01 -1.943163e+00 -7.748001e-01 -3.802825e-02 -1.000353e+00 -2.466227e+00 7.281584e-01
d1fx8a_ 120 151 631 4.450043e-01 1.447883e-01 3.516578e-02 8.868061e-02 3.100458e-01 1.996263e-01 5.450114e-01 1.882835e-01 3.588737e-01 -1.619578e-01 -2.301882e-01 1.559747e-01 -2.503233e-02 -5.538100e-01
d1qs0b1 15 46 261 1.523965e-01 4.400814e-01 -3.700937e-01 -5.382547e-01 4.979421e-01 2.026413e-01 -1.985574e-01 9.973806e-02 2.783967e-01 5.602564e-01 -6.026773e-02 -5.775190e-02 9.699788e-01 4.933810e-01
d1ngvb_ 131 162 346 9.695665e-01 6.512267e-01 6.594982e-01 7.203454e-01 4.698772e-01 3.949778e-01 9.826512e-01 1.182852e+00 9.738261e-01 6.381708e-01 1.645876e+00 9.992044e-01 1.588421e+00 8.452486e-01
d1c8za_ 313 344 295 -9.950697e-01 -4.255717e-01 -8.855056e-01 -1.222054e+00 -5.497361e-01 -5.440544e-01 -1.080752e+00 -6.756199e-01 -1.152232e+00 -5.422055e-01 -1.050988e+00 -4.462230e-01 -1.125308e+00 -2.021329e-01
d1nrza_ 14 45 834 3.444659e-01 3.558500e-02 -5.829367e-02 1.165851e-01 7.188717e-02 7.476470e-02 -1.418459e-01 4.400619e-02 1.238072e-01 -2.996408e-01 -4.712219e-01 4.958966e-02 -1.233007e-01 -5.835555e-01
d1fjra_ 98 129 396 -1.284583e+00 -9.118906e-01 -1.000632e+00 -7.870864e-01 -1.218067e+00 -7.913626e-01 -1.154126e+00 -7.699104e-01 -1.278548e+00 -1.046256e+00 4.544970e-01 -9.192672e-01 -8.615248e-01 -8.765829e-01
d2cbla2 133 164 371 1.425227e+00 1.378606e+00 1.900408e+00 1.910890e+00 1.491707e+00 1.664073e+00 1.722911e+00 1.691945e+00 1.418186e+00 1.291856e+00 2.791237e-01 1.039466e+00 3.457550e-01 4.109921e-01
d1m2tb1 302 333 258 -1.912145e+00 6.087598e-03 -7.149425e-01 -8.337159e-01 -1.627407e+00 -5.996936e-01 -7.680547e-01 -1.948369e+00 -2.495486e+00 5.805557e-01 6.979139e-01 -2.026494e+00 -1.660331e+00 1.091094e+00
d1i50a_ 1325 1356 114 1.393453e+00 1.549678e+00 1.494352e+00 1.657624e+00 1.136705e+00 1.430719e+00 1.280052e+00 1.737476e+00 2.009346e+00 2.103692e+00 2.817974e+00 1.895656e+00 2.191731e+00 1.778087e+00
d1jz8a4 782 813 336 3.828142e-01 4.606789e-01 -9.174882e-02 3.580133e-01 -2.659446e-01 9.887835e-03 2.396630e-01 1.046971e+00 3.460655e-01 9.375175e-01 2.960712e-01 7.241481e-01 5.618847e-01 8.926447e-01
d1gkza1 99 130 404 1.259597e+00 1.367967e+00 1.526112e+00 1.559146e+00 1.416554e+00 1.515829e+00 1.441294e+00 1.442762e+00 1.171510e+00 1.233124e+00 -1.268138e-01 1.249643e+00 1.529386e-01 9.742073e-01
d4kbpa2 305 336 247 -4.913648e-01 -7.240374e-01 -9.459139e-01 -1.205156e+00 -3.760896e-01 -8.357947e-01 -4.915045e-01 -6.173661e-01 -3.751893e-02 -6.427933e-01 9.573166e-02 -6.148593e-01 8.465143e-01 -4.148237e-01
d1ngvb_ 377 434 26 -1.040918e+00 1.232264e+00 -8.989350e-01 -2.952109e-01 -1.078777e+00 -3.015705e-01 -9.773517e-01 -2.595870e-01 -2.700324e+00 2.997324e+00 -1.812115e+00 1.103106e+00 -3.817070e+00 4.925601e+00
d1ezvf_ 47 78 345 1.277418e+00 1.051393e+00 1.354140e+00 1.365580e+00 1.078206e+00 1.142005e+00 1.397983e+00 1.285367e+00 1.306782e+00 7.775575e-01 1.515281e+00 1.123037e+00 1.241150e+00 5.644042e-01
d1i50a_ 928 959 422 7.070467e-01 6.299740e-01 4.445189e-01 1.114932e-01 1.042092e+00 6.143450e-01 7.120159e-01 2.280598e-01 8.704115e-01 5.111976e-01 -1.921302e-01 4.957253e-01 -1.333835e-02 -9.864928e-02
d1gqea_ 239 270 117 -1.544892e+00 -2.252513e-01 -7.837801e-01 -9.032478e-01 -1.048848e+00 -8.494268e-01 -8.750371e-01 -1.339293e+00 -1.488484e+00 -5.113323e-01 -1.244058e+00 -7.332616e-01 -3.827146e+00 1.806044e+00
d1k8ta_ 755 786 729 1.111567e+00 7.520130e-01 1.323492e+00 1.116707e+00 1.171335e+00 9.549897e-01 1.005778e+00 6.831890e-01 7.884579e-01 4.163709e-01 -2.103855e-01 4.280804e-01 7.259113e-02 -4.181189e-01
d1iknd_ 108 139 555 2.874979e-01 3.658330e-01 -3.459680e-01 -1.839548e-01 -7.938894e-02 9.119147e-02 3.336885e-02 4.122392e-01 4.533229e-01 3.459785e-01 1.050977e+00 7.205573e-01 1.201650e+00 5.677292e-01
d1gwea_ 347 378 455 7.021627e-02 -4.091085e-01 -4.000378e-01 -5.262256e-01 -2.594535e-01 -6.702792e-01 -7.975973e-01 3.792759e-02 1.604771e-01 -2.725315e-01 6.503493e-01 8.288180e-02 8.601864e-01 5.702949e-02
d1n8pa_ 308 339 621 -1.364362e-01 -2.511921e-01 -6.222676e-01 -4.988398e-01 -4.866065e-01 -4.688338e-01 -4.259817e-01 -1.123887e-01 -2.204477e-01 -1.738124e-01 1.032846e-01 2.680310e-01 2.151045e-01 -1.743416e-01
d1eula4 69 100 275 1.379069e+00 1.279024e+00 1.792374e+00 1.656046e+00 1.508673e+00 1.466208e+00 1.201206e+00 1.112225e+00 1.325445e+00 1.004696e+00 6.090334e-01 1.183838e+00 6.997002e-01 7.588859e-01
d1jeyb_ 377 408 293 -7.133967e-01 -5.400336e-02 -1.158627e+00 -1.488735e+00 1.251739e-01 -1.161166e-01 -4.640092e-01 -8.179781e-01 -1.695691e-01 -3.803466e-01 3.478898e-01 -6.762689e-01 -9.593534e-01 -2.229211e-01
d1l7va_ 260 291 193 1.382947e+00 1.859726e+00 2.025401e+00 2.304732e+00 1.713597e+00 2.185099e+00 9.332638e-01 1.389762e+00 1.111329e+00 1.982252e+00 -9.334538e-01 1.720327e+00 -4.848206e-01 1.547355e+00
d1chd__ 157 188 217 5.353104e-01 -1.358223e-02 -3.187629e-01 -4.207019e-01 -2.845542e-01 -6.758548e-01 -2.853439e-02 5.836292e-01 5.166459e-01 8.153695e-02 3.893116e+00 1.591509e+00 3.247259e+00 1.657053e+00
d1d3ya_ 154 185 235 -9.560370e-01 -8.818780e-01 -8.548710e-01 -6.496026e-01 -9.957306e-01 -9.351391e-01 -1.506177e+00 -6.563019e-01 -1.114663e+00 -9.962548e-01 -1.375446e-01 -6.513767e-01 -8.997092e-01 -2.429931e-01
d1h6oa_ 169 200 224 1.573075e+00 1.951369e+00 2.342254e+00 2.100053e+00 2.400204e+00 2.396258e+00 1.579085e+00 1.533838e+00 1.675801e+00 2.040056e+00 -1.065606e-01 1.670508e+00 2.212130e-01 1.448234e+00
d1jaja_ 100 131 351 7.557576e-01 8.823848e-01 6.082007e-01 1.184834e+00 3.999910e-01 1.001369e+00 9.163864e-01 9.209245e-01 2.630871e-01 6.302693e-01 -8.339807e-01 6.397222e-01 -3.632669e-01 7.944943e-02
d1k30a_ 124 155 661 1.025871e-01 -1.907165e-01 -3.146128e-01 1.410071e-02 -2.815559e-01 -1.356412e-01 -8.249579e-02 8.791031e-02 -2.961611e-01 -4.896046e-01 -8.163125e-01 -1.982670e-01 -3.166546e-01 -7.880111e-01
d1hzta_ 45 76 513 -1.434752e+00 -9.700782e-01 -7.816424e-01 -1.013136e+00 -1.014609e+00 -1.083241e+00 -1.137236e+00 -1.565830e+00 -1.519862e+00 -6.588617e-01 -6.498964e-01 -7.448329e-01 -1.314406e+00 -3.569447e-01
d1a73a_ 121 152 84 -2.076991e-01 7.795566e-03 -8.033125e-01 -1.013575e+00 -3.261842e-01 -6.257177e-01 -9.958132e-01 -5.465226e-01 1.108986e+00 5.204753e-01 1.210231e+00 -2.348988e-01 2.238449e+00 1.192043e+00
d1nd6a_ 186 217 521 8.339542e-01 8.620761e-01 6.394803e-01 1.307146e+00 2.609162e-01 9.710902e-01 1.094230e+00 1.152080e+00 5.533637e-01 6.899374e-01 -3.290756e-01 6.287647e-01 -8.461716e-02 -1.092294e-01
d1ikpa2 421 452 523 4.923675e-01 2.967218e-01 1.833595e-01 2.762889e-01 4.084589e-01 3.493681e-01 3.164588e-01 1.706255e-01 3.547117e-01 5.022009e-03 -7.022970e-01 5.965437e-02 -3.607380e-01 -5.173928e-01
d1mi1a1 2275 2306 496 9.700720e-01 1.040566e+00 9.577727e-01 8.607708e-01 1.205766e+00 1.192373e+00 6.132127e-01 6.936918e-01 1.065900e+00 8.610910e-01 -1.097882e-03 7.031131e-01 2.908956e-01 1.976059e-01
d1o0ua_ 379 410 872 1.405221e-01 -1.052231e-01 -3.723639e-01 -5.610480e-01 1.574525e-01 -1.243889e-01 -4.786640e-02 4.012826e-02 2.422002e-01 -2.973090e-01 -5.929045e-02 -2.156280e-02 2.338767e-01 -6.285550e-01
d1aop_3 294 325 269 6.154093e-01 9.943830e-01 4.926159e-01 1.119352e+00 3.428701e-01 9.938380e-01 5.997144e-02 7.112532e-01 -1.924489e-01 9.010019e-01 -9.341988e-01 8.765283e-01 -5.695625e-01 6.561938e-01
d1jaja_ 96 127 524 2.646131e-01 1.251201e-01 -1.055586e-01 3.873012e-01 -2.903498e-01 3.775068e-02 2.946432e-01 3.795868e-01 -3.106581e-01 -3.544061e-02 -9.706683e-01 2.728794e-01 -4.779696e-01 -2.804916e-01
d1j0ta_ 42 73 74 8.161883e-01 1.513747e+00 6.264311e-01 1.579416e+00 3.194578e-01 1.526555e+00 5.064027e-01 7.281259e-01 7.799996e-01 1.324580e+00 4.592226e-02 1.703590e+00 4.431975e-01 1.967516e+00
d1nbwa1 153 184 371 3.928922e-02 -1.413687e-02 -5.382212e-01 -5.422658e-01 -3.076751e-01 -4.658207e-01 -8.919729e-01 2.256850e-01 3.472501e-01 2.500992e-01 9.774137e-01 4.158508e-01 1.313528e+00 7.956761e-01
d1iyjb1 2414 2445 486 8.511224e-01 2.431042e-01 6.707857e-01 4.450776e-01 7.639846e-01 4.181911e-01 1.053318e+00 5.533984e-01 6.289773e-01 -2.369521e-01 -3.409382e-02 3.224642e-02 1.843494e-01 -8.445252e-01
d1jkea_ 45 76 63 -1.076826e+00 6.903068e-01 -1.385041e+00 -8.554902e-01 -2.506922e-01 9.695460e-02 -6.805034e-01 -1.146710e+00 -1.295513e+00 1.126138e+00 1.853878e+00 -1.994913e+00 -2.139181e+00 1.791099e+00
d1j5xa_ 242 273 394 6.537060e-01 1.957910e-01 2.910722e-01 2.933846e-01 1.533070e-01 -1.049816e-01 2.643625e-01 7.166980e-01 3.673677e-01 1.546469e-01 6.755332e-01 6.773120e-01 8.179164e-01 4.837472e-01
d153l__ 54 85 126 -1.237978e-01 1.063232e+00 -6.273867e-01 -7.817586e-01 7.072429e-01 1.270182e+00 1.795110e-01 -3.284482e-01 1.502086e-01 8.560744e-01 -5.659995e-01 1.138494e-01 -5.743709e-01 1.064581e-01
d1qs0b1 121 152 202 3.781899e-01 -6.434052e-01 -1.412064e-01 -2.860806e-01 -2.103614e-01 -6.728064e-01 -5.793734e-01 -1.104313e-01 1.730907e-01 -7.663784e-01 1.032958e+00 1.185738e-01 1.061822e+00 -5.440076e-01
d1k3pa_ 29 60 368 -5.543026e-02 -8.947893e-01 -5.569887e-01 -6.643797e-01 -3.949357e-01 -8.484335e-01 -6.607667e-01 -3.560719e-01 -3.817717e-02 -9.435806e-01 5.461170e-01 -3.006412e-01 8.051648e-01 -7.351762e-01
d1dkza_ 564 595 76 1.777293e+00 2.105888e+00 2.469915e+00 2.222746e+00 2.237622e+00 2.229217e+00 1.944911e+00 2.163558e+00 2.114822e+00 2.494666e+00 2.584008e+00 2.813247e+00 2.152224e+00 2.916137e+00
d1jcua_ 137 168 279 1.661319e-01 -1.897524e-01 -5.014141e-01 -3.269146e-01 -5.349532e-01 -5.126113e-01 -6.841904e-01 5.025400e-01 -2.142957e-02 -5.210439e-02 2.087317e+00 4.008186e-01 2.077263e+00 2.808489e-01
d1qaxa2 386 417 104 4.874862e-01 1.021493e+00 3.897309e-01 4.200151e-01 7.436104e-01 7.403429e-01 -4.855468e-01 -3.506979e-01 -4.222264e-02 1.150908e+00 -1.467247e+00 1.368086e+00 -7.344856e-01 1.528985e+00
d1gwya_ 44 75 614 -1.306200e+00 -1.493836e+00 -7.845114e-01 -9.324671e-01 -9.962035e-01 -1.359245e+00 -1.146619e+00 -1.327347e+00 -1.227250e+00 -9.471500e-01 -4.063755e-01 -1.053216e+00 -4.614170e-01 -7.664929e-01
d1jjcb6 296 327 246 -1.453656e+00 -6.773568e-01 -9.357535e-01 -6.901449e-01 -1.376269e+00 -8.464788e-01 -3.906058e-01 -9.242704e-01 -1.831767e+00 -4.417487e-01 1.518766e-01 -1.470454e+00 -6.380303e-01 -3.032597e-01
d1l6ja1 47 89 77 3.636183e-02 1.509351e+00 -4.026826e-01 -3.975821e-01 6.363567e-01 1.213634e+00 -5.554566e-02 -5.304941e-01 4.735255e-01 2.334273e+00 -7.909365e-01 1.216832e+00 -6.783511e-01 2.058591e+00
d1keka4 584 615 419 1.142418e+00 1.239496e+00 1.443308e+00 1.665486e+00 1.202431e+00 1.426352e+00 9.010420e-01 1.120272e+00 6.970817e-01 1.152288e+00 -8.918015e-01 8.723896e-01 -5.029267e-01 4.210166e-01
d1jvba1 33 64 402 -2.476044e-01 4.188357e-01 -7.550852e-01 -5.650873e-01 -1.724026e-01 1.487954e-01 7.361738e-02 -1.618790e-01 -6.852109e-02 6.676374e-01 -4.283045e-01 -1.976390e-01 3.399531e-01 2.912495e-01
d3lkfa_ 81 112 1039 -1.101615e+00 -2.055413e+00 -8.010736e-01 -9.988084e-01 -8.881133e-01 -1.387140e+00 -1.184968e+00 -1.115352e+00 -1.028103e+00 -1.708770e+00 -4.041032e-01 -7.595237e-01 -2.346436e-01 -1.454990e+00
d1ntca_ 417 448 257 1.082879e+00 1.044523e+00 1.303719e+00 9.310528e-01 1.594297e+00 1.249515e+00 7.320282e-01 5.052849e-01 9.527934e-01 9.008237e-01 -5.981063e-01 6.889817e-01 -3.067182e-01 -9.666241e-02
d2znc__ 187 217 598 -1.726680e+00 -6.983699e-01 -9.206040e-01 -1.093151e+00 -7.795818e-01 -1.095363e+00 -1.163499e+00 -1.639275e+00 -1.592390e+00 -7.893612e-01 1.423377e+00 -2.105486e+00 -2.306253e+00 8.983186e-01
d1hbna1 363 394 656 1.538260e+00 1.330992e+00 2.141993e+00 1.969911e+00 1.726004e+00 1.764804e+00 2.080873e+00 1.587524e+00 1.564404e+00 1.050696e+00 3.797176e-01 8.787836e-01 3.965493e-01 -5.964998e-02
d1j7na1 135 166 262 1.584358e+00 1.536133e+00 2.219267e+00 1.688982e+00 2.274080e+00 1.987082e+00 2.260357e+00 1.645318e+00 1.915307e+00 1.449402e+00 5.742215e-01 1.061519e+00 5.085084e-01 2.105706e-01
d1qlma_ 139 170 109 1.121927e-01 4.285705e-01 -4.401261e-01 -3.516239e-01 -3.016433e-01 -2.889603e-01 -1.011767e+00 -6.052541e-01 2.975149e-01 4.179364e-01 1.353100e+00 1.218613e+00 1.835857e+00 2.288195e+00
d1gwea_ 453 484 154 1.363142e+00 1.784515e+00 1.665210e+00 1.741866e+00 1.580885e+00 1.839745e+00 1.000606e+00 1.411097e+00 1.681595e+00 2.079376e+00 1.018210e+00 2.058103e+00 1.017510e+00 2.099218e+00
d1eu1a2 82 113 500 1.064013e+00 9.323917e-01 1.016078e+00 8.951218e-01 1.013493e+00 9.247570e-01 1.017883e+00 1.045002e+00 1.133971e+00 9.331229e-01 8.689621e-01 9.708065e-01 7.868448e-01 3.230363e-01
d1e3ma1 283 314 501 5.522193e-01 7.252904e-01 4.110072e-01 8.135195e-01 3.274019e-01 6.590114e-01 3.643042e-01 5.035799e-01 9.471262e-02 6.694830e-01 -1.454286e+00 6.879639e-01 -8.994850e-01 3.281339e-01
d1gxja_ 541 572 219 6.635835e-01 1.000483e+00 -2.665070e-01 -1.274727e-01 -5.312597e-02 3.469074e-02 -1.449716e-02 1.047491e+00 9.292738e-01 1.510685e+00 4.662308e+00 2.505802e+00 4.492449e+00 3.670161e+00
d1m98a1 18 49 476 1.542402e+00 1.443232e+00 2.286418e+00 2.018850e+00 2.001430e+00 1.928617e+00 1.721493e+00 1.418237e+00 1.267054e+00 1.043740e+00 -9.809350e-02 9.101594e-01 1.261029e-01 1.936897e-01
d1f89a_ 229 260 864 -1.747263e+00 -1.124937e+00 -7.051084e-01 -1.064454e+00 -1.106582e+00 -1.188886e+00 -1.096092e+00 -1.384316e+00 -1.687325e+00 -9.807088e-01 4.646238e-01 -1.645375e+00 -1.116538e+00 -2.093741e-01
d1qaxa2 385 416 147 3.777469e-01 1.100610e+00 3.485046e-01 3.436694e-01 7.884714e-01 7.671336e-01 -1.424663e-01 -3.646753e-01 -7.733887e-02 1.283771e+00 -2.832874e+00 1.579115e+00 -1.975281e+00 1.845724e+00
