# Supplementary material for: Structural footprinting in protein structure comparison: the impact of structural fragments
Source: BMC Struct Biol. 2007 Aug 9;7:53. doi: 10.1186/1472-6807-7-53 (PMC2082327; doi:10.1186/1472-6807-7-53)
Supplement: Additional file 3 — The Python code for the SSEF and SEGF methods. An archive that contains the Python code and auxiliary files necessary to compute: (i) the SEGF footprint from a PDB file of a structure; (ii) the SSEF footprint from a PDB file of a structure; (iii) structural similarity score given PDB files of structures using either SSEF, SEGF or SSEF+SEGF method. [file 1472-6807-7-53-S3.zip › segf.norm]

1.320255e+00 4.572922e+00 1.089960e+00 2.423630e+00 2.407735e+00 6.053781e+00 1.767395e-01 3.831797e-01 3.848846e-01 1.699726e+00 6.660954e-02 6.654874e-01 2.301919e-02 1.982908e+00
1.279980e+00 1.294521e+00 1.396948e+00 2.604522e+00 2.607854e+00 3.803667e+00 1.553796e-01 3.933800e-01 4.009172e-01 8.246625e-01 1.872548e-01 7.555508e-01 5.178656e-01 1.008121e+00
