# Supplementary material for: Structural footprinting in protein structure comparison: the impact of structural fragments
Source: BMC Struct Biol. 2007 Aug 9;7:53. doi: 10.1186/1472-6807-7-53 (PMC2082327; doi:10.1186/1472-6807-7-53)
Supplement: Additional file 3 — The Python code for the SSEF and SEGF methods. An archive that contains the Python code and auxiliary files necessary to compute: (i) the SEGF footprint from a PDB file of a structure; (ii) the SSEF footprint from a PDB file of a structure; (iii) structural similarity score given PDB files of structures using either SSEF, SEGF or SSEF+SEGF method. [file 1472-6807-7-53-S3.zip › struct_footprint_utilities.py]

import math
import Numeric as numeric
import MLab as mlab
from Bio.PDB import *
from Bio.PDB.DSSP import *

###--- Interaction with DSSP
CODE_HELIX = '1'
CODE_STRAND = '2'
CODE_OTHER = '3'
MIN_HELIX_LEN = 4
HELIX_AVG_NUM = 3
MIN_STRAND_LEN = 3
STRAND_AVG_NUM = 2

###--- Hard-coded parameters for the SEGF method
SEGMENT_LEN = 32 # we are working with 32 residue long segments

###--- Hard-coded parameters for the SSEF method
MAX_DISTMP = 30 # we consider only triplets where all pair-wise distances between
                # SSE vector midpoints are less than 30 A

STRUCT_PARSER = PDBParser()

def struct2sse_vectors(struct_file_name, dssp_location):
    """
    Returns a set of 3D vectors for the given structure (struct_file_name). Uses DSSP program
    to assign secondary structure to residues.
    """
    struct = STRUCT_PARSER.get_structure("domain", struct_file_name)
    (sse_dict, sse_keys) = dssp_dict_from_pdb_file(struct_file_name, DSSP=dssp_location)
    sse_types = list()
    sse_vectors = list()
    sse_seqnums = list()
    # always taking the first model
    model = struct.get_list()[0]
    for chain in model.get_list():
        sse_type = None
        sse_residues = list()
        for residue in chain.get_list():
            # retrieve DSSP SSE assignment for current residue
            #(dummy, seqnum, dummy) = residue.get_id()
            #if (not sse_dict.has_key((chain.get_id(), (' ',seqnum,' ')))):
            if (not sse_dict.has_key((chain.get_id(), residue.get_id()))):
                curr_sse_type = CODE_OTHER
            else :
                (dummy, curr_sse_type, dummy) = sse_dict[(chain.get_id(),residue.get_id())]
                if (curr_sse_type == 'H' or curr_sse_type == 'G' or curr_sse_type == 'I'):
                    curr_sse_type = CODE_HELIX
                elif (curr_sse_type == 'E'):
                    curr_sse_type = CODE_STRAND
                else:
                    curr_sse_type = CODE_OTHER
            # check whether current residue starts a new SSE    
            if (sse_type == None):
                sse_type = curr_sse_type
                sse_residues.append(residue)
            elif (sse_type == curr_sse_type):
                sse_residues.append(residue)
            else:
                # new SSE is started, therefore has to process the previous SSE
                if (sse_type == CODE_HELIX and len(sse_residues) >= MIN_HELIX_LEN):
                    print "HELIX: %s %s %i" % (sse_residues[0],
                                               sse_residues[-1],
                                               len(sse_residues))
                    ca_coords = [resi['CA'].get_coord() for resi in sse_residues]
                    sse_vectors.append(get_sse_linear_approx(sse_type, ca_coords))
                    sse_types.append(sse_type)
                    sse_seqnums.append((sse_residues[0].get_id()[1], sse_residues[-1].get_id()[1]))
                elif (sse_type == CODE_STRAND and len(sse_residues) >= MIN_STRAND_LEN):
                    print "STRAND: %s %s %i" % (sse_residues[0],
                                               sse_residues[-1],
                                               len(sse_residues))
                    ca_coords = [resi['CA'].get_coord() for resi in sse_residues]
                    sse_vectors.append(get_sse_linear_approx(sse_type, ca_coords))
                    sse_types.append(sse_type)
                    sse_seqnums.append((sse_residues[0].get_id()[1], sse_residues[-1].get_id()[1]))                     
                sse_residues = [residue]
                sse_type = curr_sse_type
        if (len(sse_residues) > 0) :
           if (sse_type == CODE_HELIX and len(sse_residues) >= MIN_HELIX_LEN):
                print "HELIX: %s %s %i" % (sse_residues[0],
                                           sse_residues[-1],
                                           len(sse_residues))
                ca_coords = [resi['CA'].get_coord() for resi in sse_residues]
                sse_vectors.append(get_sse_linear_approx(sse_type, ca_coords))
                sse_types.append(sse_type)
                sse_seqnums.append((sse_residues[0].get_id()[1], sse_residues[-1].get_id()[1]))
           elif (sse_type == CODE_STRAND and len(sse_residues) >= MIN_STRAND_LEN):
                print "STRAND: %s %s %i" % (sse_residues[0],
                                           sse_residues[-1],
                                           len(sse_residues))
                ca_coords = [resi['CA'].get_coord() for resi in sse_residues]
                sse_vectors.append(get_sse_linear_approx(sse_type, ca_coords))
                sse_types.append(sse_type)                       
                sse_seqnums.append((sse_residues[0].get_id()[1], sse_residues[-1].get_id()[1]))              
    return (sse_types, sse_vectors, sse_seqnums)
    
def get_sse_linear_approx(sse_type, ca_coords):
    """
    Returns a positional vector that approximates an SSE.
    """
    if (sse_type == CODE_HELIX):
        if (len(ca_coords) >= MIN_HELIX_LEN):
            start_pos = numeric.sum(ca_coords[:HELIX_AVG_NUM])/float(HELIX_AVG_NUM)
            end_pos = numeric.sum(ca_coords[-HELIX_AVG_NUM:])/float(HELIX_AVG_NUM)
            return (start_pos, end_pos)
    if (sse_type == CODE_STRAND):
         if (len(ca_coords) >= MIN_STRAND_LEN):
            start_pos = numeric.sum(ca_coords[:STRAND_AVG_NUM])/float(STRAND_AVG_NUM)
            end_pos = numeric.sum(ca_coords[-STRAND_AVG_NUM:])/float(STRAND_AVG_NUM)
            return (start_pos, end_pos)
      
    return None

def sse_vectors2triplets(sse_types, sse_vectors):
    sse_triplet_types = list()
    sse_triplet_reps = list()
    # compute SSE triplets and their mappings to R^6
    nsse = len(sse_types)
    for i in range(nsse):
        i_midpoint = (sse_vectors[i][0]+sse_vectors[i][1])/2
        i_vector = sse_vectors[i][1]-sse_vectors[i][0]
        for j in range(i+1,nsse):
            j_midpoint = (sse_vectors[j][0]+sse_vectors[j][1])/2
            d_ij = vector_norm(i_midpoint - j_midpoint)
            if (d_ij <= MAX_DISTMP):
                j_vector = sse_vectors[j][1]-sse_vectors[j][0]
                a_ij = vector_angle(i_vector, j_vector)
                for k in range(j+1,nsse):
                    k_midpoint = (sse_vectors[k][0]+sse_vectors[k][1])/2
                    d_ik = vector_norm(i_midpoint - k_midpoint)
                    d_jk = vector_norm(j_midpoint - k_midpoint)
                    if ((d_ik <= MAX_DISTMP) and (d_jk <= MAX_DISTMP)) :
                        k_vector = sse_vectors[k][1]-sse_vectors[k][0]
                        a_ik = vector_angle(i_vector, k_vector)
                        a_jk = vector_angle(j_vector, k_vector)
                        sse_triplet_types.append("%s%s%s" % (sse_types[i], sse_types[j], sse_types[k]))
                        sse_triplet_reps.append(numeric.array((a_ij, a_ik, a_jk, d_ij, d_ik, d_jk)))
    return (sse_triplet_types, sse_triplet_reps)

def struct2ca_coords(struct_file_name):
    "Returns a list of coordinates of the CA atoms and the residue sequence numbers."
    struct = STRUCT_PARSER.get_structure("domain", struct_file_name)
    ca_coords = list()
    ca_seqnums = list()
    model = struct.get_list()[0]
    for chain in model.get_list():
        for residue in chain.get_list():
            if (residue.has_id('CA')):
                ca_coords.append(residue['CA'].get_coord())
                ca_seqnums.append(residue.get_id()[1])            
    return (ca_coords, ca_seqnums)

def struct2segments(struct_file_name):
    "Returns a list of structural fragments."
    segments = list()
    segment_reps = list()
    (ca_coords, ca_seqnums) = struct2ca_coords(struct_file_name)
    for i in range(len(ca_coords)-SEGMENT_LEN+1):
        print "processing segment (%i,%i)" % (ca_seqnums[i], ca_seqnums[i+SEGMENT_LEN-1])
        segments.append((ca_seqnums[i], ca_seqnums[i+SEGMENT_LEN-1]))
        segment_reps.append(segment2rep(ca_coords[i:(i+SEGMENT_LEN)]))
    return (segments, segment_reps)

def segment2model_counts(segment, models, scale, maxdist):
    "Returns the count contributed by a segment to the models"
    dists = (dist(segment, models))**2
    counts = numeric.where(dists <= maxdist, dists, maxdist+1)
    counts = numeric.where(counts <= maxdist, numeric.exp((-1.0*counts)/scale), 0.0)
    if (numeric.sum(counts) > 10e-16):
        counts = counts/numeric.sum(counts)
    else:
        counts = None
    return counts
        
###--- FOURTEEN SHAPE DESCRIPTORS
def segment2rep(segment):
    "Returns a representation of a backbone segment given as a sequence of its CA atoms."
    # compute average crossing numbers for all pairs of oriented line segments
    avgcn_table = numeric.zeros((len(segment)-1, len(segment)-1), numeric.Float)
    for i1 in range(1, len(segment)):
        for i2 in range(i1+1, len(segment)):
            avgcn_table[i1-1,i2-1] = vector_avgcn(segment[i1-1], segment[i1], segment[i2-1], segment[i2])
    # compute the fourteen shape descriptors
    reps = numeric.zeros(14,numeric.Float)
    for i1 in range(1, len(segment)):
        for  i2 in range(i1+1, len(segment)):
            reps[0] += avgcn_table[i1-1,i2-1]
            reps[1] += abs(avgcn_table[i1-1,i2-1])
            for i3 in range(i2+1, len(segment)):
                for i4 in range(i3+1, len(segment)):
                    reps[2] += avgcn_table[i1-1,i2-1]*avgcn_table[i3-1,i4-1];
                    reps[3] += abs(avgcn_table[i1-1,i2-1])*avgcn_table[i3-1,i4-1];
                    reps[4] += avgcn_table[i1-1,i2-1]*abs(avgcn_table[i3-1,i4-1]);
                    reps[5] += abs(avgcn_table[i1-1,i2-1])*abs(avgcn_table[i3-1,i4-1]);
                    reps[6] += avgcn_table[i1-1,i3-1]*avgcn_table[i2-1,i4-1];
                    reps[7] += abs(avgcn_table[i1-1,i3-1])*avgcn_table[i2-1,i4-1];
                    reps[8] += avgcn_table[i1-1,i3-1]*abs(avgcn_table[i2-1,i4-1]);
                    reps[9] += abs(avgcn_table[i1-1,i3-1])*abs(avgcn_table[i2-1,i4-1]);
                    reps[10] += avgcn_table[i1-1,i4-1]*avgcn_table[i2-1,i3-1];
                    reps[11] += abs(avgcn_table[i1-1,i4-1])*avgcn_table[i2-1,i3-1];
                    reps[12] += avgcn_table[i1-1,i4-1]*abs(avgcn_table[i2-1,i3-1]);
                    reps[13] += abs(avgcn_table[i1-1,i4-1])*abs(avgcn_table[i2-1,i3-1]);
    return reps
            
###--- MISC OPERATIONS    
def dist(x, Y):
    """
    Computes distance between data point x to every point in Y.
    """
    temp = Y - x
    return numeric.sqrt(numeric.sum(temp**2, axis=1))
    
###--- OPERATIONS ON VECTORS
def vector_angle(u,v):
    return math.acos(numeric.dot(u,v)/(vector_norm(u)*vector_norm(v)))

def vector_cross(u,v):
    "Returns a cross product between two three dimensional vectors."
    (u_x,u_y,u_z) = u
    (v_x,v_y,v_z) = v    
    return numeric.array([u_y*v_z - u_z*v_y, u_z*v_x - u_x*v_z, u_x*v_y - u_y*v_x])

def vector_dot(u,v):
    "Returns a dot product between two vectors."
    return numeric.dot(u,v)

def vector_norm(u):
    "Returns a norm of a vector."    
    return math.sqrt(numeric.dot(u,u))

def vector_corrcoef(u,v):
    "Returns Pearson correlation coefficient between two vectors."
    mean_u = mlab.mean(u)
    std_u = mlab.std(u)
    temp_u = u - mean_u
    mean_v = mlab.mean(v)
    std_v = mlab.std(v)
    temp_v = v - mean_v

    if (std_u == 0.0 and std_v == 0.0):
        return 1.0
    if ((std_u == 0.0 and std_v != 0.0) or (std_u != 0.0 and std_v == 0.0)):
        return 0.0
    else:
        return numeric.dot(temp_u, temp_v)/(std_u * std_v * len(u))
    
def vector_avgcn(u_sp, u_ep, v_sp, v_ep):
    "Computes average crossing number between two vectors u and v given by their start and end points."
    
    if ((u_sp in [u_ep,v_sp,v_ep]) or (u_ep in [u_sp,v_sp,v_ep]) or
        (v_sp in [v_ep,u_sp,u_ep]) or (v_ep in [v_sp,u_sp,u_ep])):
        return 0.0
    else:
        # w1, w2, w3 and w4 are vertices of parallelogram created by vectors that join end points of u and v
        w1 = v_sp - u_sp
        w2 = v_ep - u_sp
        w3 = v_ep - u_ep
        w4 = v_sp - u_ep
        
        # ai are unit length normals to planes created by wi i.e., a1 is a normal to span(w4,w1)
        a1 = vector_cross(w4,w1); a1 = a1/vector_norm(a1);
        a2 = vector_cross(w1,w2); a2 = a2/vector_norm(a2);
        a3 = vector_cross(w2,w3); a3 = a3/vector_norm(a3);
        a4 = vector_cross(w3,w4); a4 = a4/vector_norm(a4);
        
        # compute external angles
        rv = math.acos(numeric.dot(a4,a1)) + math.acos(numeric.dot(a1,a2)) + math.acos(numeric.dot(a2,a3)) + math.acos(numeric.dot(a3,a4))
        rv =  (2*math.pi - rv)/(2*math.pi);
        if (numeric.dot(w1,vector_cross(v_ep-v_sp,u_ep-u_sp)) < 0):
            return -1*rv;
        else:
            return rv;     
    
