# Supplementary material for: Structural footprinting in protein structure comparison: the impact of structural fragments
Source: BMC Struct Biol. 2007 Aug 9;7:53. doi: 10.1186/1472-6807-7-53 (PMC2082327; doi:10.1186/1472-6807-7-53)
Supplement: Additional file 3 — The Python code for the SSEF and SEGF methods. An archive that contains the Python code and auxiliary files necessary to compute: (i) the SEGF footprint from a PDB file of a structure; (ii) the SSEF footprint from a PDB file of a structure; (iii) structural similarity score given PDB files of structures using either SSEF, SEGF or SSEF+SEGF method. [file 1472-6807-7-53-S3.zip › 1f4pA0.pdb]

ATOM      1  N   PRO A   2      30.329  43.203  38.588  1.00 27.06
ATOM      2  CA  PRO A   2      29.367  42.703  37.684  1.00 20.84
ATOM      3  C   PRO A   2      28.749  41.385  38.187  1.00 19.35
ATOM      4  O   PRO A   2      29.449  40.659  38.887  1.00 21.76
ATOM      5  CB  PRO A   2      29.899  42.510  36.284  1.00 24.71
ATOM      6  N   LYS A   3      27.522  41.131  37.829  1.00 17.44
ATOM      7  CA  LYS A   3      26.794  39.929  38.210  1.00 16.27
ATOM      8  C   LYS A   3      26.500  39.112  36.945  1.00 14.13
ATOM      9  O   LYS A   3      26.113  39.671  35.936  1.00 16.75
ATOM     10  CB  LYS A   3      25.435  40.335  38.821  1.00 20.23
ATOM     11  CG  LYS A   3      25.609  41.145  40.093  1.00 26.95
ATOM     12  CD  LYS A   3      24.310  41.577  40.678  1.00 30.81
ATOM     13  CE  LYS A   3      23.291  40.416  40.674  1.00 36.79
ATOM     14  NZ  LYS A   3      22.236  40.716  41.738  1.00 50.63
ATOM     15  N   ALA A   4      26.740  37.826  37.039  1.00 13.18
ATOM     16  CA  ALA A   4      26.456  36.940  35.912  1.00 13.83
ATOM     17  C   ALA A   4      25.443  35.863  36.418  1.00 13.89
ATOM     18  O   ALA A   4      25.577  35.391  37.520  1.00 17.12
ATOM     19  CB  ALA A   4      27.738  36.184  35.508  1.00 17.09
ATOM     20  N   LEU A   5      24.536  35.547  35.531  1.00 12.69
ATOM     21  CA  LEU A   5      23.556  34.493  35.813  1.00 12.96
ATOM     22  C   LEU A   5      23.856  33.351  34.840  1.00 12.21
ATOM     23  O   LEU A   5      24.043  33.626  33.655  1.00 13.55
ATOM     24  CB  LEU A   5      22.154  34.999  35.506  1.00 12.71
ATOM     25  CG  LEU A   5      21.016  34.028  35.559  1.00 14.34
ATOM     26  CD1 LEU A   5      20.789  33.490  36.951  1.00 18.32
ATOM     27  CD2 LEU A   5      19.757  34.629  34.989  1.00 17.77
ATOM     28  N   ILE A   6      23.889  32.165  35.375  1.00 11.10
ATOM     29  CA  ILE A   6      23.987  30.975  34.512  1.00 12.15
ATOM     30  C   ILE A   6      22.726  30.156  34.823  1.00 11.24
ATOM     31  O   ILE A   6      22.428  29.869  35.949  1.00 16.04
ATOM     32  CB  ILE A   6      25.241  30.179  34.939  1.00 14.06
ATOM     33  CG1 ILE A   6      26.510  31.022  34.668  1.00 16.45
ATOM     34  CG2 ILE A   6      25.299  28.874  34.120  1.00 17.86
ATOM     35  CD1 ILE A   6      27.784  30.356  35.084  1.00 22.48
ATOM     36  N   VAL A   7      22.032  29.869  33.713  1.00 11.14
ATOM     37  CA  VAL A   7      20.842  29.039  33.878  1.00 10.97
ATOM     38  C   VAL A   7      21.002  27.827  32.922  1.00 12.17
ATOM     39  O   VAL A   7      21.336  28.018  31.790  1.00 14.76
ATOM     40  CB  VAL A   7      19.545  29.760  33.472  1.00 13.01
ATOM     41  CG1 VAL A   7      18.370  28.847  33.620  1.00 20.10
ATOM     42  CG2 VAL A   7      19.331  31.036  34.157  1.00 20.96
ATOM     43  N   TYR A   8      20.832  26.645  33.513  1.00 12.62
ATOM     44  CA  TYR A   8      21.048  25.459  32.758  1.00 13.04
ATOM     45  C   TYR A   8      19.886  24.470  32.877  1.00 11.98
ATOM     46  O   TYR A   8      19.304  24.318  33.918  1.00 13.80
ATOM     47  CB  TYR A   8      22.347  24.756  33.167  1.00 14.39
ATOM     48  CG  TYR A   8      22.386  24.385  34.603  1.00 16.32
ATOM     49  CD1 TYR A   8      21.912  23.159  35.031  1.00 16.62
ATOM     50  CD2 TYR A   8      22.873  25.260  35.575  1.00 17.18
ATOM     51  CE1 TYR A   8      21.917  22.838  36.353  1.00 18.26
ATOM     52  CE2 TYR A   8      22.877  24.937  36.896  1.00 19.18
ATOM     53  CZ  TYR A   8      22.405  23.695  37.282  1.00 19.63
ATOM     54  OH  TYR A   8      22.424  23.350  38.606  1.00 26.05
ATOM     55  N   GLY A   9      19.724  23.769  31.772  1.00 12.71
ATOM     56  CA  GLY A   9      18.808  22.632  31.706  1.00 12.78
ATOM     57  C   GLY A   9      19.627  21.384  31.398  1.00 11.59
ATOM     58  O   GLY A   9      20.366  21.360  30.436  1.00 14.79
ATOM     59  N   SER A  10      19.576  20.459  32.357  1.00 11.37
ATOM     60  CA  SER A  10      20.408  19.283  32.221  1.00 10.60
ATOM     61  C   SER A  10      19.656  18.093  32.849  1.00 11.40
ATOM     62  O   SER A  10      19.139  18.200  33.947  1.00 14.66
ATOM     63  CB  SER A  10      21.675  19.481  33.072  1.00 12.39
ATOM     64  OG  SER A  10      22.635  18.476  32.820  1.00 13.19
ATOM     65  N   THR A  11      19.693  16.986  32.143  1.00 11.15
ATOM     66  CA  THR A  11      19.050  15.798  32.574  1.00 11.66
ATOM     67  C   THR A  11      19.968  14.747  33.133  1.00 12.86
ATOM     68  O   THR A  11      19.618  14.037  34.078  1.00 15.48
ATOM     69  CB  THR A  11      18.197  15.227  31.434  1.00 13.23
ATOM     70  OG1 THR A  11      17.263  16.239  31.082  1.00 15.49
ATOM     71  CG2 THR A  11      17.428  14.051  31.892  1.00 14.83
ATOM     72  N   THR A  12      21.134  14.612  32.495  1.00 13.32
ATOM     73  CA  THR A  12      22.070  13.599  32.926  1.00 13.33
ATOM     74  C   THR A  12      23.256  14.212  33.673  1.00 13.02
ATOM     75  O   THR A  12      24.131  13.493  34.122  1.00 19.64
ATOM     76  CB  THR A  12      22.524  12.655  31.865  1.00 14.16
ATOM     77  OG1 THR A  12      23.584  13.216  31.077  1.00 16.89
ATOM     78  CG2 THR A  12      21.417  12.181  30.959  1.00 17.77
ATOM     79  N   GLY A  13      23.265  15.541  33.753  1.00 13.38
ATOM     80  CA  GLY A  13      24.312  16.218  34.510  1.00 13.22
ATOM     81  C   GLY A  13      25.417  16.819  33.720  1.00 12.02
ATOM     82  O   GLY A  13      26.320  17.489  34.208  1.00 14.75
ATOM     83  N   ASN A  14      25.388  16.619  32.362  1.00 11.65
ATOM     84  CA  ASN A  14      26.508  17.118  31.588  1.00 11.66
ATOM     85  C   ASN A  14      26.529  18.600  31.482  1.00 10.70
ATOM     86  O   ASN A  14      27.552  19.260  31.652  1.00 11.97
ATOM     87  CB  ASN A  14      26.527  16.440  30.226  1.00 12.60
ATOM     88  CG  ASN A  14      26.888  14.985  30.326  1.00 14.02
ATOM     89  OD1 ASN A  14      27.570  14.584  31.285  1.00 15.07
ATOM     90  ND2 ASN A  14      26.417  14.157  29.401  1.00 16.87
ATOM     91  N   THR A  15      25.389  19.202  31.055  1.00 10.04
ATOM     92  CA  THR A  15      25.313  20.643  30.984  1.00 11.14
ATOM     93  C   THR A  15      25.436  21.258  32.368  1.00 12.42
ATOM     94  O   THR A  15      25.924  22.399  32.464  1.00 11.97
ATOM     95  CB  THR A  15      24.047  21.082  30.269  1.00 12.56
ATOM     96  OG1 THR A  15      23.938  20.386  29.014  1.00 12.49
ATOM     97  CG2 THR A  15      24.015  22.537  29.983  1.00 14.35
ATOM     98  N   GLU A  16      25.036  20.565  33.389  1.00 11.49
ATOM     99  CA  GLU A  16      25.210  21.090  34.744  1.00 11.66
ATOM    100  C   GLU A  16      26.665  21.206  35.135  1.00 13.43
ATOM    101  O   GLU A  16      27.112  22.181  35.671  1.00 14.99
ATOM    102  CB  GLU A  16      24.451  20.196  35.739  1.00 13.19
ATOM    103  CG  GLU A  16      24.691  20.540  37.181  1.00 18.10
ATOM    104  CD  GLU A  16      23.912  19.717  38.146  1.00 25.95
ATOM    105  OE1 GLU A  16      23.732  20.167  39.273  1.00 39.61
ATOM    106  OE2 GLU A  16      23.535  18.564  37.842  1.00 34.10
ATOM    107  N   TYR A  17      27.435  20.139  34.833  1.00 14.22
ATOM    108  CA  TYR A  17      28.874  20.203  35.065  1.00 12.68
ATOM    109  C   TYR A  17      29.497  21.384  34.314  1.00 13.19
ATOM    110  O   TYR A  17      30.382  22.067  34.751  1.00 14.79
ATOM    111  CB  TYR A  17      29.519  18.887  34.623  1.00 15.29
ATOM    112  CG  TYR A  17      31.020  18.972  34.633  1.00 16.18
ATOM    113  CD1 TYR A  17      31.777  18.782  35.788  1.00 18.30
ATOM    114  CD2 TYR A  17      31.665  19.356  33.461  1.00 17.03
ATOM    115  CE1 TYR A  17      33.161  18.934  35.748  1.00 21.34
ATOM    116  CE2 TYR A  17      33.030  19.496  33.417  1.00 20.52
ATOM    117  CZ  TYR A  17      33.759  19.269  34.544  1.00 21.16
ATOM    118  OH  TYR A  17      35.122  19.393  34.485  1.00 29.05
ATOM    119  N   THR A  18      29.016  21.496  33.039  1.00 12.47
ATOM    120  CA  THR A  18      29.590  22.548  32.205  1.00 12.34
ATOM    121  C   THR A  18      29.283  23.919  32.809  1.00 13.20
ATOM    122  O   THR A  18      30.167  24.770  32.917  1.00 14.27
ATOM    123  CB  THR A  18      29.007  22.444  30.798  1.00 12.98
ATOM    124  OG1 THR A  18      29.319  21.148  30.269  1.00 14.40
ATOM    125  CG2 THR A  18      29.571  23.468  29.850  1.00 13.02
ATOM    126  N   ALA A  19      28.077  24.090  33.300  1.00 13.01
ATOM    127  CA  ALA A  19      27.702  25.361  33.936  1.00 13.05
ATOM    128  C   ALA A  19      28.527  25.633  35.186  1.00 13.62
ATOM    129  O   ALA A  19      28.989  26.760  35.397  1.00 15.42
ATOM    130  CB  ALA A  19      26.219  25.281  34.339  1.00 12.32
ATOM    131  N   GLU A  20      28.760  24.586  35.992  1.00 15.44
ATOM    132  CA  GLU A  20      29.565  24.774  37.193  1.00 16.92
ATOM    133  C   GLU A  20      31.003  25.163  36.837  1.00 16.98
ATOM    134  O   GLU A  20      31.613  25.965  37.554  1.00 18.42
ATOM    135  CB  GLU A  20      29.609  23.479  38.052  1.00 22.90
ATOM    136  CG  GLU A  20      28.207  23.136  38.595  1.00 31.61
ATOM    137  CD  GLU A  20      28.172  21.921  39.463  1.00 39.06
ATOM    138  OE1 GLU A  20      27.159  21.658  40.151  1.00 50.09
ATOM    139  OE2 GLU A  20      29.194  21.156  39.480  1.00 50.29
ATOM    140  N   THR A  21      31.518  24.589  35.777  1.00 16.20
ATOM    141  CA  THR A  21      32.874  24.886  35.331  1.00 15.86
ATOM    142  C   THR A  21      33.018  26.326  34.895  1.00 14.68
ATOM    143  O   THR A  21      33.939  27.042  35.225  1.00 16.46
ATOM    144  CB  THR A  21      33.335  23.876  34.295  1.00 16.31
ATOM    145  OG1 THR A  21      33.191  22.538  34.816  1.00 18.26
ATOM    146  CG2 THR A  21      34.716  24.081  33.786  1.00 19.94
ATOM    147  N   ILE A  22      32.011  26.775  34.113  1.00 14.35
ATOM    148  CA  ILE A  22      32.024  28.180  33.672  1.00 14.58
ATOM    149  C   ILE A  22      31.872  29.091  34.873  1.00 15.21
ATOM    150  O   ILE A  22      32.545  30.136  34.955  1.00 17.00
ATOM    151  CB  ILE A  22      30.798  28.349  32.719  1.00 13.37
ATOM    152  CG1 ILE A  22      31.052  27.552  31.415  1.00 16.36
ATOM    153  CG2 ILE A  22      30.585  29.815  32.444  1.00 17.04
ATOM    154  CD1 ILE A  22      29.835  27.364  30.569  1.00 19.35
ATOM    155  N   ALA A  23      30.949  28.734  35.767  1.00 14.74
ATOM    156  CA  ALA A  23      30.705  29.597  36.935  1.00 15.17
ATOM    157  C   ALA A  23      31.977  29.831  37.718  1.00 17.98
ATOM    158  O   ALA A  23      32.260  30.944  38.166  1.00 20.65
ATOM    159  CB  ALA A  23      29.618  29.003  37.852  1.00 17.69
ATOM    160  N   ARG A  24      32.769  28.781  37.899  1.00 18.57
ATOM    161  CA  ARG A  24      34.011  28.996  38.707  1.00 18.45
ATOM    162  C   ARG A  24      34.965  29.894  37.944  1.00 21.01
ATOM    163  O   ARG A  24      35.689  30.680  38.564  1.00 20.76
ATOM    164  CB  ARG A  24      34.716  27.606  38.829  1.00 22.81
ATOM    165      ARG A  24      33.827  26.610  39.556  0.74 35.05
ATOM    167      ARG A  24      34.720  25.652  40.373  0.74 50.77
ATOM    169      ARG A  24      34.131  24.302  40.382  0.74 64.45
ATOM    171      ARG A  24      33.090  24.003  41.172  0.74 75.00
ATOM    173      ARG A  24      32.596  22.782  41.171  0.74 86.09
ATOM    175      ARG A  24      32.581  24.938  41.951  0.74 86.42
ATOM    177  N   GLU A  25      35.080  29.797  36.644  1.00 18.26
ATOM    178  CA  GLU A  25      35.936  30.631  35.880  1.00 18.03
ATOM    179  C   GLU A  25      35.514  32.090  36.029  1.00 18.58
ATOM    180  O   GLU A  25      36.366  32.967  36.244  1.00 22.29
ATOM    181  CB  GLU A  25      35.992  30.239  34.409  1.00 21.01
ATOM    182      GLU A  25      37.269  30.575  33.695  0.67 28.25
ATOM    184      GLU A  25      37.337  31.986  33.142  0.67 32.23
ATOM    186      GLU A  25      36.301  32.689  33.159  0.67 24.64
ATOM    188      GLU A  25      38.426  32.371  32.652  0.67 34.07
ATOM    190  N   LEU A  26      34.223  32.363  35.866  1.00 16.82
ATOM    191  CA  LEU A  26      33.752  33.735  35.994  1.00 16.38
ATOM    192  C   LEU A  26      33.993  34.262  37.396  1.00 18.35
ATOM    193  O   LEU A  26      34.335  35.415  37.603  1.00 19.89
ATOM    194  CB  LEU A  26      32.271  33.847  35.651  1.00 18.44
ATOM    195  CG  LEU A  26      31.917  33.446  34.213  1.00 21.25
ATOM    196  CD1 LEU A  26      30.472  33.719  33.908  1.00 24.10
ATOM    197  CD2 LEU A  26      32.840  34.122  33.256  1.00 27.16
ATOM    198  N   ALA A  27      33.704  33.436  38.387  1.00 17.07
ATOM    199  CA  ALA A  27      33.912  33.917  39.764  1.00 19.08
ATOM    200  C   ALA A  27      35.353  34.256  40.044  1.00 19.28
ATOM    201  O   ALA A  27      35.680  35.230  40.715  1.00 20.12
ATOM    202  CB  ALA A  27      33.348  32.934  40.765  1.00 21.52
ATOM    203  N   ASP A  28      36.260  33.418  39.520  1.00 21.68
ATOM    204  CA  ASP A  28      37.692  33.637  39.796  1.00 20.83
ATOM    205  C   ASP A  28      38.163  34.940  39.181  1.00 22.91
ATOM    206  O   ASP A  28      39.115  35.552  39.550  1.00 26.74
ATOM    207  CB  ASP A  28      38.502  32.466  39.195  1.00 27.26
ATOM    208  CG  ASP A  28      38.534  31.253  40.080  1.00 33.36
ATOM    209  OD1 ASP A  28      39.057  30.183  39.666  1.00 42.78
ATOM    210  OD2 ASP A  28      38.021  31.327  41.235  1.00 39.78
ATOM    211  N   ALA A  29      37.431  35.346  38.134  1.00 21.21
ATOM    212  CA  ALA A  29      37.768  36.565  37.437  1.00 21.19
ATOM    213  C   ALA A  29      37.232  37.797  38.156  1.00 20.90
ATOM    214  O   ALA A  29      37.625  38.906  37.846  1.00 25.80
ATOM    215  CB  ALA A  29      37.297  36.521  36.014  1.00 22.38
ATOM    216  N   GLY A  30      36.238  37.618  39.019  1.00 21.50
ATOM    217  CA  GLY A  30      35.709  38.758  39.758  1.00 22.12
ATOM    218  C   GLY A  30      34.236  38.975  39.609  1.00 21.71
ATOM    219  O   GLY A  30      33.671  39.858  40.246  1.00 27.19
ATOM    220  N   TYR A  31      33.560  38.149  38.810  1.00 20.95
ATOM    221  CA  TYR A  31      32.106  38.283  38.710  1.00 19.74
ATOM    222  C   TYR A  31      31.435  37.688  39.957  1.00 20.18
ATOM    223  O   TYR A  31      31.868  36.716  40.510  1.00 22.27
ATOM    224  CB  TYR A  31      31.581  37.462  37.510  1.00 18.73
ATOM    225  CG  TYR A  31      31.837  38.183  36.198  1.00 19.97
ATOM    226  CD1 TYR A  31      30.833  38.971  35.656  1.00 21.32
ATOM    227  CD2 TYR A  31      33.043  38.137  35.525  1.00 18.74
ATOM    228  CE1 TYR A  31      31.001  39.656  34.486  1.00 22.87
ATOM    229  CE2 TYR A  31      33.231  38.793  34.332  1.00 20.72
ATOM    230  CZ  TYR A  31      32.202  39.576  33.819  1.00 22.28
ATOM    231  OH  TYR A  31      32.331  40.248  32.645  1.00 27.52
ATOM    232  N   GLU A  32      30.281  38.280  40.266  1.00 21.21
ATOM    233  CA  GLU A  32      29.414  37.622  41.270  1.00 21.97
ATOM    234  C   GLU A  32      28.490  36.697  40.426  1.00 19.16
ATOM    235  O   GLU A  32      27.820  37.180  39.531  1.00 23.42
ATOM    236  CB  GLU A  32      28.522  38.683  41.915  1.00 27.00
ATOM    237  CG  GLU A  32      29.292  39.776  42.634  1.00 36.24
ATOM    238  CD  GLU A  32      28.277  40.793  43.188  1.00 42.67
ATOM    239  OE1 GLU A  32      28.415  41.980  42.846  1.00 55.28
ATOM    240  OE2 GLU A  32      27.343  40.334  43.880  1.00 53.19
ATOM    241  N   VAL A  33      28.582  35.407  40.671  1.00 18.05
ATOM    242  CA  VAL A  33      27.848  34.482  39.815  1.00 17.42
ATOM    243  C   VAL A  33      26.703  33.804  40.540  1.00 17.20
ATOM    244  O   VAL A  33      26.857  33.368  41.692  1.00 23.51
ATOM    245  CB  VAL A  33      28.822  33.368  39.315  1.00 21.31
ATOM    246  CG1 VAL A  33      28.106  32.434  38.359  1.00 24.84
ATOM    247  CG2 VAL A  33      30.051  33.993  38.719  1.00 22.59
ATOM    248  N   ASP A  34      25.594  33.729  39.863  1.00 16.06
ATOM    249  CA  ASP A  34      24.381  33.041  40.356  1.00 16.76
ATOM    250  C   ASP A  34      24.074  31.947  39.312  1.00 15.99
ATOM    251  O   ASP A  34      23.882  32.254  38.183  1.00 17.05
ATOM    252  CB  ASP A  34      23.286  34.090  40.353  1.00 20.67
ATOM    253  CG  ASP A  34      22.029  33.707  41.053  1.00 25.47
ATOM    254  OD1 ASP A  34      21.772  32.518  41.176  1.00 30.42
ATOM    255  OD2 ASP A  34      21.290  34.670  41.401  1.00 31.11
ATOM    256  N   SER A  35      24.189  30.713  39.762  1.00 15.38
ATOM    257  CA  SER A  35      24.006  29.581  38.878  1.00 14.09
ATOM    258  C   SER A  35      22.714  28.860  39.324  1.00 17.72
ATOM    259  O   SER A  35      22.558  28.575  40.493  1.00 19.97
ATOM    260  CB  SER A  35      25.191  28.615  39.022  1.00 21.49
ATOM    261      SER A  35      25.084  27.629  37.981  0.71 32.22
ATOM    263  N   ARG A  36      21.805  28.705  38.378  1.00 14.01
ATOM    264  CA  ARG A  36      20.522  28.188  38.646  1.00 13.92
ATOM    265  C   ARG A  36      20.081  27.114  37.647  1.00 12.99
ATOM    266  O   ARG A  36      20.208  27.247  36.457  1.00 14.16
ATOM    267  CB  ARG A  36      19.429  29.272  38.628  1.00 15.87
ATOM    268  CG  ARG A  36      19.706  30.434  39.558  1.00 18.58
ATOM    269  CD  ARG A  36      18.525  31.410  39.624  1.00 21.57
ATOM    270  NE  ARG A  36      19.062  32.660  40.224  1.00 23.82
ATOM    271  CZ  ARG A  36      18.347  33.786  40.226  1.00 23.09
ATOM    272  NH1 ARG A  36      17.090  33.724  39.789  1.00 26.78
ATOM    273  NH2 ARG A  36      18.840  34.880  40.722  1.00 27.52
ATOM    274  N   ASP A  37      19.541  26.068  38.258  1.00 13.56
ATOM    275  CA  ASP A  37      18.903  25.038  37.440  1.00 14.05
ATOM    276  C   ASP A  37      17.598  25.580  36.885  1.00 13.03
ATOM    277  O   ASP A  37      16.812  26.196  37.628  1.00 15.06
ATOM    278  CB  ASP A  37      18.638  23.842  38.314  1.00 16.37
ATOM    279  CG  ASP A  37      18.171  22.593  37.646  1.00 17.72
ATOM    280  OD1 ASP A  37      18.646  21.507  38.031  1.00 25.47
ATOM    281  OD2 ASP A  37      17.418  22.682  36.645  1.00 17.34
ATOM    282  N   ALA A  38      17.395  25.411  35.574  1.00 13.11
ATOM    283  CA  ALA A  38      16.178  25.869  34.955  1.00 12.14
ATOM    284  C   ALA A  38      14.915  25.390  35.604  1.00 12.93
ATOM    285  O   ALA A  38      13.872  26.026  35.533  1.00 15.15
ATOM    286  CB  ALA A  38      16.187  25.606  33.487  1.00 16.48
ATOM    287  N   ALA A  39      14.991  24.217  36.242  1.00 15.65
ATOM    288  CA  ALA A  39      13.783  23.709  36.886  1.00 14.96
ATOM    289  C   ALA A  39      13.298  24.636  37.997  1.00 16.54
ATOM    290  O   ALA A  39      12.140  24.497  38.374  1.00 25.60
ATOM    291  CB  ALA A  39      14.097  22.316  37.509  1.00 17.48
ATOM    292  N   SER A  40      14.231  25.420  38.557  1.00 14.96
ATOM    293  CA  SER A  40      13.880  26.221  39.742  1.00 17.26
ATOM    294  C   SER A  40      13.584  27.657  39.406  1.00 20.67
ATOM    295  O   SER A  40      13.447  28.484  40.332  1.00 24.95
ATOM    296  CB  SER A  40      15.117  26.220  40.694  1.00 22.44
ATOM    297      SER A  40      16.170  26.970  40.128  0.63 24.08
ATOM    299  N   VAL A  41      13.558  28.043  38.146  1.00 17.30
ATOM    300  CA  VAL A  41      13.366  29.472  37.899  1.00 18.40
ATOM    301  C   VAL A  41      12.010  29.734  37.250  1.00 17.95
ATOM    302  O   VAL A  41      11.445  28.833  36.647  1.00 22.11
ATOM    303  CB  VAL A  41      14.468  29.999  36.991  1.00 17.69
ATOM    304  CG1 VAL A  41      15.864  29.667  37.576  1.00 25.87
ATOM    305  CG2 VAL A  41      14.337  29.399  35.584  1.00 22.58
ATOM    306  N   GLU A  42      11.643  30.985  37.260  1.00 19.08
ATOM    307  CA  GLU A  42      10.508  31.522  36.540  1.00 23.28
ATOM    308  C   GLU A  42      11.069  32.479  35.475  1.00 18.93
ATOM    309  O   GLU A  42      12.021  33.169  35.710  1.00 20.50
ATOM    310  CB  GLU A  42       9.611  32.316  37.517  1.00 30.95
ATOM    311  CG  GLU A  42       9.175  31.383  38.681  1.00 40.67
ATOM    312  CD  GLU A  42       8.163  32.083  39.558  1.00 47.49
ATOM    313  OE1 GLU A  42       7.969  31.693  40.722  1.00 60.07
ATOM    314  OE2 GLU A  42       7.574  33.078  39.059  1.00 62.07
ATOM    315  N   ALA A  43      10.425  32.468  34.327  1.00 17.53
ATOM    316  CA  ALA A  43      10.903  33.299  33.244  1.00 15.96
ATOM    317  C   ALA A  43      10.832  34.786  33.479  1.00 14.22
ATOM    318  O   ALA A  43      11.696  35.515  33.023  1.00 15.94
ATOM    319  CB  ALA A  43      10.120  32.938  31.961  1.00 21.55
ATOM    320  N   GLY A  44       9.746  35.238  34.044  1.00 14.79
ATOM    321  CA  GLY A  44       9.414  36.645  34.092  1.00 15.51
ATOM    322  C   GLY A  44      10.484  37.462  34.800  1.00 15.31
ATOM    323  O   GLY A  44      10.705  37.290  36.004  1.00 18.31
ATOM    324  N   GLY A  45      11.147  38.328  34.066  1.00 13.73
ATOM    325  CA  GLY A  45      12.207  39.137  34.614  1.00 13.89
ATOM    326  C   GLY A  45      13.408  38.414  35.090  1.00 12.93
ATOM    327  O   GLY A  45      14.220  38.942  35.861  1.00 14.37
ATOM    328  N   LEU A  46      13.583  37.160  34.650  1.00 12.65
ATOM    329  CA  LEU A  46      14.748  36.409  35.081  1.00 12.69
ATOM    330  C   LEU A  46      16.076  37.077  34.961  1.00 12.69
ATOM    331  O   LEU A  46      16.959  36.877  35.817  1.00 14.23
ATOM    332  CB  LEU A  46      14.768  35.067  34.412  1.00 14.42
ATOM    333  CG  LEU A  46      15.841  34.071  34.829  1.00 16.29
ATOM    334  CD1 LEU A  46      15.737  33.807  36.325  1.00 19.60
ATOM    335  CD2 LEU A  46      15.717  32.787  34.047  1.00 18.90
ATOM    336  N   PHE A  47      16.307  37.819  33.877  1.00 11.67
ATOM    337  CA  PHE A  47      17.594  38.419  33.642  1.00 11.96
ATOM    338  C   PHE A  47      17.781  39.774  34.301  1.00 11.47
ATOM    339  O   PHE A  47      18.862  40.346  34.238  1.00 13.42
ATOM    340  CB  PHE A  47      17.926  38.532  32.184  1.00 14.38
ATOM    341  CG  PHE A  47      17.810  37.265  31.361  1.00 13.81
ATOM    342  CD1 PHE A  47      17.804  36.009  31.954  1.00 13.68
ATOM    343  CD2 PHE A  47      17.688  37.318  30.002  1.00 15.60
ATOM    344  CE1 PHE A  47      17.701  34.866  31.179  1.00 15.31
ATOM    345  CE2 PHE A  47      17.583  36.191  29.203  1.00 18.85
ATOM    346  CZ  PHE A  47      17.624  34.965  29.841  1.00 16.41
ATOM    347  N   GLU A  48      16.766  40.263  34.992  1.00 12.42
ATOM    348  CA  GLU A  48      16.884  41.576  35.615  1.00 11.50
ATOM    349  C   GLU A  48      18.034  41.614  36.590  1.00 13.92
ATOM    350  O   GLU A  48      18.207  40.739  37.458  1.00 16.26
ATOM    351  CB  GLU A  48      15.576  41.876  36.368  1.00 13.62
ATOM    352  CG  GLU A  48      14.469  42.364  35.452  1.00 14.50
ATOM    353  CD  GLU A  48      14.644  43.737  34.919  1.00 13.87
ATOM    354  OE1 GLU A  48      15.225  44.617  35.587  1.00 15.14
ATOM    355  OE2 GLU A  48      14.330  43.954  33.740  1.00 18.25
ATOM    356  N   GLY A  49      18.820  42.685  36.479  1.00 13.43
ATOM    357  CA  GLY A  49      19.937  42.907  37.335  1.00 14.33
ATOM    358  C   GLY A  49      21.232  42.308  36.972  1.00 14.26
ATOM    359  O   GLY A  49      22.238  42.456  37.659  1.00 19.40
ATOM    360  N   PHE A  50      21.231  41.478  35.893  1.00 13.75
ATOM    361  CA  PHE A  50      22.464  40.781  35.547  1.00 12.90
ATOM    362  C   PHE A  50      23.166  41.424  34.364  1.00 14.26
ATOM    363  O   PHE A  50      22.567  41.742  33.350  1.00 17.34
ATOM    364  CB  PHE A  50      22.100  39.336  35.194  1.00 13.04
ATOM    365  CG  PHE A  50      21.769  38.536  36.426  1.00 13.30
ATOM    366  CD1 PHE A  50      20.498  38.213  36.771  1.00 15.03
ATOM    367  CD2 PHE A  50      22.849  38.182  37.272  1.00 14.54
ATOM    368  CE1 PHE A  50      20.213  37.473  37.932  1.00 16.88
ATOM    369  CE2 PHE A  50      22.540  37.436  38.400  1.00 17.04
ATOM    370  CZ  PHE A  50      21.272  37.136  38.721  1.00 17.69
ATOM    371  N   ASP A  51      24.483  41.499  34.492  1.00 13.95
ATOM    372  CA  ASP A  51      25.299  42.085  33.464  1.00 14.90
ATOM    373  C   ASP A  51      25.590  41.136  32.325  1.00 13.33
ATOM    374  O   ASP A  51      25.892  41.573  31.201  1.00 17.73
ATOM    375  CB  ASP A  51      26.580  42.579  34.065  1.00 18.17
ATOM    376  CG  ASP A  51      26.316  43.603  35.178  1.00 19.36
ATOM    377  OD1 ASP A  51      26.353  43.216  36.352  1.00 20.60
ATOM    378  OD2 ASP A  51      25.915  44.721  34.787  1.00 27.10
ATOM    379  N   LEU A  52      25.574  39.852  32.650  1.00 13.49
ATOM    380  CA  LEU A  52      25.907  38.808  31.695  1.00 13.30
ATOM    381  C   LEU A  52      25.031  37.598  32.045  1.00 13.06
ATOM    382  O   LEU A  52      24.900  37.270  33.217  1.00 14.50
ATOM    383  CB  LEU A  52      27.389  38.416  31.922  1.00 15.54
ATOM    384  CG  LEU A  52      27.846  37.241  31.075  1.00 16.57
ATOM    385  CD1 LEU A  52      27.774  37.514  29.611  1.00 20.13
ATOM    386  CD2 LEU A  52      29.260  36.850  31.480  1.00 21.96
ATOM    387  N   VAL A  53      24.453  37.032  31.031  1.00 12.66
ATOM    388  CA  VAL A  53      23.616  35.834  31.234  1.00 12.46
ATOM    389  C   VAL A  53      24.121  34.730  30.280  1.00 10.96
ATOM    390  O   VAL A  53      24.378  34.947  29.121  1.00 13.39
ATOM    391  CB  VAL A  53      22.160  36.160  30.880  1.00 13.53
ATOM    392  CG1 VAL A  53      21.296  34.941  30.922  1.00 16.57
ATOM    393  CG2 VAL A  53      21.653  37.266  31.768  1.00 15.32
ATOM    394  N   LEU A  54      24.336  33.574  30.902  1.00 12.44
ATOM    395  CA  LEU A  54      24.771  32.387  30.155  1.00 12.29
ATOM    396  C   LEU A  54      23.668  31.312  30.297  1.00 12.21
ATOM    397  O   LEU A  54      23.156  31.048  31.361  1.00 13.28
ATOM    398  CB  LEU A  54      26.102  31.889  30.690  1.00 12.67
ATOM    399  CG  LEU A  54      27.268  32.875  30.607  1.00 17.24
ATOM    400  CD1 LEU A  54      28.533  32.345  31.190  1.00 23.69
ATOM    401  CD2 LEU A  54      27.470  33.402  29.224  1.00 24.86
ATOM    402  N   LEU A  55      23.225  30.859  29.128  1.00 10.39
ATOM    403  CA  LEU A  55      22.165  29.876  29.075  1.00  9.85
ATOM    404  C   LEU A  55      22.686  28.580  28.458  1.00 10.37
ATOM    405  O   LEU A  55      23.229  28.547  27.403  1.00 13.30
ATOM    406  CB  LEU A  55      21.021  30.362  28.161  1.00 12.43
ATOM    407  CG  LEU A  55      20.378  31.681  28.593  1.00 13.57
ATOM    408  CD1 LEU A  55      19.380  32.189  27.607  1.00 22.46
ATOM    409  CD2 LEU A  55      19.815  31.585  29.997  1.00 17.82
ATOM    410  N   GLY A  56      22.382  27.519  29.178  1.00 12.83
ATOM    411  CA  GLY A  56      22.837  26.197  28.787  1.00 14.32
ATOM    412  C   GLY A  56      21.709  25.207  28.731  1.00 10.08
ATOM    413  O   GLY A  56      20.912  25.164  29.613  1.00 12.32
ATOM    414  N   CYS A  57      21.785  24.359  27.707  1.00 11.27
ATOM    415  CA  CYS A  57      20.737  23.353  27.591  1.00 13.21
ATOM    416  C   CYS A  57      21.226  22.189  26.738  1.00 11.63
ATOM    417  O   CYS A  57      21.823  22.419  25.683  1.00 12.69
ATOM    418  CB  CYS A  57      19.692  24.141  26.654  1.00 15.05
ATOM    419  SG  CYS A  57      18.161  23.349  26.545  1.00 16.00
ATOM    420  N   SER A  58      20.847  20.978  27.079  1.00 11.35
ATOM    421  CA  SER A  58      21.088  19.835  26.241  1.00 11.59
ATOM    422  C   SER A  58      19.941  19.678  25.213  1.00 11.92
ATOM    423  O   SER A  58      18.900  20.290  25.291  1.00 12.28
ATOM    424  CB  SER A  58      21.181  18.582  27.072  1.00 11.23
ATOM    425  OG  SER A  58      20.164  18.545  28.065  1.00 12.53
ATOM    426  N   THR A  59      20.242  18.841  24.233  1.00 11.39
ATOM    427  CA  THR A  59      19.341  18.613  23.108  1.00 10.77
ATOM    428  C   THR A  59      18.817  17.174  23.120  1.00 10.46
ATOM    429  O   THR A  59      19.551  16.250  23.373  1.00 12.75
ATOM    430  CB  THR A  59      20.106  18.860  21.774  1.00 10.89
ATOM    431  OG1 THR A  59      20.673  20.143  21.818  1.00 13.22
ATOM    432  CG2 THR A  59      19.213  18.774  20.574  1.00 13.84
ATOM    433  N   TRP A  60      17.503  17.121  22.835  1.00 11.50
ATOM    434  CA  TRP A  60      16.747  15.884  22.889  1.00 11.71
ATOM    435  C   TRP A  60      15.854  15.755  21.638  1.00 11.97
ATOM    436  O   TRP A  60      16.049  16.511  20.711  1.00 13.53
ATOM    437  CB  TRP A  60      15.893  15.873  24.172  1.00 14.74
ATOM    438  CG  TRP A  60      16.847  15.998  25.353  1.00 13.54
ATOM    439  CD1 TRP A  60      17.213  17.138  25.970  1.00 14.41
ATOM    440  CD2 TRP A  60      17.570  14.938  25.962  1.00 14.30
ATOM    441  NE1 TRP A  60      18.122  16.873  26.966  1.00 14.21
ATOM    442  CE2 TRP A  60      18.371  15.538  26.987  1.00 11.50
ATOM    443  CE3 TRP A  60      17.642  13.588  25.778  1.00 13.97
ATOM    444  CZ2 TRP A  60      19.208  14.783  27.785  1.00 14.65
ATOM    445  CZ3 TRP A  60      18.485  12.823  26.574  1.00 15.87
ATOM    446  CH2 TRP A  60      19.255  13.452  27.567  1.00 14.53
ATOM    447  N   GLY A  61      14.917  14.803  21.754  1.00 15.45
ATOM    448  CA  GLY A  61      13.941  14.633  20.706  1.00 15.34
ATOM    449  C   GLY A  61      14.123  13.319  19.943  1.00 18.08
ATOM    450  O   GLY A  61      15.234  13.038  19.551  1.00 18.92
ATOM    451  N   ASP A  62      13.027  12.613  19.728  1.00 21.17
ATOM    452  CA  ASP A  62      13.073  11.363  18.958  1.00 25.25
ATOM    453  C   ASP A  62      13.510  11.589  17.527  1.00 25.95
ATOM    454  O   ASP A  62      14.391  10.898  17.006  1.00 27.92
ATOM    455  CB  ASP A  62      11.772  10.605  19.031  1.00 33.13
ATOM    456  CG  ASP A  62      11.666   9.292  18.355  1.00 38.56
ATOM    457  OD1 ASP A  62      12.535   8.395  18.571  1.00 51.25
ATOM    458  OD2 ASP A  62      10.659   9.022  17.633  1.00 55.77
ATOM    459  N   ASP A  63      12.847  12.477  16.784  1.00 29.20
ATOM    460  CA  ASP A  63      13.218  12.787  15.438  1.00 31.66
ATOM    461  C   ASP A  63      12.862  14.262  15.148  1.00 30.69
ATOM    462  O   ASP A  63      12.320  14.601  14.119  1.00 39.02
ATOM    463  CB  ASP A  63      12.724  11.912  14.310  1.00 37.11
ATOM    464  CG  ASP A  63      11.260  12.174  14.030  1.00 36.06
ATOM    465  OD1 ASP A  63      10.721  11.768  13.017  1.00 38.63
ATOM    466  OD2 ASP A  63      10.708  12.922  14.933  1.00 46.07
ATOM    467  N   SER A  64      13.152  15.086  16.113  1.00 25.46
ATOM    468  CA  SER A  64      13.034  16.529  16.018  1.00 27.23
ATOM    469  C   SER A  64      14.055  17.085  17.030  1.00 22.99
ATOM    470  O   SER A  64      14.538  16.346  17.864  1.00 23.94
ATOM    471  CB  SER A  64      11.649  17.039  16.397  1.00 29.70
ATOM    472  OG  SER A  64      11.407  16.772  17.797  1.00 35.43
ATOM    473  N   ILE A  65      14.297  18.362  16.937  1.00 21.00
ATOM    474  CA  ILE A  65      15.163  19.027  17.906  1.00 17.36
ATOM    475  C   ILE A  65      14.235  19.471  19.056  1.00 17.53
ATOM    476  O   ILE A  65      13.381  20.313  18.809  1.00 22.40
ATOM    477  CB  ILE A  65      15.870  20.220  17.321  1.00 20.44
ATOM    478  CG1 ILE A  65      16.820  19.876  16.178  1.00 25.90
ATOM    479  CG2 ILE A  65      16.579  21.060  18.381  1.00 23.15
ATOM    480  CD1 ILE A  65      17.296  21.079  15.398  1.00 32.77
ATOM    481  N   GLU A  66      14.513  18.946  20.223  1.00 16.74
ATOM    482  CA  GLU A  66      13.729  19.337  21.412  1.00 15.89
ATOM    483  C   GLU A  66      14.726  19.789  22.469  1.00 14.74
ATOM    484  O   GLU A  66      15.795  19.287  22.646  1.00 17.41
ATOM    485  CB  GLU A  66      12.871  18.176  21.919  1.00 17.63
ATOM    486  CG  GLU A  66      11.842  17.748  20.929  1.00 26.52
ATOM    487  CD  GLU A  66      10.798  16.784  21.356  1.00 33.26
ATOM    488  OE1 GLU A  66       9.894  16.483  20.496  1.00 46.23
ATOM    489  OE2 GLU A  66      10.748  16.321  22.512  1.00 38.42
ATOM    490  N   LEU A  67      14.282  20.859  23.159  1.00 12.92
ATOM    491  CA  LEU A  67      15.108  21.349  24.247  1.00 10.82
ATOM    492  C   LEU A  67      14.837  20.466  25.495  1.00 11.40
ATOM    493  O   LEU A  67      13.859  19.753  25.572  1.00 13.83
ATOM    494  CB  LEU A  67      14.697  22.772  24.538  1.00 13.86
ATOM    495  CG  LEU A  67      14.916  23.850  23.583  1.00 19.47
ATOM    496  CD1 LEU A  67      14.569  25.236  24.049  1.00 22.47
ATOM    497  CD2 LEU A  67      15.712  23.720  22.413  1.00 25.99
ATOM    498  N   GLN A  68      15.781  20.517  26.382  1.00 11.69
ATOM    499  CA  GLN A  68      15.690  19.862  27.685  1.00 10.62
ATOM    500  C   GLN A  68      14.417  20.349  28.408  1.00 11.07
ATOM    501  O   GLN A  68      14.106  21.517  28.308  1.00 12.19
ATOM    502  CB  GLN A  68      16.928  20.101  28.461  1.00 11.18
ATOM    503  CG  GLN A  68      17.168  19.211  29.672  1.00 12.44
ATOM    504  CD  GLN A  68      16.493  19.759  30.918  1.00 11.86
ATOM    505  OE1 GLN A  68      16.101  20.916  30.901  1.00 12.77
ATOM    506  NE2 GLN A  68      16.361  18.880  31.912  1.00 15.17
ATOM    507  N   ASP A  69      13.678  19.428  28.995  1.00 11.67
ATOM    508  CA  ASP A  69      12.380  19.723  29.539  1.00 11.51
ATOM    509  C   ASP A  69      12.291  20.914  30.449  1.00 12.05
ATOM    510  O   ASP A  69      11.298  21.630  30.418  1.00 15.23
ATOM    511  CB  ASP A  69      11.759  18.494  30.157  1.00 13.15
ATOM    512  CG  ASP A  69      11.066  17.582  29.210  1.00 13.45
ATOM    513  OD1 ASP A  69      10.697  17.990  28.124  1.00 16.38
ATOM    514  OD2 ASP A  69      10.898  16.392  29.605  1.00 14.62
ATOM    515  N   ASP A  70      13.315  21.068  31.319  1.00 14.27
ATOM    516  CA  ASP A  70      13.184  22.143  32.323  1.00 14.46
ATOM    517  C   ASP A  70      13.401  23.502  31.677  1.00 14.43
ATOM    518  O   ASP A  70      13.005  24.531  32.187  1.00 16.91
ATOM    519  CB  ASP A  70      14.233  21.940  33.415  1.00 15.81
ATOM    520  CG  ASP A  70      14.031  20.635  34.160  1.00 18.43
ATOM    521  OD1 ASP A  70      12.885  20.334  34.497  1.00 23.49
ATOM    522  OD2 ASP A  70      15.047  19.963  34.445  1.00 19.63
ATOM    523  N   PHE A  71      14.051  23.487  30.518  1.00 13.70
ATOM    524  CA  PHE A  71      14.359  24.708  29.822  1.00 14.28
ATOM    525  C   PHE A  71      13.221  25.201  28.946  1.00 14.82
ATOM    526  O   PHE A  71      13.178  26.332  28.563  1.00 17.93
ATOM    527  CB  PHE A  71      15.616  24.476  28.932  1.00 16.00
ATOM    528  CG  PHE A  71      16.399  25.757  28.760  1.00 16.30
ATOM    529  CD1 PHE A  71      16.106  26.567  27.694  1.00 18.48
ATOM    530  CD2 PHE A  71      17.366  26.108  29.679  1.00 17.48
ATOM    531  CE1 PHE A  71      16.755  27.773  27.505  1.00 20.94
ATOM    532  CE2 PHE A  71      18.095  27.265  29.431  1.00 19.85
ATOM    533  CZ  PHE A  71      17.772  28.079  28.371  1.00 21.25
ATOM    534  N   ILE A  72      12.376  24.251  28.528  1.00 14.21
ATOM    535  CA  ILE A  72      11.304  24.588  27.664  1.00 15.10
ATOM    536  C   ILE A  72      10.466  25.757  28.100  1.00 15.75
ATOM    537  O   ILE A  72      10.221  26.665  27.317  1.00 17.10
ATOM    538  CB  ILE A  72      10.479  23.363  27.218  1.00 15.66
ATOM    539  CG1 ILE A  72      11.284  22.441  26.307  1.00 16.95
ATOM    540  CG2 ILE A  72       9.149  23.738  26.641  1.00 20.20
ATOM    541  CD1 ILE A  72      10.609  21.125  26.014  1.00 18.60
ATOM    542  N   PRO A  73       9.994  25.783  29.335  1.00 16.79
ATOM    543  CA  PRO A  73       9.184  26.929  29.753  1.00 17.95
ATOM    544  C   PRO A  73       9.856  28.258  29.684  1.00 15.81
ATOM    545  O   PRO A  73       9.313  29.301  29.388  1.00 20.59
ATOM    546  CB  PRO A  73       8.712  26.586  31.123  1.00 21.44
ATOM    547  CG  PRO A  73       8.861  25.118  31.241  1.00 22.67
ATOM    548  CD  PRO A  73       9.954  24.694  30.319  1.00 19.87
ATOM    549  N   LEU A  74      11.193  28.211  29.965  1.00 15.85
ATOM    550  CA  LEU A  74      11.955  29.446  29.857  1.00 14.33
ATOM    551  C   LEU A  74      12.039  29.882  28.388  1.00 15.04
ATOM    552  O   LEU A  74      11.933  31.042  28.055  1.00 18.31
ATOM    553  CB  LEU A  74      13.383  29.134  30.383  1.00 18.61
ATOM    554  CG  LEU A  74      14.411  30.262  30.326  1.00 22.51
ATOM    555  CD1 LEU A  74      13.843  31.494  31.069  1.00 30.13
ATOM    556  CD2 LEU A  74      15.676  29.805  31.110  1.00 25.36
ATOM    557  N   PHE A  75      12.325  28.931  27.515  1.00 14.90
ATOM    558  CA  PHE A  75      12.454  29.283  26.079  1.00 14.42
ATOM    559  C   PHE A  75      11.125  29.820  25.577  1.00 15.22
ATOM    560  O   PHE A  75      11.022  30.773  24.835  1.00 17.28
ATOM    561  CB  PHE A  75      12.811  27.980  25.333  1.00 15.85
ATOM    562  CG  PHE A  75      12.905  28.200  23.827  1.00 15.88
ATOM    563  CD1 PHE A  75      11.824  27.937  23.033  1.00 20.37
ATOM    564  CD2 PHE A  75      14.052  28.697  23.268  1.00 16.39
ATOM    565  CE1 PHE A  75      11.875  28.073  21.662  1.00 21.87
ATOM    566  CE2 PHE A  75      14.091  28.872  21.876  1.00 16.77
ATOM    567  CZ  PHE A  75      12.996  28.675  21.119  1.00 20.56
ATOM    568  N   ASP A  76      10.037  29.152  26.029  1.00 15.90
ATOM    569  CA  ASP A  76       8.747  29.573  25.531  1.00 16.63
ATOM    570  C   ASP A  76       8.401  30.998  25.996  1.00 18.69
ATOM    571  O   ASP A  76       7.557  31.651  25.438  1.00 23.76
ATOM    572  CB  ASP A  76       7.652  28.619  25.986  1.00 19.15
ATOM    573  CG  ASP A  76       7.580  27.315  25.246  1.00 22.95
ATOM    574  OD1 ASP A  76       6.892  26.394  25.716  1.00 31.26
ATOM    575  OD2 ASP A  76       8.197  27.207  24.139  1.00 28.73
ATOM    576  N   SER A  77       9.018  31.407  27.110  1.00 16.32
ATOM    577  CA  SER A  77       8.697  32.745  27.643  1.00 17.60
ATOM    578  C   SER A  77       9.874  33.663  27.606  1.00 15.54
ATOM    579  O   SER A  77      10.031  34.582  28.389  1.00 15.92
ATOM    580  CB  SER A  77       8.115  32.581  29.030  1.00 20.53
ATOM    581  OG  SER A  77       6.850  31.926  28.942  1.00 28.56
ATOM    582  N   LEU A  78      10.779  33.390  26.645  1.00 15.67
ATOM    583  CA  LEU A  78      12.023  34.154  26.629  1.00 14.08
ATOM    584  C   LEU A  78      11.797  35.635  26.506  1.00 13.22
ATOM    585  O   LEU A  78      12.580  36.456  26.911  1.00 13.88
ATOM    586  CB  LEU A  78      12.965  33.636  25.594  1.00 17.61
ATOM    587  CG  LEU A  78      14.371  33.398  25.785  1.00 21.40
ATOM    588  CD1 LEU A  78      14.937  33.063  27.075  1.00 21.78
ATOM    589  CD2 LEU A  78      15.010  32.692  24.562  1.00 24.20
ATOM    590  N   GLU A  79      10.692  35.971  25.798  1.00 13.98
ATOM    591  CA  GLU A  79      10.408  37.384  25.584  1.00 15.35
ATOM    592  C   GLU A  79      10.135  38.144  26.844  1.00 14.94
ATOM    593  O   GLU A  79      10.085  39.370  26.812  1.00 18.35
ATOM    594  CB  GLU A  79       9.165  37.476  24.659  1.00 19.58
ATOM    595      GLU A  79       7.933  36.905  25.299  0.61 25.72
ATOM    596      GLU A  79       7.701  35.441  25.064  0.61 30.20
ATOM    597      GLU A  79       6.552  35.009  25.379  0.61 38.53
ATOM    598      GLU A  79       8.590  34.693  24.567  0.61 28.46
ATOM    599  N   GLU A  80       9.887  37.461  27.970  1.00 14.36
ATOM    600  CA  GLU A  80       9.635  38.116  29.214  1.00 14.29
ATOM    601  C   GLU A  80      10.795  38.181  30.172  1.00 11.79
ATOM    602  O   GLU A  80      10.611  38.586  31.316  1.00 14.27
ATOM    603  CB  GLU A  80       8.462  37.434  29.991  1.00 19.80
ATOM    604  CG  GLU A  80       7.170  37.474  29.277  1.00 29.72
ATOM    605  CD  GLU A  80       6.059  36.796  30.079  1.00 35.30
ATOM    606  OE1 GLU A  80       4.966  36.690  29.531  1.00 47.50
ATOM    607  OE2 GLU A  80       6.359  36.381  31.207  1.00 43.96
ATOM    608  N   THR A  81      11.973  37.728  29.747  1.00 12.01
ATOM    609  CA  THR A  81      13.093  37.573  30.636  1.00 11.55
ATOM    610  C   THR A  81      13.922  38.837  30.849  1.00 10.80
ATOM    611  O   THR A  81      14.703  38.883  31.779  1.00 16.14
ATOM    612  CB  THR A  81      14.062  36.490  30.097  1.00 11.57
ATOM    613  OG1 THR A  81      14.459  36.790  28.781  1.00 14.73
ATOM    614  CG2 THR A  81      13.462  35.104  30.124  1.00 15.27
ATOM    615  N   GLY A  82      13.771  39.769  29.913  1.00 13.22
ATOM    616  CA  GLY A  82      14.652  40.967  29.984  1.00 14.09
ATOM    617  C   GLY A  82      15.872  40.792  29.102  1.00 14.43
ATOM    618  O   GLY A  82      16.946  41.293  29.411  1.00 14.81
ATOM    619  N   ALA A  83      15.716  40.132  27.961  1.00 15.41
ATOM    620  CA  ALA A  83      16.838  39.878  27.087  1.00 14.45
ATOM    621  C   ALA A  83      17.239  41.025  26.215  1.00 13.97
ATOM    622  O   ALA A  83      18.328  41.072  25.632  1.00 16.06
ATOM    623  CB  ALA A  83      16.644  38.627  26.289  1.00 19.47
ATOM    624  N   GLN A  84      16.339  42.005  25.978  1.00 16.67
ATOM    625  CA  GLN A  84      16.754  43.095  25.074  1.00 19.34
ATOM    626  C   GLN A  84      17.959  43.838  25.625  1.00 17.80
ATOM    627  O   GLN A  84      17.963  44.295  26.740  1.00 18.99
ATOM    628  CB  GLN A  84      15.605  44.103  24.844  1.00 23.85
ATOM    629  CG  GLN A  84      16.017  45.312  23.992  1.00 31.70
ATOM    630  CD  GLN A  84      16.523  46.503  24.757  1.00 36.20
ATOM    631  OE1 GLN A  84      16.047  46.880  25.852  1.00 46.06
ATOM    632  NE2 GLN A  84      17.481  47.234  24.201  1.00 46.62
ATOM    633  N   GLY A  85      18.964  43.983  24.773  1.00 16.96
ATOM    634  CA  GLY A  85      20.173  44.665  25.063  1.00 19.25
ATOM    635  C   GLY A  85      21.049  43.976  26.082  1.00 18.18
ATOM    636  O   GLY A  85      21.977  44.504  26.590  1.00 27.40
ATOM    637  N   ARG A  86      20.685  42.727  26.412  1.00 15.18
ATOM    638  CA  ARG A  86      21.423  41.965  27.410  1.00 15.64
ATOM    639  C   ARG A  86      22.555  41.204  26.739  1.00 15.00
ATOM    640  O   ARG A  86      22.353  40.633  25.698  1.00 15.61
ATOM    641  CB  ARG A  86      20.459  40.955  28.072  1.00 16.42
ATOM    642  CG  ARG A  86      21.018  40.262  29.301  1.00 16.14
ATOM    643  CD  ARG A  86      20.833  41.049  30.556  1.00 16.41
ATOM    644  NE  ARG A  86      19.501  41.532  30.815  1.00 13.62
ATOM    645  CZ  ARG A  86      19.138  42.363  31.754  1.00 12.65
ATOM    646  NH1 ARG A  86      20.046  42.790  32.639  1.00 14.09
ATOM    647  NH2 ARG A  86      17.887  42.780  31.840  1.00 14.82
ATOM    648  N   LYS A  87      23.690  41.167  27.412  1.00 13.84
ATOM    649  CA  LYS A  87      24.840  40.384  26.897  1.00 14.77
ATOM    650  C   LYS A  87      24.647  38.928  27.349  1.00 14.50
ATOM    651  O   LYS A  87      24.479  38.661  28.557  1.00 14.77
ATOM    652  CB  LYS A  87      26.097  40.962  27.550  1.00 16.73
ATOM    653  CG  LYS A  87      26.496  42.340  27.058  1.00 20.50
ATOM    654  CD  LYS A  87      27.858  42.763  27.483  1.00 26.48
ATOM    655  CE  LYS A  87      28.221  44.186  26.997  1.00 31.11
ATOM    656  NZ  LYS A  87      27.885  44.272  25.518  1.00 45.05
ATOM    657  N   VAL A  88      24.611  38.045  26.383  1.00 12.94
ATOM    658  CA  VAL A  88      24.271  36.648  26.613  1.00 12.41
ATOM    659  C   VAL A  88      25.262  35.825  25.770  1.00 12.22
ATOM    660  O   VAL A  88      25.771  36.215  24.765  1.00 15.29
ATOM    661  CB  VAL A  88      22.844  36.329  26.141  1.00 12.46
ATOM    662      VAL A  88      22.414  34.913  26.562  0.67 16.19
ATOM    663      VAL A  88      21.853  37.319  26.835  0.67 13.69
ATOM    664  N   ALA A  89      25.376  34.567  26.247  1.00 12.71
ATOM    665  CA  ALA A  89      26.039  33.549  25.452  1.00 14.59
ATOM    666  C   ALA A  89      25.426  32.202  25.819  1.00 13.68
ATOM    667  O   ALA A  89      24.897  32.108  26.933  1.00 14.02
ATOM    668  CB  ALA A  89      27.539  33.526  25.647  1.00 18.48
ATOM    669  N   CYS A  90      25.478  31.259  24.965  1.00 12.67
ATOM    670  CA  CYS A  90      24.843  29.949  25.134  1.00 11.97
ATOM    671  C   CYS A  90      25.862  28.840  25.081  1.00 11.00
ATOM    672  O   CYS A  90      26.866  28.907  24.411  1.00 14.15
ATOM    673  CB  CYS A  90      23.791  29.770  24.026  1.00 13.78
ATOM    674  SG  CYS A  90      22.579  31.077  24.038  1.00 20.39
ATOM    675  N   PHE A  91      25.438  27.762  25.732  1.00 11.80
ATOM    676  CA  PHE A  91      26.268  26.566  25.737  1.00 12.20
ATOM    677  C   PHE A  91      25.351  25.345  25.876  1.00 11.28
ATOM    678  O   PHE A  91      24.194  25.457  26.246  1.00 12.78
ATOM    679  CB  PHE A  91      27.264  26.585  26.865  1.00 12.87
ATOM    680  CG  PHE A  91      26.693  26.648  28.235  1.00 13.43
ATOM    681  CD1 PHE A  91      26.561  25.484  28.998  1.00 13.12
ATOM    682  CD2 PHE A  91      26.316  27.844  28.781  1.00 12.84
ATOM    683  CE1 PHE A  91      26.105  25.552  30.311  1.00 15.09
ATOM    684  CE2 PHE A  91      25.829  27.907  30.069  1.00 13.91
ATOM    685  CZ  PHE A  91      25.701  26.786  30.820  1.00 15.68
ATOM    686  N   GLY A  92      25.896  24.201  25.533  1.00 11.32
ATOM    687  CA  GLY A  92      25.085  23.010  25.644  1.00 12.41
ATOM    688  C   GLY A  92      25.896  21.763  25.464  1.00 11.20
ATOM    689  O   GLY A  92      26.928  21.826  24.759  1.00 14.18
ATOM    690  N   CYS A  93      25.424  20.656  25.928  1.00 12.31
ATOM    691  CA  CYS A  93      26.014  19.349  25.693  1.00 11.80
ATOM    692  C   CYS A  93      25.113  18.563  24.757  1.00 12.19
ATOM    693  O   CYS A  93      23.928  18.784  24.691  1.00 13.39
ATOM    694  CB  CYS A  93      26.211  18.572  26.954  1.00 13.65
ATOM    695  SG  CYS A  93      27.407  19.357  28.072  1.00 16.31
ATOM    696  N   GLY A  94      25.778  17.704  24.022  1.00 13.50
ATOM    697  CA  GLY A  94      25.080  16.897  23.044  1.00 12.59
ATOM    698  C   GLY A  94      25.976  15.721  22.668  1.00 12.68
ATOM    699  O   GLY A  94      26.894  15.388  23.374  1.00 15.38
ATOM    700  N   ASP A  95      25.654  15.176  21.510  1.00 14.09
ATOM    701  CA  ASP A  95      26.333  13.946  21.072  1.00 14.68
ATOM    702  C   ASP A  95      26.337  14.013  19.533  1.00 13.80
ATOM    703  O   ASP A  95      25.308  14.141  18.919  1.00 16.44
ATOM    704  CB  ASP A  95      25.546  12.754  21.538  1.00 15.74
ATOM    705  CG  ASP A  95      26.022  11.432  21.073  1.00 20.52
ATOM    706  OD1 ASP A  95      25.583  10.441  21.748  1.00 34.48
ATOM    707  OD2 ASP A  95      26.756  11.297  20.093  1.00 23.69
ATOM    708  N   SER A  96      27.545  14.003  18.980  1.00 17.15
ATOM    709  CA  SER A  96      27.680  14.179  17.554  1.00 17.29
ATOM    710  C   SER A  96      27.230  12.975  16.749  1.00 15.31
ATOM    711  O   SER A  96      27.264  13.030  15.528  1.00 22.47
ATOM    712  CB  SER A  96      29.151  14.553  17.240  1.00 20.81
ATOM    713  OG  SER A  96      29.955  13.464  17.627  1.00 24.93
ATOM    714  N   SER A  97      26.697  11.964  17.393  1.00 17.15
ATOM    715  CA  SER A  97      26.036  10.877  16.637  1.00 19.47
ATOM    716  C   SER A  97      24.768  11.449  15.999  1.00 20.38
ATOM    717  O   SER A  97      24.244  10.941  15.036  1.00 21.83
ATOM    718  CB  SER A  97      25.694   9.727  17.522  1.00 23.28
ATOM    720      SER A  97      26.712   9.192  18.302  0.59 32.10
ATOM    721  N   TRP A  98      24.216  12.537  16.591  1.00 17.18
ATOM    722  CA  TRP A  98      23.099  13.196  16.036  1.00 16.14
ATOM    723  C   TRP A  98      23.504  14.280  15.030  1.00 15.87
ATOM    724  O   TRP A  98      24.320  15.131  15.360  1.00 16.90
ATOM    725  CB  TRP A  98      22.259  13.911  17.142  1.00 16.02
ATOM    726  CG  TRP A  98      21.713  12.859  18.078  1.00 19.64
ATOM    727  CD1 TRP A  98      22.394  12.300  19.131  1.00 20.86
ATOM    728  CD2 TRP A  98      20.430  12.262  18.066  1.00 20.58
ATOM    729  NE1 TRP A  98      21.638  11.411  19.753  1.00 21.92
ATOM    730  CE2 TRP A  98      20.404  11.331  19.134  1.00 21.77
ATOM    731  CE3 TRP A  98      19.296  12.391  17.277  1.00 20.57
ATOM    732  CZ2 TRP A  98      19.311  10.548  19.418  1.00 23.84
ATOM    733  CZ3 TRP A  98      18.180  11.595  17.565  1.00 22.68
ATOM    734  CH2 TRP A  98      18.203  10.695  18.623  1.00 24.39
ATOM    735  N   GLU A  99      22.830  14.335  13.906  1.00 15.43
ATOM    736  CA  GLU A  99      23.104  15.390  12.918  1.00 16.76
ATOM    737  C   GLU A  99      22.882  16.790  13.522  1.00 16.19
ATOM    738  O   GLU A  99      23.674  17.678  13.248  1.00 17.16
ATOM    739  CB  GLU A  99      22.099  15.216  11.762  1.00 22.07
ATOM    740  CG  GLU A  99      22.017  16.342  10.786  1.00 26.16
ATOM    741  CD  GLU A  99      23.264  16.575   9.985  1.00 31.85
ATOM    742  OE1 GLU A  99      24.017  15.609   9.761  1.00 38.01
ATOM    743  OE2 GLU A  99      23.493  17.749   9.567  1.00 42.23
ATOM    744  N   TYR A 100      21.829  16.942  14.282  1.00 13.96
ATOM    745  CA  TYR A 100      21.561  18.295  14.848  1.00 15.66
ATOM    746  C   TYR A 100      22.277  18.345  16.229  1.00 14.40
ATOM    747  O   TYR A 100      21.742  18.443  17.286  1.00 15.54
ATOM    748  CB  TYR A 100      20.064  18.443  15.081  1.00 19.50
ATOM    749  CG  TYR A 100      19.275  18.375  13.791  1.00 23.14
ATOM    750  CD1 TYR A 100      18.210  17.497  13.672  1.00 27.38
ATOM    751  CD2 TYR A 100      19.614  19.176  12.757  1.00 27.20
ATOM    752  CE1 TYR A 100      17.471  17.431  12.517  1.00 30.70
ATOM    753  CE2 TYR A 100      18.888  19.108  11.557  1.00 31.50
ATOM    754  CZ  TYR A 100      17.826  18.221  11.459  1.00 33.51
ATOM    755  OH  TYR A 100      17.124  18.140  10.289  1.00 41.93
ATOM    756  N   PHE A 101      23.592  18.418  16.058  1.00 15.51
ATOM    757  CA  PHE A 101      24.470  18.408  17.199  1.00 14.95
ATOM    758  C   PHE A 101      24.298  19.671  18.012  1.00 13.70
ATOM    759  O   PHE A 101      24.513  20.761  17.494  1.00 15.07
ATOM    760  CB  PHE A 101      25.912  18.265  16.726  1.00 15.94
ATOM    761  CG  PHE A 101      26.908  18.335  17.839  1.00 14.15
ATOM    762  CD1 PHE A 101      26.909  17.550  18.947  1.00 17.52
ATOM    763  CD2 PHE A 101      27.841  19.371  17.765  1.00 16.73
ATOM    764  CE1 PHE A 101      27.911  17.715  19.914  1.00 17.37
ATOM    765  CE2 PHE A 101      28.852  19.483  18.662  1.00 18.49
ATOM    766  CZ  PHE A 101      28.848  18.681  19.796  1.00 18.47
ATOM    767  N   CYS A 102      23.924  19.552  19.270  1.00 12.30
ATOM    768  CA  CYS A 102      23.674  20.693  20.068  1.00 12.52
ATOM    769  C   CYS A 102      22.694  21.641  19.477  1.00 12.15
ATOM    770  O   CYS A 102      22.780  22.845  19.627  1.00 13.05
ATOM    771  CB  CYS A 102      24.933  21.405  20.573  1.00 15.13
ATOM    772      CYS A 102      25.908  20.409  21.701  0.82 13.68
ATOM    773  N   GLY A 103      21.691  21.096  18.819  1.00 12.60
ATOM    774  CA  GLY A 103      20.692  21.913  18.152  1.00 12.16
ATOM    775  C   GLY A 103      19.975  22.856  19.051  1.00 12.77
ATOM    776  O   GLY A 103      19.481  23.907  18.613  1.00 14.67
ATOM    777  N   ALA A 104      19.885  22.521  20.320  1.00 13.34
ATOM    778  CA  ALA A 104      19.202  23.421  21.255  1.00 12.90
ATOM    779  C   ALA A 104      19.894  24.787  21.277  1.00 13.58
ATOM    780  O   ALA A 104      19.301  25.804  21.477  1.00 14.99
ATOM    781  CB  ALA A 104      19.156  22.858  22.646  1.00 15.98
ATOM    782  N   VAL A 105      21.225  24.717  21.204  1.00 14.28
ATOM    783  CA  VAL A 105      21.990  25.954  21.291  1.00 14.34
ATOM    784  C   VAL A 105      21.594  26.882  20.152  1.00 13.62
ATOM    785  O   VAL A 105      21.421  28.060  20.308  1.00 17.19
ATOM    786  CB  VAL A 105      23.512  25.681  21.276  1.00 16.13
ATOM    787  CG1 VAL A 105      24.309  26.968  21.181  1.00 22.21
ATOM    788  CG2 VAL A 105      23.885  24.860  22.488  1.00 18.23
ATOM    789  N   ASP A 106      21.465  26.303  18.948  1.00 15.27
ATOM    790  CA  ASP A 106      21.063  27.134  17.827  1.00 16.67
ATOM    791  C   ASP A 106      19.669  27.734  18.032  1.00 13.80
ATOM    792  O   ASP A 106      19.411  28.862  17.667  1.00 17.97
ATOM    793  CB  ASP A 106      21.013  26.315  16.532  1.00 19.37
ATOM    794  CG  ASP A 106      22.355  25.756  16.188  1.00 24.13
ATOM    795  OD1 ASP A 106      22.513  24.545  16.100  1.00 32.15
ATOM    796  OD2 ASP A 106      23.286  26.585  15.944  1.00 31.68
ATOM    797  N   ALA A 107      18.750  26.922  18.558  1.00 15.12
ATOM    798  CA  ALA A 107      17.404  27.448  18.715  1.00 15.78
ATOM    799  C   ALA A 107      17.371  28.631  19.681  1.00 14.93
ATOM    800  O   ALA A 107      16.642  29.605  19.507  1.00 18.30
ATOM    801  CB  ALA A 107      16.501  26.335  19.289  1.00 16.39
ATOM    802  N   ILE A 108      18.148  28.487  20.742  1.00 14.19
ATOM    803  CA  ILE A 108      18.172  29.537  21.777  1.00 13.21
ATOM    804  C   ILE A 108      18.866  30.767  21.254  1.00 11.76
ATOM    805  O   ILE A 108      18.360  31.871  21.430  1.00 14.36
ATOM    806  CB  ILE A 108      18.862  29.010  23.069  1.00 13.14
ATOM    807  CG1 ILE A 108      18.053  27.860  23.664  1.00 13.71
ATOM    808  CG2 ILE A 108      19.007  30.085  24.103  1.00 14.71
ATOM    809  CD1 ILE A 108      18.862  27.024  24.655  1.00 19.74
ATOM    810  N   GLU A 109      19.977  30.574  20.541  1.00 12.52
ATOM    811  CA  GLU A 109      20.635  31.737  19.966  1.00 13.02
ATOM    812  C   GLU A 109      19.733  32.513  19.049  1.00 13.91
ATOM    813  O   GLU A 109      19.702  33.733  19.007  1.00 16.56
ATOM    814  CB  GLU A 109      21.933  31.364  19.283  1.00 15.01
ATOM    815  CG  GLU A 109      23.038  31.061  20.199  1.00 16.73
ATOM    816  CD  GLU A 109      24.357  30.705  19.508  1.00 18.71
ATOM    817  OE1 GLU A 109      24.307  30.459  18.287  1.00 24.94
ATOM    818  OE2 GLU A 109      25.389  30.670  20.167  1.00 20.52
ATOM    819  N   GLU A 110      19.019  31.775  18.199  1.00 15.33
ATOM    820  CA  GLU A 110      18.202  32.461  17.198  1.00 17.13
ATOM    821  C   GLU A 110      17.136  33.290  17.842  1.00 16.42
ATOM    822  O   GLU A 110      16.815  34.396  17.465  1.00 17.68
ATOM    823  CB  GLU A 110      17.591  31.398  16.253  1.00 24.88
ATOM    824  CG  GLU A 110      16.626  31.927  15.254  1.00 35.20
ATOM    825  CD  GLU A 110      15.693  30.989  14.564  1.00 44.16
ATOM    826  OE1 GLU A 110      15.975  29.799  14.346  1.00 56.13
ATOM    827  OE2 GLU A 110      14.605  31.481  14.125  1.00 58.62
ATOM    828  N   LYS A 111      16.519  32.733  18.897  1.00 14.28
ATOM    829  CA  LYS A 111      15.441  33.466  19.570  1.00 13.92
ATOM    830  C   LYS A 111      16.000  34.698  20.241  1.00 13.58
ATOM    831  O   LYS A 111      15.473  35.765  20.211  1.00 15.98
ATOM    832  CB  LYS A 111      14.699  32.535  20.496  1.00 16.67
ATOM    833  CG  LYS A 111      13.444  33.219  21.092  1.00 21.13
ATOM    834  CD  LYS A 111      12.387  32.257  21.538  1.00 24.64
ATOM    835  CE  LYS A 111      11.116  32.936  21.953  1.00 25.89
ATOM    836  NZ  LYS A 111      10.124  32.019  22.608  1.00 30.67
ATOM    837  N   LEU A 112      17.156  34.499  20.913  1.00 14.08
ATOM    838  CA  LEU A 112      17.793  35.637  21.575  1.00 12.91
ATOM    839  C   LEU A 112      18.054  36.768  20.606  1.00 13.94
ATOM    840  O   LEU A 112      17.959  37.928  20.942  1.00 17.15
ATOM    841  CB  LEU A 112      19.078  35.213  22.296  1.00 13.65
ATOM    842  CG  LEU A 112      18.870  34.400  23.566  1.00 15.34
ATOM    843  CD1 LEU A 112      20.143  33.748  24.009  1.00 19.99
ATOM    844  CD2 LEU A 112      18.258  35.250  24.659  1.00 19.57
ATOM    845  N   LYS A 113      18.553  36.400  19.423  1.00 14.85
ATOM    846  CA  LYS A 113      18.853  37.454  18.443  1.00 16.65
ATOM    847  C   LYS A 113      17.580  38.208  18.077  1.00 16.81
ATOM    848  O   LYS A 113      17.573  39.416  17.942  1.00 16.90
ATOM    849  CB  LYS A 113      19.470  36.836  17.198  1.00 19.73
ATOM    850  CG  LYS A 113      20.910  36.391  17.478  1.00 23.00
ATOM    851  CD  LYS A 113      21.603  35.879  16.313  1.00 27.90
ATOM    852  CE  LYS A 113      22.788  34.974  16.490  1.00 33.21
ATOM    853  NZ  LYS A 113      23.086  34.222  15.270  1.00 38.76
ATOM    854  N   ASN A 114      16.492  37.475  17.883  1.00 14.89
ATOM    855  CA  ASN A 114      15.227  38.142  17.542  1.00 16.32
ATOM    856  C   ASN A 114      14.853  39.109  18.694  1.00 15.11
ATOM    857  O   ASN A 114      14.323  40.179  18.474  1.00 16.73
ATOM    858  CB  ASN A 114      14.106  37.156  17.361  1.00 18.18
ATOM    859  CG  ASN A 114      14.262  36.232  16.168  1.00 23.08
ATOM    860  OD1 ASN A 114      14.974  36.481  15.221  1.00 30.28
ATOM    861  ND2 ASN A 114      13.590  35.099  16.249  1.00 26.51
ATOM    862  N   LEU A 115      15.138  38.685  19.916  1.00 15.02
ATOM    863  CA  LEU A 115      14.763  39.432  21.099  1.00 16.46
ATOM    864  C   LEU A 115      15.647  40.609  21.373  1.00 16.53
ATOM    865  O   LEU A 115      15.391  41.392  22.305  1.00 21.52
ATOM    866  CB  LEU A 115      14.625  38.559  22.338  1.00 17.64
ATOM    867  CG  LEU A 115      13.478  37.527  22.252  1.00 19.81
ATOM    868  CD1 LEU A 115      13.507  36.607  23.413  1.00 25.70
ATOM    869  CD2 LEU A 115      12.171  38.233  22.059  1.00 28.70
ATOM    870  N   GLY A 116      16.699  40.788  20.587  1.00 17.12
ATOM    871  CA  GLY A 116      17.508  41.983  20.780  1.00 17.03
ATOM    872  C   GLY A 116      18.608  41.843  21.776  1.00 15.55
ATOM    873  O   GLY A 116      19.230  42.810  22.211  1.00 18.12
ATOM    874  N   ALA A 117      18.911  40.573  22.123  1.00 15.10
ATOM    875  CA  ALA A 117      20.039  40.318  22.994  1.00 15.00
ATOM    876  C   ALA A 117      21.333  40.493  22.211  1.00 15.87
ATOM    877  O   ALA A 117      21.348  40.407  20.992  1.00 19.42
ATOM    878  CB  ALA A 117      19.963  38.908  23.598  1.00 18.34
ATOM    879  N   GLU A 118      22.442  40.671  22.959  1.00 15.69
ATOM    880  CA  GLU A 118      23.733  40.804  22.322  1.00 18.21
ATOM    881  C   GLU A 118      24.502  39.498  22.595  1.00 18.48
ATOM    882  O   GLU A 118      24.827  39.245  23.737  1.00 18.25
ATOM    883  CB  GLU A 118      24.522  41.993  22.900  1.00 21.41
ATOM    884  CG  GLU A 118      25.974  41.973  22.446  1.00 29.16
ATOM    885  CD  GLU A 118      26.752  43.210  22.761  1.00 36.13
ATOM    886  OE1 GLU A 118      27.971  43.250  22.451  1.00 45.95
ATOM    887  OE2 GLU A 118      26.194  44.190  23.302  1.00 44.69
ATOM    888  N   ILE A 119      24.709  38.730  21.536  1.00 18.39
ATOM    889  CA  ILE A 119      25.391  37.435  21.738  1.00 18.28
ATOM    890  C   ILE A 119      26.899  37.686  21.692  1.00 19.31
ATOM    891  O   ILE A 119      27.441  38.167  20.701  1.00 22.32
ATOM    892  CB  ILE A 119      25.029  36.440  20.638  1.00 20.60
ATOM    893  CG1 ILE A 119      23.499  36.215  20.509  1.00 25.29
ATOM    894  CG2 ILE A 119      25.757  35.128  20.840  1.00 26.47
ATOM    895      ILE A 119      22.895  35.546  21.695  0.77 27.64
ATOM    896  N   VAL A 120      27.534  37.463  22.837  1.00 16.33
ATOM    897  CA  VAL A 120      28.903  37.919  22.974  1.00 18.48
ATOM    898  C   VAL A 120      29.908  36.970  22.404  1.00 16.85
ATOM    899  O   VAL A 120      30.996  37.419  21.999  1.00 20.97
ATOM    900  CB  VAL A 120      29.265  38.357  24.371  1.00 22.01
ATOM    901  CG1 VAL A 120      28.413  39.557  24.794  1.00 25.38
ATOM    902  CG2 VAL A 120      29.243  37.273  25.378  1.00 22.93
ATOM    903  N   GLN A 121      29.541  35.700  22.305  1.00 17.38
ATOM    904  CA  GLN A 121      30.425  34.690  21.680  1.00 17.67
ATOM    905  C   GLN A 121      29.500  33.544  21.157  1.00 16.50
ATOM    906  O   GLN A 121      28.441  33.331  21.693  1.00 18.08
ATOM    907  CB  GLN A 121      31.341  34.055  22.762  1.00 21.69
ATOM    908  CG  GLN A 121      32.585  34.857  23.024  1.00 28.75
ATOM    909  CD  GLN A 121      33.539  34.996  21.899  1.00 32.28
ATOM    910  OE1 GLN A 121      33.735  36.104  21.339  1.00 45.02
ATOM    911  NE2 GLN A 121      34.098  33.875  21.443  1.00 37.43
ATOM    912  N   ASP A 122      29.971  32.939  20.047  1.00 17.89
ATOM    913  CA  ASP A 122      29.212  31.818  19.489  1.00 16.86
ATOM    914  C   ASP A 122      29.131  30.715  20.566  1.00 14.86
ATOM    915  O   ASP A 122      30.038  30.592  21.354  1.00 17.77
ATOM    916  CB  ASP A 122      29.896  31.245  18.250  1.00 23.30
ATOM    917  CG  ASP A 122      29.876  32.231  17.094  1.00 31.98
ATOM    918  OD1 ASP A 122      30.921  32.328  16.451  1.00 47.18
ATOM    919  OD2 ASP A 122      28.836  32.881  16.839  1.00 41.79
ATOM    920  N   GLY A 123      28.027  29.995  20.563  1.00 16.66
ATOM    921  CA  GLY A 123      27.715  29.036  21.590  1.00 16.67
ATOM    922  C   GLY A 123      28.759  27.905  21.683  1.00 15.46
ATOM    923  O   GLY A 123      29.373  27.543  20.709  1.00 17.95
ATOM    924  N   LEU A 124      28.938  27.488  22.910  1.00 13.60
ATOM    925  CA  LEU A 124      29.843  26.356  23.197  1.00 12.88
ATOM    926  C   LEU A 124      29.023  25.059  23.045  1.00 13.38
ATOM    927  O   LEU A 124      28.008  24.920  23.689  1.00 14.55
ATOM    928  CB  LEU A 124      30.315  26.483  24.642  1.00 14.25
ATOM    929  CG  LEU A 124      31.151  25.307  25.175  1.00 16.28
ATOM    930  CD1 LEU A 124      32.422  25.161  24.456  1.00 20.14
ATOM    931  CD2 LEU A 124      31.317  25.502  26.682  1.00 19.77
ATOM    932  N   ARG A 125      29.542  24.150  22.231  1.00 13.76
ATOM    933  CA  ARG A 125      28.870  22.871  21.985  1.00 13.60
ATOM    934  C   ARG A 125      29.849  21.724  22.345  1.00 14.34
ATOM    935  O   ARG A 125      30.908  21.667  21.811  1.00 17.62
ATOM    936  CB  ARG A 125      28.599  22.765  20.477  1.00 16.72
ATOM    937  CG  ARG A 125      27.714  23.926  20.024  1.00 18.99
ATOM    938  CD  ARG A 125      27.481  23.768  18.516  1.00 27.02
ATOM    939  NE  ARG A 125      26.919  24.974  17.970  1.00 32.11
ATOM    940  CZ  ARG A 125      25.722  25.073  17.426  1.00 33.80
ATOM    941  NH1 ARG A 125      25.352  26.253  16.945  1.00 41.40
ATOM    942  NH2 ARG A 125      24.947  23.963  17.359  1.00 32.90
ATOM    943  N   ILE A 126      29.358  20.965  23.313  1.00 13.51
ATOM    944  CA  ILE A 126      30.249  19.902  23.884  1.00 14.59
ATOM    945  C   ILE A 126      29.647  18.549  23.465  1.00 14.47
ATOM    946  O   ILE A 126      28.481  18.294  23.649  1.00 16.14
ATOM    947  CB  ILE A 126      30.173  20.005  25.407  1.00 14.87
ATOM    948  CG1 ILE A 126      30.800  21.352  25.875  1.00 18.60
ATOM    949  CG2 ILE A 126      30.990  18.850  26.056  1.00 18.06
ATOM    950      ILE A 126      32.132  21.633  25.246  0.60 19.36
ATOM    952  N   ASP A 127      30.583  17.777  22.932  1.00 15.28
ATOM    953  CA  ASP A 127      30.300  16.404  22.561  1.00 17.26
ATOM    954  C   ASP A 127      30.785  15.421  23.627  1.00 18.58
ATOM    955  O   ASP A 127      31.919  15.512  24.105  1.00 23.31
ATOM    956  CB  ASP A 127      30.979  16.095  21.245  1.00 19.06
ATOM    957  CG  ASP A 127      30.628  14.832  20.587  1.00 21.52
ATOM    958  OD1 ASP A 127      29.629  14.166  20.937  1.00 19.66
ATOM    959  OD2 ASP A 127      31.401  14.489  19.644  1.00 27.93
ATOM    960  N   GLY A 128      29.945  14.493  24.025  1.00 19.40
ATOM    961  CA  GLY A 128      30.371  13.480  24.976  1.00 19.52
ATOM    962  C   GLY A 128      30.541  13.995  26.390  1.00 18.28
ATOM    963  O   GLY A 128      29.823  14.892  26.821  1.00 19.84
ATOM    964  N   ASP A 129      31.491  13.400  27.075  1.00 17.31
ATOM    965  CA  ASP A 129      31.723  13.655  28.486  1.00 17.06
ATOM    966  C   ASP A 129      32.345  15.015  28.647  1.00 15.12
ATOM    967  O   ASP A 129      33.431  15.263  28.171  1.00 17.18
ATOM    968  CB  ASP A 129      32.592  12.547  29.022  1.00 21.13
ATOM    969  CG  ASP A 129      32.949  12.691  30.486  1.00 24.19
ATOM    970  OD1 ASP A 129      33.452  11.727  31.035  1.00 28.34
ATOM    971  OD2 ASP A 129      32.640  13.767  31.058  1.00 22.64
ATOM    972  N   PRO A 130      31.646  15.993  29.246  1.00 15.42
ATOM    973  CA  PRO A 130      32.253  17.310  29.313  1.00 14.24
ATOM    974  C   PRO A 130      33.517  17.373  30.091  1.00 15.57
ATOM    975  O   PRO A 130      34.268  18.337  29.966  1.00 18.23
ATOM    976  CB  PRO A 130      31.177  18.186  29.902  1.00 14.73
ATOM    977  CG  PRO A 130      30.308  17.213  30.648  1.00 16.17
ATOM    978  CD  PRO A 130      30.382  15.913  29.923  1.00 16.68
ATOM    979  N   ARG A 131      33.739  16.411  31.015  1.00 16.28
ATOM    980  CA  ARG A 131      34.998  16.506  31.811  1.00 17.06
ATOM    981  C   ARG A 131      36.160  16.298  30.886  1.00 20.48
ATOM    982  O   ARG A 131      37.269  16.810  31.056  1.00 23.79
ATOM    983  CB  ARG A 131      34.923  15.426  32.908  1.00 21.14
ATOM    984  CG  ARG A 131      34.043  15.803  34.067  1.00 23.45
ATOM    985  CD  ARG A 131      33.850  14.725  35.094  1.00 27.72
ATOM    986      ARG A 131      32.892  15.069  36.131  0.57 26.14
ATOM    988      ARG A 131      33.143  15.583  37.314  0.57 20.74
ATOM    990      ARG A 131      34.395  15.810  37.694  0.57 30.98
ATOM    992      ARG A 131      32.142  15.831  38.143  0.57 30.53
ATOM    994  N   ALA A 132      35.954  15.608  29.764  1.00 19.12
ATOM    995  CA  ALA A 132      36.970  15.380  28.765  1.00 19.26
ATOM    996  C   ALA A 132      37.237  16.604  27.904  1.00 19.48
ATOM    997  O   ALA A 132      38.140  16.719  27.104  1.00 25.67
ATOM    998  CB  ALA A 132      36.644  14.180  27.889  1.00 21.61
ATOM    999  N   ALA A 133      36.320  17.585  28.036  1.00 18.62
ATOM   1000  CA  ALA A 133      36.390  18.830  27.307  1.00 18.55
ATOM   1001  C   ALA A 133      36.632  20.015  28.210  1.00 17.63
ATOM   1002  O   ALA A 133      36.367  21.168  27.851  1.00 18.94
ATOM   1003  CB  ALA A 133      35.114  19.034  26.501  1.00 22.54
ATOM   1004  N   ARG A 134      37.103  19.780  29.425  1.00 19.45
ATOM   1005  CA  ARG A 134      37.285  20.829  30.359  1.00 22.04
ATOM   1006  C   ARG A 134      38.064  21.997  29.852  1.00 20.81
ATOM   1007  O   ARG A 134      37.698  23.173  30.101  1.00 20.83
ATOM   1008  CB  ARG A 134      37.837  20.317  31.698  1.00 26.93
ATOM   1009  CG  ARG A 134      37.738  21.396  32.774  1.00 33.07
ATOM   1010  CD  ARG A 134      38.391  20.917  34.065  1.00 39.61
ATOM   1011  NE  ARG A 134      38.445  21.999  35.050  1.00 47.20
ATOM   1012  CZ  ARG A 134      39.351  22.970  35.073  1.00 50.97
ATOM   1013  NH1 ARG A 134      40.316  23.026  34.170  1.00 55.70
ATOM   1014  NH2 ARG A 134      39.285  23.882  36.040  1.00 57.42
ATOM   1015  N   ASP A 135      39.156  21.757  29.147  1.00 22.64
ATOM   1016  CA  ASP A 135      39.989  22.868  28.659  1.00 25.59
ATOM   1017  C   ASP A 135      39.207  23.758  27.702  1.00 22.58
ATOM   1018  O   ASP A 135      39.370  24.974  27.673  1.00 24.75
ATOM   1019  CB  ASP A 135      41.261  22.366  27.974  1.00 29.15
ATOM   1020  CG  ASP A 135      42.274  21.760  28.899  1.00 37.18
ATOM   1021  OD1 ASP A 135      43.232  21.134  28.378  1.00 45.19
ATOM   1022  OD2 ASP A 135      42.170  21.944  30.135  1.00 45.21
ATOM   1023  N   ASP A 136      38.340  23.122  26.912  1.00 22.11
ATOM   1024  CA  ASP A 136      37.534  23.865  25.946  1.00 19.78
ATOM   1025  C   ASP A 136      36.494  24.741  26.669  1.00 18.33
ATOM   1026  O   ASP A 136      36.185  25.826  26.229  1.00 18.39
ATOM   1027  CB  ASP A 136      36.754  22.884  25.062  1.00 23.70
ATOM   1028  CG  ASP A 136      37.686  22.197  24.064  1.00 28.25
ATOM   1029  OD1 ASP A 136      37.237  21.187  23.513  1.00 37.13
ATOM   1030  OD2 ASP A 136      38.768  22.712  23.782  1.00 35.24
ATOM   1031  N   ILE A 137      35.941  24.197  27.753  1.00 17.92
ATOM   1032  CA  ILE A 137      34.956  24.998  28.509  1.00 16.16
ATOM   1033  C   ILE A 137      35.592  26.188  29.172  1.00 16.35
ATOM   1034  O   ILE A 137      35.043  27.296  29.083  1.00 18.48
ATOM   1035  CB  ILE A 137      34.312  24.067  29.554  1.00 15.42
ATOM   1036  CG1 ILE A 137      33.627  22.878  28.884  1.00 16.71
ATOM   1037  CG2 ILE A 137      33.317  24.800  30.433  1.00 18.18
ATOM   1038  CD1 ILE A 137      33.251  21.755  29.854  1.00 20.47
ATOM   1039  N   VAL A 138      36.693  25.977  29.898  1.00 18.01
ATOM   1040  CA  VAL A 138      37.437  27.027  30.522  1.00 19.74
ATOM   1041  C   VAL A 138      37.890  28.066  29.510  1.00 18.29
ATOM   1042  O   VAL A 138      37.782  29.253  29.750  1.00 20.15
ATOM   1043  CB  VAL A 138      38.695  26.457  31.245  1.00 21.73
ATOM   1044  CG1 VAL A 138      39.573  27.572  31.697  1.00 26.27
ATOM   1045  CG2 VAL A 138      38.235  25.598  32.426  1.00 26.70
ATOM   1046  N   GLY A 139      38.357  27.611  28.349  1.00 18.80
ATOM   1047  CA  GLY A 139      38.779  28.519  27.281  1.00 19.63
ATOM   1048  C   GLY A 139      37.600  29.361  26.788  1.00 19.29
ATOM   1049  O   GLY A 139      37.714  30.564  26.593  1.00 22.14
ATOM   1050  N   TRP A 140      36.435  28.750  26.656  1.00 18.10
ATOM   1051  CA  TRP A 140      35.277  29.513  26.145  1.00 16.27
ATOM   1052  C   TRP A 140      34.837  30.551  27.182  1.00 17.60
ATOM   1053  O   TRP A 140      34.486  31.691  26.848  1.00 19.00
ATOM   1054  CB  TRP A 140      34.162  28.542  25.836  1.00 16.23
ATOM   1055  CG  TRP A 140      32.919  29.103  25.312  1.00 15.27
ATOM   1056  CD1 TRP A 140      32.648  29.435  24.003  1.00 16.73
ATOM   1057  CD2 TRP A 140      31.752  29.496  26.055  1.00 14.74
ATOM   1058  NE1 TRP A 140      31.384  29.942  23.911  1.00 18.70
ATOM   1059  CE2 TRP A 140      30.812  29.980  25.143  1.00 16.30
ATOM   1060  CE3 TRP A 140      31.429  29.406  27.412  1.00 15.67
ATOM   1061  CZ2 TRP A 140      29.547  30.412  25.536  1.00 16.38
ATOM   1062  CZ3 TRP A 140      30.182  29.826  27.800  1.00 16.75
ATOM   1063  CH2 TRP A 140      29.267  30.312  26.859  1.00 18.17
ATOM   1064  N   ALA A 141      34.895  30.159  28.441  1.00 16.83
ATOM   1065  CA  ALA A 141      34.519  31.130  29.519  1.00 17.47
ATOM   1066  C   ALA A 141      35.444  32.353  29.446  1.00 18.04
ATOM   1067  O   ALA A 141      35.053  33.479  29.606  1.00 18.42
ATOM   1068  CB  ALA A 141      34.658  30.442  30.851  1.00 20.24
ATOM   1069  N   HIS A 142      36.710  32.042  29.230  1.00 19.32
ATOM   1070  CA  HIS A 142      37.697  33.130  29.140  1.00 22.16
ATOM   1071  C   HIS A 142      37.453  33.990  27.934  1.00 23.69
ATOM   1072  O   HIS A 142      37.614  35.211  27.959  1.00 23.96
ATOM   1073  CB  HIS A 142      39.083  32.419  29.093  1.00 27.11
ATOM   1074  CG  HIS A 142      40.183  33.354  28.815  1.00 34.35
ATOM   1075  ND1 HIS A 142      40.328  33.945  27.558  1.00 39.49
ATOM   1076  CD2 HIS A 142      41.192  33.804  29.589  1.00 38.25
ATOM   1077  CE1 HIS A 142      41.373  34.734  27.593  1.00 41.41
ATOM   1078  NE2 HIS A 142      41.918  34.674  28.814  1.00 41.62
ATOM   1079  N   ASP A 143      37.012  33.443  26.806  1.00 20.95
ATOM   1080  CA  ASP A 143      36.709  34.201  25.625  1.00 21.42
ATOM   1081  C   ASP A 143      35.440  35.046  25.814  1.00 18.50
ATOM   1082  O   ASP A 143      35.371  36.167  25.301  1.00 19.67
ATOM   1083  CB  ASP A 143      36.547  33.302  24.396  1.00 24.57
ATOM   1084  CG  ASP A 143      37.833  32.669  23.946  1.00 30.18
ATOM   1085  OD1 ASP A 143      37.752  31.659  23.179  1.00 36.92
ATOM   1086  OD2 ASP A 143      38.918  33.106  24.362  1.00 34.90
ATOM   1087  N   VAL A 144      34.492  34.469  26.541  1.00 15.52
ATOM   1088  CA  VAL A 144      33.247  35.236  26.801  1.00 15.56
ATOM   1089  C   VAL A 144      33.649  36.462  27.614  1.00 15.86
ATOM   1090  O   VAL A 144      33.240  37.560  27.344  1.00 16.86
ATOM   1091  CB  VAL A 144      32.207  34.396  27.531  1.00 14.96
ATOM   1092  CG1 VAL A 144      31.102  35.213  28.150  1.00 19.15
ATOM   1093  CG2 VAL A 144      31.652  33.343  26.580  1.00 19.19
ATOM   1094  N   ARG A 145      34.490  36.266  28.650  1.00 17.06
ATOM   1095  CA  ARG A 145      34.854  37.418  29.453  1.00 19.45
ATOM   1096  C   ARG A 145      35.494  38.505  28.629  1.00 20.28
ATOM   1097  O   ARG A 145      35.391  39.681  28.891  1.00 22.14
ATOM   1098  CB  ARG A 145      35.803  37.053  30.608  1.00 23.23
ATOM   1099  CG  ARG A 145      35.038  36.393  31.740  1.00 24.72
ATOM   1100  CD  ARG A 145      35.853  36.320  32.987  1.00 26.29
ATOM   1101  NE  ARG A 145      37.034  35.491  32.833  1.00 26.87
ATOM   1102  CZ  ARG A 145      38.274  35.879  32.702  1.00 27.82
ATOM   1103  NH1 ARG A 145      38.595  37.176  32.656  1.00 30.05
ATOM   1104  NH2 ARG A 145      39.265  34.974  32.597  1.00 30.98
ATOM   1105  N   GLY A 146      36.374  38.061  27.705  1.00 20.74
ATOM   1106  CA  GLY A 146      37.151  39.030  26.975  1.00 20.79
ATOM   1107  C   GLY A 146      36.341  39.730  25.904  1.00 22.77
ATOM   1108  O   GLY A 146      36.839  40.646  25.235  1.00 25.38
ATOM   1109  N   ALA A 147      35.114  39.305  25.731  1.00 22.50
ATOM   1110  CA  ALA A 147      34.239  39.828  24.690  1.00 21.83
ATOM   1111  C   ALA A 147      33.250  40.827  25.250  1.00 24.01
ATOM   1112  O   ALA A 147      32.552  41.468  24.451  1.00 33.60
ATOM   1113  CB  ALA A 147      33.521  38.704  23.985  1.00 30.54
ATOM   1114  N   ILE A 148      33.221  40.990  26.549  1.00 26.17
ATOM   1115  CA  ILE A 148      32.214  41.916  27.150  1.00 29.81
ATOM   1116  C   ILE A 148      32.542  43.355  26.806  1.00 31.63
ATOM   1117  O   ILE A 148      31.618  44.179  26.586  1.00 39.98
ATOM   1118  CB  ILE A 148      32.275  41.711  28.674  1.00 30.82
ATOM   1119  CG1 ILE A 148      31.781  40.345  29.116  1.00 31.97
ATOM   1120  CG2 ILE A 148      31.765  42.861  29.458  1.00 37.41
ATOM   1121  CD1 ILE A 148      30.647  39.788  28.316  1.00 34.32
ATOM   1122  OXT ILE A 148      33.743  43.732  26.783  1.00 39.23
TER   
