# Supplementary material for: Structural footprinting in protein structure comparison: the impact of structural fragments
Source: BMC Struct Biol. 2007 Aug 9;7:53. doi: 10.1186/1472-6807-7-53 (PMC2082327; doi:10.1186/1472-6807-7-53)
Supplement: Additional file 3 — The Python code for the SSEF and SEGF methods. An archive that contains the Python code and auxiliary files necessary to compute: (i) the SEGF footprint from a PDB file of a structure; (ii) the SSEF footprint from a PDB file of a structure; (iii) structural similarity score given PDB files of structures using either SSEF, SEGF or SSEF+SEGF method. [file 1472-6807-7-53-S3.zip › 1mek00.pdb]

ATOM      1  N   ASP     1      -8.929  10.158  16.278  1.00  7.08
ATOM      2  CA  ASP     1      -8.085   9.867  17.474  1.00  6.65
ATOM      3  C   ASP     1      -6.626   9.673  17.059  1.00  5.96
ATOM      4  O   ASP     1      -5.766  10.468  17.379  1.00  6.16
ATOM      5  CB  ASP     1      -8.656   8.574  18.057  1.00  7.15
ATOM      6  CG  ASP     1      -8.692   8.676  19.583  1.00  7.15
ATOM      7  OD1 ASP     1      -7.662   8.448  20.197  1.00  7.37
ATOM      8  OD2 ASP     1      -9.749   8.979  20.112  1.00  7.22
ATOM      9 1H   ASP     1      -8.438  10.836  15.663  1.00  7.29
ATOM     10 2H   ASP     1      -9.102   9.275  15.754  1.00  7.22
ATOM     11 3H   ASP     1      -9.836  10.564  16.584  1.00  7.35
ATOM     12  HA  ASP     1      -8.167  10.662  18.193  1.00  6.79
ATOM     13 1HB  ASP     1      -9.657   8.421  17.683  1.00  7.40
ATOM     14 2HB  ASP     1      -8.032   7.743  17.767  1.00  7.25
ATOM     15  N   ALA     2      -6.342   8.619  16.349  1.00  5.41
ATOM     16  CA  ALA     2      -4.938   8.368  15.912  1.00  4.78
ATOM     17  C   ALA     2      -4.911   7.344  14.768  1.00  3.77
ATOM     18  O   ALA     2      -5.807   6.532  14.648  1.00  3.42
ATOM     19  CB  ALA     2      -4.232   7.810  17.147  1.00  5.00
ATOM     20  H   ALA     2      -7.053   7.992  16.103  1.00  5.58
ATOM     21  HA  ALA     2      -4.470   9.289  15.604  1.00  5.12
ATOM     22 1HB  ALA     2      -4.552   8.358  18.022  1.00  5.34
ATOM     23 2HB  ALA     2      -4.483   6.767  17.265  1.00  4.98
ATOM     24 3HB  ALA     2      -3.164   7.913  17.029  1.00  5.21
ATOM     25  N   PRO     3      -3.881   7.417  13.959  1.00  3.56
ATOM     26  CA  PRO     3      -3.750   6.482  12.814  1.00  2.78
ATOM     27  C   PRO     3      -3.367   5.082  13.303  1.00  2.04
ATOM     28  O   PRO     3      -2.272   4.859  13.780  1.00  2.31
ATOM     29  CB  PRO     3      -2.626   7.089  11.981  1.00  3.38
ATOM     30  CG  PRO     3      -1.818   7.896  12.948  1.00  4.09
ATOM     31  CD  PRO     3      -2.759   8.367  14.026  1.00  4.30
ATOM     32  HA  PRO     3      -4.661   6.451  12.240  1.00  2.67
ATOM     33 1HB  PRO     3      -2.019   6.309  11.546  1.00  3.45
ATOM     34 2HB  PRO     3      -3.032   7.725  11.208  1.00  3.61
ATOM     35 1HG  PRO     3      -1.038   7.282  13.379  1.00  3.94
ATOM     36 2HG  PRO     3      -1.384   8.747  12.447  1.00  4.77
ATOM     37 1HD  PRO     3      -2.279   8.319  14.994  1.00  4.75
ATOM     38 2HD  PRO     3      -3.098   9.371  13.819  1.00  4.80
ATOM     39  N   GLU     4      -4.257   4.136  13.179  1.00  1.37
ATOM     40  CA  GLU     4      -3.938   2.749  13.629  1.00  1.14
ATOM     41  C   GLU     4      -3.095   2.039  12.567  1.00  0.89
ATOM     42  O   GLU     4      -3.075   2.430  11.417  1.00  1.30
ATOM     43  CB  GLU     4      -5.295   2.062  13.783  1.00  1.67
ATOM     44  CG  GLU     4      -5.438   1.525  15.209  1.00  2.39
ATOM     45  CD  GLU     4      -5.262   0.005  15.199  1.00  2.65
ATOM     46  OE1 GLU     4      -4.199  -0.445  14.807  1.00  3.09
ATOM     47  OE2 GLU     4      -6.194  -0.681  15.584  1.00  3.05
ATOM     48  H   GLU     4      -5.132   4.334  12.787  1.00  1.44
ATOM     49  HA  GLU     4      -3.421   2.768  14.576  1.00  1.52
ATOM     50 1HB  GLU     4      -6.083   2.774  13.587  1.00  2.01
ATOM     51 2HB  GLU     4      -5.366   1.245  13.082  1.00  2.10
ATOM     52 1HG  GLU     4      -4.683   1.971  15.839  1.00  2.97
ATOM     53 2HG  GLU     4      -6.417   1.772  15.591  1.00  2.84
ATOM     54  N   GLU     5      -2.397   1.002  12.939  1.00  1.00
ATOM     55  CA  GLU     5      -1.559   0.277  11.940  1.00  0.81
ATOM     56  C   GLU     5      -1.755  -1.234  12.067  1.00  0.87
ATOM     57  O   GLU     5      -2.430  -1.713  12.957  1.00  1.15
ATOM     58  CB  GLU     5      -0.116   0.654  12.276  1.00  0.95
ATOM     59  CG  GLU     5       0.088   2.155  12.060  1.00  1.46
ATOM     60  CD  GLU     5       1.586   2.460  11.999  1.00  1.82
ATOM     61  OE1 GLU     5       2.232   2.371  13.030  1.00  2.50
ATOM     62  OE2 GLU     5       2.063   2.777  10.921  1.00  2.19
ATOM     63  H   GLU     5      -2.422   0.699  13.871  1.00  1.56
ATOM     64  HA  GLU     5      -1.800   0.604  10.943  1.00  0.85
ATOM     65 1HB  GLU     5       0.088   0.406  13.307  1.00  1.38
ATOM     66 2HB  GLU     5       0.556   0.104  11.635  1.00  1.55
ATOM     67 1HG  GLU     5      -0.379   2.452  11.133  1.00  2.02
ATOM     68 2HG  GLU     5      -0.358   2.700  12.879  1.00  2.07
ATOM     69  N   GLU     6      -1.165  -1.984  11.181  1.00  0.79
ATOM     70  CA  GLU     6      -1.304  -3.467  11.236  1.00  1.04
ATOM     71  C   GLU     6       0.076  -4.120  11.137  1.00  1.10
ATOM     72  O   GLU     6       0.754  -4.006  10.134  1.00  1.76
ATOM     73  CB  GLU     6      -2.160  -3.828  10.023  1.00  1.28
ATOM     74  CG  GLU     6      -3.625  -3.943  10.447  1.00  1.68
ATOM     75  CD  GLU     6      -3.938  -5.395  10.813  1.00  1.97
ATOM     76  OE1 GLU     6      -3.923  -6.226   9.921  1.00  2.63
ATOM     77  OE2 GLU     6      -4.188  -5.650  11.979  1.00  2.24
ATOM     78  H   GLU     6      -0.625  -1.572  10.474  1.00  0.73
ATOM     79  HA  GLU     6      -1.801  -3.767  12.146  1.00  1.21
ATOM     80 1HB  GLU     6      -2.061  -3.060   9.271  1.00  1.60
ATOM     81 2HB  GLU     6      -1.826  -4.772   9.619  1.00  1.65
ATOM     82 1HG  GLU     6      -3.803  -3.308  11.303  1.00  1.97
ATOM     83 2HG  GLU     6      -4.261  -3.635   9.631  1.00  2.14
ATOM     84  N   ASP     7       0.503  -4.796  12.169  1.00  1.27
ATOM     85  CA  ASP     7       1.845  -5.450  12.138  1.00  1.35
ATOM     86  C   ASP     7       2.932  -4.403  11.849  1.00  1.28
ATOM     87  O   ASP     7       3.501  -3.829  12.756  1.00  2.01
ATOM     88  CB  ASP     7       1.768  -6.491  11.016  1.00  1.53
ATOM     89  CG  ASP     7       1.569  -7.881  11.622  1.00  1.92
ATOM     90  OD1 ASP     7       0.515  -8.112  12.192  1.00  2.57
ATOM     91  OD2 ASP     7       2.474  -8.692  11.505  1.00  2.36
ATOM     92  H   ASP     7      -0.058  -4.872  12.970  1.00  1.80
ATOM     93  HA  ASP     7       2.042  -5.940  13.079  1.00  1.52
ATOM     94 1HB  ASP     7       0.937  -6.259  10.366  1.00  1.78
ATOM     95 2HB  ASP     7       2.685  -6.475  10.447  1.00  1.63
ATOM     96  N   HIS     8       3.225  -4.148  10.601  1.00  1.21
ATOM     97  CA  HIS     8       4.275  -3.136  10.278  1.00  1.11
ATOM     98  C   HIS     8       3.745  -2.090   9.285  1.00  0.81
ATOM     99  O   HIS     8       4.375  -1.079   9.048  1.00  0.87
ATOM    100  CB  HIS     8       5.414  -3.938   9.650  1.00  1.32
ATOM    101  CG  HIS     8       6.001  -4.867  10.678  1.00  1.61
ATOM    102  ND1 HIS     8       5.921  -6.245  10.561  1.00  2.30
ATOM    103  CD2 HIS     8       6.681  -4.629  11.848  1.00  2.02
ATOM    104  CE1 HIS     8       6.538  -6.781  11.631  1.00  2.53
ATOM    105  NE2 HIS     8       7.019  -5.839  12.447  1.00  2.33
ATOM    106  H   HIS     8       2.761  -4.618   9.879  1.00  1.79
ATOM    107  HA  HIS     8       4.621  -2.655  11.179  1.00  1.21
ATOM    108 1HB  HIS     8       5.034  -4.515   8.820  1.00  1.69
ATOM    109 2HB  HIS     8       6.180  -3.261   9.299  1.00  1.56
ATOM    110  HD1 HIS     8       5.493  -6.740   9.832  1.00  2.87
ATOM    111  HD2 HIS     8       6.917  -3.652  12.242  1.00  2.55
ATOM    112  HE1 HIS     8       6.632  -7.841  11.808  1.00  3.18
ATOM    113  N   VAL     9       2.598  -2.321   8.699  1.00  0.69
ATOM    114  CA  VAL     9       2.049  -1.339   7.727  1.00  0.49
ATOM    115  C   VAL     9       0.876  -0.582   8.349  1.00  0.41
ATOM    116  O   VAL     9       0.469  -0.853   9.461  1.00  0.54
ATOM    117  CB  VAL     9       1.583  -2.186   6.548  1.00  0.68
ATOM    118  CG1 VAL     9       2.777  -2.940   5.960  1.00  0.89
ATOM    119  CG2 VAL     9       0.527  -3.187   7.021  1.00  0.88
ATOM    120  H   VAL     9       2.100  -3.136   8.892  1.00  0.89
ATOM    121  HA  VAL     9       2.814  -0.650   7.407  1.00  0.57
ATOM    122  HB  VAL     9       1.157  -1.545   5.796  1.00  1.31
ATOM    123 1HG1 VAL     9       3.571  -2.241   5.740  1.00  1.30
ATOM    124 2HG1 VAL     9       3.129  -3.670   6.675  1.00  1.48
ATOM    125 3HG1 VAL     9       2.476  -3.441   5.053  1.00  1.32
ATOM    126 1HG2 VAL     9       0.331  -3.034   8.072  1.00  1.50
ATOM    127 2HG2 VAL     9      -0.384  -3.040   6.459  1.00  1.47
ATOM    128 3HG2 VAL     9       0.889  -4.192   6.864  1.00  1.43
ATOM    129  N   LEU    10       0.332   0.370   7.644  1.00  0.41
ATOM    130  CA  LEU    10      -0.807   1.146   8.200  1.00  0.54
ATOM    131  C   LEU    10      -2.088   0.861   7.426  1.00  0.42
ATOM    132  O   LEU    10      -2.112   0.089   6.488  1.00  0.59
ATOM    133  CB  LEU    10      -0.414   2.610   8.032  1.00  0.83
ATOM    134  CG  LEU    10      -0.064   2.891   6.567  1.00  0.96
ATOM    135  CD1 LEU    10      -0.847   4.113   6.082  1.00  1.30
ATOM    136  CD2 LEU    10       1.435   3.166   6.443  1.00  1.49
ATOM    137  H   LEU    10       0.676   0.579   6.752  1.00  0.50
ATOM    138  HA  LEU    10      -0.942   0.923   9.244  1.00  0.69
ATOM    139 1HB  LEU    10      -1.239   3.232   8.322  1.00  1.48
ATOM    140 2HB  LEU    10       0.435   2.828   8.656  1.00  1.61
ATOM    141  HG  LEU    10      -0.325   2.036   5.963  1.00  1.71
ATOM    142 1HD1 LEU    10      -0.774   4.903   6.814  1.00  1.61
ATOM    143 2HD1 LEU    10      -0.437   4.453   5.142  1.00  1.84
ATOM    144 3HD1 LEU    10      -1.885   3.845   5.946  1.00  1.81
ATOM    145 1HD2 LEU    10       1.735   3.872   7.204  1.00  1.97
ATOM    146 2HD2 LEU    10       1.983   2.244   6.573  1.00  1.87
ATOM    147 3HD2 LEU    10       1.646   3.577   5.467  1.00  1.97
ATOM    148  N   VAL    11      -3.150   1.499   7.815  1.00  0.54
ATOM    149  CA  VAL    11      -4.448   1.301   7.111  1.00  0.46
ATOM    150  C   VAL    11      -4.944   2.642   6.570  1.00  0.43
ATOM    151  O   VAL    11      -4.572   3.690   7.058  1.00  0.54
ATOM    152  CB  VAL    11      -5.405   0.757   8.175  1.00  0.61
ATOM    153  CG1 VAL    11      -5.536   1.768   9.318  1.00  1.39
ATOM    154  CG2 VAL    11      -6.777   0.517   7.544  1.00  1.04
ATOM    155  H   VAL    11      -3.088   2.123   8.570  1.00  0.83
ATOM    156  HA  VAL    11      -4.339   0.587   6.311  1.00  0.43
ATOM    157  HB  VAL    11      -5.020  -0.174   8.561  1.00  1.23
ATOM    158 1HG1 VAL    11      -5.216   2.741   8.979  1.00  1.98
ATOM    159 2HG1 VAL    11      -6.567   1.819   9.636  1.00  1.94
ATOM    160 3HG1 VAL    11      -4.920   1.454  10.148  1.00  1.89
ATOM    161 1HG2 VAL    11      -6.651   0.114   6.550  1.00  1.55
ATOM    162 2HG2 VAL    11      -7.335  -0.182   8.149  1.00  1.57
ATOM    163 3HG2 VAL    11      -7.316   1.452   7.487  1.00  1.62
ATOM    164  N   LEU    12      -5.770   2.625   5.562  1.00  0.40
ATOM    165  CA  LEU    12      -6.266   3.913   5.000  1.00  0.45
ATOM    166  C   LEU    12      -7.790   3.991   5.082  1.00  0.44
ATOM    167  O   LEU    12      -8.464   3.012   5.336  1.00  0.58
ATOM    168  CB  LEU    12      -5.799   3.912   3.542  1.00  0.63
ATOM    169  CG  LEU    12      -5.065   5.222   3.227  1.00  0.76
ATOM    170  CD1 LEU    12      -3.915   5.428   4.220  1.00  0.82
ATOM    171  CD2 LEU    12      -4.500   5.153   1.808  1.00  1.16
ATOM    172  H   LEU    12      -6.057   1.773   5.173  1.00  0.42
ATOM    173  HA  LEU    12      -5.825   4.744   5.525  1.00  0.54
ATOM    174 1HB  LEU    12      -5.130   3.079   3.380  1.00  1.27
ATOM    175 2HB  LEU    12      -6.655   3.816   2.892  1.00  1.15
ATOM    176  HG  LEU    12      -5.756   6.049   3.300  1.00  1.68
ATOM    177 1HD1 LEU    12      -3.476   4.472   4.464  1.00  1.36
ATOM    178 2HD1 LEU    12      -3.165   6.066   3.775  1.00  1.47
ATOM    179 3HD1 LEU    12      -4.296   5.890   5.120  1.00  1.28
ATOM    180 1HD2 LEU    12      -5.307   5.012   1.104  1.00  1.72
ATOM    181 2HD2 LEU    12      -3.981   6.072   1.581  1.00  1.78
ATOM    182 3HD2 LEU    12      -3.811   4.324   1.737  1.00  1.52
ATOM    183  N   ARG    13      -8.334   5.156   4.871  1.00  0.47
ATOM    184  CA  ARG    13      -9.810   5.324   4.935  1.00  0.55
ATOM    185  C   ARG    13     -10.226   6.544   4.110  1.00  0.54
ATOM    186  O   ARG    13      -9.430   7.126   3.402  1.00  0.73
ATOM    187  CB  ARG    13     -10.115   5.551   6.417  1.00  0.69
ATOM    188  CG  ARG    13     -10.869   4.345   6.977  1.00  1.19
ATOM    189  CD  ARG    13     -11.098   4.540   8.478  1.00  1.28
ATOM    190  NE  ARG    13      -9.919   3.903   9.131  1.00  1.86
ATOM    191  CZ  ARG    13      -9.250   4.549  10.046  1.00  2.30
ATOM    192  NH1 ARG    13      -9.861   5.406  10.817  1.00  2.68
ATOM    193  NH2 ARG    13      -7.972   4.338  10.190  1.00  2.84
ATOM    194  H   ARG    13      -7.765   5.928   4.670  1.00  0.56
ATOM    195  HA  ARG    13     -10.311   4.435   4.584  1.00  0.68
ATOM    196 1HB  ARG    13      -9.189   5.680   6.958  1.00  1.25
ATOM    197 2HB  ARG    13     -10.722   6.438   6.527  1.00  1.25
ATOM    198 1HG  ARG    13     -11.821   4.249   6.476  1.00  1.82
ATOM    199 2HG  ARG    13     -10.287   3.449   6.818  1.00  1.92
ATOM    200 1HD  ARG    13     -11.137   5.592   8.718  1.00  1.85
ATOM    201 2HD  ARG    13     -12.009   4.049   8.786  1.00  1.59
ATOM    202  HE  ARG    13      -9.646   2.997   8.873  1.00  2.44
ATOM    203 1HH1 ARG    13     -10.841   5.569  10.707  1.00  2.76
ATOM    204 2HH1 ARG    13      -9.348   5.901  11.518  1.00  3.18
ATOM    205 1HH2 ARG    13      -7.503   3.680   9.599  1.00  2.95
ATOM    206 2HH2 ARG    13      -7.459   4.832  10.892  1.00  3.39
ATOM    207  N   LYS    14     -11.464   6.936   4.197  1.00  0.58
ATOM    208  CA  LYS    14     -11.926   8.121   3.421  1.00  0.63
ATOM    209  C   LYS    14     -11.270   9.396   3.960  1.00  0.65
ATOM    210  O   LYS    14     -11.234  10.414   3.297  1.00  0.83
ATOM    211  CB  LYS    14     -13.436   8.169   3.640  1.00  0.74
ATOM    212  CG  LYS    14     -14.149   8.235   2.288  1.00  1.26
ATOM    213  CD  LYS    14     -14.461   9.693   1.948  1.00  1.92
ATOM    214  CE  LYS    14     -15.574   9.749   0.900  1.00  2.26
ATOM    215  NZ  LYS    14     -15.910  11.194   0.772  1.00  2.80
ATOM    216  H   LYS    14     -12.091   6.455   4.777  1.00  0.72
ATOM    217  HA  LYS    14     -11.707   7.996   2.372  1.00  0.72
ATOM    218 1HB  LYS    14     -13.749   7.282   4.171  1.00  1.18
ATOM    219 2HB  LYS    14     -13.688   9.043   4.222  1.00  1.18
ATOM    220 1HG  LYS    14     -13.513   7.814   1.524  1.00  1.49
ATOM    221 2HG  LYS    14     -15.070   7.673   2.339  1.00  1.74
ATOM    222 1HD  LYS    14     -14.781  10.210   2.841  1.00  2.54
ATOM    223 2HD  LYS    14     -13.574  10.169   1.557  1.00  2.36
ATOM    224 1HE  LYS    14     -15.219   9.356  -0.044  1.00  2.52
ATOM    225 2HE  LYS    14     -16.437   9.197   1.238  1.00  2.68
ATOM    226 1HZ  LYS    14     -16.091  11.592   1.716  1.00  3.10
ATOM    227 2HZ  LYS    14     -15.114  11.697   0.329  1.00  3.15
ATOM    228 3HZ  LYS    14     -16.757  11.302   0.181  1.00  3.13
ATOM    229  N   SER    15     -10.763   9.355   5.163  1.00  0.68
ATOM    230  CA  SER    15     -10.125  10.573   5.743  1.00  0.88
ATOM    231  C   SER    15      -8.596  10.452   5.735  1.00  0.81
ATOM    232  O   SER    15      -7.892  11.438   5.650  1.00  1.05
ATOM    233  CB  SER    15     -10.645  10.639   7.178  1.00  1.10
ATOM    234  OG  SER    15     -10.747   9.324   7.707  1.00  1.68
ATOM    235  H   SER    15     -10.811   8.530   5.688  1.00  0.71
ATOM    236  HA  SER    15     -10.435  11.452   5.202  1.00  1.02
ATOM    237 1HB  SER    15      -9.963  11.217   7.782  1.00  1.15
ATOM    238 2HB  SER    15     -11.619  11.107   7.187  1.00  1.57
ATOM    239  HG  SER    15     -11.679   9.117   7.811  1.00  1.96
ATOM    240  N   ASN    16      -8.074   9.259   5.830  1.00  0.65
ATOM    241  CA  ASN    16      -6.588   9.102   5.836  1.00  0.68
ATOM    242  C   ASN    16      -6.040   9.070   4.409  1.00  0.55
ATOM    243  O   ASN    16      -4.895   9.392   4.170  1.00  0.56
ATOM    244  CB  ASN    16      -6.322   7.764   6.525  1.00  0.87
ATOM    245  CG  ASN    16      -6.936   7.768   7.924  1.00  0.91
ATOM    246  OD1 ASN    16      -7.561   8.730   8.326  1.00  1.74
ATOM    247  ND2 ASN    16      -6.780   6.723   8.688  1.00  0.98
ATOM    248  H   ASN    16      -8.652   8.472   5.904  1.00  0.69
ATOM    249  HA  ASN    16      -6.129   9.900   6.397  1.00  0.80
ATOM    250 1HB  ASN    16      -6.759   6.967   5.945  1.00  1.61
ATOM    251 2HB  ASN    16      -5.256   7.608   6.602  1.00  1.52
ATOM    252 1HD2 ASN    16      -7.169   6.711   9.586  1.00  1.58
ATOM    253 2HD2 ASN    16      -6.275   5.949   8.362  1.00  0.91
ATOM    254  N   PHE    17      -6.838   8.672   3.460  1.00  0.55
ATOM    255  CA  PHE    17      -6.343   8.610   2.054  1.00  0.51
ATOM    256  C   PHE    17      -5.817   9.977   1.603  1.00  0.46
ATOM    257  O   PHE    17      -4.642  10.145   1.350  1.00  0.52
ATOM    258  CB  PHE    17      -7.557   8.204   1.222  1.00  0.56
ATOM    259  CG  PHE    17      -7.110   7.895  -0.186  1.00  0.62
ATOM    260  CD1 PHE    17      -6.979   8.928  -1.121  1.00  0.79
ATOM    261  CD2 PHE    17      -6.823   6.576  -0.556  1.00  0.78
ATOM    262  CE1 PHE    17      -6.562   8.643  -2.425  1.00  0.90
ATOM    263  CE2 PHE    17      -6.405   6.290  -1.861  1.00  0.89
ATOM    264  CZ  PHE    17      -6.275   7.324  -2.796  1.00  0.87
ATOM    265  H   PHE    17      -7.757   8.405   3.670  1.00  0.66
ATOM    266  HA  PHE    17      -5.572   7.862   1.962  1.00  0.59
ATOM    267 1HB  PHE    17      -8.016   7.328   1.656  1.00  1.08
ATOM    268 2HB  PHE    17      -8.271   9.015   1.205  1.00  0.99
ATOM    269  HD1 PHE    17      -7.200   9.946  -0.835  1.00  0.98
ATOM    270  HD2 PHE    17      -6.922   5.778   0.166  1.00  0.97
ATOM    271  HE1 PHE    17      -6.461   9.441  -3.146  1.00  1.14
ATOM    272  HE2 PHE    17      -6.183   5.272  -2.146  1.00  1.11
ATOM    273  HZ  PHE    17      -5.952   7.102  -3.803  1.00  0.99
ATOM    274  N   ALA    18      -6.680  10.949   1.493  1.00  0.52
ATOM    275  CA  ALA    18      -6.233  12.302   1.048  1.00  0.66
ATOM    276  C   ALA    18      -5.076  12.803   1.918  1.00  0.59
ATOM    277  O   ALA    18      -4.318  13.666   1.520  1.00  0.75
ATOM    278  CB  ALA    18      -7.459  13.199   1.224  1.00  0.84
ATOM    279  H   ALA    18      -7.624  10.789   1.698  1.00  0.57
ATOM    280  HA  ALA    18      -5.941  12.280   0.011  1.00  0.76
ATOM    281 1HB  ALA    18      -7.887  13.038   2.202  1.00  1.50
ATOM    282 2HB  ALA    18      -7.165  14.235   1.125  1.00  1.21
ATOM    283 3HB  ALA    18      -8.191  12.961   0.466  1.00  1.29
ATOM    284  N   GLU    19      -4.937  12.275   3.102  1.00  0.46
ATOM    285  CA  GLU    19      -3.833  12.727   3.995  1.00  0.49
ATOM    286  C   GLU    19      -2.589  11.863   3.782  1.00  0.48
ATOM    287  O   GLU    19      -1.553  12.340   3.367  1.00  0.56
ATOM    288  CB  GLU    19      -4.377  12.539   5.410  1.00  0.55
ATOM    289  CG  GLU    19      -3.366  13.087   6.420  1.00  0.69
ATOM    290  CD  GLU    19      -3.932  12.954   7.835  1.00  1.04
ATOM    291  OE1 GLU    19      -4.272  11.845   8.215  1.00  1.78
ATOM    292  OE2 GLU    19      -4.016  13.963   8.516  1.00  1.66
ATOM    293  H   GLU    19      -5.561  11.585   3.407  1.00  0.45
ATOM    294  HA  GLU    19      -3.608  13.765   3.823  1.00  0.56
ATOM    295 1HB  GLU    19      -5.311  13.069   5.510  1.00  0.95
ATOM    296 2HB  GLU    19      -4.539  11.487   5.595  1.00  1.09
ATOM    297 1HG  GLU    19      -2.445  12.527   6.346  1.00  1.12
ATOM    298 2HG  GLU    19      -3.174  14.127   6.208  1.00  1.08
ATOM    299  N   ALA    20      -2.686  10.595   4.069  1.00  0.45
ATOM    300  CA  ALA    20      -1.513   9.687   3.893  1.00  0.53
ATOM    301  C   ALA    20      -0.860   9.898   2.522  1.00  0.57
ATOM    302  O   ALA    20       0.342   9.799   2.376  1.00  0.71
ATOM    303  CB  ALA    20      -2.090   8.276   4.003  1.00  0.57
ATOM    304  H   ALA    20      -3.533  10.237   4.407  1.00  0.44
ATOM    305  HA  ALA    20      -0.794   9.849   4.678  1.00  0.61
ATOM    306 1HB  ALA    20      -2.976   8.296   4.621  1.00  1.11
ATOM    307 2HB  ALA    20      -2.348   7.915   3.018  1.00  1.19
ATOM    308 3HB  ALA    20      -1.357   7.619   4.447  1.00  1.22
ATOM    309  N   LEU    21      -1.641  10.192   1.520  1.00  0.55
ATOM    310  CA  LEU    21      -1.057  10.412   0.165  1.00  0.69
ATOM    311  C   LEU    21      -0.261  11.717   0.141  1.00  0.75
ATOM    312  O   LEU    21       0.893  11.748  -0.239  1.00  0.92
ATOM    313  CB  LEU    21      -2.256  10.499  -0.779  1.00  0.74
ATOM    314  CG  LEU    21      -2.291   9.257  -1.672  1.00  0.84
ATOM    315  CD1 LEU    21      -3.377   8.301  -1.174  1.00  0.90
ATOM    316  CD2 LEU    21      -2.602   9.674  -3.111  1.00  1.44
ATOM    317  H   LEU    21      -2.608  10.270   1.659  1.00  0.52
ATOM    318  HA  LEU    21      -0.429   9.585  -0.113  1.00  0.79
ATOM    319 1HB  LEU    21      -3.167  10.554  -0.202  1.00  1.27
ATOM    320 2HB  LEU    21      -2.165  11.381  -1.394  1.00  0.97
ATOM    321  HG  LEU    21      -1.333   8.762  -1.640  1.00  1.67
ATOM    322 1HD1 LEU    21      -4.129   8.860  -0.636  1.00  1.39
ATOM    323 2HD1 LEU    21      -3.833   7.804  -2.017  1.00  1.55
ATOM    324 3HD1 LEU    21      -2.936   7.566  -0.517  1.00  1.52
ATOM    325 1HD2 LEU    21      -3.117  10.624  -3.107  1.00  1.98
ATOM    326 2HD2 LEU    21      -1.679   9.768  -3.665  1.00  1.91
ATOM    327 3HD2 LEU    21      -3.227   8.927  -3.575  1.00  1.93
ATOM    328  N   ALA    22      -0.870  12.794   0.546  1.00  0.71
ATOM    329  CA  ALA    22      -0.154  14.103   0.553  1.00  0.85
ATOM    330  C   ALA    22       0.687  14.255   1.829  1.00  0.89
ATOM    331  O   ALA    22       1.329  15.265   2.038  1.00  1.08
ATOM    332  CB  ALA    22      -1.260  15.157   0.518  1.00  1.00
ATOM    333  H   ALA    22      -1.799  12.742   0.848  1.00  0.65
ATOM    334  HA  ALA    22       0.469  14.196  -0.322  1.00  0.91
ATOM    335 1HB  ALA    22      -2.222  14.668   0.489  1.00  1.54
ATOM    336 2HB  ALA    22      -1.197  15.775   1.402  1.00  1.30
ATOM    337 3HB  ALA    22      -1.143  15.773  -0.361  1.00  1.49
ATOM    338  N   ALA    23       0.691  13.266   2.684  1.00  0.86
ATOM    339  CA  ALA    23       1.488  13.367   3.939  1.00  0.93
ATOM    340  C   ALA    23       2.820  12.630   3.781  1.00  0.85
ATOM    341  O   ALA    23       3.859  13.111   4.190  1.00  0.95
ATOM    342  CB  ALA    23       0.625  12.695   5.009  1.00  1.05
ATOM    343  H   ALA    23       0.168  12.458   2.505  1.00  0.93
ATOM    344  HA  ALA    23       1.655  14.402   4.198  1.00  1.05
ATOM    345 1HB  ALA    23      -0.358  13.143   5.013  1.00  1.57
ATOM    346 2HB  ALA    23       0.540  11.640   4.791  1.00  1.43
ATOM    347 3HB  ALA    23       1.085  12.826   5.977  1.00  1.46
ATOM    348  N   HIS    24       2.798  11.467   3.191  1.00  0.83
ATOM    349  CA  HIS    24       4.063  10.700   3.005  1.00  0.84
ATOM    350  C   HIS    24       4.365  10.536   1.513  1.00  0.82
ATOM    351  O   HIS    24       3.547  10.055   0.754  1.00  1.30
ATOM    352  CB  HIS    24       3.796   9.340   3.649  1.00  0.95
ATOM    353  CG  HIS    24       4.229   9.370   5.089  1.00  1.22
ATOM    354  ND1 HIS    24       5.560   9.482   5.458  1.00  1.80
ATOM    355  CD2 HIS    24       3.519   9.305   6.261  1.00  1.84
ATOM    356  CE1 HIS    24       5.610   9.479   6.802  1.00  2.04
ATOM    357  NE2 HIS    24       4.393   9.372   7.343  1.00  2.00
ATOM    358  H   HIS    24       1.949  11.097   2.868  1.00  0.92
ATOM    359  HA  HIS    24       4.881  11.192   3.506  1.00  0.86
ATOM    360 1HB  HIS    24       2.740   9.118   3.596  1.00  1.46
ATOM    361 2HB  HIS    24       4.351   8.577   3.122  1.00  1.07
ATOM    362  HD1 HIS    24       6.326   9.550   4.849  1.00  2.38
ATOM    363  HD2 HIS    24       2.445   9.213   6.334  1.00  2.55
ATOM    364  HE1 HIS    24       6.522   9.553   7.374  1.00  2.66
ATOM    365  N   LYS    25       5.533  10.932   1.085  1.00  0.72
ATOM    366  CA  LYS    25       5.883  10.795  -0.359  1.00  0.69
ATOM    367  C   LYS    25       5.661   9.352  -0.821  1.00  0.59
ATOM    368  O   LYS    25       4.809   9.077  -1.642  1.00  0.68
ATOM    369  CB  LYS    25       7.365  11.167  -0.444  1.00  0.81
ATOM    370  CG  LYS    25       7.688  11.657  -1.857  1.00  1.20
ATOM    371  CD  LYS    25       7.993  13.155  -1.819  1.00  1.51
ATOM    372  CE  LYS    25       9.504  13.365  -1.680  1.00  2.06
ATOM    373  NZ  LYS    25       9.846  14.381  -2.713  1.00  2.47
ATOM    374  H   LYS    25       6.180  11.316   1.713  1.00  1.03
ATOM    375  HA  LYS    25       5.297  11.477  -0.953  1.00  0.74
ATOM    376 1HB  LYS    25       7.579  11.952   0.267  1.00  1.32
ATOM    377 2HB  LYS    25       7.968  10.301  -0.216  1.00  1.17
ATOM    378 1HG  LYS    25       8.546  11.123  -2.235  1.00  1.95
ATOM    379 2HG  LYS    25       6.840  11.478  -2.502  1.00  1.41
ATOM    380 1HD  LYS    25       7.647  13.616  -2.733  1.00  1.96
ATOM    381 2HD  LYS    25       7.491  13.604  -0.975  1.00  2.03
ATOM    382 1HE  LYS    25       9.742  13.735  -0.692  1.00  2.53
ATOM    383 2HE  LYS    25      10.032  12.445  -1.877  1.00  2.46
ATOM    384 1HZ  LYS    25       9.113  15.121  -2.728  1.00  2.88
ATOM    385 2HZ  LYS    25      10.766  14.808  -2.489  1.00  2.66
ATOM    386 3HZ  LYS    25       9.897  13.925  -3.647  1.00  2.84
ATOM    387  N   TYR    26       6.417   8.428  -0.295  1.00  0.52
ATOM    388  CA  TYR    26       6.248   7.003  -0.697  1.00  0.48
ATOM    389  C   TYR    26       5.171   6.344   0.165  1.00  0.46
ATOM    390  O   TYR    26       5.361   6.122   1.344  1.00  0.53
ATOM    391  CB  TYR    26       7.607   6.356  -0.435  1.00  0.56
ATOM    392  CG  TYR    26       8.667   7.037  -1.270  1.00  0.65
ATOM    393  CD1 TYR    26       8.413   7.348  -2.613  1.00  0.75
ATOM    394  CD2 TYR    26       9.904   7.357  -0.699  1.00  1.08
ATOM    395  CE1 TYR    26       9.398   7.978  -3.382  1.00  0.87
ATOM    396  CE2 TYR    26      10.888   7.988  -1.469  1.00  1.31
ATOM    397  CZ  TYR    26      10.635   8.298  -2.811  1.00  1.08
ATOM    398  OH  TYR    26      11.605   8.919  -3.570  1.00  1.33
ATOM    399  H   TYR    26       7.096   8.669   0.368  1.00  0.60
ATOM    400  HA  TYR    26       5.997   6.930  -1.744  1.00  0.50
ATOM    401 1HB  TYR    26       7.856   6.459   0.610  1.00  1.16
ATOM    402 2HB  TYR    26       7.562   5.308  -0.691  1.00  0.87
ATOM    403  HD1 TYR    26       7.459   7.102  -3.052  1.00  1.03
ATOM    404  HD2 TYR    26      10.099   7.117   0.336  1.00  1.37
ATOM    405  HE1 TYR    26       9.202   8.218  -4.417  1.00  1.08
ATOM    406  HE2 TYR    26      11.843   8.235  -1.029  1.00  1.75
ATOM    407  HH  TYR    26      11.167   9.408  -4.271  1.00  1.62
ATOM    408  N   LEU    27       4.042   6.033  -0.407  1.00  0.46
ATOM    409  CA  LEU    27       2.964   5.395   0.399  1.00  0.45
ATOM    410  C   LEU    27       2.240   4.322  -0.416  1.00  0.40
ATOM    411  O   LEU    27       1.620   4.603  -1.423  1.00  0.50
ATOM    412  CB  LEU    27       2.010   6.533   0.750  1.00  0.51
ATOM    413  CG  LEU    27       1.292   6.201   2.058  1.00  0.77
ATOM    414  CD1 LEU    27       2.255   6.399   3.230  1.00  0.66
ATOM    415  CD2 LEU    27       0.084   7.123   2.223  1.00  1.93
ATOM    416  H   LEU    27       3.901   6.222  -1.359  1.00  0.52
ATOM    417  HA  LEU    27       3.372   4.969   1.301  1.00  0.47
ATOM    418 1HB  LEU    27       2.570   7.449   0.869  1.00  1.15
ATOM    419 2HB  LEU    27       1.284   6.655  -0.040  1.00  1.01
ATOM    420  HG  LEU    27       0.961   5.173   2.034  1.00  1.31
ATOM    421 1HD1 LEU    27       2.986   7.150   2.971  1.00  1.14
ATOM    422 2HD1 LEU    27       1.702   6.718   4.100  1.00  1.26
ATOM    423 3HD1 LEU    27       2.759   5.466   3.444  1.00  1.33
ATOM    424 1HD2 LEU    27      -0.010   7.753   1.350  1.00  2.52
ATOM    425 2HD2 LEU    27      -0.811   6.527   2.332  1.00  2.47
ATOM    426 3HD2 LEU    27       0.217   7.737   3.099  1.00  2.44
ATOM    427  N   LEU    28       2.310   3.095   0.018  1.00  0.33
ATOM    428  CA  LEU    28       1.619   2.002  -0.722  1.00  0.32
ATOM    429  C   LEU    28       0.236   1.761  -0.116  1.00  0.29
ATOM    430  O   LEU    28       0.018   1.960   1.062  1.00  0.35
ATOM    431  CB  LEU    28       2.515   0.771  -0.539  1.00  0.40
ATOM    432  CG  LEU    28       2.647   0.006  -1.861  1.00  0.53
ATOM    433  CD1 LEU    28       1.282  -0.549  -2.272  1.00  1.12
ATOM    434  CD2 LEU    28       3.167   0.946  -2.950  1.00  0.73
ATOM    435  H   LEU    28       2.811   2.891   0.836  1.00  0.36
ATOM    436  HA  LEU    28       1.533   2.250  -1.766  1.00  0.33
ATOM    437 1HB  LEU    28       3.494   1.088  -0.212  1.00  0.99
ATOM    438 2HB  LEU    28       2.083   0.122   0.207  1.00  1.05
ATOM    439  HG  LEU    28       3.341  -0.810  -1.733  1.00  1.26
ATOM    440 1HD1 LEU    28       0.594  -0.466  -1.444  1.00  1.78
ATOM    441 2HD1 LEU    28       0.903   0.011  -3.113  1.00  1.67
ATOM    442 3HD1 LEU    28       1.386  -1.588  -2.549  1.00  1.65
ATOM    443 1HD2 LEU    28       3.728   1.748  -2.493  1.00  1.37
ATOM    444 2HD2 LEU    28       3.807   0.398  -3.625  1.00  1.30
ATOM    445 3HD2 LEU    28       2.332   1.359  -3.497  1.00  1.17
ATOM    446  N   VAL    29      -0.702   1.339  -0.915  1.00  0.32
ATOM    447  CA  VAL    29      -2.074   1.090  -0.389  1.00  0.32
ATOM    448  C   VAL    29      -2.773   0.036  -1.252  1.00  0.34
ATOM    449  O   VAL    29      -2.734   0.089  -2.465  1.00  0.47
ATOM    450  CB  VAL    29      -2.786   2.441  -0.490  1.00  0.40
ATOM    451  CG1 VAL    29      -2.716   2.946  -1.932  1.00  0.77
ATOM    452  CG2 VAL    29      -4.251   2.289  -0.071  1.00  0.37
ATOM    453  H   VAL    29      -0.507   1.190  -1.863  1.00  0.40
ATOM    454  HA  VAL    29      -2.032   0.769   0.639  1.00  0.35
ATOM    455  HB  VAL    29      -2.299   3.151   0.162  1.00  1.10
ATOM    456 1HG1 VAL    29      -2.198   2.221  -2.540  1.00  1.33
ATOM    457 2HG1 VAL    29      -3.716   3.090  -2.313  1.00  1.41
ATOM    458 3HG1 VAL    29      -2.181   3.884  -1.957  1.00  1.44
ATOM    459 1HG2 VAL    29      -4.635   1.345  -0.427  1.00  1.10
ATOM    460 2HG2 VAL    29      -4.322   2.324   1.006  1.00  1.05
ATOM    461 3HG2 VAL    29      -4.831   3.095  -0.496  1.00  1.06
ATOM    462  N   GLU    30      -3.406  -0.922  -0.637  1.00  0.32
ATOM    463  CA  GLU    30      -4.098  -1.980  -1.425  1.00  0.39
ATOM    464  C   GLU    30      -5.558  -2.106  -0.979  1.00  0.36
ATOM    465  O   GLU    30      -5.881  -1.954   0.182  1.00  0.42
ATOM    466  CB  GLU    30      -3.318  -3.264  -1.123  1.00  0.52
ATOM    467  CG  GLU    30      -4.050  -4.473  -1.711  1.00  0.64
ATOM    468  CD  GLU    30      -3.309  -5.754  -1.324  1.00  0.89
ATOM    469  OE1 GLU    30      -2.988  -5.898  -0.155  1.00  1.60
ATOM    470  OE2 GLU    30      -3.075  -6.569  -2.201  1.00  1.48
ATOM    471  H   GLU    30      -3.421  -0.949   0.343  1.00  0.35
ATOM    472  HA  GLU    30      -4.043  -1.757  -2.478  1.00  0.46
ATOM    473 1HB  GLU    30      -2.333  -3.195  -1.560  1.00  1.21
ATOM    474 2HB  GLU    30      -3.227  -3.383  -0.055  1.00  0.76
ATOM    475 1HG  GLU    30      -5.057  -4.508  -1.324  1.00  1.21
ATOM    476 2HG  GLU    30      -4.081  -4.387  -2.788  1.00  1.13
ATOM    477  N   PHE    31      -6.443  -2.383  -1.899  1.00  0.35
ATOM    478  CA  PHE    31      -7.880  -2.518  -1.541  1.00  0.36
ATOM    479  C   PHE    31      -8.286  -3.995  -1.528  1.00  0.39
ATOM    480  O   PHE    31      -8.262  -4.663  -2.542  1.00  0.49
ATOM    481  CB  PHE    31      -8.618  -1.774  -2.651  1.00  0.41
ATOM    482  CG  PHE    31      -8.245  -0.310  -2.613  1.00  0.38
ATOM    483  CD1 PHE    31      -7.005   0.110  -3.107  1.00  0.45
ATOM    484  CD2 PHE    31      -9.143   0.627  -2.086  1.00  0.53
ATOM    485  CE1 PHE    31      -6.660   1.467  -3.072  1.00  0.52
ATOM    486  CE2 PHE    31      -8.799   1.984  -2.053  1.00  0.59
ATOM    487  CZ  PHE    31      -7.557   2.404  -2.545  1.00  0.53
ATOM    488  H   PHE    31      -6.162  -2.498  -2.830  1.00  0.40
ATOM    489  HA  PHE    31      -8.081  -2.057  -0.588  1.00  0.34
ATOM    490 1HB  PHE    31      -8.341  -2.190  -3.608  1.00  0.88
ATOM    491 2HB  PHE    31      -9.679  -1.879  -2.508  1.00  1.10
ATOM    492  HD1 PHE    31      -6.312  -0.612  -3.513  1.00  0.58
ATOM    493  HD2 PHE    31     -10.100   0.303  -1.705  1.00  0.68
ATOM    494  HE1 PHE    31      -5.703   1.791  -3.453  1.00  0.67
ATOM    495  HE2 PHE    31      -9.491   2.706  -1.646  1.00  0.77
ATOM    496  HZ  PHE    31      -7.292   3.450  -2.519  1.00  0.63
ATOM    497  N   TYR    32      -8.664  -4.510  -0.389  1.00  0.37
ATOM    498  CA  TYR    32      -9.074  -5.943  -0.323  1.00  0.44
ATOM    499  C   TYR    32     -10.306  -6.099   0.578  1.00  0.40
ATOM    500  O   TYR    32     -10.809  -5.138   1.127  1.00  0.45
ATOM    501  CB  TYR    32      -7.863  -6.682   0.260  1.00  0.54
ATOM    502  CG  TYR    32      -7.649  -6.279   1.702  1.00  0.54
ATOM    503  CD1 TYR    32      -7.150  -5.008   2.011  1.00  0.58
ATOM    504  CD2 TYR    32      -7.955  -7.179   2.729  1.00  0.66
ATOM    505  CE1 TYR    32      -6.956  -4.638   3.348  1.00  0.67
ATOM    506  CE2 TYR    32      -7.762  -6.810   4.065  1.00  0.79
ATOM    507  CZ  TYR    32      -7.262  -5.539   4.375  1.00  0.77
ATOM    508  OH  TYR    32      -7.072  -5.174   5.692  1.00  0.94
ATOM    509  H   TYR    32      -8.681  -3.956   0.420  1.00  0.35
ATOM    510  HA  TYR    32      -9.287  -6.315  -1.313  1.00  0.52
ATOM    511 1HB  TYR    32      -8.035  -7.746   0.208  1.00  0.97
ATOM    512 2HB  TYR    32      -6.982  -6.433  -0.314  1.00  1.14
ATOM    513  HD1 TYR    32      -6.913  -4.313   1.218  1.00  0.65
ATOM    514  HD2 TYR    32      -8.340  -8.159   2.491  1.00  0.74
ATOM    515  HE1 TYR    32      -6.570  -3.658   3.585  1.00  0.75
ATOM    516  HE2 TYR    32      -7.998  -7.506   4.856  1.00  0.97
ATOM    517  HH  TYR    32      -7.750  -4.534   5.923  1.00  1.29
ATOM    518  N   ALA    33     -10.798  -7.297   0.730  1.00  0.40
ATOM    519  CA  ALA    33     -11.997  -7.504   1.592  1.00  0.44
ATOM    520  C   ALA    33     -11.767  -8.677   2.552  1.00  0.53
ATOM    521  O   ALA    33     -10.882  -9.482   2.337  1.00  0.56
ATOM    522  CB  ALA    33     -13.129  -7.823   0.616  1.00  0.49
ATOM    523  H   ALA    33     -10.383  -8.061   0.277  1.00  0.43
ATOM    524  HA  ALA    33     -12.229  -6.605   2.142  1.00  0.48
ATOM    525 1HB  ALA    33     -13.201  -7.036  -0.121  1.00  1.18
ATOM    526 2HB  ALA    33     -12.925  -8.761   0.123  1.00  1.08
ATOM    527 3HB  ALA    33     -14.060  -7.894   1.156  1.00  1.15
ATOM    528  N   PRO    34     -12.574  -8.741   3.582  1.00  0.63
ATOM    529  CA  PRO    34     -12.447  -9.837   4.574  1.00  0.78
ATOM    530  C   PRO    34     -12.863 -11.169   3.947  1.00  0.82
ATOM    531  O   PRO    34     -12.492 -12.228   4.413  1.00  0.96
ATOM    532  CB  PRO    34     -13.410  -9.432   5.687  1.00  0.90
ATOM    533  CG  PRO    34     -14.407  -8.540   5.019  1.00  0.81
ATOM    534  CD  PRO    34     -13.673  -7.822   3.920  1.00  0.66
ATOM    535  HA  PRO    34     -11.440  -9.892   4.956  1.00  0.83
ATOM    536 1HB  PRO    34     -13.899 -10.302   6.097  1.00  1.20
ATOM    537 2HB  PRO    34     -12.884  -8.894   6.462  1.00  1.42
ATOM    538 1HG  PRO    34     -15.213  -9.131   4.606  1.00  0.83
ATOM    539 2HG  PRO    34     -14.796  -7.823   5.726  1.00  0.88
ATOM    540 1HD  PRO    34     -14.317  -7.671   3.067  1.00  1.11
ATOM    541 2HD  PRO    34     -13.284  -6.879   4.275  1.00  1.05
ATOM    542  N   TRP    35     -13.627 -11.125   2.891  1.00  0.74
ATOM    543  CA  TRP    35     -14.059 -12.390   2.233  1.00  0.83
ATOM    544  C   TRP    35     -13.072 -12.782   1.128  1.00  0.78
ATOM    545  O   TRP    35     -13.079 -13.899   0.651  1.00  0.92
ATOM    546  CB  TRP    35     -15.440 -12.088   1.647  1.00  0.91
ATOM    547  CG  TRP    35     -15.340 -10.974   0.656  1.00  0.87
ATOM    548  CD1 TRP    35     -15.741  -9.701   0.877  1.00  0.84
ATOM    549  CD2 TRP    35     -14.819 -11.008  -0.705  1.00  1.25
ATOM    550  NE1 TRP    35     -15.503  -8.953  -0.260  1.00  0.85
ATOM    551  CE2 TRP    35     -14.933  -9.712  -1.262  1.00  1.19
ATOM    552  CE3 TRP    35     -14.263 -12.025  -1.501  1.00  1.84
ATOM    553  CZ2 TRP    35     -14.512  -9.436  -2.563  1.00  1.66
ATOM    554  CZ3 TRP    35     -13.839 -11.751  -2.811  1.00  2.36
ATOM    555  CH2 TRP    35     -13.962 -10.459  -3.341  1.00  2.26
ATOM    556  H   TRP    35     -13.914 -10.262   2.527  1.00  0.66
ATOM    557  HA  TRP    35     -14.137 -13.181   2.963  1.00  0.96
ATOM    558 1HB  TRP    35     -15.822 -12.971   1.156  1.00  1.28
ATOM    559 2HB  TRP    35     -16.112 -11.801   2.442  1.00  1.30
ATOM    560  HD1 TRP    35     -16.181  -9.332   1.793  1.00  1.12
ATOM    561  HE1 TRP    35     -15.703  -7.999  -0.362  1.00  0.90
ATOM    562  HE3 TRP    35     -14.163 -13.024  -1.102  1.00  1.96
ATOM    563  HZ2 TRP    35     -14.609  -8.439  -2.966  1.00  1.63
ATOM    564  HZ3 TRP    35     -13.414 -12.540  -3.414  1.00  2.87
ATOM    565  HH2 TRP    35     -13.633 -10.253  -4.349  1.00  2.69
ATOM    566  N   CYS    36     -12.219 -11.878   0.719  1.00  0.65
ATOM    567  CA  CYS    36     -11.237 -12.217  -0.349  1.00  0.67
ATOM    568  C   CYS    36     -10.373 -13.402   0.092  1.00  0.84
ATOM    569  O   CYS    36     -10.193 -13.646   1.270  1.00  1.63
ATOM    570  CB  CYS    36     -10.383 -10.960  -0.515  1.00  0.58
ATOM    571  SG  CYS    36      -9.097 -11.260  -1.751  1.00  1.07
ATOM    572  H   CYS    36     -12.221 -10.980   1.114  1.00  0.60
ATOM    573  HA  CYS    36     -11.746 -12.444  -1.273  1.00  0.76
ATOM    574 1HB  CYS    36     -11.009 -10.140  -0.838  1.00  1.10
ATOM    575 2HB  CYS    36      -9.925 -10.710   0.430  1.00  1.12
ATOM    576  N   GLY    37      -9.836 -14.139  -0.840  1.00  0.96
ATOM    577  CA  GLY    37      -8.986 -15.306  -0.469  1.00  1.08
ATOM    578  C   GLY    37      -7.545 -15.050  -0.915  1.00  1.00
ATOM    579  O   GLY    37      -6.603 -15.493  -0.287  1.00  1.83
ATOM    580  H   GLY    37      -9.992 -13.927  -1.784  1.00  1.54
ATOM    581 1HA  GLY    37      -9.013 -15.444   0.602  1.00  1.20
ATOM    582 2HA  GLY    37      -9.361 -16.194  -0.955  1.00  1.52
ATOM    583  N   HIS    38      -7.367 -14.339  -1.995  1.00  0.89
ATOM    584  CA  HIS    38      -5.985 -14.054  -2.481  1.00  0.97
ATOM    585  C   HIS    38      -5.460 -12.746  -1.881  1.00  0.88
ATOM    586  O   HIS    38      -4.446 -12.225  -2.302  1.00  1.13
ATOM    587  CB  HIS    38      -6.122 -13.929  -3.997  1.00  1.32
ATOM    588  CG  HIS    38      -5.369 -15.047  -4.664  1.00  1.72
ATOM    589  ND1 HIS    38      -5.853 -16.345  -4.702  1.00  2.39
ATOM    590  CD2 HIS    38      -4.166 -15.078  -5.324  1.00  2.35
ATOM    591  CE1 HIS    38      -4.953 -17.095  -5.362  1.00  2.85
ATOM    592  NE2 HIS    38      -3.905 -16.372  -5.764  1.00  2.87
ATOM    593  H   HIS    38      -8.140 -13.991  -2.486  1.00  1.49
ATOM    594  HA  HIS    38      -5.324 -14.873  -2.236  1.00  1.06
ATOM    595 1HB  HIS    38      -7.164 -13.983  -4.270  1.00  1.53
ATOM    596 2HB  HIS    38      -5.715 -12.981  -4.317  1.00  1.60
ATOM    597  HD1 HIS    38      -6.698 -16.658  -4.316  1.00  2.86
ATOM    598  HD2 HIS    38      -3.519 -14.226  -5.478  1.00  2.85
ATOM    599  HE1 HIS    38      -5.065 -18.153  -5.546  1.00  3.51
ATOM    600  N   CYS    39      -6.133 -12.210  -0.899  1.00  0.79
ATOM    601  CA  CYS    39      -5.660 -10.941  -0.278  1.00  0.88
ATOM    602  C   CYS    39      -4.859 -11.232   0.997  1.00  0.82
ATOM    603  O   CYS    39      -4.475 -10.330   1.715  1.00  1.00
ATOM    604  CB  CYS    39      -6.936 -10.165   0.052  1.00  1.08
ATOM    605  SG  CYS    39      -7.797  -9.742  -1.482  1.00  1.00
ATOM    606  H   CYS    39      -6.945 -12.643  -0.566  1.00  0.89
ATOM    607  HA  CYS    39      -5.062 -10.381  -0.979  1.00  0.99
ATOM    608 1HB  CYS    39      -7.578 -10.776   0.669  1.00  1.40
ATOM    609 2HB  CYS    39      -6.680  -9.260   0.582  1.00  1.44
ATOM    610  N   LYS    40      -4.597 -12.482   1.284  1.00  0.78
ATOM    611  CA  LYS    40      -3.816 -12.817   2.509  1.00  0.94
ATOM    612  C   LYS    40      -2.622 -13.720   2.161  1.00  0.84
ATOM    613  O   LYS    40      -1.852 -14.099   3.021  1.00  0.94
ATOM    614  CB  LYS    40      -4.804 -13.548   3.428  1.00  1.21
ATOM    615  CG  LYS    40      -5.207 -14.889   2.806  1.00  1.56
ATOM    616  CD  LYS    40      -4.202 -15.966   3.221  1.00  2.11
ATOM    617  CE  LYS    40      -4.954 -17.230   3.645  1.00  2.72
ATOM    618  NZ  LYS    40      -4.066 -17.889   4.644  1.00  3.29
ATOM    619  H   LYS    40      -4.907 -13.199   0.695  1.00  0.83
ATOM    620  HA  LYS    40      -3.474 -11.914   2.989  1.00  1.08
ATOM    621 1HB  LYS    40      -4.338 -13.723   4.387  1.00  1.64
ATOM    622 2HB  LYS    40      -5.685 -12.939   3.563  1.00  1.71
ATOM    623 1HG  LYS    40      -6.192 -15.164   3.152  1.00  2.16
ATOM    624 2HG  LYS    40      -5.215 -14.801   1.730  1.00  1.95
ATOM    625 1HD  LYS    40      -3.555 -16.194   2.387  1.00  2.55
ATOM    626 2HD  LYS    40      -3.612 -15.607   4.049  1.00  2.46
ATOM    627 1HE  LYS    40      -5.903 -16.969   4.094  1.00  3.05
ATOM    628 2HE  LYS    40      -5.105 -17.882   2.798  1.00  3.09
ATOM    629 1HZ  LYS    40      -3.087 -17.888   4.290  1.00  3.66
ATOM    630 2HZ  LYS    40      -4.111 -17.369   5.543  1.00  3.61
ATOM    631 3HZ  LYS    40      -4.381 -18.868   4.796  1.00  3.57
ATOM    632  N   ALA    41      -2.457 -14.068   0.909  1.00  0.77
ATOM    633  CA  ALA    41      -1.312 -14.942   0.523  1.00  0.86
ATOM    634  C   ALA    41       0.017 -14.289   0.915  1.00  0.75
ATOM    635  O   ALA    41       1.036 -14.942   1.001  1.00  0.90
ATOM    636  CB  ALA    41      -1.410 -15.077  -0.996  1.00  0.93
ATOM    637  H   ALA    41      -3.083 -13.756   0.224  1.00  0.76
ATOM    638  HA  ALA    41      -1.407 -15.912   0.985  1.00  1.06
ATOM    639 1HB  ALA    41      -2.091 -14.332  -1.381  1.00  1.41
ATOM    640 2HB  ALA    41      -0.433 -14.931  -1.434  1.00  1.45
ATOM    641 3HB  ALA    41      -1.774 -16.061  -1.248  1.00  1.29
ATOM    642  N   LEU    42       0.015 -13.004   1.155  1.00  0.65
ATOM    643  CA  LEU    42       1.283 -12.321   1.542  1.00  0.67
ATOM    644  C   LEU    42       1.048 -11.402   2.742  1.00  0.63
ATOM    645  O   LEU    42       1.743 -10.424   2.932  1.00  0.70
ATOM    646  CB  LEU    42       1.704 -11.516   0.307  1.00  0.82
ATOM    647  CG  LEU    42       0.662 -10.433   0.000  1.00  0.86
ATOM    648  CD1 LEU    42       1.323  -9.305  -0.795  1.00  1.24
ATOM    649  CD2 LEU    42      -0.475 -11.038  -0.828  1.00  1.37
ATOM    650  H   LEU    42      -0.816 -12.492   1.082  1.00  0.69
ATOM    651  HA  LEU    42       2.042 -13.052   1.775  1.00  0.72
ATOM    652 1HB  LEU    42       2.660 -11.048   0.493  1.00  1.37
ATOM    653 2HB  LEU    42       1.789 -12.179  -0.540  1.00  1.33
ATOM    654  HG  LEU    42       0.266 -10.036   0.922  1.00  0.98
ATOM    655 1HD1 LEU    42       2.368  -9.531  -0.942  1.00  1.67
ATOM    656 2HD1 LEU    42       0.838  -9.209  -1.756  1.00  1.79
ATOM    657 3HD1 LEU    42       1.228  -8.377  -0.250  1.00  1.73
ATOM    658 1HD2 LEU    42      -0.323 -12.102  -0.923  1.00  1.81
ATOM    659 2HD2 LEU    42      -1.417 -10.852  -0.334  1.00  1.85
ATOM    660 3HD2 LEU    42      -0.485 -10.586  -1.809  1.00  1.84
ATOM    661  N   ALA    43       0.078 -11.712   3.559  1.00  0.71
ATOM    662  CA  ALA    43      -0.198 -10.860   4.755  1.00  0.73
ATOM    663  C   ALA    43       1.097 -10.595   5.541  1.00  0.67
ATOM    664  O   ALA    43       1.389  -9.465   5.877  1.00  0.65
ATOM    665  CB  ALA    43      -1.183 -11.670   5.599  1.00  0.88
ATOM    666  H   ALA    43      -0.466 -12.509   3.390  1.00  0.86
ATOM    667  HA  ALA    43      -0.652  -9.930   4.455  1.00  0.73
ATOM    668 1HB  ALA    43      -1.555 -12.503   5.019  1.00  1.36
ATOM    669 2HB  ALA    43      -0.681 -12.042   6.480  1.00  1.39
ATOM    670 3HB  ALA    43      -2.009 -11.039   5.894  1.00  1.35
ATOM    671  N   PRO    44       1.838 -11.646   5.807  1.00  0.69
ATOM    672  CA  PRO    44       3.107 -11.505   6.551  1.00  0.70
ATOM    673  C   PRO    44       4.238 -11.104   5.600  1.00  0.59
ATOM    674  O   PRO    44       5.316 -10.733   6.022  1.00  0.65
ATOM    675  CB  PRO    44       3.349 -12.901   7.110  1.00  0.83
ATOM    676  CG  PRO    44       2.621 -13.835   6.191  1.00  0.84
ATOM    677  CD  PRO    44       1.579 -13.042   5.438  1.00  0.76
ATOM    678  HA  PRO    44       3.007 -10.794   7.354  1.00  0.73
ATOM    679 1HB  PRO    44       4.406 -13.124   7.107  1.00  1.31
ATOM    680 2HB  PRO    44       2.953 -12.976   8.112  1.00  1.14
ATOM    681 1HG  PRO    44       3.319 -14.277   5.493  1.00  0.83
ATOM    682 2HG  PRO    44       2.138 -14.611   6.765  1.00  0.98
ATOM    683 1HD  PRO    44       1.700 -13.177   4.374  1.00  1.21
ATOM    684 2HD  PRO    44       0.590 -13.331   5.743  1.00  0.96
ATOM    685  N   GLU    45       4.001 -11.170   4.316  1.00  0.53
ATOM    686  CA  GLU    45       5.058 -10.786   3.341  1.00  0.46
ATOM    687  C   GLU    45       4.938  -9.295   3.045  1.00  0.41
ATOM    688  O   GLU    45       5.916  -8.590   2.901  1.00  0.47
ATOM    689  CB  GLU    45       4.763 -11.615   2.092  1.00  0.48
ATOM    690  CG  GLU    45       5.442 -12.981   2.215  1.00  0.61
ATOM    691  CD  GLU    45       4.435 -14.083   1.878  1.00  1.12
ATOM    692  OE1 GLU    45       3.704 -14.482   2.770  1.00  1.90
ATOM    693  OE2 GLU    45       4.412 -14.507   0.735  1.00  1.83
ATOM    694  H   GLU    45       3.123 -11.463   3.993  1.00  0.60
ATOM    695  HA  GLU    45       6.037 -11.022   3.727  1.00  0.51
ATOM    696 1HB  GLU    45       3.696 -11.750   1.994  1.00  0.51
ATOM    697 2HB  GLU    45       5.143 -11.103   1.221  1.00  0.48
ATOM    698 1HG  GLU    45       6.273 -13.033   1.529  1.00  1.22
ATOM    699 2HG  GLU    45       5.799 -13.115   3.225  1.00  1.37
ATOM    700  N   TYR    46       3.730  -8.814   2.970  1.00  0.43
ATOM    701  CA  TYR    46       3.507  -7.370   2.705  1.00  0.48
ATOM    702  C   TYR    46       3.868  -6.562   3.966  1.00  0.52
ATOM    703  O   TYR    46       4.122  -5.375   3.902  1.00  0.69
ATOM    704  CB  TYR    46       2.004  -7.301   2.346  1.00  0.64
ATOM    705  CG  TYR    46       1.351  -6.033   2.862  1.00  0.72
ATOM    706  CD1 TYR    46       1.414  -4.846   2.121  1.00  1.02
ATOM    707  CD2 TYR    46       0.679  -6.058   4.088  1.00  1.03
ATOM    708  CE1 TYR    46       0.804  -3.684   2.609  1.00  1.38
ATOM    709  CE2 TYR    46       0.069  -4.897   4.577  1.00  1.39
ATOM    710  CZ  TYR    46       0.131  -3.710   3.837  1.00  1.50
ATOM    711  OH  TYR    46      -0.470  -2.566   4.318  1.00  1.95
ATOM    712  H   TYR    46       2.961  -9.408   3.102  1.00  0.48
ATOM    713  HA  TYR    46       4.103  -7.046   1.866  1.00  0.46
ATOM    714 1HB  TYR    46       1.898  -7.345   1.275  1.00  1.16
ATOM    715 2HB  TYR    46       1.503  -8.153   2.782  1.00  0.58
ATOM    716  HD1 TYR    46       1.932  -4.824   1.174  1.00  1.21
ATOM    717  HD2 TYR    46       0.633  -6.976   4.657  1.00  1.22
ATOM    718  HE1 TYR    46       0.851  -2.768   2.039  1.00  1.73
ATOM    719  HE2 TYR    46      -0.449  -4.917   5.524  1.00  1.74
ATOM    720  HH  TYR    46      -0.003  -1.811   3.955  1.00  2.16
ATOM    721  N   ALA    47       3.889  -7.197   5.109  1.00  0.53
ATOM    722  CA  ALA    47       4.229  -6.465   6.362  1.00  0.62
ATOM    723  C   ALA    47       5.736  -6.528   6.626  1.00  0.58
ATOM    724  O   ALA    47       6.292  -5.685   7.301  1.00  0.68
ATOM    725  CB  ALA    47       3.461  -7.193   7.466  1.00  0.73
ATOM    726  H   ALA    47       3.678  -8.154   5.143  1.00  0.58
ATOM    727  HA  ALA    47       3.899  -5.440   6.301  1.00  0.69
ATOM    728 1HB  ALA    47       2.410  -7.218   7.217  1.00  1.20
ATOM    729 2HB  ALA    47       3.834  -8.203   7.557  1.00  1.31
ATOM    730 3HB  ALA    47       3.597  -6.673   8.403  1.00  1.28
ATOM    731  N   LYS    48       6.403  -7.519   6.100  1.00  0.51
ATOM    732  CA  LYS    48       7.873  -7.628   6.323  1.00  0.55
ATOM    733  C   LYS    48       8.605  -6.550   5.523  1.00  0.53
ATOM    734  O   LYS    48       9.609  -6.018   5.953  1.00  0.65
ATOM    735  CB  LYS    48       8.250  -9.021   5.817  1.00  0.60
ATOM    736  CG  LYS    48       8.911  -9.810   6.948  1.00  1.03
ATOM    737  CD  LYS    48       7.834 -10.358   7.886  1.00  1.41
ATOM    738  CE  LYS    48       8.401 -10.469   9.302  1.00  1.92
ATOM    739  NZ  LYS    48       7.792  -9.336  10.052  1.00  2.47
ATOM    740  H   LYS    48       5.941  -8.190   5.556  1.00  0.48
ATOM    741  HA  LYS    48       8.103  -7.541   7.373  1.00  0.63
ATOM    742 1HB  LYS    48       7.360  -9.538   5.488  1.00  0.83
ATOM    743 2HB  LYS    48       8.941  -8.930   4.993  1.00  0.95
ATOM    744 1HG  LYS    48       9.478 -10.630   6.530  1.00  1.69
ATOM    745 2HG  LYS    48       9.572  -9.160   7.502  1.00  1.54
ATOM    746 1HD  LYS    48       6.985  -9.690   7.888  1.00  1.85
ATOM    747 2HD  LYS    48       7.524 -11.334   7.547  1.00  1.94
ATOM    748 1HE  LYS    48       8.117 -11.413   9.746  1.00  2.37
ATOM    749 2HE  LYS    48       9.475 -10.367   9.286  1.00  2.33
ATOM    750 1HZ  LYS    48       6.757  -9.425  10.033  1.00  2.85
ATOM    751 2HZ  LYS    48       8.125  -9.352  11.036  1.00  2.81
ATOM    752 3HZ  LYS    48       8.072  -8.437   9.610  1.00  2.85
ATOM    753  N   ALA    49       8.108  -6.223   4.363  1.00  0.47
ATOM    754  CA  ALA    49       8.775  -5.177   3.538  1.00  0.50
ATOM    755  C   ALA    49       8.702  -3.820   4.244  1.00  0.53
ATOM    756  O   ALA    49       9.452  -2.915   3.945  1.00  0.65
ATOM    757  CB  ALA    49       7.993  -5.147   2.224  1.00  0.55
ATOM    758  H   ALA    49       7.296  -6.663   4.034  1.00  0.50
ATOM    759  HA  ALA    49       9.802  -5.448   3.351  1.00  0.57
ATOM    760 1HB  ALA    49       7.898  -6.151   1.839  1.00  1.07
ATOM    761 2HB  ALA    49       7.011  -4.732   2.399  1.00  1.18
ATOM    762 3HB  ALA    49       8.520  -4.534   1.506  1.00  1.21
ATOM    763  N   ALA    50       7.807  -3.675   5.184  1.00  0.54
ATOM    764  CA  ALA    50       7.697  -2.378   5.911  1.00  0.65
ATOM    765  C   ALA    50       8.656  -2.362   7.106  1.00  0.65
ATOM    766  O   ALA    50       8.978  -1.321   7.641  1.00  0.77
ATOM    767  CB  ALA    50       6.245  -2.312   6.387  1.00  0.76
ATOM    768  H   ALA    50       7.212  -4.418   5.416  1.00  0.57
ATOM    769  HA  ALA    50       7.906  -1.554   5.248  1.00  0.73
ATOM    770 1HB  ALA    50       5.595  -2.696   5.615  1.00  1.29
ATOM    771 2HB  ALA    50       6.133  -2.906   7.282  1.00  1.29
ATOM    772 3HB  ALA    50       5.983  -1.287   6.601  1.00  1.28
ATOM    773  N   GLY    51       9.115  -3.511   7.530  1.00  0.59
ATOM    774  CA  GLY    51      10.051  -3.560   8.687  1.00  0.69
ATOM    775  C   GLY    51      11.493  -3.446   8.189  1.00  0.78
ATOM    776  O   GLY    51      12.386  -3.083   8.928  1.00  0.90
ATOM    777  H   GLY    51       8.844  -4.342   7.087  1.00  0.55
ATOM    778 1HA  GLY    51       9.837  -2.739   9.357  1.00  0.78
ATOM    779 2HA  GLY    51       9.924  -4.495   9.213  1.00  0.72
ATOM    780  N   LYS    52      11.733  -3.749   6.942  1.00  0.80
ATOM    781  CA  LYS    52      13.124  -3.649   6.415  1.00  1.01
ATOM    782  C   LYS    52      13.640  -2.218   6.586  1.00  1.12
ATOM    783  O   LYS    52      14.829  -1.979   6.664  1.00  1.31
ATOM    784  CB  LYS    52      13.018  -4.010   4.933  1.00  1.15
ATOM    785  CG  LYS    52      12.106  -3.007   4.225  1.00  1.49
ATOM    786  CD  LYS    52      12.947  -1.862   3.655  1.00  1.97
ATOM    787  CE  LYS    52      13.250  -2.134   2.179  1.00  2.64
ATOM    788  NZ  LYS    52      14.532  -1.424   1.915  1.00  3.08
ATOM    789  H   LYS    52      11.004  -4.038   6.354  1.00  0.72
ATOM    790  HA  LYS    52      13.772  -4.348   6.921  1.00  1.08
ATOM    791 1HB  LYS    52      14.001  -3.985   4.484  1.00  1.51
ATOM    792 2HB  LYS    52      12.603  -5.002   4.833  1.00  1.47
ATOM    793 1HG  LYS    52      11.580  -3.502   3.423  1.00  1.96
ATOM    794 2HG  LYS    52      11.392  -2.610   4.933  1.00  1.74
ATOM    795 1HD  LYS    52      12.398  -0.935   3.744  1.00  2.22
ATOM    796 2HD  LYS    52      13.873  -1.787   4.202  1.00  2.20
ATOM    797 1HE  LYS    52      13.361  -3.197   2.010  1.00  2.97
ATOM    798 2HE  LYS    52      12.468  -1.732   1.554  1.00  3.10
ATOM    799 1HZ  LYS    52      15.180  -1.570   2.714  1.00  3.35
ATOM    800 2HZ  LYS    52      14.964  -1.801   1.048  1.00  3.40
ATOM    801 3HZ  LYS    52      14.347  -0.407   1.799  1.00  3.40
ATOM    802  N   LEU    53      12.751  -1.266   6.641  1.00  1.12
ATOM    803  CA  LEU    53      13.184   0.153   6.805  1.00  1.33
ATOM    804  C   LEU    53      13.383   0.487   8.287  1.00  1.30
ATOM    805  O   LEU    53      14.164   1.348   8.637  1.00  1.50
ATOM    806  CB  LEU    53      12.048   0.987   6.207  1.00  1.55
ATOM    807  CG  LEU    53      10.773   0.799   7.034  1.00  1.47
ATOM    808  CD1 LEU    53      10.646   1.942   8.041  1.00  2.07
ATOM    809  CD2 LEU    53       9.558   0.799   6.105  1.00  1.82
ATOM    810  H   LEU    53      11.798  -1.482   6.574  1.00  1.07
ATOM    811  HA  LEU    53      14.096   0.329   6.257  1.00  1.51
ATOM    812 1HB  LEU    53      12.329   2.030   6.212  1.00  1.97
ATOM    813 2HB  LEU    53      11.867   0.670   5.190  1.00  2.04
ATOM    814  HG  LEU    53      10.821  -0.141   7.562  1.00  1.62
ATOM    815 1HD1 LEU    53      11.202   2.797   7.686  1.00  2.45
ATOM    816 2HD1 LEU    53       9.606   2.210   8.152  1.00  2.57
ATOM    817 3HD1 LEU    53      11.040   1.627   8.995  1.00  2.53
ATOM    818 1HD2 LEU    53       9.517   1.733   5.565  1.00  2.09
ATOM    819 2HD2 LEU    53       9.641  -0.019   5.404  1.00  2.24
ATOM    820 3HD2 LEU    53       8.657   0.681   6.690  1.00  2.24
ATOM    821  N   LYS    54      12.683  -0.184   9.163  1.00  1.20
ATOM    822  CA  LYS    54      12.839   0.104  10.621  1.00  1.35
ATOM    823  C   LYS    54      14.319   0.054  11.013  1.00  1.40
ATOM    824  O   LYS    54      14.780   0.822  11.833  1.00  1.67
ATOM    825  CB  LYS    54      12.058  -1.001  11.333  1.00  1.46
ATOM    826  CG  LYS    54      10.652  -0.500  11.669  1.00  1.91
ATOM    827  CD  LYS    54      10.414  -0.620  13.174  1.00  2.50
ATOM    828  CE  LYS    54       8.958  -0.268  13.491  1.00  2.87
ATOM    829  NZ  LYS    54       8.376  -1.517  14.055  1.00  3.88
ATOM    830  H   LYS    54      12.058  -0.876   8.864  1.00  1.15
ATOM    831  HA  LYS    54      12.417   1.067  10.861  1.00  1.71
ATOM    832 1HB  LYS    54      11.990  -1.865  10.690  1.00  1.66
ATOM    833 2HB  LYS    54      12.568  -1.270  12.246  1.00  1.53
ATOM    834 1HG  LYS    54      10.557   0.534  11.368  1.00  2.32
ATOM    835 2HG  LYS    54       9.923  -1.096  11.142  1.00  2.18
ATOM    836 1HD  LYS    54      10.618  -1.632  13.492  1.00  2.90
ATOM    837 2HD  LYS    54      11.068   0.061  13.698  1.00  2.94
ATOM    838 1HE  LYS    54       8.915   0.532  14.217  1.00  3.04
ATOM    839 2HE  LYS    54       8.433   0.010  12.590  1.00  2.88
ATOM    840 1HZ  LYS    54       8.462  -2.285  13.361  1.00  4.22
ATOM    841 2HZ  LYS    54       8.887  -1.775  14.925  1.00  4.31
ATOM    842 3HZ  LYS    54       7.372  -1.363  14.277  1.00  4.27
ATOM    843  N   ALA    55      15.063  -0.845  10.431  1.00  1.63
ATOM    844  CA  ALA    55      16.513  -0.946  10.766  1.00  2.20
ATOM    845  C   ALA    55      17.296   0.177  10.079  1.00  2.03
ATOM    846  O   ALA    55      18.397   0.508  10.474  1.00  2.38
ATOM    847  CB  ALA    55      16.948  -2.310  10.228  1.00  2.78
ATOM    848  H   ALA    55      14.668  -1.455   9.772  1.00  1.68
ATOM    849  HA  ALA    55      16.656  -0.909  11.835  1.00  2.53
ATOM    850 1HB  ALA    55      16.505  -2.470   9.256  1.00  3.22
ATOM    851 2HB  ALA    55      18.024  -2.336  10.144  1.00  3.09
ATOM    852 3HB  ALA    55      16.620  -3.084  10.905  1.00  2.97
ATOM    853  N   GLU    56      16.740   0.765   9.054  1.00  1.67
ATOM    854  CA  GLU    56      17.457   1.864   8.344  1.00  1.70
ATOM    855  C   GLU    56      16.871   3.220   8.739  1.00  1.53
ATOM    856  O   GLU    56      17.555   4.078   9.260  1.00  1.98
ATOM    857  CB  GLU    56      17.222   1.594   6.858  1.00  1.99
ATOM    858  CG  GLU    56      17.944   0.308   6.451  1.00  2.69
ATOM    859  CD  GLU    56      19.220   0.659   5.682  1.00  3.21
ATOM    860  OE1 GLU    56      19.128   1.440   4.748  1.00  3.64
ATOM    861  OE2 GLU    56      20.264   0.140   6.037  1.00  3.63
ATOM    862  H   GLU    56      15.852   0.483   8.750  1.00  1.55
ATOM    863  HA  GLU    56      18.509   1.832   8.563  1.00  2.20
ATOM    864 1HB  GLU    56      16.164   1.487   6.674  1.00  2.26
ATOM    865 2HB  GLU    56      17.606   2.420   6.277  1.00  2.23
ATOM    866 1HG  GLU    56      18.200  -0.256   7.337  1.00  2.94
ATOM    867 2HG  GLU    56      17.298  -0.284   5.821  1.00  3.04
ATOM    868  N   GLY    57      15.608   3.414   8.495  1.00  1.58
ATOM    869  CA  GLY    57      14.966   4.711   8.855  1.00  2.25
ATOM    870  C   GLY    57      14.448   5.402   7.589  1.00  1.97
ATOM    871  O   GLY    57      14.298   6.607   7.548  1.00  2.50
ATOM    872  H   GLY    57      15.080   2.705   8.078  1.00  1.61
ATOM    873 1HA  GLY    57      14.142   4.529   9.528  1.00  2.75
ATOM    874 2HA  GLY    57      15.691   5.347   9.340  1.00  2.67
ATOM    875  N   SER    58      14.169   4.652   6.556  1.00  1.30
ATOM    876  CA  SER    58      13.658   5.274   5.300  1.00  1.23
ATOM    877  C   SER    58      12.252   5.837   5.529  1.00  1.03
ATOM    878  O   SER    58      11.638   5.598   6.549  1.00  1.27
ATOM    879  CB  SER    58      13.623   4.136   4.279  1.00  1.53
ATOM    880  OG  SER    58      14.807   4.168   3.494  1.00  2.13
ATOM    881  H   SER    58      14.294   3.681   6.607  1.00  1.08
ATOM    882  HA  SER    58      14.327   6.050   4.965  1.00  1.45
ATOM    883 1HB  SER    58      13.560   3.189   4.796  1.00  1.84
ATOM    884 2HB  SER    58      12.763   4.255   3.637  1.00  1.84
ATOM    885  HG  SER    58      14.609   4.634   2.679  1.00  2.49
ATOM    886  N   GLU    59      11.739   6.587   4.591  1.00  0.85
ATOM    887  CA  GLU    59      10.374   7.165   4.765  1.00  0.87
ATOM    888  C   GLU    59       9.351   6.402   3.918  1.00  0.76
ATOM    889  O   GLU    59       8.253   6.868   3.688  1.00  1.06
ATOM    890  CB  GLU    59      10.496   8.613   4.287  1.00  1.10
ATOM    891  CG  GLU    59      10.989   8.634   2.838  1.00  1.05
ATOM    892  CD  GLU    59      10.179   9.657   2.038  1.00  1.58
ATOM    893  OE1 GLU    59       9.007   9.818   2.334  1.00  2.13
ATOM    894  OE2 GLU    59      10.746  10.263   1.143  1.00  2.22
ATOM    895  H   GLU    59      12.251   6.773   3.776  1.00  0.96
ATOM    896  HA  GLU    59      10.090   7.147   5.805  1.00  0.99
ATOM    897 1HB  GLU    59       9.531   9.094   4.347  1.00  1.57
ATOM    898 2HB  GLU    59      11.200   9.141   4.913  1.00  1.50
ATOM    899 1HG  GLU    59      12.034   8.905   2.818  1.00  1.34
ATOM    900 2HG  GLU    59      10.861   7.656   2.400  1.00  1.23
ATOM    901  N   ILE    60       9.695   5.230   3.451  1.00  0.59
ATOM    902  CA  ILE    60       8.732   4.446   2.623  1.00  0.57
ATOM    903  C   ILE    60       7.733   3.715   3.526  1.00  0.52
ATOM    904  O   ILE    60       8.101   3.130   4.525  1.00  0.63
ATOM    905  CB  ILE    60       9.590   3.447   1.837  1.00  0.68
ATOM    906  CG1 ILE    60      10.246   2.449   2.797  1.00  1.46
ATOM    907  CG2 ILE    60      10.679   4.201   1.069  1.00  1.34
ATOM    908  CD1 ILE    60      11.087   1.451   1.997  1.00  1.60
ATOM    909  H   ILE    60      10.584   4.868   3.646  1.00  0.76
ATOM    910  HA  ILE    60       8.211   5.097   1.940  1.00  0.62
ATOM    911  HB  ILE    60       8.964   2.913   1.135  1.00  1.09
ATOM    912 1HG1 ILE    60      10.882   2.976   3.491  1.00  2.16
ATOM    913 2HG1 ILE    60       9.481   1.917   3.343  1.00  2.08
ATOM    914 1HG2 ILE    60      10.375   5.228   0.931  1.00  1.91
ATOM    915 2HG2 ILE    60      11.602   4.169   1.629  1.00  1.92
ATOM    916 3HG2 ILE    60      10.827   3.736   0.105  1.00  1.76
ATOM    917 1HD1 ILE    60      10.894   1.582   0.943  1.00  2.09
ATOM    918 2HD1 ILE    60      12.133   1.621   2.196  1.00  1.96
ATOM    919 3HD1 ILE    60      10.824   0.444   2.288  1.00  1.94
ATOM    920  N   ARG    61       6.471   3.747   3.189  1.00  0.45
ATOM    921  CA  ARG    61       5.461   3.054   4.043  1.00  0.45
ATOM    922  C   ARG    61       4.376   2.401   3.181  1.00  0.41
ATOM    923  O   ARG    61       4.013   2.902   2.135  1.00  0.55
ATOM    924  CB  ARG    61       4.855   4.157   4.911  1.00  0.51
ATOM    925  CG  ARG    61       5.861   4.573   5.984  1.00  0.75
ATOM    926  CD  ARG    61       5.269   5.707   6.823  1.00  0.97
ATOM    927  NE  ARG    61       5.892   5.559   8.168  1.00  1.30
ATOM    928  CZ  ARG    61       7.136   5.909   8.351  1.00  1.66
ATOM    929  NH1 ARG    61       8.099   5.103   7.999  1.00  2.19
ATOM    930  NH2 ARG    61       7.416   7.066   8.886  1.00  2.21
ATOM    931  H   ARG    61       6.188   4.229   2.381  1.00  0.49
ATOM    932  HA  ARG    61       5.938   2.317   4.667  1.00  0.50
ATOM    933 1HB  ARG    61       4.613   5.009   4.292  1.00  0.61
ATOM    934 2HB  ARG    61       3.958   3.790   5.384  1.00  0.64
ATOM    935 1HG  ARG    61       6.077   3.729   6.623  1.00  1.26
ATOM    936 2HG  ARG    61       6.773   4.912   5.514  1.00  1.52
ATOM    937 1HD  ARG    61       5.524   6.666   6.391  1.00  1.50
ATOM    938 2HD  ARG    61       4.198   5.600   6.899  1.00  1.40
ATOM    939  HE  ARG    61       5.370   5.197   8.913  1.00  1.83
ATOM    940 1HH1 ARG    61       7.883   4.216   7.588  1.00  2.37
ATOM    941 2HH1 ARG    61       9.052   5.370   8.140  1.00  2.76
ATOM    942 1HH2 ARG    61       6.677   7.684   9.155  1.00  2.45
ATOM    943 2HH2 ARG    61       8.368   7.334   9.028  1.00  2.70
ATOM    944  N   LEU    62       3.853   1.288   3.620  1.00  0.35
ATOM    945  CA  LEU    62       2.785   0.601   2.838  1.00  0.36
ATOM    946  C   LEU    62       1.455   0.691   3.590  1.00  0.32
ATOM    947  O   LEU    62       1.413   1.085   4.739  1.00  0.38
ATOM    948  CB  LEU    62       3.242  -0.854   2.729  1.00  0.48
ATOM    949  CG  LEU    62       4.644  -0.908   2.119  1.00  0.73
ATOM    950  CD1 LEU    62       5.626  -1.473   3.148  1.00  1.22
ATOM    951  CD2 LEU    62       4.625  -1.808   0.883  1.00  1.59
ATOM    952  H   LEU    62       4.158   0.907   4.469  1.00  0.42
ATOM    953  HA  LEU    62       2.696   1.037   1.858  1.00  0.39
ATOM    954 1HB  LEU    62       3.260  -1.300   3.713  1.00  1.08
ATOM    955 2HB  LEU    62       2.554  -1.400   2.100  1.00  1.18
ATOM    956  HG  LEU    62       4.951   0.088   1.836  1.00  1.41
ATOM    957 1HD1 LEU    62       5.461  -0.996   4.103  1.00  1.91
ATOM    958 2HD1 LEU    62       5.473  -2.538   3.245  1.00  1.56
ATOM    959 3HD1 LEU    62       6.638  -1.283   2.821  1.00  1.71
ATOM    960 1HD2 LEU    62       3.854  -2.555   0.993  1.00  2.21
ATOM    961 2HD2 LEU    62       4.425  -1.210   0.006  1.00  2.12
ATOM    962 3HD2 LEU    62       5.585  -2.292   0.776  1.00  2.09
ATOM    963  N   ALA    63       0.368   0.335   2.959  1.00  0.30
ATOM    964  CA  ALA    63      -0.944   0.414   3.668  1.00  0.32
ATOM    965  C   ALA    63      -1.974  -0.520   3.023  1.00  0.31
ATOM    966  O   ALA    63      -1.757  -1.067   1.960  1.00  0.37
ATOM    967  CB  ALA    63      -1.385   1.871   3.523  1.00  0.37
ATOM    968  H   ALA    63       0.414   0.020   2.027  1.00  0.32
ATOM    969  HA  ALA    63      -0.819   0.174   4.714  1.00  0.37
ATOM    970 1HB  ALA    63      -0.565   2.523   3.783  1.00  1.11
ATOM    971 2HB  ALA    63      -1.683   2.057   2.501  1.00  0.93
ATOM    972 3HB  ALA    63      -2.220   2.060   4.181  1.00  1.09
ATOM    973  N   LYS    64      -3.099  -0.698   3.664  1.00  0.30
ATOM    974  CA  LYS    64      -4.156  -1.587   3.101  1.00  0.32
ATOM    975  C   LYS    64      -5.539  -1.030   3.445  1.00  0.32
ATOM    976  O   LYS    64      -5.701  -0.303   4.404  1.00  0.40
ATOM    977  CB  LYS    64      -3.940  -2.941   3.778  1.00  0.38
ATOM    978  CG  LYS    64      -3.670  -4.009   2.716  1.00  1.39
ATOM    979  CD  LYS    64      -4.103  -5.377   3.246  1.00  1.60
ATOM    980  CE  LYS    64      -2.920  -6.345   3.190  1.00  2.04
ATOM    981  NZ  LYS    64      -3.340  -7.511   4.018  1.00  2.26
ATOM    982  H   LYS    64      -3.252  -0.239   4.517  1.00  0.34
ATOM    983  HA  LYS    64      -4.040  -1.685   2.032  1.00  0.35
ATOM    984 1HB  LYS    64      -3.094  -2.877   4.448  1.00  1.11
ATOM    985 2HB  LYS    64      -4.823  -3.207   4.340  1.00  0.90
ATOM    986 1HG  LYS    64      -4.229  -3.775   1.821  1.00  2.04
ATOM    987 2HG  LYS    64      -2.616  -4.031   2.487  1.00  2.08
ATOM    988 1HD  LYS    64      -4.439  -5.278   4.268  1.00  2.02
ATOM    989 2HD  LYS    64      -4.908  -5.762   2.638  1.00  2.00
ATOM    990 1HE  LYS    64      -2.735  -6.655   2.172  1.00  2.45
ATOM    991 2HE  LYS    64      -2.037  -5.885   3.610  1.00  2.60
ATOM    992 1HZ  LYS    64      -3.818  -7.173   4.878  1.00  2.48
ATOM    993 2HZ  LYS    64      -3.994  -8.106   3.473  1.00  2.61
ATOM    994 3HZ  LYS    64      -2.501  -8.067   4.283  1.00  2.60
ATOM    995  N   VAL    65      -6.538  -1.359   2.673  1.00  0.30
ATOM    996  CA  VAL    65      -7.902  -0.836   2.969  1.00  0.32
ATOM    997  C   VAL    65      -8.938  -1.957   2.909  1.00  0.31
ATOM    998  O   VAL    65      -8.795  -2.911   2.171  1.00  0.36
ATOM    999  CB  VAL    65      -8.183   0.189   1.874  1.00  0.40
ATOM   1000  CG1 VAL    65      -9.588   0.770   2.070  1.00  0.45
ATOM   1001  CG2 VAL    65      -7.146   1.311   1.946  1.00  0.70
ATOM   1002  H   VAL    65      -6.392  -1.945   1.901  1.00  0.34
ATOM   1003  HA  VAL    65      -7.921  -0.356   3.934  1.00  0.35
ATOM   1004  HB  VAL    65      -8.125  -0.292   0.909  1.00  0.96
ATOM   1005 1HG1 VAL    65     -10.284  -0.030   2.286  1.00  1.10
ATOM   1006 2HG1 VAL    65      -9.577   1.469   2.893  1.00  1.08
ATOM   1007 3HG1 VAL    65      -9.896   1.281   1.170  1.00  1.10
ATOM   1008 1HG2 VAL    65      -6.747   1.367   2.947  1.00  1.41
ATOM   1009 2HG2 VAL    65      -6.345   1.104   1.250  1.00  1.30
ATOM   1010 3HG2 VAL    65      -7.612   2.250   1.689  1.00  1.25
ATOM   1011  N   ASP    66      -9.989  -1.837   3.668  1.00  0.35
ATOM   1012  CA  ASP    66     -11.046  -2.882   3.643  1.00  0.39
ATOM   1013  C   ASP    66     -12.175  -2.439   2.711  1.00  0.40
ATOM   1014  O   ASP    66     -13.088  -1.746   3.115  1.00  0.44
ATOM   1015  CB  ASP    66     -11.543  -2.984   5.085  1.00  0.47
ATOM   1016  CG  ASP    66     -10.683  -3.990   5.850  1.00  0.67
ATOM   1017  OD1 ASP    66      -9.472  -3.925   5.718  1.00  1.30
ATOM   1018  OD2 ASP    66     -11.249  -4.810   6.555  1.00  1.38
ATOM   1019  H   ASP    66     -10.090  -1.051   4.245  1.00  0.41
ATOM   1020  HA  ASP    66     -10.637  -3.828   3.322  1.00  0.39
ATOM   1021 1HB  ASP    66     -11.473  -2.016   5.559  1.00  1.00
ATOM   1022 2HB  ASP    66     -12.571  -3.313   5.088  1.00  1.04
ATOM   1023  N   ALA    67     -12.111  -2.821   1.462  1.00  0.40
ATOM   1024  CA  ALA    67     -13.172  -2.417   0.488  1.00  0.46
ATOM   1025  C   ALA    67     -14.571  -2.622   1.084  1.00  0.51
ATOM   1026  O   ALA    67     -15.515  -1.948   0.722  1.00  0.57
ATOM   1027  CB  ALA    67     -12.964  -3.334  -0.717  1.00  0.51
ATOM   1028  H   ALA    67     -11.358  -3.369   1.160  1.00  0.38
ATOM   1029  HA  ALA    67     -13.038  -1.390   0.194  1.00  0.47
ATOM   1030 1HB  ALA    67     -12.066  -3.916  -0.576  1.00  1.05
ATOM   1031 2HB  ALA    67     -13.811  -3.996  -0.817  1.00  1.24
ATOM   1032 3HB  ALA    67     -12.869  -2.736  -1.612  1.00  1.11
ATOM   1033  N   THR    68     -14.707  -3.541   1.998  1.00  0.53
ATOM   1034  CA  THR    68     -16.041  -3.779   2.619  1.00  0.62
ATOM   1035  C   THR    68     -16.265  -2.796   3.770  1.00  0.64
ATOM   1036  O   THR    68     -17.384  -2.474   4.118  1.00  0.86
ATOM   1037  CB  THR    68     -15.988  -5.216   3.140  1.00  0.66
ATOM   1038  OG1 THR    68     -14.840  -5.379   3.959  1.00  1.29
ATOM   1039  CG2 THR    68     -15.918  -6.185   1.959  1.00  1.35
ATOM   1040  H   THR    68     -13.933  -4.071   2.280  1.00  0.50
ATOM   1041  HA  THR    68     -16.823  -3.683   1.882  1.00  0.70
ATOM   1042  HB  THR    68     -16.875  -5.423   3.718  1.00  1.14
ATOM   1043  HG1 THR    68     -15.069  -5.974   4.677  1.00  1.65
ATOM   1044 1HG2 THR    68     -16.661  -5.912   1.225  1.00  1.85
ATOM   1045 2HG2 THR    68     -14.937  -6.138   1.513  1.00  1.85
ATOM   1046 3HG2 THR    68     -16.107  -7.191   2.307  1.00  1.94
ATOM   1047  N   GLU    69     -15.206  -2.312   4.360  1.00  0.57
ATOM   1048  CA  GLU    69     -15.353  -1.345   5.483  1.00  0.61
ATOM   1049  C   GLU    69     -15.524   0.072   4.931  1.00  0.57
ATOM   1050  O   GLU    69     -16.524   0.722   5.169  1.00  0.66
ATOM   1051  CB  GLU    69     -14.052  -1.459   6.279  1.00  0.63
ATOM   1052  CG  GLU    69     -14.247  -0.845   7.667  1.00  0.83
ATOM   1053  CD  GLU    69     -13.193   0.239   7.898  1.00  1.50
ATOM   1054  OE1 GLU    69     -12.056  -0.117   8.162  1.00  2.10
ATOM   1055  OE2 GLU    69     -13.539   1.405   7.806  1.00  2.22
ATOM   1056  H   GLU    69     -14.312  -2.582   4.060  1.00  0.63
ATOM   1057  HA  GLU    69     -16.192  -1.612   6.105  1.00  0.73
ATOM   1058 1HB  GLU    69     -13.783  -2.499   6.380  1.00  1.15
ATOM   1059 2HB  GLU    69     -13.265  -0.932   5.760  1.00  0.99
ATOM   1060 1HG  GLU    69     -15.233  -0.407   7.731  1.00  1.33
ATOM   1061 2HG  GLU    69     -14.145  -1.613   8.417  1.00  1.32
ATOM   1062  N   GLU    70     -14.562   0.557   4.193  1.00  0.52
ATOM   1063  CA  GLU    70     -14.682   1.930   3.626  1.00  0.57
ATOM   1064  C   GLU    70     -15.522   1.898   2.349  1.00  0.72
ATOM   1065  O   GLU    70     -16.613   2.430   2.295  1.00  1.34
ATOM   1066  CB  GLU    70     -13.247   2.355   3.324  1.00  0.71
ATOM   1067  CG  GLU    70     -12.415   2.273   4.605  1.00  1.05
ATOM   1068  CD  GLU    70     -11.392   1.143   4.478  1.00  1.37
ATOM   1069  OE1 GLU    70     -11.736   0.121   3.907  1.00  1.97
ATOM   1070  OE2 GLU    70     -10.283   1.318   4.957  1.00  1.89
ATOM   1071  H   GLU    70     -13.761   0.018   4.007  1.00  0.54
ATOM   1072  HA  GLU    70     -15.120   2.597   4.347  1.00  0.63
ATOM   1073 1HB  GLU    70     -12.825   1.698   2.577  1.00  1.36
ATOM   1074 2HB  GLU    70     -13.242   3.370   2.955  1.00  1.09
ATOM   1075 1HG  GLU    70     -11.900   3.210   4.762  1.00  1.72
ATOM   1076 2HG  GLU    70     -13.066   2.075   5.444  1.00  1.63
ATOM   1077  N   SER    71     -15.019   1.271   1.320  1.00  0.55
ATOM   1078  CA  SER    71     -15.781   1.190   0.034  1.00  0.66
ATOM   1079  C   SER    71     -16.116   2.589  -0.490  1.00  0.70
ATOM   1080  O   SER    71     -16.982   2.757  -1.326  1.00  0.94
ATOM   1081  CB  SER    71     -17.063   0.436   0.377  1.00  0.79
ATOM   1082  OG  SER    71     -17.230  -0.647  -0.529  1.00  1.48
ATOM   1083  H   SER    71     -14.140   0.849   1.393  1.00  0.85
ATOM   1084  HA  SER    71     -15.218   0.638  -0.702  1.00  0.75
ATOM   1085 1HB  SER    71     -16.997   0.054   1.381  1.00  1.35
ATOM   1086 2HB  SER    71     -17.903   1.113   0.306  1.00  1.25
ATOM   1087  HG  SER    71     -16.407  -1.139  -0.558  1.00  1.83
ATOM   1088  N   ASP    72     -15.438   3.594  -0.011  1.00  0.67
ATOM   1089  CA  ASP    72     -15.722   4.978  -0.487  1.00  0.71
ATOM   1090  C   ASP    72     -14.657   5.411  -1.495  1.00  0.68
ATOM   1091  O   ASP    72     -14.924   6.160  -2.414  1.00  0.77
ATOM   1092  CB  ASP    72     -15.663   5.848   0.768  1.00  0.78
ATOM   1093  CG  ASP    72     -17.008   6.550   0.964  1.00  1.08
ATOM   1094  OD1 ASP    72     -17.498   7.127   0.008  1.00  1.57
ATOM   1095  OD2 ASP    72     -17.525   6.498   2.068  1.00  1.83
ATOM   1096  H   ASP    72     -14.744   3.440   0.660  1.00  0.78
ATOM   1097  HA  ASP    72     -16.703   5.031  -0.928  1.00  0.77
ATOM   1098 1HB  ASP    72     -15.452   5.227   1.627  1.00  1.11
ATOM   1099 2HB  ASP    72     -14.884   6.586   0.658  1.00  1.26
ATOM   1100  N   LEU    73     -13.453   4.941  -1.331  1.00  0.63
ATOM   1101  CA  LEU    73     -12.368   5.317  -2.281  1.00  0.68
ATOM   1102  C   LEU    73     -12.245   4.258  -3.382  1.00  0.60
ATOM   1103  O   LEU    73     -11.721   4.514  -4.447  1.00  0.64
ATOM   1104  CB  LEU    73     -11.099   5.366  -1.431  1.00  0.83
ATOM   1105  CG  LEU    73     -11.299   6.344  -0.271  1.00  0.79
ATOM   1106  CD1 LEU    73     -11.560   5.562   1.017  1.00  1.22
ATOM   1107  CD2 LEU    73     -10.043   7.201  -0.102  1.00  0.97
ATOM   1108  H   LEU    73     -13.263   4.335  -0.586  1.00  0.63
ATOM   1109  HA  LEU    73     -12.563   6.287  -2.711  1.00  0.75
ATOM   1110 1HB  LEU    73     -10.889   4.382  -1.040  1.00  1.43
ATOM   1111 2HB  LEU    73     -10.269   5.695  -2.042  1.00  1.37
ATOM   1112  HG  LEU    73     -12.145   6.983  -0.482  1.00  1.45
ATOM   1113 1HD1 LEU    73     -11.086   4.593   0.952  1.00  1.68
ATOM   1114 2HD1 LEU    73     -11.154   6.106   1.857  1.00  1.80
ATOM   1115 3HD1 LEU    73     -12.624   5.434   1.151  1.00  1.70
ATOM   1116 1HD2 LEU    73      -9.183   6.558   0.014  1.00  1.41
ATOM   1117 2HD2 LEU    73      -9.912   7.824  -0.973  1.00  1.54
ATOM   1118 3HD2 LEU    73     -10.147   7.823   0.775  1.00  1.56
ATOM   1119  N   ALA    74     -12.727   3.070  -3.132  1.00  0.57
ATOM   1120  CA  ALA    74     -12.642   1.996  -4.164  1.00  0.56
ATOM   1121  C   ALA    74     -13.690   2.235  -5.254  1.00  0.59
ATOM   1122  O   ALA    74     -13.421   2.088  -6.429  1.00  0.65
ATOM   1123  CB  ALA    74     -12.936   0.699  -3.408  1.00  0.60
ATOM   1124  H   ALA    74     -13.149   2.884  -2.267  1.00  0.61
ATOM   1125  HA  ALA    74     -11.653   1.959  -4.591  1.00  0.58
ATOM   1126 1HB  ALA    74     -12.852   0.874  -2.346  1.00  1.13
ATOM   1127 2HB  ALA    74     -13.938   0.367  -3.639  1.00  1.23
ATOM   1128 3HB  ALA    74     -12.228  -0.060  -3.706  1.00  1.18
ATOM   1129  N   GLN    75     -14.882   2.606  -4.872  1.00  0.64
ATOM   1130  CA  GLN    75     -15.942   2.861  -5.888  1.00  0.76
ATOM   1131  C   GLN    75     -15.573   4.084  -6.729  1.00  0.78
ATOM   1132  O   GLN    75     -15.914   4.178  -7.891  1.00  0.86
ATOM   1133  CB  GLN    75     -17.214   3.125  -5.082  1.00  0.87
ATOM   1134  CG  GLN    75     -17.954   1.807  -4.846  1.00  1.42
ATOM   1135  CD  GLN    75     -19.428   2.097  -4.557  1.00  1.83
ATOM   1136  OE1 GLN    75     -20.147   2.564  -5.417  1.00  2.35
ATOM   1137  NE2 GLN    75     -19.911   1.837  -3.373  1.00  2.40
ATOM   1138  H   GLN    75     -15.078   2.724  -3.919  1.00  0.67
ATOM   1139  HA  GLN    75     -16.077   1.995  -6.518  1.00  0.79
ATOM   1140 1HB  GLN    75     -16.952   3.567  -4.131  1.00  1.12
ATOM   1141 2HB  GLN    75     -17.853   3.801  -5.630  1.00  1.21
ATOM   1142 1HG  GLN    75     -17.875   1.187  -5.727  1.00  1.97
ATOM   1143 2HG  GLN    75     -17.514   1.294  -4.003  1.00  1.98
ATOM   1144 1HE2 GLN    75     -20.854   2.018  -3.178  1.00  2.82
ATOM   1145 2HE2 GLN    75     -19.331   1.461  -2.679  1.00  2.75
ATOM   1146  N   GLN    76     -14.873   5.022  -6.149  1.00  0.76
ATOM   1147  CA  GLN    76     -14.476   6.238  -6.914  1.00  0.84
ATOM   1148  C   GLN    76     -13.361   5.893  -7.902  1.00  0.83
ATOM   1149  O   GLN    76     -13.365   6.327  -9.037  1.00  0.94
ATOM   1150  CB  GLN    76     -13.973   7.222  -5.859  1.00  0.89
ATOM   1151  CG  GLN    76     -14.182   8.654  -6.355  1.00  1.14
ATOM   1152  CD  GLN    76     -12.962   9.099  -7.164  1.00  1.49
ATOM   1153  OE1 GLN    76     -12.025   8.345  -7.336  1.00  2.20
ATOM   1154  NE2 GLN    76     -12.932  10.301  -7.670  1.00  1.97
ATOM   1155  H   GLN    76     -14.605   4.923  -5.211  1.00  0.73
ATOM   1156  HA  GLN    76     -15.324   6.651  -7.431  1.00  0.94
ATOM   1157 1HB  GLN    76     -14.520   7.076  -4.939  1.00  1.18
ATOM   1158 2HB  GLN    76     -12.922   7.053  -5.682  1.00  1.31
ATOM   1159 1HG  GLN    76     -15.063   8.694  -6.980  1.00  1.71
ATOM   1160 2HG  GLN    76     -14.311   9.312  -5.509  1.00  1.62
ATOM   1161 1HE2 GLN    76     -12.155  10.594  -8.190  1.00  2.51
ATOM   1162 2HE2 GLN    76     -13.687  10.911  -7.531  1.00  2.22
ATOM   1163  N   TYR    77     -12.408   5.115  -7.476  1.00  0.74
ATOM   1164  CA  TYR    77     -11.288   4.737  -8.386  1.00  0.81
ATOM   1165  C   TYR    77     -11.762   3.693  -9.401  1.00  0.83
ATOM   1166  O   TYR    77     -11.181   3.532 -10.456  1.00  1.00
ATOM   1167  CB  TYR    77     -10.215   4.144  -7.471  1.00  0.80
ATOM   1168  CG  TYR    77      -9.216   5.215  -7.108  1.00  0.81
ATOM   1169  CD1 TYR    77      -9.660   6.447  -6.613  1.00  1.18
ATOM   1170  CD2 TYR    77      -7.845   4.978  -7.267  1.00  1.42
ATOM   1171  CE1 TYR    77      -8.734   7.441  -6.277  1.00  1.19
ATOM   1172  CE2 TYR    77      -6.919   5.972  -6.931  1.00  1.56
ATOM   1173  CZ  TYR    77      -7.364   7.204  -6.435  1.00  1.05
ATOM   1174  OH  TYR    77      -6.451   8.184  -6.104  1.00  1.22
ATOM   1175  H   TYR    77     -12.429   4.778  -6.556  1.00  0.68
ATOM   1176  HA  TYR    77     -10.902   5.608  -8.891  1.00  0.89
ATOM   1177 1HB  TYR    77     -10.679   3.763  -6.573  1.00  1.17
ATOM   1178 2HB  TYR    77      -9.710   3.339  -7.985  1.00  1.22
ATOM   1179  HD1 TYR    77     -10.717   6.630  -6.491  1.00  1.84
ATOM   1180  HD2 TYR    77      -7.503   4.027  -7.648  1.00  2.04
ATOM   1181  HE1 TYR    77      -9.077   8.391  -5.894  1.00  1.76
ATOM   1182  HE2 TYR    77      -5.862   5.789  -7.053  1.00  2.28
ATOM   1183  HH  TYR    77      -5.760   8.183  -6.769  1.00  1.52
ATOM   1184  N   GLY    78     -12.812   2.984  -9.091  1.00  0.78
ATOM   1185  CA  GLY    78     -13.319   1.952 -10.039  1.00  0.87
ATOM   1186  C   GLY    78     -12.387   0.740 -10.016  1.00  0.88
ATOM   1187  O   GLY    78     -11.950   0.260 -11.043  1.00  1.52
ATOM   1188  H   GLY    78     -13.267   3.128  -8.235  1.00  0.81
ATOM   1189 1HA  GLY    78     -14.313   1.649  -9.745  1.00  0.94
ATOM   1190 2HA  GLY    78     -13.348   2.364 -11.037  1.00  1.07
ATOM   1191  N   VAL    79     -12.080   0.238  -8.850  1.00  0.80
ATOM   1192  CA  VAL    79     -11.176  -0.945  -8.760  1.00  0.79
ATOM   1193  C   VAL    79     -11.684  -2.072  -9.665  1.00  1.13
ATOM   1194  O   VAL    79     -12.797  -2.034 -10.151  1.00  1.54
ATOM   1195  CB  VAL    79     -11.225  -1.367  -7.291  1.00  0.76
ATOM   1196  CG1 VAL    79     -10.725  -0.218  -6.414  1.00  0.72
ATOM   1197  CG2 VAL    79     -12.666  -1.711  -6.906  1.00  1.30
ATOM   1198  H   VAL    79     -12.443   0.641  -8.034  1.00  1.23
ATOM   1199  HA  VAL    79     -10.168  -0.671  -9.030  1.00  0.98
ATOM   1200  HB  VAL    79     -10.596  -2.232  -7.142  1.00  1.48
ATOM   1201 1HG1 VAL    79     -10.576   0.661  -7.024  1.00  1.41
ATOM   1202 2HG1 VAL    79     -11.454  -0.005  -5.648  1.00  1.34
ATOM   1203 3HG1 VAL    79      -9.789  -0.498  -5.954  1.00  1.14
ATOM   1204 1HG2 VAL    79     -13.098  -2.349  -7.663  1.00  1.80
ATOM   1205 2HG2 VAL    79     -12.672  -2.224  -5.956  1.00  1.79
ATOM   1206 3HG2 VAL    79     -13.244  -0.802  -6.828  1.00  1.83
ATOM   1207  N   ARG    80     -10.878  -3.072  -9.899  1.00  1.27
ATOM   1208  CA  ARG    80     -11.318  -4.193 -10.779  1.00  1.72
ATOM   1209  C   ARG    80     -11.242  -5.526 -10.029  1.00  1.38
ATOM   1210  O   ARG    80     -10.781  -6.519 -10.557  1.00  1.87
ATOM   1211  CB  ARG    80     -10.337  -4.180 -11.950  1.00  2.38
ATOM   1212  CG  ARG    80     -10.904  -3.319 -13.082  1.00  2.85
ATOM   1213  CD  ARG    80     -12.195  -3.952 -13.608  1.00  3.49
ATOM   1214  NE  ARG    80     -12.427  -3.308 -14.931  1.00  4.06
ATOM   1215  CZ  ARG    80     -13.360  -3.762 -15.723  1.00  4.70
ATOM   1216  NH1 ARG    80     -13.049  -4.554 -16.712  1.00  5.25
ATOM   1217  NH2 ARG    80     -14.604  -3.423 -15.527  1.00  5.09
ATOM   1218  H   ARG    80      -9.982  -3.082  -9.503  1.00  1.28
ATOM   1219  HA  ARG    80     -12.320  -4.020 -11.137  1.00  2.04
ATOM   1220 1HB  ARG    80      -9.391  -3.770 -11.625  1.00  2.65
ATOM   1221 2HB  ARG    80     -10.187  -5.189 -12.305  1.00  2.88
ATOM   1222 1HG  ARG    80     -11.115  -2.328 -12.706  1.00  3.02
ATOM   1223 2HG  ARG    80     -10.184  -3.256 -13.882  1.00  3.20
ATOM   1224 1HD  ARG    80     -12.067  -5.020 -13.723  1.00  3.83
ATOM   1225 2HD  ARG    80     -13.016  -3.739 -12.943  1.00  3.73
ATOM   1226  HE  ARG    80     -11.879  -2.543 -15.206  1.00  4.25
ATOM   1227 1HH1 ARG    80     -12.095  -4.815 -16.864  1.00  5.23
ATOM   1228 2HH1 ARG    80     -13.765  -4.901 -17.320  1.00  5.85
ATOM   1229 1HH2 ARG    80     -14.844  -2.815 -14.770  1.00  4.93
ATOM   1230 2HH2 ARG    80     -15.319  -3.770 -16.134  1.00  5.72
ATOM   1231  N   GLY    81     -11.693  -5.560  -8.805  1.00  0.87
ATOM   1232  CA  GLY    81     -11.649  -6.832  -8.029  1.00  0.81
ATOM   1233  C   GLY    81     -10.431  -6.832  -7.103  1.00  0.74
ATOM   1234  O   GLY    81      -9.494  -6.081  -7.291  1.00  1.17
ATOM   1235  H   GLY    81     -12.064  -4.749  -8.397  1.00  0.99
ATOM   1236 1HA  GLY    81     -12.549  -6.924  -7.439  1.00  0.91
ATOM   1237 2HA  GLY    81     -11.581  -7.666  -8.712  1.00  1.22
ATOM   1238  N   TYR    82     -10.439  -7.670  -6.102  1.00  0.61
ATOM   1239  CA  TYR    82      -9.281  -7.724  -5.156  1.00  0.52
ATOM   1240  C   TYR    82      -8.421  -8.962  -5.463  1.00  0.54
ATOM   1241  O   TYR    82      -8.902  -9.896  -6.074  1.00  0.61
ATOM   1242  CB  TYR    82      -9.900  -7.838  -3.754  1.00  0.59
ATOM   1243  CG  TYR    82     -10.977  -6.792  -3.576  1.00  0.61
ATOM   1244  CD1 TYR    82     -10.758  -5.479  -4.009  1.00  0.64
ATOM   1245  CD2 TYR    82     -12.197  -7.140  -2.986  1.00  0.97
ATOM   1246  CE1 TYR    82     -11.761  -4.514  -3.855  1.00  0.68
ATOM   1247  CE2 TYR    82     -13.199  -6.177  -2.830  1.00  1.04
ATOM   1248  CZ  TYR    82     -12.982  -4.862  -3.265  1.00  0.75
ATOM   1249  OH  TYR    82     -13.973  -3.909  -3.118  1.00  0.85
ATOM   1250  H   TYR    82     -11.205  -8.266  -5.969  1.00  0.91
ATOM   1251  HA  TYR    82      -8.691  -6.825  -5.229  1.00  0.50
ATOM   1252 1HB  TYR    82     -10.333  -8.820  -3.634  1.00  1.21
ATOM   1253 2HB  TYR    82      -9.132  -7.693  -3.007  1.00  0.79
ATOM   1254  HD1 TYR    82      -9.816  -5.209  -4.463  1.00  0.89
ATOM   1255  HD2 TYR    82     -12.366  -8.153  -2.651  1.00  1.30
ATOM   1256  HE1 TYR    82     -11.592  -3.501  -4.190  1.00  0.92
ATOM   1257  HE2 TYR    82     -14.141  -6.445  -2.375  1.00  1.40
ATOM   1258  HH  TYR    82     -14.657  -4.272  -2.549  1.00  1.06
ATOM   1259  N   PRO    83      -7.170  -8.947  -5.041  1.00  0.54
ATOM   1260  CA  PRO    83      -6.589  -7.799  -4.293  1.00  0.51
ATOM   1261  C   PRO    83      -6.186  -6.681  -5.260  1.00  0.51
ATOM   1262  O   PRO    83      -5.803  -6.928  -6.386  1.00  0.63
ATOM   1263  CB  PRO    83      -5.358  -8.395  -3.621  1.00  0.59
ATOM   1264  CG  PRO    83      -4.965  -9.564  -4.472  1.00  0.66
ATOM   1265  CD  PRO    83      -6.189 -10.024  -5.228  1.00  0.64
ATOM   1266  HA  PRO    83      -7.280  -7.436  -3.550  1.00  0.50
ATOM   1267 1HB  PRO    83      -4.560  -7.668  -3.591  1.00  1.07
ATOM   1268 2HB  PRO    83      -5.601  -8.726  -2.621  1.00  1.06
ATOM   1269 1HG  PRO    83      -4.195  -9.266  -5.169  1.00  1.08
ATOM   1270 2HG  PRO    83      -4.601 -10.365  -3.846  1.00  1.17
ATOM   1271 1HD  PRO    83      -5.960 -10.146  -6.275  1.00  1.23
ATOM   1272 2HD  PRO    83      -6.562 -10.948  -4.813  1.00  1.01
ATOM   1273  N   THR    84      -6.260  -5.453  -4.826  1.00  0.45
ATOM   1274  CA  THR    84      -5.875  -4.321  -5.716  1.00  0.45
ATOM   1275  C   THR    84      -4.824  -3.449  -5.023  1.00  0.43
ATOM   1276  O   THR    84      -5.128  -2.697  -4.119  1.00  0.52
ATOM   1277  CB  THR    84      -7.167  -3.533  -5.938  1.00  0.48
ATOM   1278  OG1 THR    84      -8.265  -4.433  -5.988  1.00  0.67
ATOM   1279  CG2 THR    84      -7.078  -2.762  -7.256  1.00  0.56
ATOM   1280  H   THR    84      -6.567  -5.273  -3.912  1.00  0.48
ATOM   1281  HA  THR    84      -5.500  -4.691  -6.657  1.00  0.49
ATOM   1282  HB  THR    84      -7.309  -2.836  -5.127  1.00  0.52
ATOM   1283  HG1 THR    84      -9.028  -3.954  -6.320  1.00  1.09
ATOM   1284 1HG2 THR    84      -6.072  -2.395  -7.391  1.00  1.21
ATOM   1285 2HG2 THR    84      -7.335  -3.418  -8.075  1.00  1.17
ATOM   1286 3HG2 THR    84      -7.765  -1.930  -7.233  1.00  1.14
ATOM   1287  N   ILE    85      -3.589  -3.551  -5.433  1.00  0.41
ATOM   1288  CA  ILE    85      -2.519  -2.735  -4.789  1.00  0.41
ATOM   1289  C   ILE    85      -2.287  -1.439  -5.571  1.00  0.41
ATOM   1290  O   ILE    85      -2.396  -1.404  -6.781  1.00  0.54
ATOM   1291  CB  ILE    85      -1.267  -3.611  -4.837  1.00  0.50
ATOM   1292  CG1 ILE    85      -1.503  -4.889  -4.029  1.00  0.89
ATOM   1293  CG2 ILE    85      -0.086  -2.845  -4.238  1.00  0.80
ATOM   1294  CD1 ILE    85      -2.230  -5.917  -4.899  1.00  1.27
ATOM   1295  H   ILE    85      -3.363  -4.169  -6.161  1.00  0.47
ATOM   1296  HA  ILE    85      -2.777  -2.516  -3.764  1.00  0.43
ATOM   1297  HB  ILE    85      -1.046  -3.867  -5.863  1.00  0.70
ATOM   1298 1HG1 ILE    85      -0.553  -5.294  -3.712  1.00  1.40
ATOM   1299 2HG1 ILE    85      -2.104  -4.661  -3.162  1.00  1.59
ATOM   1300 1HG2 ILE    85      -0.363  -2.457  -3.270  1.00  1.36
ATOM   1301 2HG2 ILE    85       0.758  -3.511  -4.131  1.00  1.31
ATOM   1302 3HG2 ILE    85       0.181  -2.027  -4.891  1.00  1.45
ATOM   1303 1HD1 ILE    85      -2.078  -5.678  -5.941  1.00  1.83
ATOM   1304 2HD1 ILE    85      -1.840  -6.902  -4.694  1.00  1.69
ATOM   1305 3HD1 ILE    85      -3.287  -5.895  -4.675  1.00  1.80
ATOM   1306  N   LYS    86      -1.958  -0.375  -4.890  1.00  0.37
ATOM   1307  CA  LYS    86      -1.707   0.917  -5.595  1.00  0.40
ATOM   1308  C   LYS    86      -0.587   1.690  -4.894  1.00  0.38
ATOM   1309  O   LYS    86      -0.439   1.632  -3.690  1.00  0.49
ATOM   1310  CB  LYS    86      -3.023   1.688  -5.508  1.00  0.48
ATOM   1311  CG  LYS    86      -3.330   2.325  -6.865  1.00  0.94
ATOM   1312  CD  LYS    86      -4.764   1.983  -7.280  1.00  1.03
ATOM   1313  CE  LYS    86      -4.812   1.726  -8.787  1.00  1.37
ATOM   1314  NZ  LYS    86      -6.107   1.025  -9.014  1.00  1.73
ATOM   1315  H   LYS    86      -1.869  -0.428  -3.913  1.00  0.43
ATOM   1316  HA  LYS    86      -1.451   0.738  -6.628  1.00  0.45
ATOM   1317 1HB  LYS    86      -3.820   1.013  -5.237  1.00  1.09
ATOM   1318 2HB  LYS    86      -2.934   2.462  -4.760  1.00  0.85
ATOM   1319 1HG  LYS    86      -3.223   3.398  -6.792  1.00  1.69
ATOM   1320 2HG  LYS    86      -2.642   1.945  -7.605  1.00  1.56
ATOM   1321 1HD  LYS    86      -5.089   1.099  -6.751  1.00  1.73
ATOM   1322 2HD  LYS    86      -5.415   2.810  -7.036  1.00  1.65
ATOM   1323 1HE  LYS    86      -4.791   2.661  -9.328  1.00  2.01
ATOM   1324 2HE  LYS    86      -3.986   1.099  -9.088  1.00  1.93
ATOM   1325 1HZ  LYS    86      -6.874   1.555  -8.552  1.00  2.11
ATOM   1326 2HZ  LYS    86      -6.296   0.966 -10.034  1.00  2.17
ATOM   1327 3HZ  LYS    86      -6.056   0.066  -8.613  1.00  2.15
ATOM   1328  N   PHE    87       0.205   2.412  -5.637  1.00  0.37
ATOM   1329  CA  PHE    87       1.316   3.187  -5.007  1.00  0.36
ATOM   1330  C   PHE    87       1.135   4.686  -5.254  1.00  0.33
ATOM   1331  O   PHE    87       1.000   5.130  -6.378  1.00  0.37
ATOM   1332  CB  PHE    87       2.591   2.682  -5.690  1.00  0.42
ATOM   1333  CG  PHE    87       3.790   3.473  -5.204  1.00  0.46
ATOM   1334  CD1 PHE    87       3.893   3.848  -3.856  1.00  0.44
ATOM   1335  CD2 PHE    87       4.800   3.828  -6.106  1.00  0.81
ATOM   1336  CE1 PHE    87       5.006   4.576  -3.413  1.00  0.46
ATOM   1337  CE2 PHE    87       5.912   4.557  -5.662  1.00  0.97
ATOM   1338  CZ  PHE    87       6.013   4.931  -4.317  1.00  0.72
ATOM   1339  H   PHE    87       0.071   2.445  -6.608  1.00  0.47
ATOM   1340  HA  PHE    87       1.363   2.984  -3.949  1.00  0.36
ATOM   1341 1HB  PHE    87       2.731   1.638  -5.459  1.00  1.04
ATOM   1342 2HB  PHE    87       2.494   2.802  -6.760  1.00  0.93
ATOM   1343  HD1 PHE    87       3.115   3.575  -3.158  1.00  0.64
ATOM   1344  HD2 PHE    87       4.724   3.540  -7.143  1.00  1.03
ATOM   1345  HE1 PHE    87       5.085   4.867  -2.375  1.00  0.53
ATOM   1346  HE2 PHE    87       6.690   4.831  -6.359  1.00  1.31
ATOM   1347  HZ  PHE    87       6.870   5.493  -3.976  1.00  0.85
ATOM   1348  N   PHE    88       1.132   5.469  -4.211  1.00  0.33
ATOM   1349  CA  PHE    88       0.962   6.938  -4.379  1.00  0.35
ATOM   1350  C   PHE    88       2.286   7.662  -4.113  1.00  0.42
ATOM   1351  O   PHE    88       3.051   7.280  -3.248  1.00  0.61
ATOM   1352  CB  PHE    88      -0.081   7.328  -3.336  1.00  0.39
ATOM   1353  CG  PHE    88      -1.438   6.856  -3.792  1.00  0.42
ATOM   1354  CD1 PHE    88      -1.877   7.138  -5.092  1.00  0.54
ATOM   1355  CD2 PHE    88      -2.257   6.132  -2.918  1.00  0.63
ATOM   1356  CE1 PHE    88      -3.135   6.696  -5.515  1.00  0.62
ATOM   1357  CE2 PHE    88      -3.514   5.691  -3.343  1.00  0.73
ATOM   1358  CZ  PHE    88      -3.954   5.973  -4.642  1.00  0.62
ATOM   1359  H   PHE    88       1.240   5.091  -3.313  1.00  0.34
ATOM   1360  HA  PHE    88       0.598   7.166  -5.368  1.00  0.35
ATOM   1361 1HB  PHE    88       0.163   6.864  -2.392  1.00  0.95
ATOM   1362 2HB  PHE    88      -0.090   8.399  -3.219  1.00  1.00
ATOM   1363  HD1 PHE    88      -1.245   7.697  -5.766  1.00  0.73
ATOM   1364  HD2 PHE    88      -1.918   5.916  -1.916  1.00  0.83
ATOM   1365  HE1 PHE    88      -3.473   6.913  -6.518  1.00  0.81
ATOM   1366  HE2 PHE    88      -4.144   5.131  -2.668  1.00  0.97
ATOM   1367  HZ  PHE    88      -4.925   5.631  -4.969  1.00  0.73
ATOM   1368  N   ARG    89       2.560   8.704  -4.851  1.00  0.47
ATOM   1369  CA  ARG    89       3.833   9.452  -4.643  1.00  0.55
ATOM   1370  C   ARG    89       3.544  10.862  -4.117  1.00  0.64
ATOM   1371  O   ARG    89       3.238  11.765  -4.869  1.00  1.05
ATOM   1372  CB  ARG    89       4.483   9.517  -6.025  1.00  0.73
ATOM   1373  CG  ARG    89       5.979   9.219  -5.903  1.00  1.15
ATOM   1374  CD  ARG    89       6.355   8.087  -6.861  1.00  1.42
ATOM   1375  NE  ARG    89       6.639   8.762  -8.157  1.00  1.73
ATOM   1376  CZ  ARG    89       7.727   8.476  -8.818  1.00  2.07
ATOM   1377  NH1 ARG    89       8.624   9.400  -9.030  1.00  2.43
ATOM   1378  NH2 ARG    89       7.919   7.265  -9.266  1.00  2.56
ATOM   1379  H   ARG    89       1.929   8.993  -5.542  1.00  0.61
ATOM   1380  HA  ARG    89       4.475   8.920  -3.959  1.00  0.59
ATOM   1381 1HB  ARG    89       4.023   8.786  -6.674  1.00  1.33
ATOM   1382 2HB  ARG    89       4.346  10.503  -6.442  1.00  1.31
ATOM   1383 1HG  ARG    89       6.545  10.105  -6.153  1.00  1.73
ATOM   1384 2HG  ARG    89       6.206   8.921  -4.889  1.00  1.70
ATOM   1385 1HD  ARG    89       7.234   7.568  -6.502  1.00  1.99
ATOM   1386 2HD  ARG    89       5.531   7.400  -6.974  1.00  1.91
ATOM   1387  HE  ARG    89       6.010   9.424  -8.512  1.00  2.24
ATOM   1388 1HH1 ARG    89       8.477  10.328  -8.685  1.00  2.63
ATOM   1389 2HH1 ARG    89       9.457   9.182  -9.536  1.00  2.81
ATOM   1390 1HH2 ARG    89       7.232   6.557  -9.103  1.00  2.75
ATOM   1391 2HH2 ARG    89       8.752   7.046  -9.772  1.00  3.02
ATOM   1392  N   ASN    90       3.642  11.056  -2.829  1.00  0.57
ATOM   1393  CA  ASN    90       3.378  12.405  -2.252  1.00  0.68
ATOM   1394  C   ASN    90       2.011  12.927  -2.704  1.00  0.69
ATOM   1395  O   ASN    90       1.853  14.092  -3.010  1.00  0.98
ATOM   1396  CB  ASN    90       4.497  13.294  -2.796  1.00  0.87
ATOM   1397  CG  ASN    90       4.405  14.680  -2.156  1.00  1.10
ATOM   1398  OD1 ASN    90       4.711  14.846  -0.992  1.00  1.65
ATOM   1399  ND2 ASN    90       3.993  15.691  -2.872  1.00  1.74
ATOM   1400  H   ASN    90       3.893  10.313  -2.243  1.00  0.73
ATOM   1401  HA  ASN    90       3.430  12.370  -1.175  1.00  0.80
ATOM   1402 1HB  ASN    90       5.454  12.852  -2.561  1.00  1.41
ATOM   1403 2HB  ASN    90       4.395  13.384  -3.867  1.00  1.30
ATOM   1404 1HD2 ASN    90       3.930  16.583  -2.471  1.00  2.06
ATOM   1405 2HD2 ASN    90       3.747  15.558  -3.811  1.00  2.26
ATOM   1406  N   GLY    91       1.021  12.077  -2.743  1.00  0.65
ATOM   1407  CA  GLY    91      -0.333  12.532  -3.170  1.00  0.75
ATOM   1408  C   GLY    91      -0.333  12.807  -4.675  1.00  0.79
ATOM   1409  O   GLY    91       0.127  13.837  -5.128  1.00  1.19
ATOM   1410  H   GLY    91       1.166  11.142  -2.490  1.00  0.77
ATOM   1411 1HA  GLY    91      -1.057  11.763  -2.947  1.00  1.20
ATOM   1412 2HA  GLY    91      -0.593  13.436  -2.640  1.00  1.31
ATOM   1413  N   ASP    92      -0.849  11.896  -5.454  1.00  0.90
ATOM   1414  CA  ASP    92      -0.882  12.109  -6.930  1.00  1.27
ATOM   1415  C   ASP    92      -2.311  12.420  -7.387  1.00  1.14
ATOM   1416  O   ASP    92      -2.549  13.381  -8.090  1.00  1.70
ATOM   1417  CB  ASP    92      -0.401  10.789  -7.533  1.00  1.93
ATOM   1418  CG  ASP    92       0.116  11.034  -8.953  1.00  2.15
ATOM   1419  OD1 ASP    92       1.020  11.839  -9.102  1.00  2.68
ATOM   1420  OD2 ASP    92      -0.402  10.412  -9.866  1.00  2.41
ATOM   1421  H   ASP    92      -1.217  11.074  -5.069  1.00  1.04
ATOM   1422  HA  ASP    92      -0.213  12.907  -7.211  1.00  1.59
ATOM   1423 1HB  ASP    92       0.395  10.385  -6.926  1.00  2.33
ATOM   1424 2HB  ASP    92      -1.221  10.087  -7.566  1.00  2.27
ATOM   1425  N   THR    93      -3.260  11.610  -6.986  1.00  0.96
ATOM   1426  CA  THR    93      -4.688  11.841  -7.384  1.00  1.33
ATOM   1427  C   THR    93      -4.793  12.186  -8.874  1.00  1.26
ATOM   1428  O   THR    93      -5.321  13.216  -9.246  1.00  1.90
ATOM   1429  CB  THR    93      -5.168  13.014  -6.523  1.00  1.74
ATOM   1430  OG1 THR    93      -4.479  14.197  -6.902  1.00  2.10
ATOM   1431  CG2 THR    93      -4.900  12.715  -5.048  1.00  1.92
ATOM   1432  H   THR    93      -3.035  10.844  -6.419  1.00  1.10
ATOM   1433  HA  THR    93      -5.279  10.965  -7.165  1.00  1.66
ATOM   1434  HB  THR    93      -6.228  13.154  -6.669  1.00  2.18
ATOM   1435  HG1 THR    93      -5.132  14.883  -7.058  1.00  2.57
ATOM   1436 1HG2 THR    93      -5.057  11.662  -4.860  1.00  2.19
ATOM   1437 2HG2 THR    93      -3.880  12.976  -4.808  1.00  2.36
ATOM   1438 3HG2 THR    93      -5.574  13.294  -4.435  1.00  2.25
ATOM   1439  N   ALA    94      -4.298  11.333  -9.728  1.00  1.18
ATOM   1440  CA  ALA    94      -4.373  11.615 -11.192  1.00  1.18
ATOM   1441  C   ALA    94      -3.835  10.425 -11.987  1.00  1.14
ATOM   1442  O   ALA    94      -4.502   9.885 -12.847  1.00  1.48
ATOM   1443  CB  ALA    94      -3.493  12.847 -11.404  1.00  1.24
ATOM   1444  H   ALA    94      -3.877  10.508  -9.410  1.00  1.63
ATOM   1445  HA  ALA    94      -5.385  11.832 -11.481  1.00  1.32
ATOM   1446 1HB  ALA    94      -2.748  12.895 -10.624  1.00  1.67
ATOM   1447 2HB  ALA    94      -3.004  12.779 -12.365  1.00  1.65
ATOM   1448 3HB  ALA    94      -4.105  13.736 -11.374  1.00  1.54
ATOM   1449  N   SER    95      -2.634  10.012 -11.703  1.00  1.20
ATOM   1450  CA  SER    95      -2.048   8.856 -12.440  1.00  1.22
ATOM   1451  C   SER    95      -1.071   8.092 -11.536  1.00  0.98
ATOM   1452  O   SER    95       0.127   8.163 -11.724  1.00  0.98
ATOM   1453  CB  SER    95      -1.314   9.475 -13.629  1.00  1.48
ATOM   1454  OG  SER    95      -1.906   9.023 -14.837  1.00  2.01
ATOM   1455  H   SER    95      -2.118  10.464 -11.005  1.00  1.52
ATOM   1456  HA  SER    95      -2.828   8.199 -12.790  1.00  1.35
ATOM   1457 1HB  SER    95      -1.383  10.552 -13.574  1.00  1.85
ATOM   1458 2HB  SER    95      -0.275   9.181 -13.606  1.00  1.74
ATOM   1459  HG  SER    95      -1.631   9.614 -15.542  1.00  2.24
ATOM   1460  N   PRO    96      -1.616   7.381 -10.577  1.00  0.87
ATOM   1461  CA  PRO    96      -0.767   6.599  -9.644  1.00  0.72
ATOM   1462  C   PRO    96      -0.176   5.381 -10.357  1.00  0.65
ATOM   1463  O   PRO    96      -0.547   5.060 -11.469  1.00  0.79
ATOM   1464  CB  PRO    96      -1.738   6.166  -8.551  1.00  0.79
ATOM   1465  CG  PRO    96      -3.083   6.173  -9.205  1.00  0.97
ATOM   1466  CD  PRO    96      -3.047   7.233 -10.274  1.00  1.02
ATOM   1467  HA  PRO    96       0.012   7.216  -9.227  1.00  0.74
ATOM   1468 1HB  PRO    96      -1.495   5.172  -8.204  1.00  1.15
ATOM   1469 2HB  PRO    96      -1.715   6.867  -7.730  1.00  1.23
ATOM   1470 1HG  PRO    96      -3.283   5.206  -9.647  1.00  1.02
ATOM   1471 2HG  PRO    96      -3.846   6.413  -8.481  1.00  1.09
ATOM   1472 1HD  PRO    96      -3.589   6.906 -11.150  1.00  1.30
ATOM   1473 2HD  PRO    96      -3.454   8.161  -9.902  1.00  1.46
ATOM   1474  N   LYS    97       0.739   4.696  -9.727  1.00  0.55
ATOM   1475  CA  LYS    97       1.344   3.501 -10.371  1.00  0.57
ATOM   1476  C   LYS    97       0.669   2.230  -9.853  1.00  0.53
ATOM   1477  O   LYS    97      -0.091   2.262  -8.906  1.00  0.89
ATOM   1478  CB  LYS    97       2.813   3.532  -9.956  1.00  0.68
ATOM   1479  CG  LYS    97       3.507   4.724 -10.620  1.00  0.85
ATOM   1480  CD  LYS    97       4.908   4.311 -11.074  1.00  1.63
ATOM   1481  CE  LYS    97       5.485   5.389 -11.995  1.00  2.05
ATOM   1482  NZ  LYS    97       6.957   5.160 -11.980  1.00  2.61
ATOM   1483  H   LYS    97       1.025   4.964  -8.829  1.00  0.56
ATOM   1484  HA  LYS    97       1.261   3.564 -11.444  1.00  0.64
ATOM   1485 1HB  LYS    97       2.881   3.627  -8.883  1.00  1.09
ATOM   1486 2HB  LYS    97       3.292   2.618 -10.266  1.00  1.22
ATOM   1487 1HG  LYS    97       2.930   5.044 -11.476  1.00  1.36
ATOM   1488 2HG  LYS    97       3.583   5.536  -9.913  1.00  1.17
ATOM   1489 1HD  LYS    97       5.547   4.196 -10.210  1.00  2.08
ATOM   1490 2HD  LYS    97       4.853   3.376 -11.609  1.00  2.17
ATOM   1491 1HE  LYS    97       5.093   5.275 -12.996  1.00  2.53
ATOM   1492 2HE  LYS    97       5.260   6.372 -11.610  1.00  2.29
ATOM   1493 1HZ  LYS    97       7.309   5.233 -11.005  1.00  2.89
ATOM   1494 2HZ  LYS    97       7.164   4.211 -12.351  1.00  3.06
ATOM   1495 3HZ  LYS    97       7.425   5.875 -12.573  1.00  2.96
ATOM   1496  N   GLU    98       0.939   1.114 -10.467  1.00  0.51
ATOM   1497  CA  GLU    98       0.312  -0.157 -10.007  1.00  0.48
ATOM   1498  C   GLU    98       1.396  -1.195  -9.702  1.00  0.45
ATOM   1499  O   GLU    98       2.404  -1.268 -10.375  1.00  0.61
ATOM   1500  CB  GLU    98      -0.559  -0.616 -11.177  1.00  0.61
ATOM   1501  CG  GLU    98      -1.255  -1.928 -10.810  1.00  1.33
ATOM   1502  CD  GLU    98      -2.627  -1.983 -11.484  1.00  2.10
ATOM   1503  OE1 GLU    98      -3.477  -1.187 -11.118  1.00  2.79
ATOM   1504  OE2 GLU    98      -2.806  -2.821 -12.352  1.00  2.61
ATOM   1505  H   GLU    98       1.555   1.111 -11.228  1.00  0.80
ATOM   1506  HA  GLU    98      -0.300   0.019  -9.136  1.00  0.46
ATOM   1507 1HB  GLU    98      -1.302   0.139 -11.391  1.00  1.19
ATOM   1508 2HB  GLU    98       0.059  -0.770 -12.049  1.00  1.20
ATOM   1509 1HG  GLU    98      -0.654  -2.760 -11.148  1.00  1.87
ATOM   1510 2HG  GLU    98      -1.376  -1.984  -9.739  1.00  1.89
ATOM   1511  N   TYR    99       1.196  -1.994  -8.691  1.00  0.45
ATOM   1512  CA  TYR    99       2.218  -3.023  -8.346  1.00  0.46
ATOM   1513  C   TYR    99       2.093  -4.229  -9.279  1.00  0.53
ATOM   1514  O   TYR    99       1.056  -4.856  -9.365  1.00  0.67
ATOM   1515  CB  TYR    99       1.903  -3.423  -6.904  1.00  0.52
ATOM   1516  CG  TYR    99       3.156  -3.318  -6.069  1.00  0.64
ATOM   1517  CD1 TYR    99       4.239  -4.169  -6.322  1.00  1.20
ATOM   1518  CD2 TYR    99       3.236  -2.369  -5.043  1.00  1.58
ATOM   1519  CE1 TYR    99       5.402  -4.070  -5.549  1.00  1.49
ATOM   1520  CE2 TYR    99       4.399  -2.270  -4.271  1.00  2.05
ATOM   1521  CZ  TYR    99       5.482  -3.121  -4.523  1.00  1.70
ATOM   1522  OH  TYR    99       6.627  -3.023  -3.762  1.00  2.27
ATOM   1523  H   TYR    99       0.376  -1.917  -8.159  1.00  0.57
ATOM   1524  HA  TYR    99       3.209  -2.603  -8.402  1.00  0.46
ATOM   1525 1HB  TYR    99       1.147  -2.762  -6.504  1.00  1.25
ATOM   1526 2HB  TYR    99       1.540  -4.440  -6.883  1.00  0.82
ATOM   1527  HD1 TYR    99       4.177  -4.901  -7.113  1.00  1.91
ATOM   1528  HD2 TYR    99       2.400  -1.713  -4.849  1.00  2.21
ATOM   1529  HE1 TYR    99       6.238  -4.726  -5.744  1.00  2.10
ATOM   1530  HE2 TYR    99       4.460  -1.538  -3.480  1.00  2.92
ATOM   1531  HH  TYR    99       6.368  -3.025  -2.837  1.00  2.28
ATOM   1532  N   THR   100       3.146  -4.562  -9.975  1.00  0.60
ATOM   1533  CA  THR   100       3.091  -5.730 -10.899  1.00  0.72
ATOM   1534  C   THR   100       3.633  -6.979 -10.200  1.00  0.83
ATOM   1535  O   THR   100       4.059  -7.922 -10.835  1.00  1.71
ATOM   1536  CB  THR   100       3.987  -5.345 -12.079  1.00  0.93
ATOM   1537  OG1 THR   100       5.228  -4.858 -11.587  1.00  1.36
ATOM   1538  CG2 THR   100       3.304  -4.260 -12.912  1.00  1.13
ATOM   1539  H   THR   100       3.973  -4.045  -9.888  1.00  0.68
ATOM   1540  HA  THR   100       2.081  -5.895 -11.241  1.00  0.94
ATOM   1541  HB  THR   100       4.160  -6.212 -12.697  1.00  1.25
ATOM   1542  HG1 THR   100       5.597  -5.525 -11.002  1.00  1.74
ATOM   1543 1HG2 THR   100       2.987  -3.455 -12.264  1.00  1.51
ATOM   1544 2HG2 THR   100       3.998  -3.879 -13.646  1.00  1.55
ATOM   1545 3HG2 THR   100       2.443  -4.679 -13.412  1.00  1.72
ATOM   1546  N   ALA   101       3.627  -6.988  -8.895  1.00  0.83
ATOM   1547  CA  ALA   101       4.146  -8.173  -8.155  1.00  1.01
ATOM   1548  C   ALA   101       3.022  -8.826  -7.344  1.00  1.36
ATOM   1549  O   ALA   101       1.859  -8.714  -7.675  1.00  1.98
ATOM   1550  CB  ALA   101       5.226  -7.615  -7.229  1.00  0.87
ATOM   1551  H   ALA   101       3.281  -6.215  -8.401  1.00  1.42
ATOM   1552  HA  ALA   101       4.580  -8.885  -8.840  1.00  1.31
ATOM   1553 1HB  ALA   101       5.359  -6.561  -7.424  1.00  1.29
ATOM   1554 2HB  ALA   101       4.927  -7.754  -6.200  1.00  1.39
ATOM   1555 3HB  ALA   101       6.157  -8.132  -7.406  1.00  1.31
ATOM   1556  N   GLY   102       3.362  -9.509  -6.285  1.00  1.17
ATOM   1557  CA  GLY   102       2.315 -10.169  -5.454  1.00  1.71
ATOM   1558  C   GLY   102       2.735 -11.608  -5.153  1.00  1.08
ATOM   1559  O   GLY   102       2.092 -12.553  -5.566  1.00  1.27
ATOM   1560  H   GLY   102       4.307  -9.589  -6.035  1.00  0.87
ATOM   1561 1HA  GLY   102       2.196  -9.626  -4.528  1.00  2.33
ATOM   1562 2HA  GLY   102       1.380 -10.175  -5.992  1.00  2.36
ATOM   1563  N   ARG   103       3.812 -11.783  -4.437  1.00  0.90
ATOM   1564  CA  ARG   103       4.275 -13.162  -4.111  1.00  1.11
ATOM   1565  C   ARG   103       4.861 -13.208  -2.699  1.00  0.94
ATOM   1566  O   ARG   103       4.618 -14.127  -1.944  1.00  1.04
ATOM   1567  CB  ARG   103       5.352 -13.477  -5.148  1.00  1.71
ATOM   1568  CG  ARG   103       5.007 -14.787  -5.860  1.00  2.44
ATOM   1569  CD  ARG   103       6.287 -15.431  -6.397  1.00  3.16
ATOM   1570  NE  ARG   103       5.818 -16.473  -7.352  1.00  3.73
ATOM   1571  CZ  ARG   103       6.505 -17.572  -7.510  1.00  4.34
ATOM   1572  NH1 ARG   103       6.518 -18.473  -6.567  1.00  4.84
ATOM   1573  NH2 ARG   103       7.178 -17.770  -8.611  1.00  4.81
ATOM   1574  H   ARG   103       4.317 -11.007  -4.115  1.00  1.16
ATOM   1575  HA  ARG   103       3.463 -13.861  -4.200  1.00  1.58
ATOM   1576 1HB  ARG   103       5.400 -12.676  -5.871  1.00  2.12
ATOM   1577 2HB  ARG   103       6.308 -13.575  -4.656  1.00  2.01
ATOM   1578 1HG  ARG   103       4.530 -15.460  -5.162  1.00  2.82
ATOM   1579 2HG  ARG   103       4.336 -14.584  -6.681  1.00  2.63
ATOM   1580 1HD  ARG   103       6.892 -14.694  -6.907  1.00  3.37
ATOM   1581 2HD  ARG   103       6.844 -15.889  -5.596  1.00  3.58
ATOM   1582  HE  ARG   103       4.993 -16.335  -7.863  1.00  3.97
ATOM   1583 1HH1 ARG   103       6.002 -18.323  -5.724  1.00  4.75
ATOM   1584 2HH1 ARG   103       7.043 -19.316  -6.688  1.00  5.51
ATOM   1585 1HH2 ARG   103       7.167 -17.078  -9.334  1.00  4.74
ATOM   1586 2HH2 ARG   103       7.703 -18.611  -8.731  1.00  5.44
ATOM   1587  N   GLU   104       5.636 -12.224  -2.339  1.00  0.75
ATOM   1588  CA  GLU   104       6.240 -12.216  -0.974  1.00  0.66
ATOM   1589  C   GLU   104       6.817 -10.835  -0.649  1.00  0.56
ATOM   1590  O   GLU   104       6.840  -9.947  -1.478  1.00  0.57
ATOM   1591  CB  GLU   104       7.351 -13.265  -1.025  1.00  0.79
ATOM   1592  CG  GLU   104       8.311 -12.937  -2.170  1.00  1.59
ATOM   1593  CD  GLU   104       9.320 -14.076  -2.331  1.00  1.87
ATOM   1594  OE1 GLU   104      10.164 -14.219  -1.463  1.00  2.51
ATOM   1595  OE2 GLU   104       9.231 -14.785  -3.320  1.00  2.04
ATOM   1596  H   GLU   104       5.820 -11.492  -2.964  1.00  0.74
ATOM   1597  HA  GLU   104       5.505 -12.496  -0.237  1.00  0.65
ATOM   1598 1HB  GLU   104       7.891 -13.262  -0.091  1.00  1.02
ATOM   1599 2HB  GLU   104       6.916 -14.241  -1.188  1.00  1.23
ATOM   1600 1HG  GLU   104       7.751 -12.819  -3.087  1.00  2.01
ATOM   1601 2HG  GLU   104       8.834 -12.020  -1.948  1.00  2.26
ATOM   1602  N   ALA   105       7.280 -10.652   0.558  1.00  0.50
ATOM   1603  CA  ALA   105       7.852  -9.332   0.951  1.00  0.44
ATOM   1604  C   ALA   105       8.918  -8.889  -0.053  1.00  0.45
ATOM   1605  O   ALA   105       9.008  -7.729  -0.402  1.00  0.47
ATOM   1606  CB  ALA   105       8.474  -9.565   2.327  1.00  0.47
ATOM   1607  H   ALA   105       7.245 -11.382   1.209  1.00  0.55
ATOM   1608  HA  ALA   105       7.072  -8.591   1.022  1.00  0.43
ATOM   1609 1HB  ALA   105       7.737  -9.998   2.986  1.00  1.04
ATOM   1610 2HB  ALA   105       9.315 -10.236   2.234  1.00  1.07
ATOM   1611 3HB  ALA   105       8.809  -8.621   2.734  1.00  1.22
ATOM   1612  N   ASP   106       9.730  -9.798  -0.526  1.00  0.51
ATOM   1613  CA  ASP   106      10.784  -9.411  -1.511  1.00  0.56
ATOM   1614  C   ASP   106      10.156  -8.628  -2.664  1.00  0.54
ATOM   1615  O   ASP   106      10.612  -7.564  -3.031  1.00  0.64
ATOM   1616  CB  ASP   106      11.370 -10.730  -2.015  1.00  0.67
ATOM   1617  CG  ASP   106      12.012 -11.483  -0.848  1.00  1.18
ATOM   1618  OD1 ASP   106      12.506 -10.826   0.054  1.00  1.82
ATOM   1619  OD2 ASP   106      12.000 -12.702  -0.877  1.00  2.02
ATOM   1620  H   ASP   106       9.646 -10.731  -0.237  1.00  0.56
ATOM   1621  HA  ASP   106      11.550  -8.826  -1.033  1.00  0.59
ATOM   1622 1HB  ASP   106      10.583 -11.334  -2.444  1.00  0.94
ATOM   1623 2HB  ASP   106      12.119 -10.528  -2.766  1.00  0.97
ATOM   1624  N   ASP   107       9.104  -9.147  -3.225  1.00  0.50
ATOM   1625  CA  ASP   107       8.426  -8.441  -4.349  1.00  0.52
ATOM   1626  C   ASP   107       8.015  -7.032  -3.911  1.00  0.51
ATOM   1627  O   ASP   107       7.875  -6.135  -4.719  1.00  0.63
ATOM   1628  CB  ASP   107       7.193  -9.290  -4.653  1.00  0.55
ATOM   1629  CG  ASP   107       7.520 -10.279  -5.775  1.00  0.76
ATOM   1630  OD1 ASP   107       8.190 -11.260  -5.496  1.00  1.39
ATOM   1631  OD2 ASP   107       7.096 -10.039  -6.893  1.00  1.41
ATOM   1632  H   ASP   107       8.753 -10.003  -2.902  1.00  0.51
ATOM   1633  HA  ASP   107       9.070  -8.398  -5.212  1.00  0.58
ATOM   1634 1HB  ASP   107       6.904  -9.835  -3.768  1.00  1.08
ATOM   1635 2HB  ASP   107       6.381  -8.650  -4.962  1.00  0.99
ATOM   1636  N   ILE   108       7.822  -6.832  -2.636  1.00  0.46
ATOM   1637  CA  ILE   108       7.420  -5.483  -2.141  1.00  0.52
ATOM   1638  C   ILE   108       8.643  -4.569  -2.045  1.00  0.50
ATOM   1639  O   ILE   108       8.598  -3.409  -2.407  1.00  0.52
ATOM   1640  CB  ILE   108       6.834  -5.726  -0.748  1.00  0.60
ATOM   1641  CG1 ILE   108       5.725  -6.778  -0.831  1.00  0.73
ATOM   1642  CG2 ILE   108       6.260  -4.417  -0.201  1.00  0.67
ATOM   1643  CD1 ILE   108       4.593  -6.262  -1.722  1.00  0.68
ATOM   1644  H   ILE   108       7.942  -7.571  -2.003  1.00  0.46
ATOM   1645  HA  ILE   108       6.672  -5.050  -2.785  1.00  0.60
ATOM   1646  HB  ILE   108       7.616  -6.075  -0.089  1.00  0.59
ATOM   1647 1HG1 ILE   108       6.126  -7.690  -1.249  1.00  1.40
ATOM   1648 2HG1 ILE   108       5.342  -6.974   0.159  1.00  1.29
ATOM   1649 1HG2 ILE   108       5.691  -3.922  -0.975  1.00  1.13
ATOM   1650 2HG2 ILE   108       5.616  -4.629   0.640  1.00  1.26
ATOM   1651 3HG2 ILE   108       7.067  -3.774   0.117  1.00  1.29
ATOM   1652 1HD1 ILE   108       4.849  -5.284  -2.100  1.00  1.35
ATOM   1653 2HD1 ILE   108       4.447  -6.943  -2.547  1.00  1.36
ATOM   1654 3HD1 ILE   108       3.683  -6.198  -1.143  1.00  1.37
ATOM   1655  N   VAL   109       9.738  -5.084  -1.562  1.00  0.51
ATOM   1656  CA  VAL   109      10.964  -4.247  -1.446  1.00  0.56
ATOM   1657  C   VAL   109      11.593  -4.074  -2.823  1.00  0.51
ATOM   1658  O   VAL   109      12.146  -3.041  -3.143  1.00  0.55
ATOM   1659  CB  VAL   109      11.896  -5.028  -0.521  1.00  0.67
ATOM   1660  CG1 VAL   109      13.215  -4.267  -0.375  1.00  0.81
ATOM   1661  CG2 VAL   109      11.241  -5.184   0.853  1.00  0.86
ATOM   1662  H   VAL   109       9.757  -6.022  -1.282  1.00  0.54
ATOM   1663  HA  VAL   109      10.728  -3.287  -1.012  1.00  0.60
ATOM   1664  HB  VAL   109      12.087  -6.003  -0.942  1.00  0.96
ATOM   1665 1HG1 VAL   109      13.017  -3.271  -0.007  1.00  1.21
ATOM   1666 2HG1 VAL   109      13.856  -4.787   0.322  1.00  1.45
ATOM   1667 3HG1 VAL   109      13.702  -4.205  -1.336  1.00  1.24
ATOM   1668 1HG2 VAL   109      10.743  -4.265   1.122  1.00  1.45
ATOM   1669 2HG2 VAL   109      10.519  -5.987   0.820  1.00  1.40
ATOM   1670 3HG2 VAL   109      11.998  -5.412   1.590  1.00  1.37
ATOM   1671  N   ASN   110      11.503  -5.080  -3.644  1.00  0.50
ATOM   1672  CA  ASN   110      12.082  -4.985  -5.009  1.00  0.52
ATOM   1673  C   ASN   110      11.500  -3.773  -5.734  1.00  0.50
ATOM   1674  O   ASN   110      12.212  -2.991  -6.333  1.00  0.59
ATOM   1675  CB  ASN   110      11.663  -6.283  -5.695  1.00  0.59
ATOM   1676  CG  ASN   110      12.772  -6.751  -6.637  1.00  0.98
ATOM   1677  OD1 ASN   110      13.168  -6.034  -7.535  1.00  1.65
ATOM   1678  ND2 ASN   110      13.293  -7.936  -6.467  1.00  1.29
ATOM   1679  H   ASN   110      11.045  -5.900  -3.363  1.00  0.52
ATOM   1680  HA  ASN   110      13.154  -4.916  -4.962  1.00  0.58
ATOM   1681 1HB  ASN   110      11.486  -7.041  -4.949  1.00  1.27
ATOM   1682 2HB  ASN   110      10.755  -6.116  -6.255  1.00  0.81
ATOM   1683 1HD2 ASN   110      14.006  -8.249  -7.063  1.00  1.75
ATOM   1684 2HD2 ASN   110      12.973  -8.512  -5.742  1.00  1.45
ATOM   1685  N   TRP   111      10.211  -3.607  -5.672  1.00  0.46
ATOM   1686  CA  TRP   111       9.580  -2.437  -6.344  1.00  0.51
ATOM   1687  C   TRP   111       9.933  -1.162  -5.579  1.00  0.55
ATOM   1688  O   TRP   111      10.102  -0.105  -6.153  1.00  0.66
ATOM   1689  CB  TRP   111       8.075  -2.706  -6.285  1.00  0.55
ATOM   1690  CG  TRP   111       7.457  -2.371  -7.604  1.00  0.58
ATOM   1691  CD1 TRP   111       7.160  -3.268  -8.573  1.00  0.73
ATOM   1692  CD2 TRP   111       7.057  -1.066  -8.117  1.00  0.69
ATOM   1693  NE1 TRP   111       6.602  -2.598  -9.646  1.00  0.84
ATOM   1694  CE2 TRP   111       6.518  -1.239  -9.414  1.00  0.83
ATOM   1695  CE3 TRP   111       7.109   0.235  -7.588  1.00  0.84
ATOM   1696  CZ2 TRP   111       6.048  -0.157 -10.160  1.00  1.03
ATOM   1697  CZ3 TRP   111       6.636   1.327  -8.336  1.00  1.07
ATOM   1698  CH2 TRP   111       6.107   1.130  -9.619  1.00  1.14
ATOM   1699  H   TRP   111       9.660  -4.245  -5.175  1.00  0.47
ATOM   1700  HA  TRP   111       9.905  -2.368  -7.368  1.00  0.55
ATOM   1701 1HB  TRP   111       7.905  -3.749  -6.062  1.00  0.90
ATOM   1702 2HB  TRP   111       7.630  -2.095  -5.513  1.00  1.19
ATOM   1703  HD1 TRP   111       7.329  -4.333  -8.516  1.00  0.84
ATOM   1704  HE1 TRP   111       6.299  -3.018 -10.479  1.00  1.01
ATOM   1705  HE3 TRP   111       7.515   0.397  -6.601  1.00  0.87
ATOM   1706  HZ2 TRP   111       5.640  -0.313 -11.149  1.00  1.16
ATOM   1707  HZ3 TRP   111       6.680   2.322  -7.921  1.00  1.26
ATOM   1708  HH2 TRP   111       5.745   1.973 -10.189  1.00  1.34
ATOM   1709  N   LEU   112      10.051  -1.261  -4.283  1.00  0.55
ATOM   1710  CA  LEU   112      10.401  -0.061  -3.473  1.00  0.65
ATOM   1711  C   LEU   112      11.878   0.294  -3.671  1.00  0.65
ATOM   1712  O   LEU   112      12.255   1.449  -3.656  1.00  0.75
ATOM   1713  CB  LEU   112      10.137  -0.470  -2.022  1.00  0.74
ATOM   1714  CG  LEU   112       8.764   0.048  -1.582  1.00  0.86
ATOM   1715  CD1 LEU   112       8.735   1.575  -1.687  1.00  1.10
ATOM   1716  CD2 LEU   112       7.677  -0.544  -2.481  1.00  1.49
ATOM   1717  H   LEU   112       9.914  -2.127  -3.844  1.00  0.53
ATOM   1718  HA  LEU   112       9.773   0.773  -3.741  1.00  0.74
ATOM   1719 1HB  LEU   112      10.155  -1.548  -1.944  1.00  1.13
ATOM   1720 2HB  LEU   112      10.900  -0.050  -1.385  1.00  1.34
ATOM   1721  HG  LEU   112       8.582  -0.244  -0.559  1.00  1.55
ATOM   1722 1HD1 LEU   112       9.701   1.972  -1.415  1.00  1.65
ATOM   1723 2HD1 LEU   112       8.500   1.861  -2.701  1.00  1.54
ATOM   1724 3HD1 LEU   112       7.983   1.967  -1.018  1.00  1.66
ATOM   1725 1HD2 LEU   112       8.019  -0.552  -3.504  1.00  2.02
ATOM   1726 2HD2 LEU   112       7.461  -1.555  -2.166  1.00  1.97
ATOM   1727 3HD2 LEU   112       6.781   0.055  -2.405  1.00  2.03
ATOM   1728  N   LYS   113      12.720  -0.690  -3.859  1.00  0.62
ATOM   1729  CA  LYS   113      14.169  -0.400  -4.060  1.00  0.70
ATOM   1730  C   LYS   113      14.376   0.397  -5.352  1.00  0.75
ATOM   1731  O   LYS   113      15.265   1.219  -5.449  1.00  1.01
ATOM   1732  CB  LYS   113      14.837  -1.773  -4.164  1.00  0.79
ATOM   1733  CG  LYS   113      15.964  -1.871  -3.133  1.00  1.42
ATOM   1734  CD  LYS   113      16.236  -3.341  -2.809  1.00  1.84
ATOM   1735  CE  LYS   113      16.604  -3.478  -1.329  1.00  2.39
ATOM   1736  NZ  LYS   113      17.854  -2.686  -1.170  1.00  2.86
ATOM   1737  H   LYS   113      12.399  -1.618  -3.868  1.00  0.60
ATOM   1738  HA  LYS   113      14.567   0.139  -3.215  1.00  0.81
ATOM   1739 1HB  LYS   113      14.107  -2.545  -3.974  1.00  1.31
ATOM   1740 2HB  LYS   113      15.247  -1.899  -5.154  1.00  1.35
ATOM   1741 1HG  LYS   113      16.860  -1.419  -3.536  1.00  2.02
ATOM   1742 2HG  LYS   113      15.673  -1.354  -2.232  1.00  1.98
ATOM   1743 1HD  LYS   113      15.352  -3.927  -3.017  1.00  1.99
ATOM   1744 2HD  LYS   113      17.055  -3.699  -3.415  1.00  2.20
ATOM   1745 1HE  LYS   113      15.817  -3.073  -0.709  1.00  2.72
ATOM   1746 2HE  LYS   113      16.787  -4.511  -1.080  1.00  2.76
ATOM   1747 1HZ  LYS   113      18.549  -2.987  -1.882  1.00  3.16
ATOM   1748 2HZ  LYS   113      17.643  -1.675  -1.298  1.00  3.24
ATOM   1749 3HZ  LYS   113      18.247  -2.842  -0.220  1.00  3.16
ATOM   1750  N   LYS   114      13.563   0.157  -6.344  1.00  0.71
ATOM   1751  CA  LYS   114      13.715   0.900  -7.628  1.00  0.89
ATOM   1752  C   LYS   114      13.643   2.410  -7.382  1.00  1.07
ATOM   1753  O   LYS   114      14.092   3.200  -8.187  1.00  1.31
ATOM   1754  CB  LYS   114      12.539   0.442  -8.493  1.00  0.92
ATOM   1755  CG  LYS   114      12.639   1.088  -9.877  1.00  1.45
ATOM   1756  CD  LYS   114      13.843   0.512 -10.626  1.00  1.77
ATOM   1757  CE  LYS   114      13.881   1.081 -12.047  1.00  2.49
ATOM   1758  NZ  LYS   114      13.015   0.173 -12.848  1.00  3.00
ATOM   1759  H   LYS   114      12.853  -0.511  -6.245  1.00  0.71
ATOM   1760  HA  LYS   114      14.646   0.640  -8.106  1.00  1.01
ATOM   1761 1HB  LYS   114      12.565  -0.634  -8.594  1.00  1.01
ATOM   1762 2HB  LYS   114      11.612   0.738  -8.026  1.00  1.08
ATOM   1763 1HG  LYS   114      11.736   0.885 -10.435  1.00  2.02
ATOM   1764 2HG  LYS   114      12.763   2.155  -9.767  1.00  1.95
ATOM   1765 1HD  LYS   114      14.752   0.779 -10.105  1.00  2.13
ATOM   1766 2HD  LYS   114      13.757  -0.562 -10.673  1.00  2.16
ATOM   1767 1HE  LYS   114      13.486   2.088 -12.057  1.00  2.90
ATOM   1768 2HE  LYS   114      14.888   1.067 -12.431  1.00  2.95
ATOM   1769 1HZ  LYS   114      13.275  -0.816 -12.650  1.00  3.22
ATOM   1770 2HZ  LYS   114      12.019   0.327 -12.593  1.00  3.37
ATOM   1771 3HZ  LYS   114      13.147   0.371 -13.860  1.00  3.40
ATOM   1772  N   ARG   115      13.081   2.817  -6.276  1.00  1.09
ATOM   1773  CA  ARG   115      12.981   4.276  -5.985  1.00  1.40
ATOM   1774  C   ARG   115      14.035   4.685  -4.953  1.00  1.25
ATOM   1775  O   ARG   115      14.475   5.817  -4.918  1.00  1.55
ATOM   1776  CB  ARG   115      11.574   4.473  -5.419  1.00  1.86
ATOM   1777  CG  ARG   115      11.352   5.953  -5.107  1.00  2.43
ATOM   1778  CD  ARG   115      11.441   6.768  -6.399  1.00  2.92
ATOM   1779  NE  ARG   115      12.643   7.631  -6.233  1.00  3.45
ATOM   1780  CZ  ARG   115      13.011   8.429  -7.198  1.00  3.99
ATOM   1781  NH1 ARG   115      12.110   9.009  -7.943  1.00  4.34
ATOM   1782  NH2 ARG   115      14.278   8.648  -7.418  1.00  4.52
ATOM   1783  H   ARG   115      12.722   2.164  -5.639  1.00  1.00
ATOM   1784  HA  ARG   115      13.096   4.849  -6.890  1.00  1.68
ATOM   1785 1HB  ARG   115      10.844   4.144  -6.145  1.00  2.10
ATOM   1786 2HB  ARG   115      11.467   3.896  -4.513  1.00  2.20
ATOM   1787 1HG  ARG   115      10.375   6.084  -4.664  1.00  2.80
ATOM   1788 2HG  ARG   115      12.108   6.294  -4.416  1.00  2.87
ATOM   1789 1HD  ARG   115      11.562   6.109  -7.249  1.00  3.27
ATOM   1790 2HD  ARG   115      10.560   7.380  -6.520  1.00  3.17
ATOM   1791  HE  ARG   115      13.158   7.600  -5.400  1.00  3.72
ATOM   1792 1HH1 ARG   115      11.139   8.842  -7.776  1.00  4.25
ATOM   1793 2HH1 ARG   115      12.391   9.620  -8.683  1.00  4.92
ATOM   1794 1HH2 ARG   115      14.969   8.204  -6.848  1.00  4.53
ATOM   1795 2HH2 ARG   115      14.559   9.259  -8.158  1.00  5.12
ATOM   1796  N   THR   116      14.440   3.774  -4.114  1.00  1.09
ATOM   1797  CA  THR   116      15.464   4.113  -3.083  1.00  1.33
ATOM   1798  C   THR   116      16.792   3.424  -3.409  1.00  1.97
ATOM   1799  O   THR   116      17.753   4.059  -3.797  1.00  2.63
ATOM   1800  CB  THR   116      14.894   3.581  -1.768  1.00  1.60
ATOM   1801  OG1 THR   116      14.509   2.223  -1.934  1.00  2.17
ATOM   1802  CG2 THR   116      13.677   4.413  -1.361  1.00  1.81
ATOM   1803  H   THR   116      14.071   2.867  -4.159  1.00  1.08
ATOM   1804  HA  THR   116      15.598   5.181  -3.022  1.00  1.64
ATOM   1805  HB  THR   116      15.645   3.650  -0.996  1.00  2.12
ATOM   1806  HG1 THR   116      14.286   1.871  -1.070  1.00  2.53
ATOM   1807 1HG2 THR   116      12.961   4.421  -2.170  1.00  2.19
ATOM   1808 2HG2 THR   116      13.222   3.981  -0.482  1.00  2.15
ATOM   1809 3HG2 THR   116      13.988   5.425  -1.146  1.00  2.26
ATOM   1810  N   GLY   117      16.854   2.130  -3.253  1.00  2.26
ATOM   1811  CA  GLY   117      18.120   1.404  -3.550  1.00  3.23
ATOM   1812  C   GLY   117      19.233   1.921  -2.631  1.00  3.72
ATOM   1813  O   GLY   117      19.092   2.961  -2.019  1.00  3.64
ATOM   1814  H   GLY   117      16.068   1.637  -2.937  1.00  2.09
ATOM   1815 1HA  GLY   117      17.977   0.346  -3.383  1.00  3.62
ATOM   1816 2HA  GLY   117      18.398   1.568  -4.581  1.00  3.63
ATOM   1817  N   PRO   118      20.310   1.175  -2.560  1.00  4.60
ATOM   1818  CA  PRO   118      21.451   1.577  -1.700  1.00  5.37
ATOM   1819  C   PRO   118      22.227   2.731  -2.340  1.00  5.55
ATOM   1820  O   PRO   118      22.384   3.786  -1.756  1.00  5.89
ATOM   1821  CB  PRO   118      22.306   0.317  -1.622  1.00  6.27
ATOM   1822  CG  PRO   118      21.971  -0.466  -2.855  1.00  6.17
ATOM   1823  CD  PRO   118      20.567  -0.092  -3.259  1.00  5.22
ATOM   1824  HA  PRO   118      21.107   1.850  -0.720  1.00  5.51
ATOM   1825 1HB  PRO   118      23.355   0.576  -1.616  1.00  6.75
ATOM   1826 2HB  PRO   118      22.056  -0.252  -0.739  1.00  6.72
ATOM   1827 1HG  PRO   118      22.664  -0.219  -3.648  1.00  6.41
ATOM   1828 2HG  PRO   118      22.017  -1.523  -2.643  1.00  6.76
ATOM   1829 1HD  PRO   118      20.506   0.044  -4.331  1.00  5.16
ATOM   1830 2HD  PRO   118      19.866  -0.844  -2.932  1.00  5.37
ATOM   1831  N   ALA   119      22.709   2.539  -3.534  1.00  5.74
ATOM   1832  CA  ALA   119      23.475   3.622  -4.218  1.00  6.37
ATOM   1833  C   ALA   119      24.591   4.146  -3.307  1.00  7.12
ATOM   1834  O   ALA   119      24.966   5.300  -3.371  1.00  7.52
ATOM   1835  CB  ALA   119      22.448   4.721  -4.491  1.00  6.62
ATOM   1836  H   ALA   119      22.566   1.682  -3.982  1.00  5.74
ATOM   1837  HA  ALA   119      23.885   3.264  -5.148  1.00  6.47
ATOM   1838 1HB  ALA   119      21.460   4.357  -4.254  1.00  6.78
ATOM   1839 2HB  ALA   119      22.670   5.582  -3.880  1.00  6.82
ATOM   1840 3HB  ALA   119      22.489   5.000  -5.534  1.00  6.79
ATOM   1841  N   ALA   120      25.124   3.307  -2.461  1.00  7.64
ATOM   1842  CA  ALA   120      26.215   3.761  -1.551  1.00  8.64
ATOM   1843  C   ALA   120      27.460   4.132  -2.361  1.00  9.09
ATOM   1844  O   ALA   120      27.724   5.315  -2.496  1.00  9.37
ATOM   1845  CB  ALA   120      26.501   2.561  -0.648  1.00  9.17
ATOM   1846  OXT ALA   120      28.127   3.226  -2.833  1.00  9.38
ATOM   1847  H   ALA   120      24.808   2.380  -2.425  1.00  7.54
ATOM   1848  HA  ALA   120      25.887   4.600  -0.958  1.00  8.91
ATOM   1849 1HB  ALA   120      25.626   1.928  -0.604  1.00  9.51
ATOM   1850 2HB  ALA   120      27.332   2.000  -1.047  1.00  9.24
ATOM   1851 3HB  ALA   120      26.744   2.908   0.345  1.00  9.40
TER   
