# Supplementary material for: Structural footprinting in protein structure comparison: the impact of structural fragments
Source: BMC Struct Biol. 2007 Aug 9;7:53. doi: 10.1186/1472-6807-7-53 (PMC2082327; doi:10.1186/1472-6807-7-53)
Supplement: Additional file 3 — The Python code for the SSEF and SEGF methods. An archive that contains the Python code and auxiliary files necessary to compute: (i) the SEGF footprint from a PDB file of a structure; (ii) the SSEF footprint from a PDB file of a structure; (iii) structural similarity score given PDB files of structures using either SSEF, SEGF or SSEF+SEGF method. [file 1472-6807-7-53-S3.zip › 1mek00.segf]

0.0137 0.4332 0.0012 0.1461 0.0000 0.5019 0.0000 0.1518 0.0731 0.0314 0.1817 0.0061 0.2117 0.6717 0.1528 0.0000 0.3925 0.0132 0.1177 0.1741 0.3421 1.1821 0.2765 0.3127 0.6808 0.6963 0.0142 0.1894 0.0000 0.1502 0.0018 0.0007 0.0321 0.0008 0.0029 0.4675 0.0000 0.1862 0.1046 0.0000 0.0000 0.0009 0.0000 0.0000 0.2312 0.1700 0.0000 0.0754 0.0000 0.0012 0.4177 0.2667 0.0501 0.4062 0.0193 0.0000 0.6788 0.4828 0.5062 0.3798 1.0316 0.0000 0.0000 1.0788 0.3556 0.1627 0.4851 0.0000 0.0000 0.0000 0.0000 0.0000 0.0145 0.3311 0.0000 0.7689 0.1054 0.4851 0.0154 0.3465 0.5612 0.0039 0.0000 0.0000 0.0834 0.0014 0.0000 0.0000 0.0000 0.2478 0.7191 0.2177 0.1557 0.0000 0.0000 0.0000 1.8526 0.3660 1.6387 0.3840 0.7772 0.0000 0.0019 0.0000 1.1000 1.7652 0.0018 0.0025 0.0000 1.8074 1.4794 0.0347 0.2827 0.0314 0.2471 0.0000 0.0070 0.0548 0.0000 0.0000 0.6843 0.1320 0.6699 0.0000 0.5486 0.0503 0.8618 0.1257 0.0000 0.5489 0.0834 0.0000 0.8348 0.0000 0.0000 0.2205 0.6015 0.1486 1.3833 0.9870 0.0198 0.0000 0.0021 0.4272 0.0173 0.0000 0.2713 0.9315 0.1016 0.4034 0.0178 0.0273 0.4430 0.1091 0.2728 0.0000 0.2682 0.5289 0.0000 0.8943 1.2053 0.9506 0.1176 0.0166 0.0000 0.7186 0.0133 0.1578 0.4301 0.0800 0.0000 0.0000 0.0094 0.1395 0.5773 0.0000 0.0009 0.3943 0.0000 0.0000 0.0000 0.3702 0.0000 0.5240 0.0905 0.4665 0.0657 0.0000 0.9233 0.7242 0.3270 0.7500 1.1061 0.2253 0.0055 0.0587 0.0055 0.0000 0.0000 0.0000 0.1064 0.0000 0.0000 0.2250 0.1529 1.1468 0.8994 0.4592 0.0093 0.6550 0.0266 0.0000 0.9008 0.0000 0.6961 1.3415 0.0029 0.0160 0.0942 0.0000 0.0033 0.0000 1.6053 0.0000 1.3007 1.0088 0.2169 1.9245 0.4880 0.2784 0.4949 0.7136 0.5975 0.1888 0.0436 1.1928 0.1558 0.0374 0.5989 1.2553 0.8442 0.0000 0.0005 0.0000 0.2300 0.0000 0.3044 0.0000 0.0003 0.3859 0.0000 0.0796 1.0687 0.4146 0.6702 0.0000 0.5461 0.0000 0.3319 0.4351 0.0000 0.0327 0.7489 0.6680 0.0060 0.0491 0.5720 0.0700 0.9681 0.0070 0.4574 0.0000 0.3785 0.4867 0.0000 1.3227 0.0004 0.7352 0.5301 0.0000 0.9260 0.0000 0.4709 1.4111 0.0000 0.0000 0.0875 0.0265 0.0115 0.0109 0.0000 0.0000 0.0709 0.0000 0.0435 0.0107 0.0000 0.0000 1.0728 0.0000
