# Supplementary material for: Structural footprinting in protein structure comparison: the impact of structural fragments
Source: BMC Struct Biol. 2007 Aug 9;7:53. doi: 10.1186/1472-6807-7-53 (PMC2082327; doi:10.1186/1472-6807-7-53)
Supplement: Additional file 3 — The Python code for the SSEF and SEGF methods. An archive that contains the Python code and auxiliary files necessary to compute: (i) the SEGF footprint from a PDB file of a structure; (ii) the SSEF footprint from a PDB file of a structure; (iii) structural similarity score given PDB files of structures using either SSEF, SEGF or SSEF+SEGF method. [file 1472-6807-7-53-S3.zip › 1mek00.ssef]

0.0005 0.0057 0.0130 0.0000 0.0150 0.0005 0.0935 0.0000 0.0012 0.0789 0.0092 0.0037 0.0000 0.0689 0.0007 0.0203 0.0000 0.0000 0.0883 0.0055 0.0009 0.0000 0.0000 0.0132 0.0011 0.0000 0.0000 0.0511 0.0000 0.0011 0.0379 0.0000 0.0000 0.0000 0.0357 0.0000 0.0000 0.0000 0.0000 0.1035 0.0000 0.0000 0.0007 0.1116 0.0026 0.0036 0.0241 0.0000 0.2319 0.0290 0.0005 0.0000 0.0000 0.0436 0.0153 0.0053 0.0104 0.0036 0.0000 0.0024 0.0000 0.0000 0.0569 0.0038 0.0000 0.0000 0.0000 0.0405 0.0617 0.0000 0.0311 0.0007 0.0005 0.0000 0.0000 0.0094 0.0000 0.0022 0.0000 0.0024 0.0005 0.0178 0.0000 0.0013 0.0010 0.0102 0.0005 0.0586 0.0009 0.0009 0.1165 0.0616 0.0091 0.0040 0.0000 0.0000 0.1934 0.0000 0.0000 0.0006 0.0000 0.0000 0.0093 0.0010 0.0000 0.0000 0.0000 0.0000 0.2346 0.0000 0.0671 0.1457 0.0000 0.0022 0.4661 0.1169 0.0000 0.0991 0.0069 0.0006 0.0370 0.0000 0.0221 0.0095 0.0443 0.1801 0.0028 0.1963 0.0000 0.0068 0.0022 0.0409 0.0000 0.0021 0.0000 0.0539 0.0000 0.0000 0.0726 0.0340 0.0000 0.0973 0.0129 0.1105 0.0000 0.0000 0.0185 0.0864 0.0000 0.0000 0.0000 0.0000 0.0024 0.0187 0.0090 0.0000 0.0000 0.0000 0.1505 0.0142 0.0113 0.2499 0.0012 0.0000 0.0065 0.0000 0.0010 0.0000 0.0000 0.0000 0.0007 0.0000 0.0000 0.0157 0.0083 0.0000 0.0000 0.0000 0.0007 0.0000 0.0046 0.0048 0.0000 0.0000 0.0021 0.0484 0.0018 0.0023 0.0000 0.0000 0.0011 0.0025 0.0000 0.0000 0.0007 0.0501 0.0103 0.0332 0.0000 0.0019 0.0008 0.0761 0.1430 0.0000 0.0054 0.0000 0.0000 0.0000 0.0151 0.0000 0.0000 0.0000 0.0243 0.0000 0.0000 0.0048 0.0363 0.0000 0.0000 0.0068 0.0000 0.0045 0.0000 0.0000 0.0028 0.0446 0.0032 0.0000 0.0000 0.0000 0.0161 0.0000 0.0000 0.0392 0.0000 0.0392 0.0055 0.0000 0.1418 0.0007 0.0000 0.0000 0.0000 0.0073 0.0000 0.0000 0.0000 0.1012 0.0688 0.0235 0.0000 0.0155 0.0000 0.0051 0.2225 0.0000 0.1144 0.0007 0.1845 0.0209 0.0000 0.0000 0.0073 0.0058 0.0000 0.0019 0.0000 0.0225 0.0000 0.0033 0.0052 0.0682 0.0034 0.1991 0.0151 0.0009 0.0562 0.0028 0.0000 0.0983 0.7663 0.0061 0.3954 0.0000 0.0091 0.0169 0.0431 0.0000 0.0008 0.0000 0.0177 0.0000 0.0348 0.0021 0.0000 0.0000 0.0700 0.0000 0.1186 0.0000 0.6157 0.2021 0.2750 0.1918 0.0085 0.0254 0.0453 0.0000 0.0401 0.2471 0.0000 0.1122 0.0554 0.0000 0.0000 0.0000 0.0010 0.0000 0.0363 0.0000 0.0161 0.0000 0.0000 0.0047 0.0012 0.0000 0.1211 0.0034 0.0054 0.0000 0.0000 0.1433 0.3733 0.0009 0.0007 0.0163 0.3108 0.0090 0.0000 0.5775 0.0019 0.1427 0.0035 0.0757 0.0136 0.0362 0.0144 0.0000 0.0571 0.0000 0.0013 0.0637 0.0058 0.1254 0.0117 0.1390 0.0213 0.1478 0.0000 0.0030 0.0034 0.0113 0.0800 0.0049 0.0205 0.3053 0.1537 0.0000 0.0093 0.0247 0.0009 0.0012 0.0025 0.0011 0.0081 0.0000 0.0000 0.1340 0.0000 0.4000 0.0004 0.0123 0.0072 0.0005 0.0208 0.0000 0.0072 0.1691 0.0000 0.1928 0.0000 0.3246 0.0000 0.0000 0.0000 0.1751 0.0832 0.0019 0.0717 0.0018 0.0060 0.3486 0.0161 0.0000 0.1023 0.1091 0.0778 0.0005 0.1901 0.0073 0.0296 0.5036 0.0000 0.0157 0.1988 0.0000 0.0007 0.0000 0.0000 0.0004 0.1256 0.0000 0.0000 0.0021 0.0246 0.2319 0.6835 0.0000 0.0126 0.0618 0.3422 0.0005 0.0613 0.0000 0.0000 0.0000 0.0175 0.0401 0.0078 0.0000 0.0163 0.0000 0.0060 0.0072 0.0000 0.0072 0.1109 0.0000 0.0978 0.0034 0.0000 0.0051 0.0734 0.0000 0.0000 0.0000 0.0000 0.0000 0.0000 0.0000 0.0000 0.0000 0.0000 0.0000 0.0000 0.0011 0.0000 0.0658 0.0000 0.0000 0.0000 0.0000 0.0076 0.0000 0.0000 0.0000 0.4523 0.0000 0.0000 0.1205 0.0000 0.0000 0.0000 0.0000 0.0000 0.0000 0.0000 0.0000 0.0000 0.0909 0.0000 0.0000 0.0000 0.0000 0.0000 0.0000 0.0000 0.0000 0.0000 0.0000 0.0000 0.0000 0.0000 0.0026 0.1376 0.0330 0.0000 0.2976 0.0000 0.0000 0.0000 0.0065 0.0000 0.0121 0.0000 0.0000 0.0000 0.0000 0.0000 0.0000 0.0000 0.0000 0.1518 0.0000 0.0204 0.0000 0.0000 0.0000 0.0000 0.0000 0.0000 0.0000 0.0000 0.0000 0.0027 0.0000 0.0000 0.0164 0.0187 0.0000 0.0155 0.0000 0.0000 0.0000 0.0761 0.0000 0.0000 0.0460 0.0000 0.0000 0.3059 0.0000 0.0000 0.0000 0.0000 0.0000 0.0000 0.0000 0.0428 0.0000 0.0000 0.0000 0.0000 0.0000 0.0000 0.0000 0.0000 0.0000 0.0000 0.0000 0.0000 0.0032 0.0000 0.0000 0.0000 0.0000 0.2665 0.0000 0.0000 0.0028 0.0140 0.0000 0.0000 0.0098 0.0000 0.0564 0.0000 0.0000 0.0000 0.0000 0.0000 0.0088 0.0187 0.0049 0.0000 0.0000 0.0000 0.0000 0.0000 0.0000 0.0000 0.0000 0.0026 0.0000 0.0000 0.0000 0.2065 0.0000 0.0000 0.0026 0.0000 0.0000 0.0000 0.0247 0.0000 0.0000 0.0000 0.0000 0.0000 0.0000 0.0000 0.2926 0.0000 0.0000 0.0000 0.0180 0.0000 0.1253 0.0000 0.0000 0.0000 0.0000 0.0000 0.0000 0.0000 0.0000 0.0667 0.0000 0.0000 0.0164 0.0000 0.0000 0.0019 0.0000 0.0000 0.0000 0.0220 0.0000 0.0000 0.0000 0.0000 0.0000 0.0000 0.0185 0.1492 0.0000 0.0000 0.2977 0.0490 0.0012 0.0121 0.0000 0.0000 0.0345 0.0027 0.0052 0.0000 0.0000 0.0020 0.0013 0.0000 0.1065 0.0000 0.1508 0.0026 0.0503 0.2452 0.0039 0.0289 0.0000 0.0000 0.4867 0.3200 0.1633 0.1745 0.0204 0.0000 0.0346 0.0587 0.4397 0.0088 0.3969 0.0000 0.0144 0.2232 0.0320 0.0193 0.0314 0.0005 0.2409 0.0000 0.2048 0.0073 0.0000 0.0463 0.0030 0.0204 0.0049 0.0008 0.0028 0.0087 0.0119 0.0045 0.0000 0.1871 0.1319 0.0079 0.0027 0.0394 0.1069 0.0000 0.1292 0.1167 0.0012 0.0165 0.0056 0.0409 0.0008 0.0281 0.0520 0.0116 0.0007 0.0098 0.0348 0.0049 0.0123 0.0000 0.0180 0.0009 0.0700 0.2910 0.0000 0.0529 0.5426 0.0111 0.1337 0.3037 0.1846 0.0007 0.0000 0.0027 0.0563 0.0527 0.2598 0.0365 0.0005 0.1017 0.0000 0.0018 0.2307 0.0010 0.3306 0.0445 0.0322 0.0605 0.0000 0.0385 0.0042 0.0000 0.0046 0.0174 0.1491 0.0000 0.3234 0.0000 0.0323 0.1004 0.0000 0.0044 0.0088 0.0026 0.0000 0.0008 0.0000 0.0035 0.0000 0.0274 0.0021 0.0258 0.0313 0.0086 0.0562 0.0192 0.1675 0.0005 0.0093 0.0685 0.0090 0.2981 0.0080 0.0003 0.0000 0.0000 0.2922 0.0082 0.2622 0.0004 0.0158 0.0052 0.0047 0.0179 0.0173 0.0074 0.1060 0.0077 0.0035 0.4443 0.0453 0.0232 0.0284 0.1165 0.0000 0.0170 0.0789 0.0051 0.0009 0.0000 0.0000 0.0148 0.0000 0.0000 0.0026 0.0000 0.0000 0.0000 0.0860 0.0000 0.0000 0.0703 0.1065 0.0482 0.0000 0.4204 0.0158 0.0851 0.0038 0.0000 0.0017 0.0938 0.0000 0.0017 0.0000 0.0009 0.0940 0.0000 0.0006 0.0000 0.0000 0.0007 0.0000 0.3578 0.1072 0.0000 0.0000 0.0071 0.0068 0.0000 0.0109 0.3078 0.0670 0.0350 0.2969 0.0009 0.0014 0.0000 0.0000 0.0076 0.2393 0.0029 0.0000 0.0071 0.3536 0.0000 0.0036 0.0036 0.0000 0.0099 0.0254 0.0015 0.0802 0.0000 0.0000 0.0106 0.0083 0.0000 0.0000 0.0000 0.0010 0.3528 0.0000 0.0045 0.2529 0.0007 0.0211 0.0000 0.0131 0.0021 0.0006 0.1522 0.0000 0.3796 0.0000 0.0131 0.0000 0.5630 0.0000 0.1796 0.0228 0.0006 0.0876 0.0000 0.0000 0.0000 0.0000 0.0000 0.0055 0.0201 0.0386 0.0000 0.0000 0.0012 0.0807 0.0000 0.0388 0.1083 0.0000 0.0000 0.0078 0.0047 0.0012 0.0525 0.0058 0.0042 0.0000 0.0076 0.0000 0.1669 0.0000 0.0008 0.0000 0.0245 0.0000 0.0267 0.0000 0.1303 0.0000 0.0000 0.0012 0.0000 0.0000 0.0000 0.0000 0.5170 0.0617 0.0012 0.0000 0.0000 0.0014 0.0396 0.0082 0.0929 0.0301 0.0017 0.0443 0.2304 0.0000 0.1597 0.0109 0.0000 0.0070 0.0000 0.0110 0.1479 0.0008 0.0000 0.0000 0.0000 0.0000 0.0000 0.0000 0.0000 0.6865 0.0027 0.0017 0.0000 0.0000 0.2982 0.0000 0.0000 0.0000 0.0330 0.0000 0.0000 0.1360 0.0004 0.0140 0.2250 0.0005 0.0025 0.0000 0.0229 0.0077 0.0120 0.0811 0.1286 0.0000 0.0307 0.0007 0.1276 0.0000 0.1231 0.0045 0.3225 0.0602 0.0000 0.0005 0.0000 0.0000 0.0007 0.0009 0.0374 0.0022 0.0000 0.0000 0.0000 0.0881 0.0100 0.0273 0.0000 0.0171 0.0371 0.0000 0.0000 0.0000 0.0007 0.0000 0.0000 0.0000 0.0190 0.2963 0.0861 0.1315 0.0000 0.0036 0.0369 0.1597 0.1854 0.1137 0.0760 0.0000 0.0000 0.0041 0.0000 0.0000 0.0000 0.0000 0.0156 0.0000 0.0000 0.0000 0.0000 0.0027 0.3302 0.0000 0.0000 0.0076 0.0030 0.0114 0.2557 0.0000 0.0007 0.0035 0.0985 0.2046 0.0005 0.0000 0.0000 0.0010 0.0000 0.0025 0.0000 0.0315 0.0000 0.0008 0.0000 0.0057 0.0015 0.0058 0.0547 0.0788 0.0042 0.0007 0.0033 0.0000 0.0314 0.0000 0.0105 0.1230 0.0529 0.0093 0.0000 0.0000 0.0077 0.0000 0.0172 0.0000 0.0000 0.2682 0.0000 0.0011 0.0000 0.1851 0.0007 0.0999 0.0000 0.4496 0.0000 0.0156 0.0014 0.0000 0.0000 0.2081 0.1657 0.1062 0.4251 0.0000 0.0202 0.0000 0.0403 0.1433 0.0160 0.0056 0.0477 0.0000 0.0000 0.0000 0.0011 0.0000 0.0006 0.0000 0.0000 0.0000 0.0074 0.0007 0.0000 0.0000 0.0189 0.0387 0.0027 0.0027 0.0201 0.0360 0.0000 0.0247 0.0699 0.0242 0.0013 0.0000 0.0000 0.0000 0.3445 0.0000 0.0000 0.0005 0.0114 0.0000 0.0000 0.0000 0.3145 0.2041 0.0907 0.0010 0.0000 0.0565 0.0049 0.0032 0.0196 0.2957 0.2752 0.0000 0.0280 0.0181 0.0000 0.0000 0.0504 0.0000 0.0687 0.5118 0.0409 0.0069 0.0280 0.0041 0.0000 0.0000 0.0356 0.0027 0.1017 0.0007 0.0036 0.0000 0.0000 0.0000 0.0651 0.2915 0.0559 0.0876 0.0916 0.0000 0.0027 0.0047 0.0000 0.0000 0.0775 0.0342 0.0136 0.0390 0.0376 0.0367 0.0008 0.0000 0.1165 0.0341 0.0046 0.5555 0.0521 0.0017 0.0087 0.0010 0.0598 0.0008 0.0000 0.0971 0.1201 0.0999 0.4630 0.0000 0.0000 0.0012 0.0000 0.0000 0.0000 0.0000 0.1682 0.0430 0.0092 0.0000 0.0000 0.0000 0.0000 0.0000 0.0192 0.0019 0.0000 0.0056 0.0125 0.0000 0.0000 0.0182 0.0000 0.0008 0.0000 0.0000 0.0019 0.1203 0.0000 0.0242 0.0000 0.0000 0.0000 0.0201 0.0000 0.0000 0.0000 0.0000 0.1064 0.0000 0.2739 0.0000 0.0000 0.0000 0.0452 0.0000 0.0000 0.0114 0.0000 0.0019 0.0000 0.1577 0.0057 0.0000 0.0037 0.0000 0.0000 0.0000 0.0000 0.0000 0.0438 0.0138 0.1252 0.0118 0.0000 0.0000 0.0000 0.0095 0.0017 0.1075 0.2505 0.0000 0.0000 0.0000 0.0000 0.0000 0.0000 0.0000 0.0000 0.0000 0.0000 0.0000 0.0000 0.0000 0.0000 0.0000 0.0000 0.0000 0.0150 0.0000 0.5115 0.0000 0.0000 0.0000 0.0000 0.0000 0.0120 0.0000 0.0000 0.0000 0.0000 0.0000 0.0000 0.0000 0.0000 0.0000 0.0000 0.0000 0.0254 0.0000 0.0000 0.0000 0.0016 0.0000 0.0013 0.0061 0.0000 0.0000 0.0000 0.0027 0.0000 0.3356 0.0039 0.0000 0.1433 0.0000 0.0000 0.0000 0.0000 0.1909 0.0000 0.0000 0.0000 0.0000 0.0000 0.0000 0.0000 0.0000 0.0000 0.0033 0.0000 0.0000 0.0000 0.0000 0.0000 0.0000 0.0000 0.0000 0.0000 0.0000 0.0000 0.0000 0.0000 0.0535 0.0000 0.0000 0.0062 0.0000 0.0000 0.0000 0.0000 0.1286 0.0000 0.0000 0.0000 0.0000 0.0000 0.0000 0.0000 0.0154 0.0060 0.0000 0.0000 0.0145 0.0232 0.0000 0.2270 0.0012 0.0000 0.0000 0.0000 0.0000 0.0532 0.0056 0.0000 0.0000 0.0000 0.0000 0.0019 0.0000 0.0000 0.0014 0.0000 0.0000 0.0000 0.0000 0.0000 0.0000 0.0049 0.1258 0.0000 0.0000 0.0000 0.0000 0.0000 0.0000 0.0000 0.0000 0.2058 0.0000 0.0000 0.0000 0.0000 0.0000 0.0015 0.0000 0.0000 0.0000 0.0000 0.0000 0.0781 0.0000 0.2842 0.0000 0.2202 0.0000 0.0000 0.0182 0.0000 0.0000 0.0000 0.0056 0.0140 0.0000 0.0000 0.0000 0.0000 0.0000 0.0214 0.0000 0.0000 0.0000 0.0000 0.0000 0.0000 0.0000 0.0000 0.0133 0.0000 0.0000 0.0000 0.0000 0.0027 0.0000
