# Supplementary material for: Structural footprinting in protein structure comparison: the impact of structural fragments
Source: BMC Struct Biol. 2007 Aug 9;7:53. doi: 10.1186/1472-6807-7-53 (PMC2082327; doi:10.1186/1472-6807-7-53)
Supplement: Additional file 3 — The Python code for the SSEF and SEGF methods. An archive that contains the Python code and auxiliary files necessary to compute: (i) the SEGF footprint from a PDB file of a structure; (ii) the SSEF footprint from a PDB file of a structure; (iii) structural similarity score given PDB files of structures using either SSEF, SEGF or SSEF+SEGF method. [file 1472-6807-7-53-S3.zip › compute_segf_footprint.py]

#!/usr/bin/env python
import sys, os, getopt
import math
import Numeric as numeric
import struct_footprint_utilities as utils


def usage():
    print "USAGE: python compute_segf_footprint.py -d auxiliary_dir input_filename output_filename\n"

def compute_seg_footprint(struct_filename, models_filename, errors_filename, norm_filename):
    ###--- READ IN MODELS
    models = list()
    infile = open(models_filename, "r")
    lines = infile.readlines()
    infile.close()
    for line in lines:
        fields = line.split()        
        models.append(numeric.array([float(x) for x in fields[4:]]))
    nmodels = len(models)
    
    ###--- READ IN THE STRUCTURE AND EXTRACT STRUCTURAL FRAGMENTS
    (segments, segment_reps) = utils.struct2segments(struct_filename)
    if (len(segments) == 0):
        print "WARNING: no valid backbone segments, all zeroes footprint will be generated!"
    else:
        # normalize segments
        infile = open(norm_filename, "r")
        lines = infile.readlines()
        norm_mean = numeric.array([float(x) for x in lines[0].split()])
        norm_stdev = numeric.array([float(x) for x in lines[1].split()])
        infile.close()            
        segment_reps = (segment_reps - norm_mean)/norm_stdev

    ###--- ADJUST PARAMETERS ACCORDING TO THE AVG. DISTANCE TO THE CLOSEST MODEL GIVEN IN ERRORS FILE
    scale = 0.0
    maxdist = 0.0
    infile = open(errors_filename, "r")
    error = infile.readlines()[0].split()[0]; error = float(error)
    scale = (-1.0*(error**2))/math.log(0.5)
    maxdist = (error*3)**2
    infile.close()
    
    ###--- COMPUTE THE FOOTPRINT
    footprint = numeric.zeros(len(models), numeric.Float)
    for i in range(len(segments)):
        model_counts = utils.segment2model_counts(segment_reps[i], models, scale, maxdist)
        if (model_counts != None):
            footprint += model_counts
        else:
            print "WARNING: segment (%i, %i) is not close to any model and will be ignored!" % segments[i]

    return footprint

###--- MAIN    
if __name__ == "__main__":
    ###--- PARSE COMMAND LINE ARGUMENTS
    try: 
        opts, args = getopt.getopt(sys.argv[1:], "d:") 
    except getopt.GetoptError: 
        # print help information and exit: 
        usage() 
        sys.exit(2) 
    # we assume that the auxiliary files: segf.models, segf.norm, and segf.errors are located in AUX_DIR.
    AUX_DIR = os.getcwd()
    for o, a in opts: 
        if o == "-d": 
            AUX_DIR = a
    MODELS_FILENAME = "%s/%s" % (AUX_DIR, "segf.models")
    ERRORS_FILENAME = "%s/%s" % (AUX_DIR, "segf.errors")
    NORM_FILENAME = "%s/%s" % (AUX_DIR, "segf.norm")
    # read input and output file names
    if (len(args) == 2):
        INPUT_FILENAME, OUTPUT_FILENAME = args
    else:
        usage()
        sys.exit(2)    
    
    ###--- COMPUTE THE FOOTPRINT
    footprint = compute_seg_footprint(INPUT_FILENAME, MODELS_FILENAME, ERRORS_FILENAME, NORM_FILENAME)
        
    ###--- WRITE OUT THE FOOTPRINT
    outfile = open(OUTPUT_FILENAME, "w")
    outfile.write(" ".join(["%.4f" % x for x in footprint]))
    outfile.close()
    
