# Supplementary material for: Structural footprinting in protein structure comparison: the impact of structural fragments
Source: BMC Struct Biol. 2007 Aug 9;7:53. doi: 10.1186/1472-6807-7-53 (PMC2082327; doi:10.1186/1472-6807-7-53)
Supplement: Additional file 3 — The Python code for the SSEF and SEGF methods. An archive that contains the Python code and auxiliary files necessary to compute: (i) the SEGF footprint from a PDB file of a structure; (ii) the SSEF footprint from a PDB file of a structure; (iii) structural similarity score given PDB files of structures using either SSEF, SEGF or SSEF+SEGF method. [file 1472-6807-7-53-S3.zip › compute_ssef_footprint.py]

#!/usr/bin/env python
import sys, os, getopt
import math
import Numeric as numeric
import struct_footprint_utilities as utils

def usage():
    print "USAGE: python compute_ssef_footprint.py -d auxiliary_dir input_filename output_filename\n"
    
def compute_sse_footprint(struct_filename, models_filename, errors_filename, norm_filename, dssp_filename):
    ###--- READ IN MODELS
    type2models = dict()
    infile = open(models_filename, "r")
    lines = infile.readlines()
    for line in lines:
        fields = line.split()
        if (not type2models.has_key(fields[0])):
            type2models[fields[0]] = list()
        type2models[fields[0]].append(numeric.array([float(x) for x in fields[2:]]))
    infile.close()
        
    ###--- READ IN THE STRUCTURE AND EXTRACT STRUCTURAL FRAGMENTS
    (sse_types, sse_vectors, sse_seqnums) = utils.struct2sse_vectors(struct_filename, dssp_filename)
    (sse_triplet_types, sse_triplet_reps) = utils.sse_vectors2triplets(sse_types, sse_vectors)
    nsse_triplets = len(sse_triplet_reps)
    if (nsse_triplets == 0):
        print "WARNING: no valid sse triplets, all zeroes footprint will be generated!"
    else:
        # normalize sse triplets
        infile = open(norm_filename, "r")
        lines = infile.readlines()
        norm_mean = numeric.array([float(x) for x in lines[0].split()])
        norm_stdev = numeric.array([float(x) for x in lines[1].split()])
        infile.close()            
        sse_triplet_reps = (sse_triplet_reps - norm_mean)/norm_stdev

    ###--- ADJUST PARAMETERS ACCORDING TO THE AVG. DISTANCE TO THE CLOSEST MODEL GIVEN IN ERRORS FILE
    type2scale = dict()
    type2maxdist = dict()
    infile = open(errors_filename, "r")   
    lines = infile.readlines()
    for line in lines:
        (ssetype, error) = line.split()
        error = float(error)
        type2scale[ssetype] = (-1.0*(error**2))/math.log(0.5)
        type2maxdist[ssetype] = error*3
    infile.close()
    
    ###--- COMPUTE THE FOOTPRINT
    types = type2models.keys(); types.sort()
    type2footprint = dict()
    for sse_triplet_type in types:
        type2footprint[sse_triplet_type] = numeric.zeros(len(type2models[sse_triplet_type]), numeric.Float64)    
    for i in range(nsse_triplets):
        sse_triplet_rep = sse_triplet_reps[i]
        sse_triplet_type = sse_triplet_types[i]
        maxdist = type2maxdist[sse_triplet_type]**2
        scale = type2scale[sse_triplet_type]
        temp = utils.dist(sse_triplet_rep, type2models[sse_triplet_type])**2
        temp = numeric.where(temp <= maxdist, temp, maxdist+1)
        temp = numeric.where(temp <= maxdist, numeric.exp((-1.0*temp)/scale), 0.0)
        if (numeric.sum(temp) > 10e-16):
            temp = temp/numeric.sum(temp)
            type2footprint[sse_triplet_type] += temp
        else:            
            print "WARNING: triplet %i is not close to any model and will be ignored!" % i

    ###--- RETURN THE FOOTPRINT
    footprint = list()
    for sse_triplet_type in types:
        footprint.extend(type2footprint[sse_triplet_type])
    footprint = numeric.array(footprint)

    return footprint

###--- MAIN    
if __name__ == "__main__":
    ###--- PARSE COMMAND LINE ARGUMENTS
    try: 
        opts, args = getopt.getopt(sys.argv[1:], "d:") 
    except getopt.GetoptError: 
        # print help information and exit: 
        usage() 
        sys.exit(2) 
    # we assume that the auxiliary files: ssef.models, ssef.norm, and ssef.errors are located in AUX_DIR.
    # we also assume that the DSSP executable is located in AUX_DIR
    AUX_DIR = os.getcwd()
    for o, a in opts: 
        if o == "-d": 
            AUX_DIR = a
    MODELS_FILENAME = "%s/%s" % (AUX_DIR, "ssef.models")
    ERRORS_FILENAME = "%s/%s" % (AUX_DIR, "ssef.errors")
    NORM_FILENAME = "%s/%s" % (AUX_DIR, "ssef.norm")
    DSSP_LOCATION = "%s/%s" % (AUX_DIR, "dssp")
    
    # read input and output file names
    if (len(args) == 2):
        INPUT_FILENAME, OUTPUT_FILENAME = args
    else:
        usage()
        sys.exit(2)

    ###--- COMPUTE THE FOOTPRINT
    footprint = compute_sse_footprint(INPUT_FILENAME, MODELS_FILENAME, ERRORS_FILENAME, NORM_FILENAME, DSSP_LOCATION)
        
    ###--- WRITE OUT THE FOOTPRINT
    outfile = open(OUTPUT_FILENAME, "w")
    outfile.write(" ".join(["%.4f" % x for x in footprint]))    
    outfile.close()

    
