# Supplementary material for: Structural footprinting in protein structure comparison: the impact of structural fragments
Source: BMC Struct Biol. 2007 Aug 9;7:53. doi: 10.1186/1472-6807-7-53 (PMC2082327; doi:10.1186/1472-6807-7-53)
Supplement: Additional file 3 — The Python code for the SSEF and SEGF methods. An archive that contains the Python code and auxiliary files necessary to compute: (i) the SEGF footprint from a PDB file of a structure; (ii) the SSEF footprint from a PDB file of a structure; (iii) structural similarity score given PDB files of structures using either SSEF, SEGF or SSEF+SEGF method. [file 1472-6807-7-53-S3.zip › compute_struct_sim.py]

#!/usr/bin/env python
import sys, os, getopt
import Numeric as numeric
from compute_seg_footprint import *
from compute_sse_footprint import *

"""
Computes structural similarity between two structures using the specified method: ssef, segf or ssef_segf. The
similarity is given by 1.0-dist.
"""

def usage():
    print "USAGE: python compute_struct_sim.py -d auxiliary_dir method pdbA_filename pdbB_filename\n"


###--- MAIN    
if __name__ == "__main__":
    ###--- PARSE COMMAND LINE ARGUMENTS
    try: 
        opts, args = getopt.getopt(sys.argv[1:], "d:") 
    except getopt.GetoptError: 
        # print help information and exit: 
        usage() 
        sys.exit(2) 
    # we assume that the auxiliary files: segf.models, segf.norm, and segf.errors are located in AUX_DIR.
    AUX_DIR = os.getcwd()
    for o, a in opts: 
        if o == "-d": 
            AUX_DIR = a
    # SEGF aux files
    SEGF_MODELS_FILENAME = "%s/%s" % (AUX_DIR, "segf.models")
    SEGF_ERRORS_FILENAME = "%s/%s" % (AUX_DIR, "segf.errors")
    SEGF_NORM_FILENAME = "%s/%s" % (AUX_DIR, "segf.norm")
    DSSP_LOCATION = "%s/%s" % (AUX_DIR, "dssp")
    # SSEF aux files
    SSEF_MODELS_FILENAME = "%s/%s" % (AUX_DIR, "ssef.models")
    SSEF_ERRORS_FILENAME = "%s/%s" % (AUX_DIR, "ssef.errors")
    SSEF_NORM_FILENAME = "%s/%s" % (AUX_DIR, "ssef.norm")
    # read PDB filenames
    if (len(args) == 3):
        METHOD, PDBA_FILENAME, PDBB_FILENAME = args
    else:
        usage()
        sys.exit(2)

    #--- COMPUTE FOOTPRINTS AND DISTANCES
    if (METHOD == 'ssef'):
        ssefA = compute_sse_footprint(PDBA_FILENAME, SSEF_MODELS_FILENAME, SSEF_ERRORS_FILENAME, SSEF_NORM_FILENAME, DSSP_LOCATION)
        ssefB = compute_sse_footprint(PDBB_FILENAME, SSEF_MODELS_FILENAME, SSEF_ERRORS_FILENAME, SSEF_NORM_FILENAME, DSSP_LOCATION)
        dist_ssef = (1.0 - utils.vector_corrcoef(ssefA, ssefB))/2.0
        sim_ssef = 1.0 - dist_ssef
        print "STRUCT_SIM_SCORE: %e" % sim_ssef        
    elif (METHOD == 'segf'):
        segfA = compute_seg_footprint(PDBA_FILENAME, SEGF_MODELS_FILENAME, SEGF_ERRORS_FILENAME, SEGF_NORM_FILENAME)
        segfB = compute_seg_footprint(PDBB_FILENAME, SEGF_MODELS_FILENAME, SEGF_ERRORS_FILENAME, SEGF_NORM_FILENAME)
        dist_segf = (1.0 - utils.vector_corrcoef(segfA, segfB))/2.0
        sim_segf = 1.0 - dist_segf   
        print "STRUCT_SIM_SCORE: %e" % sim_segf        
    elif (METHOD == 'ssef_segf'):
        # SSEF similarity
        ssefA = compute_sse_footprint(PDBA_FILENAME, SSEF_MODELS_FILENAME, SSEF_ERRORS_FILENAME, SSEF_NORM_FILENAME, DSSP_LOCATION)
        ssefB = compute_sse_footprint(PDBB_FILENAME, SSEF_MODELS_FILENAME, SSEF_ERRORS_FILENAME, SSEF_NORM_FILENAME, DSSP_LOCATION)
        dist_ssef = (1.0 - utils.vector_corrcoef(ssefA, ssefB))/2.0
        sim_ssef = 1.0 - dist_ssef
        # SEGF similarity
        segfA = compute_seg_footprint(PDBA_FILENAME, SEGF_MODELS_FILENAME, SEGF_ERRORS_FILENAME, SEGF_NORM_FILENAME)
        segfB = compute_seg_footprint(PDBB_FILENAME, SEGF_MODELS_FILENAME, SEGF_ERRORS_FILENAME, SEGF_NORM_FILENAME)
        dist_segf = (1.0 - utils.vector_corrcoef(segfA, segfB))/2.0
        sim_segf = 1.0 - dist_segf
        # combine
        sim_ssef_segf = 7.28*sim_ssef + 3.72*sim_segf - 7.26
        print "STRUCT_SIM_SCORE: %e" % sim_ssef_segf
