# Supplementary material for: Structural footprinting in protein structure comparison: the impact of structural fragments
Source: BMC Struct Biol. 2007 Aug 9;7:53. doi: 10.1186/1472-6807-7-53 (PMC2082327; doi:10.1186/1472-6807-7-53)
Supplement: Additional file 3 — The Python code for the SSEF and SEGF methods. An archive that contains the Python code and auxiliary files necessary to compute: (i) the SEGF footprint from a PDB file of a structure; (ii) the SSEF footprint from a PDB file of a structure; (iii) structural similarity score given PDB files of structures using either SSEF, SEGF or SSEF+SEGF method. [file 1472-6807-7-53-S3.zip › README]

PURPOSE:
--------
Python code to compute a SEG footprint from a PDB file. 

FILES CONTAINED IN THIS DISTRIBUTION:
------------------------------------
compute_segf_footprint.py	computes the SEGF footprint given a structure
compute_ssef_footprint.py	computes the SSEF footprint given a structure
compute_struct_sim.py		computes structural similarity between two structures with either:SSEF, SEGF or their combination

struct_footprint_utilities.py	a set of utilities used by the main script

segf.models			set of models
segf.errors			these are average distances of backbone segments to the closest model
				computed from CATH topology representatives; these values are used 
				to adjust the scaling constant which determine what is a contribution 
				of each SEG to a model
segf.norm			normalization values (mean and deviation) used to normalize segment's
				representation

ssef.models 			the same as above for the SEGF method
ssef.errors
ssef.norm

DEPENDENCIES:
------------
In order to be able to use the code you need to install: 
- Python
- Numeric (http://numeric.scipy.org/ under section Older Array Packages:Numeric (version 24.2))
- BioPython (http://www.biopython.org/) 
- DSSP program
The code was tested with BioPython version 1.42.


HOW TO COMPUTE A SEGF/SSEF FOOTPRINT FOR A STRUCTURE
-----------------------------------------------

python compute_segf_footprint.py -d AUX_DIR input_filename output_filename
or
python compute_ssef_footprint.py -d AUX_DIR input_filename output_filename


AUX_DIR 			directory where auxiliary files, segf.models, segf.errors and segf.norm
				are located; if not specified the script assumes these files are 
				located in the current directory; for the SSEF method the AUX_DIR should
				also contain DSSP executable under the name dssp
input_filename			the name of the PDB file with the coordinates of the structure
output_filename			the name where the footprint will be stored

python compute_segf_footprint.py -d ./ 1mek00.pdb 1mek00.segf
python compute_ssef_footprint.py -d ./ 1mek00.pdb 1mek00.ssef

HOW TO COMPARE TWO STRUCTURES
-----------------------------------------------

python compute_struct_sim.py -d AUX_DIR [ssef|segf|ssef_segf] pdbA_filename pdbB_filename

AUX_DIR 			directory where auxiliary files are located; if not specified the script assumes 
				these files are located in the current directory;
pdbA_filename			names of the PDB files
pdbB_filename			

python compute_struct_sim.py -d ./ ssef_segf 1cl8A0.pdb 1cl1A2.pdb
