# Supplementary material for: Structural footprinting in protein structure comparison: the impact of structural fragments
Source: BMC Struct Biol. 2007 Aug 9;7:53. doi: 10.1186/1472-6807-7-53 (PMC2082327; doi:10.1186/1472-6807-7-53)
Supplement: Additional file 4 — The set of training examples used to learn linear combination coefficients. A text file that contains the set of training examples used to learn linear combination coefficients. [file 1472-6807-7-53-S4.txt]

# domainA classificationA domainB classificationB
1fnnB3 1.10.10.10 1lvaA1 1.10.10.10
1uhwA0 1.10.10.10 1hstA0 1.10.10.10
1uhwA0 1.10.10.10 3htsB0 1.10.10.10
1kyzA1 1.10.10.10 1ka8A0 1.10.10.10
1ft9B2 1.10.10.10 1hstA0 1.10.10.10
1omiA3 1.10.10.10 1k78A1 1.10.10.10
1o7fA2 1.10.10.10 1hstA0 1.10.10.10
1hkqA0 1.10.10.10 1d5vA0 1.10.10.10
1t0fA2 1.10.10.10 1ka8A0 1.10.10.10
1cf7B0 1.10.10.10 1hw1A1 1.10.10.10
1uxy03 3.30.465.10 1p4wA0 1.10.10.10
1s05A0 1.20.120.10 3htsB0 1.10.10.10
1j75A0 1.10.10.10 1e44B0 3.10.380.10
1e3mB5 3.40.50.300 3htsB0 1.10.10.10
1hkqA0 1.10.10.10 1jdpA1 3.40.50.2600
1di6A0 3.40.980.10 1aoy00 1.10.10.10
1cf7B0 1.10.10.10 1xnzA0 3.90.230.10
1xgsA2 1.10.10.10 1h29D4 3.90.10.10
1dpuA0 1.10.10.10 1m5wA0 3.20.20.70
1fshA0 1.10.10.10 1k32A4 3.30.750.44
1pufA0 1.10.10.60 1au7B2 1.10.10.60
1gv2A2 1.10.10.60 1ef4A0 1.10.10.60
1gv2A2 1.10.10.60 2ezk00 1.10.10.60
1hlvA2 1.10.10.60 1le8A0 1.10.10.60
1g2hA0 1.10.10.60 1bl0A1 1.10.10.60
1b72A0 1.10.10.60 1mh3A3 1.10.10.60
2tct01 1.10.10.60 1le8A0 1.10.10.60
1iufA2 1.10.10.60 1jggA0 1.10.10.60
1ic8A2 1.10.10.60 1hlvA1 1.10.10.60
1gv2A2 1.10.10.60 1mnmC0 1.10.10.60
1p3wA1 3.90.1150.10 1pb6A1 1.10.10.60
1i0rA0 2.30.110.10 1bl0A2 1.10.10.60
1ftt00 1.10.10.60 1nxkA1 3.30.200.20
1m6yB1 3.40.50.150 1ba500 1.10.10.60
1pufB0 1.10.10.60 1f6vA0 1.10.1180.10
1a2vA1 3.10.450.40 1mnmC0 1.10.10.60
1lfb00 1.10.10.60 1k7cA0 3.40.50.1110
1le8A0 1.10.10.60 1eiwA0 3.40.50.9200
1cg7A0 1.10.30.10 1jt6A1 1.10.10.60
1gr0A2 3.30.360.10 1le8A0 1.10.10.60
1af800 1.10.1200.10 1l0iA0 1.10.1200.10
1dnyA0 1.10.1200.10 1af800 1.10.1200.10
1dnyA0 1.10.1200.10 1l0iA0 1.10.1200.10
1dv5A0 1.10.1200.10 1klpA0 1.10.1200.10
1dv5A0 1.10.1200.10 1l0iA0 1.10.1200.10
1klpA0 1.10.1200.10 1dnyA0 1.10.1200.10
1klpA0 1.10.1200.10 1af800 1.10.1200.10
1dv5A0 1.10.1200.10 1af800 1.10.1200.10
1klpA0 1.10.1200.10 1l0iA0 1.10.1200.10
1dv5A0 1.10.1200.10 1dnyA0 1.10.1200.10
1dv5A0 1.10.1200.10 1my7A0 2.60.40.10
1aym20 2.60.120.20 1af800 1.10.1200.10
7taa01 3.20.20.80 1dv5A0 1.10.1200.10
1klpA0 1.10.1200.10 1am7A0 1.10.530.10
1h34A0 2.10.69.10 1dnyA0 1.10.1200.10
1kk8A4 1.10.183.10 1dnyA0 1.10.1200.10
1hsjA3 1.10.10.10 1l0iA0 1.10.1200.10
1siiA1 3.10.450.40 1af800 1.10.1200.10
1af800 1.10.1200.10 1furB3 1.10.40.30
1pyuB0 2.40.40.20 1dnyA0 1.10.1200.10
1nk4A4 1.10.150.20 1lb2B0 1.10.150.20
1mswD5 1.10.150.20 1bpyA2 1.10.150.20
1nk4A4 1.10.150.20 1a7602 1.10.150.20
1hjp02 1.10.150.20 1bpyA2 1.10.150.20
1b22A0 1.10.150.20 1hjp02 1.10.150.20
1kftA0 1.10.150.20 1bpyA2 1.10.150.20
1iw7D5 1.10.150.20 1jx4A3 1.10.150.20
1a7602 1.10.150.20 1bpyA2 1.10.150.20
1mswD5 1.10.150.20 1hjp02 1.10.150.20
1dgsA6 1.10.150.20 1jx4A3 1.10.150.20
1gwsA2 3.90.10.10 1bpyA2 1.10.150.20
1qqqA0 3.30.572.10 1iw7D5 1.10.150.20
1bvsF2 1.10.150.20 1qp8B1 3.40.50.720
1sbp02 3.40.190.10 1kftA0 1.10.150.20
1jmsA2 1.10.150.20 1lt8A0 3.20.20.330
1b22A0 1.10.150.20 1bjx00 3.40.30.10
1lb2B0 1.10.150.20 1qf6A3 3.30.54.20
1iw7D5 1.10.150.20 1kf6B2 1.10.1060.10
1jmsA2 1.10.150.20 1gtmA1 3.40.192.10
1x9mA4 1.10.150.20 1ekjA0 3.40.1050.10
1bqv00 1.10.150.50 1b4fA0 1.10.150.50
1uqvA0 1.10.150.50 1oxjA1 1.10.150.50
1kw4A0 1.10.150.50 1uqvA0 1.10.150.50
1ji7A0 1.10.150.50 1kw4A0 1.10.150.50
1dxsA0 1.10.150.50 1oxjA1 1.10.150.50
1kw4A0 1.10.150.50 1oxjA1 1.10.150.50
1dxsA0 1.10.150.50 1bqv00 1.10.150.50
1kw4A0 1.10.150.50 1b4fA0 1.10.150.50
1b4fA0 1.10.150.50 1oxjA1 1.10.150.50
1kw4A0 1.10.150.50 1dxsA0 1.10.150.50
1h3gA3 2.60.40.1180 1bqv00 1.10.150.50
1c41A0 3.40.50.960 1bqv00 1.10.150.50
1ji7A0 1.10.150.50 1b35B0 2.60.120.20
1hv8A1 3.40.50.300 1bqv00 1.10.150.50
1uqvA0 1.10.150.50 1kgsA2 1.10.10.10
1ku3A0 1.10.10.10 1bqv00 1.10.150.50
1kw4A0 1.10.150.50 1p32A0 3.10.280.10
1nvtA2 3.40.50.720 1bqv00 1.10.150.50
1uqvA0 1.10.150.50 1jfbA0 1.10.630.10
1oxjA1 1.10.150.50 1vsrA0 3.40.960.10
1m9iA7 1.10.220.10 1a8a02 1.10.220.10
1n00A4 1.10.220.10 1n00A2 1.10.220.10
1axn03 1.10.220.10 1m9iA7 1.10.220.10
1n00A4 1.10.220.10 1a8a02 1.10.220.10
1axn01 1.10.220.10 1n00A2 1.10.220.10
1axn02 1.10.220.10 1a8a02 1.10.220.10
1axn03 1.10.220.10 1a8a02 1.10.220.10
1n00A4 1.10.220.10 1n00A1 1.10.220.10
1n00A4 1.10.220.10 1axn01 1.10.220.10
1axn01 1.10.220.10 1n00A1 1.10.220.10
1axn02 1.10.220.10 1h3zA0 2.30.30.160
1m9iA7 1.10.220.10 1mswD1 1.10.1320.10
1n00A4 1.10.220.10 1eokA0 3.20.20.80
1axn04 1.10.220.10 1w50A1 2.40.70.10
1lqvA0 3.30.500.10 1n00A1 1.10.220.10
1m9iA7 1.10.220.10 1f6yA0 3.20.20.20
1axn01 1.10.220.10 1l3lC2 1.10.10.10
1axn03 1.10.220.10 1jubA1 3.20.20.70
1mo9A1 3.50.50.60 1n00A3 1.10.220.10
1kxoA0 2.40.128.20 1axn01 1.10.220.10
2scpA0 1.10.238.10 1mr8A0 1.10.238.10
1ggzA2 1.10.238.10 1bg1A3 1.10.238.10
1exrA1 1.10.238.10 2cblA2 1.10.238.10
1c07A0 1.10.238.10 1ij5A3 1.10.238.10
1ij5A3 1.10.238.10 1f8hA0 1.10.238.10
1omrA2 1.10.238.10 1ig5A0 1.10.238.10
1k94A0 1.10.238.10 1djxA1 1.10.238.10
1exrA1 1.10.238.10 1j7qA0 1.10.238.10
1fi6A0 1.10.238.10 1ahr00 1.10.238.10
1dtlA2 1.10.238.10 1djxA1 1.10.238.10
1h29D3 3.90.10.10 1g8iB2 1.10.238.10
1dkuB2 3.40.50.2020 1c07A0 1.10.238.10
1psrA0 1.10.238.10 1iuqA2 3.40.1130.10
1jj7A2 3.40.50.300 1jfjA1 1.10.238.10
1k8uA0 1.10.238.10 1l9lA0 1.10.225.10
1la0A2 1.10.238.10 1f7cA0 1.10.555.10
1csn01 3.30.200.20 2pvbA0 1.10.238.10
1dtlA2 1.10.238.10 1dk0A0 3.30.1500.10
1nyaA0 1.10.238.10 1zxq01 2.60.40.10
1vyrA0 3.20.20.70 1hqvA0 1.10.238.10
1r5rA0 1.10.238.20 1c3yA0 1.10.238.20
1dqeA0 1.10.238.20 1ow4A0 1.10.238.20
1ow4A0 1.10.238.20 1c3yA0 1.10.238.20
1oohA0 1.10.238.20 1c3yA0 1.10.238.20
1ow4A0 1.10.238.20 1r5rA0 1.10.238.20
1oohA0 1.10.238.20 1r5rA0 1.10.238.20
1dqeA0 1.10.238.20 1c3yA0 1.10.238.20
1dqeA0 1.10.238.20 1r5rA0 1.10.238.20
1oohA0 1.10.238.20 1dqeA0 1.10.238.20
1oohA0 1.10.238.20 1ow4A0 1.10.238.20
1jqiA1 1.10.540.10 1r5rA0 1.10.238.20
1c3yA0 1.10.238.20 1bfd03 3.40.50.970
1qsmA0 3.40.630.30 1r5rA0 1.10.238.20
1extA2 2.10.50.10 1c3yA0 1.10.238.20
1o94A2 3.40.50.720 1ow4A0 1.10.238.20
1oohA0 1.10.238.20 1ct9A1 3.60.20.10
1oohA0 1.10.238.20 1inlC2 2.30.140.10
3ladA3 3.30.390.30 1c3yA0 1.10.238.20
1oohA0 1.10.238.20 1poiB0 3.40.810.20
1oohA0 1.10.238.20 1pixA3 3.90.226.10
1kxpD1 1.10.246.10 1n5uA3 1.10.246.10
1kxpD3 1.10.246.10 1kxpD1 1.10.246.10
1n5uA6 1.10.246.10 1n5uA2 1.10.246.10
1kxpD4 1.10.246.10 1n5uA1 1.10.246.10
1n5uA2 1.10.246.10 1kxpD4 1.10.246.10
1n5uA6 1.10.246.10 1n5uA5 1.10.246.10
1kxpD4 1.10.246.10 1kxpD5 1.10.246.10
1n5uA2 1.10.246.10 1n5uA3 1.10.246.10
1kxpD2 1.10.246.10 1n5uA2 1.10.246.10
1n5uA6 1.10.246.10 1kxpD3 1.10.246.10
1n5uA6 1.10.246.10 1f9yA0 3.30.70.560
2shpB3 3.90.190.10 1kxpD1 1.10.246.10
1kxpD3 1.10.246.10 1d2nA1 3.40.50.300
1kxpD3 1.10.246.10 1fiqB1 3.30.43.10
1n5uA5 1.10.246.10 1knyA1 3.30.460.10
1kk8A3 1.10.162.10 1n5uA1 1.10.246.10
1jqiA1 1.10.540.10 1kxpD1 1.10.246.10
1n5uA5 1.10.246.10 1o0wA1 1.10.1520.10
1jy5A0 3.90.730.10 1kxpD4 1.10.246.10
1kxpD3 1.10.246.10 1zin00 3.40.50.300
1dw9A1 1.10.260.40 1jftA1 1.10.260.40
1lmb30 1.10.260.40 1jftA1 1.10.260.40
1lmb30 1.10.260.40 1adr00 1.10.260.40
1uxc00 1.10.260.40 1jftA1 1.10.260.40
1lmb30 1.10.260.40 1dw9A1 1.10.260.40
1lmb30 1.10.260.40 1e3oC1 1.10.260.40
1neq00 1.10.260.40 1dw9A1 1.10.260.40
1r6900 1.10.260.40 1e3oC1 1.10.260.40
1r6900 1.10.260.40 1b0nA0 1.10.260.40
1e3oC1 1.10.260.40 1adr00 1.10.260.40
1k1gA0 3.30.1370.10 1uxc00 1.10.260.40
1neq00 1.10.260.40 1b79A0 1.10.860.10
1e3oC1 1.10.260.40 1u4gA1 3.10.170.10
1nz6A0 1.10.287.110 1b0nA0 1.10.260.40
1adr00 1.10.260.40 1k92A3 1.10.287.400
1r6900 1.10.260.40 1l8qA3 1.10.1750.10
1e69A0 3.40.50.300 1jftA1 1.10.260.40
1adr00 1.10.260.40 1g3nC2 1.10.472.10
1uxc00 1.10.260.40 1rypI0 3.60.20.10
1lmb30 1.10.260.40 1b6rA1 3.40.50.20
1c9bA2 1.10.472.10 1bu2A2 1.10.472.10
1f5qB1 1.10.472.10 1g3nC2 1.10.472.10
1f5qB2 1.10.472.10 1aisB2 1.10.472.10
1h1rB2 1.10.472.10 1c9bA1 1.10.472.10
1h1rB2 1.10.472.10 1c9bA2 1.10.472.10
1h4lD0 1.10.472.10 1g3nC2 1.10.472.10
1c9bA1 1.10.472.10 1guxA0 1.10.472.10
1h1rB1 1.10.472.10 1aisB2 1.10.472.10
1f5qB1 1.10.472.10 1guxB0 1.10.472.10
1aisB1 1.10.472.10 1guxB0 1.10.472.10
1h4lD0 1.10.472.10 1mp8A2 1.10.510.10
1efvB0 3.40.50.620 1bu2A2 1.10.472.10
1h1rB2 1.10.472.10 1uu3A1 1.10.510.10
1jfmA0 3.30.500.10 1bu2A2 1.10.472.10
1f5qB2 1.10.472.10 1n1xA0 3.10.130.10
1h1rB1 1.10.472.10 1v5kA0 1.10.418.10
1h4lD0 1.10.472.10 1j54A0 3.30.420.10
1ofzA0 2.120.10.70 1jkw02 1.10.472.10
1a1rA1 2.40.10.120 1guxA0 1.10.472.10
1f5qB1 1.10.472.10 1jj2W0 3.10.440.10
1kr7A0 1.10.490.10 1ash00 1.10.490.10
1hlb00 1.10.490.10 1ngkA0 1.10.490.10
1eca00 1.10.490.10 1mba00 1.10.490.10
1jf3A0 1.10.490.10 1ngkA0 1.10.490.10
1cg5B0 1.10.490.10 1a6m00 1.10.490.10
1ash00 1.10.490.10 1cqxA1 1.10.490.10
1cg5B0 1.10.490.10 1it2A0 1.10.490.10
1hlb00 1.10.490.10 1s69A0 1.10.490.10
1cg5B0 1.10.490.10 1mba00 1.10.490.10
1jf3A0 1.10.490.10 1ithA0 1.10.490.10
1it2A0 1.10.490.10 1kxgA0 2.60.120.40
1qe3A0 3.40.50.1820 1cqxA1 1.10.490.10
1cg5B0 1.10.490.10 1eq3A0 3.10.50.40
1jf3A0 1.10.490.10 1iw7C6 2.40.50.150
1cg5B0 1.10.490.10 1qlaC0 1.20.950.10
1cg5B0 1.10.490.10 1pt6A0 3.40.50.410
1m5zA0 2.30.42.10 1mba00 1.10.490.10
1dlwA0 1.10.490.10 1h7sB1 3.30.565.10
1h1oA2 1.10.760.10 1it2A0 1.10.490.10
1m7yA1 3.90.1150.10 1cqxA1 1.10.490.10
1ixsA0 1.10.8.10 1g4aE2 1.10.8.10
1cuk03 1.10.8.10 1a5t02 1.10.8.10
1ixsA0 1.10.8.10 1otrA0 1.10.8.10
1ixsA0 1.10.8.10 1a5t02 1.10.8.10
1ifyA0 1.10.8.10 1cuk03 1.10.8.10
1ifyA0 1.10.8.10 1e94E2 1.10.8.10
1cuk03 1.10.8.10 1bvsA3 1.10.8.10
1ixsA0 1.10.8.10 1ifyA0 1.10.8.10
1bvsA3 1.10.8.10 1oaiA0 1.10.8.10
1ixsA0 1.10.8.10 1oaiA0 1.10.8.10
1ixsA0 1.10.8.10 1am200 2.170.16.10
1a5t02 1.10.8.10 1kgsA1 3.40.50.2300
1e2kA0 3.40.50.300 1g4aE2 1.10.8.10
1cuk03 1.10.8.10 1nlfA0 3.40.50.300
1i8nA0 3.50.4.10 1oaiA0 1.10.8.10
1otrA0 1.10.8.10 1i50K0 3.30.1360.10
1i36A1 3.40.50.720 1bvsA3 1.10.8.10
1ifyA0 1.10.8.10 1m6iA2 3.50.50.60
1ixsA0 1.10.8.10 1extA2 2.10.50.10
1cuk03 1.10.8.10 1jyrA0 3.30.505.10
1g41A3 1.10.8.60 1e32A4 1.10.8.60
1g41A3 1.10.8.60 1c1kA1 1.10.8.60
1r6bX3 1.10.8.60 1njgB1 1.10.8.60
1d2nA2 1.10.8.60 1nvmA2 1.10.8.60
1njgB1 1.10.8.60 1r6bX5 1.10.8.60
1g41A3 1.10.8.60 1iqpA2 1.10.8.60
1nvmA2 1.10.8.60 1fnnA1 1.10.8.60
1d2nA2 1.10.8.60 1c1kA1 1.10.8.60
1iqpA2 1.10.8.60 1r6bX5 1.10.8.60
1g41A3 1.10.8.60 1r6bX5 1.10.8.60
1b4bA0 3.30.1360.40 1fnnA1 1.10.8.60
1i7dA2 1.10.460.10 1in4A3 1.10.8.60
1jajA1 3.30.460.10 1jqjD3 1.10.8.60
1in4A3 1.10.8.60 1bo1B2 3.30.810.10
1tpg02 2.10.25.10 1c1kA1 1.10.8.60
1qmeA2 3.40.710.10 1fnnA1 1.10.8.60
1r6bX3 1.10.8.60 1qgnG1 3.40.640.10
1g41A3 1.10.8.60 1jlvA2 1.20.1050.10
1eaf00 3.30.559.10 1r6bX5 1.10.8.60
1njgB1 1.10.8.60 1dleA1 2.40.10.10
2gsq02 1.20.1050.10 1g7oA2 1.20.1050.10
1gnwA2 1.20.1050.10 1e6bA2 1.20.1050.10
1n2aA2 1.20.1050.10 2gsq02 1.20.1050.10
1oyjB2 1.20.1050.10 2gsq02 1.20.1050.10
1gnwA2 1.20.1050.10 1oyjB2 1.20.1050.10
1nhyA2 1.20.1050.10 2gsq02 1.20.1050.10
1oe8A2 1.20.1050.10 1e6bA2 1.20.1050.10
1aqwA2 1.20.1050.10 1n2aA2 1.20.1050.10
1aqwA2 1.20.1050.10 1f2eA2 1.20.1050.10
1f2eA2 1.20.1050.10 1eemA2 1.20.1050.10
1e3mA3 1.10.1420.10 1g7oA2 1.20.1050.10
1dugA2 1.20.1050.10 1jboA0 1.10.490.20
1b4pA2 1.20.1050.10 1gygA2 2.60.60.20
1qfhA1 2.60.40.10 1k3yA2 1.20.1050.10
1lj5A1 3.30.497.10 1k0mA2 1.20.1050.10
1nhyA2 1.20.1050.10 1jkzA0 3.30.30.10
1k0mA2 1.20.1050.10 1cb0A0 3.40.50.1580
1n2aA2 1.20.1050.10 1v9tA0 2.40.100.10
1aqwA2 1.20.1050.10 1dyqA1 2.40.50.110
1gwcA2 1.20.1050.10 1b7yB4 3.30.56.20
1mqvA0 1.20.120.10 1bbhA0 1.20.120.10
1bbhA0 1.20.120.10 1e85A0 1.20.120.10
1mqvA0 1.20.120.10 2ccyA0 1.20.120.10
1mqvA0 1.20.120.10 1cpq00 1.20.120.10
1mqvA0 1.20.120.10 1s05A0 1.20.120.10
256bA0 1.20.120.10 1bbhA0 1.20.120.10
1e85A0 1.20.120.10 1cpq00 1.20.120.10
2ccyA0 1.20.120.10 1cpq00 1.20.120.10
256bA0 1.20.120.10 1e85A0 1.20.120.10
1s05A0 1.20.120.10 1e85A0 1.20.120.10
1kjqA2 3.30.1490.20 1mqvA0 1.20.120.10
1exqA0 3.30.420.10 1s05A0 1.20.120.10
1t4bA1 3.40.50.720 1s05A0 1.20.120.10
1f0lA1 3.90.175.10 2ccyA0 1.20.120.10
1e44B0 3.10.380.10 1e85A0 1.20.120.10
1jt8A0 2.40.50.140 1s05A0 1.20.120.10
1f7uA1 3.40.50.620 1bbhA0 1.20.120.10
1dt9A3 3.30.1330.30 2ccyA0 1.20.120.10
1bbhA0 1.20.120.10 1j33A1 1.10.1610.10
2ccyA0 1.20.120.10 1dciA1 3.90.226.10
1quuA1 1.20.58.60 1cunA1 1.20.58.60
1cunA1 1.20.58.60 1hciA1 1.20.58.60
1quuA1 1.20.58.60 1hciA4 1.20.58.60
1g8xB7 1.20.58.60 1g8xA6 1.20.58.60
1quuA1 1.20.58.60 1quuA2 1.20.58.60
1quuA1 1.20.58.60 1cunA2 1.20.58.60
1quuA1 1.20.58.60 1hciA1 1.20.58.60
1cunA1 1.20.58.60 1g8xA6 1.20.58.60
1cunA1 1.20.58.60 1cunA2 1.20.58.60
1g8xB7 1.20.58.60 1hciA1 1.20.58.60
1l5oA2 3.40.50.10210 1g8xA6 1.20.58.60
1hciA1 1.20.58.60 1p16A3 2.40.50.140
1in0A1 3.30.70.860 1g8xA6 1.20.58.60
1hciA4 1.20.58.60 2ezh00 1.10.10.60
1quuA1 1.20.58.60 1k8mA0 2.40.50.100
1g8xB7 1.20.58.60 1b7yB6 3.30.70.380
1qyaA2 3.10.310.10 1quuA2 1.20.58.60
1cunA2 1.20.58.60 1dpgA1 3.40.50.720
1cunA1 1.20.58.60 2trcP2 1.10.168.10
1cunA1 1.20.58.60 1wm1A0 3.40.50.1820
1qqeA0 1.25.40.10 1hh8A0 1.25.40.10
1klxA0 1.25.40.10 1qqeA0 1.25.40.10
1a1700 1.25.40.10 1b89A0 1.25.40.10
1fchB0 1.25.40.10 1elwA0 1.25.40.10
1fchB0 1.25.40.10 1elrA0 1.25.40.10
1hxiA0 1.25.40.10 1b89A0 1.25.40.10
1elwA0 1.25.40.10 1ihgA2 1.25.40.10
1na0A0 1.25.40.10 1hh8A0 1.25.40.10
1nznA0 1.25.40.10 1b89A0 1.25.40.10
1hxiA0 1.25.40.10 1ihgA2 1.25.40.10
1gwsA2 3.90.10.10 1hh8A0 1.25.40.10
1h72C3 1.10.8.90 1fchB0 1.25.40.10
1hxiA0 1.25.40.10 1a34A0 2.60.120.220
1a1700 1.25.40.10 2masA0 3.90.245.10
1qqeA0 1.25.40.10 1esc00 3.40.50.1110
1elrA0 1.25.40.10 1ofeB2 3.20.20.70
1elwA0 1.25.40.10 1n7hA2 3.40.50.720
1nnlA1 3.40.50.1000 1hz4A0 1.25.40.10
1nq7A0 1.10.565.10 1hh8A0 1.25.40.10
1mj4A0 3.10.120.10 1hxiA0 1.25.40.10
1hu3A0 1.25.40.180 1h6kA1 1.25.40.180
1hu3A0 1.25.40.180 1h2vC2 1.25.40.180
1h6kA1 1.25.40.180 1h2vC2 1.25.40.180
1h6kB3 1.25.40.180 1h6kA1 1.25.40.180
1hu3A0 1.25.40.180 1h2vC1 1.25.40.180
1h2vC1 1.25.40.180 1h6kA1 1.25.40.180
1h2vC1 1.25.40.180 1h6kB3 1.25.40.180
1hu3A0 1.25.40.180 1h6kB3 1.25.40.180
1h2vC1 1.25.40.180 1h2vC2 1.25.40.180
1h6kB3 1.25.40.180 1h2vC2 1.25.40.180
1hu3A0 1.25.40.180 1a49A1 3.40.1380.20
1h2vC2 1.25.40.180 1cl1A3 3.90.1150.10
1eovA1 2.40.50.140 1h2vC1 1.25.40.180
1e69A0 3.40.50.300 1h6kB3 1.25.40.180
1a3wB1 3.40.1380.20 1hu3A0 1.25.40.180
1hu3A0 1.25.40.180 1c1kA2 1.10.220.50
1gx5A3 1.10.1430.10 1h2vC2 1.25.40.180
1bfd01 3.40.50.1220 1h6kA1 1.25.40.180
1fx7B2 1.10.60.10 1h6kB3 1.25.40.180
1hu3A0 1.25.40.180 1qtqA4 3.90.800.10
1n0qA0 1.25.40.20 1n0rA0 1.25.40.20
1uohA0 1.25.40.20 1bd800 1.25.40.20
1n0qA0 1.25.40.20 1ycsB1 1.25.40.20
1uohA0 1.25.40.20 1sw6B0 1.25.40.20
1uohA0 1.25.40.20 1mj0A0 1.25.40.20
1n0qA0 1.25.40.20 1bi7B0 1.25.40.20
1n0qA0 1.25.40.20 1sw6B0 1.25.40.20
1bi7B0 1.25.40.20 1ot8C0 1.25.40.20
1bi7B0 1.25.40.20 1sw6B0 1.25.40.20
1n0qA0 1.25.40.20 1bd800 1.25.40.20
1bi7B0 1.25.40.20 1f8nA3 4.10.372.10
1t4bA2 3.30.360.10 1k1aA0 1.25.40.20
1g2bA0 2.30.30.40 1ot8C0 1.25.40.20
1jqiA2 2.40.110.10 1bd800 1.25.40.20
1n0qA0 1.25.40.20 1lfpA2 3.30.1270.10
1gklA0 3.40.50.1820 1k1aA0 1.25.40.20
1ycsB1 1.25.40.20 1iykA1 3.40.630.30
1mj0A0 1.25.40.20 1evyA2 1.10.1040.10
1iknD0 1.25.40.20 1qynA0 3.10.420.10
1n0qA0 1.25.40.20 1hn0A3 2.70.98.10
1lf6A2 1.50.10.10 1g9gA1 1.50.10.10
1ayx00 1.50.10.10 1fp3A0 1.50.10.10
1nc5A0 1.50.10.10 1h12A0 1.50.10.10
1lf6A2 1.50.10.10 1kwfA0 1.50.10.10
1gai00 1.50.10.10 1g9gA1 1.50.10.10
1gai00 1.50.10.10 1clc02 1.50.10.10
1clc02 1.50.10.10 1g9gA1 1.50.10.10
1lf6A2 1.50.10.10 1clc02 1.50.10.10
1h12A0 1.50.10.10 1fp3A0 1.50.10.10
1gai00 1.50.10.10 1h12A0 1.50.10.10
1clc02 1.50.10.10 1ooyA1 3.40.1080.10
1lf6A2 1.50.10.10 1bqk00 2.60.40.420
1ayx00 1.50.10.10 1e8cA2 3.40.1190.10
1nc5A0 1.50.10.10 1sc3A0 3.40.50.1460
153l00 1.10.530.10 1g9gA1 1.50.10.10
1p6vA0 2.40.280.10 1kwfA0 1.50.10.10
1ayx00 1.50.10.10 1tdj02 3.40.50.1100
1ks8A0 1.50.10.10 1g0dA4 2.60.40.30
1clc02 1.50.10.10 1iam02 2.60.40.10
1lf6A2 1.50.10.10 1qtoA0 3.10.180.10
1gxmA0 1.50.10.20 1qqfA0 1.50.10.20
1n4qB0 1.50.10.20 2sqcA2 1.50.10.20
1dceB0 1.50.10.20 1qqfA0 1.50.10.20
1dceB0 1.50.10.20 1ld8B0 1.50.10.20
2sqcA1 1.50.10.20 1hzfA0 1.50.10.20
1gxmA0 1.50.10.20 2sqcA1 1.50.10.20
2sqcA2 1.50.10.20 1ld8B0 1.50.10.20
2sqcA2 1.50.10.20 1qqfA0 1.50.10.20
1n4qB0 1.50.10.20 2sqcA1 1.50.10.20
1n4qB0 1.50.10.20 1hzfA0 1.50.10.20
1k3bA0 2.40.128.80 1ld8B0 1.50.10.20
1hzfA0 1.50.10.20 1nirA1 1.10.760.10
1pcxA4 3.40.50.410 1qqfA0 1.50.10.20
1n4qB0 1.50.10.20 1f35A0 2.60.120.390
1n4qB0 1.50.10.20 1em2A0 3.30.530.20
1furA1 1.10.275.10 1ld8B0 1.50.10.20
1gxmA0 1.50.10.20 1m5wA0 3.20.20.70
1dceB0 1.50.10.20 1vh0A0 3.40.1280.10
1hzfA0 1.50.10.20 1amuA2 3.40.50.980
2sqcA2 1.50.10.20 1e6bA2 1.20.1050.10
1f8dA0 2.120.10.10 1nscA0 2.120.10.10
2sli02 2.120.10.10 1n1tA1 2.120.10.10
2sli02 2.120.10.10 1w8oA1 2.120.10.10
1w0pA2 2.120.10.10 3sil00 2.120.10.10
1w8oA1 2.120.10.10 3sil00 2.120.10.10
1n1tA1 2.120.10.10 3sil00 2.120.10.10
1f8dA0 2.120.10.10 1n1tA1 2.120.10.10
1nscA0 2.120.10.10 3sil00 2.120.10.10
1f8dA0 2.120.10.10 2sli02 2.120.10.10
1nscA0 2.120.10.10 1w8oA1 2.120.10.10
1fg7A2 3.90.1150.10 1n1tA1 2.120.10.10
1e8uA0 2.120.10.10 1iyeA2 3.20.10.10
1srrA0 3.40.50.2300 2sli02 2.120.10.10
1vns02 1.10.606.10 1n1tA1 2.120.10.10
1llfA0 3.40.50.1820 1n1tA1 2.120.10.10
1duvG1 3.40.50.1370 1n1tA1 2.120.10.10
1nscA0 2.120.10.10 1nh2C0 2.30.18.10
1nscA0 2.120.10.10 1f60B0 3.30.70.60
1f8dA0 2.120.10.10 1acc03 3.10.20.110
1ne5A0 3.30.30.10 1e8uA0 2.120.10.10
1pjxA0 2.120.10.30 1q7fA0 2.120.10.30
1pjxA0 2.120.10.30 1npeA0 2.120.10.30
1npeA0 2.120.10.30 1cruA0 2.120.10.30
1pjxA0 2.120.10.30 1cruA0 2.120.10.30
1crzA2 2.120.10.30 1npeA0 2.120.10.30
1pjxA0 2.120.10.30 1crzA2 2.120.10.30
1crzA2 2.120.10.30 1q7fA0 2.120.10.30
1q7fA0 2.120.10.30 1cruA0 2.120.10.30
1crzA2 2.120.10.30 1cruA0 2.120.10.30
1q7fA0 2.120.10.30 1npeA0 2.120.10.30
1crzA2 2.120.10.30 1hssA0 1.10.120.10
1pjxA0 2.120.10.30 1p4wA0 1.10.10.10
1pjxA0 2.120.10.30 1uylA0 3.30.565.10
1ospO3 3.90.930.1 1cruA0 2.120.10.30
1crzA2 2.120.10.30 1tif00 3.10.20.80
1crzA2 2.120.10.30 1wba00 2.80.10.50
1bwvS0 3.30.190.10 1q7fA0 2.120.10.30
1k8uA0 1.10.238.10 1cruA0 2.120.10.30
1pjxA0 2.120.10.30 1euwA0 2.70.40.10
1crzA2 2.120.10.30 1kzyC2 3.40.50.10190
1erjA0 2.130.10.10 1fwxA1 2.130.10.10
1nr0A2 2.130.10.10 1k32A2 2.130.10.10
1k8kC0 2.130.10.10 1fwxA1 2.130.10.10
1fwxA1 2.130.10.10 2bbkH0 2.130.10.10
1jmxB0 2.130.10.10 1fwxA1 2.130.10.10
1k8kC0 2.130.10.10 1erjA0 2.130.10.10
1nr0A2 2.130.10.10 1erjA0 2.130.10.10
1gotB0 2.130.10.10 1gxrA0 2.130.10.10
1gotB0 2.130.10.10 1p22A2 2.130.10.10
1k32A2 2.130.10.10 1fwxA1 2.130.10.10
1nr0A1 2.130.10.10 1is8A1 1.10.286.10
1e3aA2 1.10.1340.10 1fwxA1 2.130.10.10
1aym20 2.60.120.20 1ri6A0 2.130.10.10
1jqiA3 1.20.140.10 1gxrA0 2.130.10.10
1b7yB5 3.30.930.10 1ri6A0 2.130.10.10
1nr0A2 2.130.10.10 1d7uA2 3.40.640.10
1fjgD2 3.10.290.10 1gotB0 2.130.10.10
1h6dA1 3.40.50.720 1gxrA0 2.130.10.10
1k8kC0 2.130.10.10 1ef0A2 3.10.28.10
1jmxB0 2.130.10.10 1i5nC0 1.20.120.160
1qreA0 2.160.10.10 1kgqA2 2.160.10.10
1fxjB2 2.160.10.10 1lxa01 2.160.10.10
1qreA0 2.160.10.10 1v3wA0 2.160.10.10
1xat00 2.160.10.10 1krrA2 2.160.10.10
1mr7A0 2.160.10.10 1hm9A2 2.160.10.10
1fxjB2 2.160.10.10 1xat00 2.160.10.10
1qreA0 2.160.10.10 1xat00 2.160.10.10
1qreA0 2.160.10.10 1krrA2 2.160.10.10
1fxjB2 2.160.10.10 1krrA2 2.160.10.10
1mr7A0 2.160.10.10 1v3wA0 2.160.10.10
1e7uA3 1.25.40.70 1v3wA0 2.160.10.10
1kgqA2 2.160.10.10 1efyA2 3.90.228.10
1qtwA0 3.20.20.150 1lxa01 2.160.10.10
1xat00 2.160.10.10 1ile01 1.10.730.10
1mr7A0 2.160.10.10 1kk1A2 2.40.30.10
1ba305 4.10.8.10 1hm9A2 2.160.10.10
1lxa01 2.160.10.10 1uwsA0 3.20.20.80
1qreA0 2.160.10.10 1b9mA3 2.40.50.100
1o0sA2 3.40.50.720 1lxa01 2.160.10.10
1krrA2 2.160.10.10 1fuiA1 3.40.50.1070
1gq8A0 2.160.20.10 1bn8A0 2.160.20.10
1rmg00 2.160.20.10 1ee6A0 2.160.20.10
1k5cA0 2.160.20.10 1bn8A0 2.160.20.10
1gq8A0 2.160.20.10 1bhe00 2.160.20.10
1k5cA0 2.160.20.10 1pe9A0 2.160.20.10
1air00 2.160.20.10 1h80A0 2.160.20.10
1qcxA0 2.160.20.10 1pe9A0 2.160.20.10
1k5cA0 2.160.20.10 1qcxA0 2.160.20.10
1air00 2.160.20.10 1rmg00 2.160.20.10
1qcxA0 2.160.20.10 1rmg00 2.160.20.10
1lzlA0 3.40.50.1820 1ee6A0 2.160.20.10
1f8yA0 3.40.50.1810 1bhe00 2.160.20.10
1hmr00 2.40.128.20 1pe9A0 2.160.20.10
1j6rA2 1.10.288.10 1ee6A0 2.160.20.10
1i36A1 3.40.50.720 1bn8A0 2.160.20.10
1pe9A0 2.160.20.10 1efdN2 3.40.50.1980
1lqsR1 2.60.40.30 1czfA0 2.160.20.10
1gq8A0 2.160.20.10 1u2rA4 3.30.70.870
1k5cA0 2.160.20.10 1it2A0 1.10.490.10
1czfA0 2.160.20.10 1eo1A0 3.30.420.130
1i50I1 2.20.25.10 1yua02 2.20.25.10
1n2fA1 2.20.25.10 1yua02 2.20.25.10
1i50I1 2.20.25.10 1tfi00 2.20.25.10
1i50I1 2.20.25.10 1ml8A1 2.20.25.10
1n2fA1 2.20.25.10 1i50I1 2.20.25.10
1i50I1 2.20.25.10 1qyp00 2.20.25.10
1n2fA1 2.20.25.10 1ml8A1 2.20.25.10
1i50I2 2.20.25.10 1yua02 2.20.25.10
1ml8A1 2.20.25.10 1yua02 2.20.25.10
1n2fA1 2.20.25.10 1qyp00 2.20.25.10
1yua02 2.20.25.10 1bg1A3 1.10.238.10
1bgvA3 1.10.285.10 1tfi00 2.20.25.10
1ml8A1 2.20.25.10 1ax4A2 3.40.640.10
1yua02 2.20.25.10 1qubA1 2.10.70.10
1n2fA1 2.20.25.10 1tgxA0 2.10.60.10
1n2fA1 2.20.25.10 1p5vB0 2.60.40.1310
1i50I1 2.20.25.10 2btmA0 3.20.20.70
1ml8A1 2.20.25.10 1ksiA1 3.10.450.40
1icfI0 4.10.800.10 1ml8A1 2.20.25.10
1ml8A1 2.20.25.10 1e9gA0 3.90.80.10
1d3bB0 2.30.30.100 1bia03 2.30.30.100
1d3bB0 2.30.30.100 1d3bA0 2.30.30.100
1d3bB0 2.30.30.100 1m5qB1 2.30.30.100
1hk9A0 2.30.30.100 1ljoA0 2.30.30.100
1bia03 2.30.30.100 1m5qB1 2.30.30.100
1d3bA0 2.30.30.100 1m5qB1 2.30.30.100
1hk9A0 2.30.30.100 1n9rA0 2.30.30.100
1hk9A0 2.30.30.100 1mgqA0 2.30.30.100
1m5qB1 2.30.30.100 1mgqA0 2.30.30.100
1kq1A0 2.30.30.100 1ljoA0 2.30.30.100
1hk9A0 2.30.30.100 7odcA2 3.20.20.10
1bia03 2.30.30.100 1nijA2 3.30.1220.10
1jcuA0 3.90.870.10 1mgqA0 2.30.30.100
1d3bA0 2.30.30.100 1kwsA0 3.90.550.10
1adeA1 3.40.440.10 1mgqA0 2.30.30.100
1kdgA2 3.30.410.10 1mgqA0 2.30.30.100
1d3bA0 2.30.30.100 1vg0A3 1.10.405.10
1bia03 2.30.30.100 1bif02 3.40.50.1240
1aol00 3.90.310.10 1mgqA0 2.30.30.100
1b34B0 2.30.30.100 1a8y02 3.40.30.10
1bb900 2.30.30.40 1g2bA0 2.30.30.40
1azeA0 2.30.30.40 1bb900 2.30.30.40
1azeA0 2.30.30.40 1jqqA0 2.30.30.40
1azeA0 2.30.30.40 1kjwA1 2.30.30.40
1pht00 2.30.30.40 1udlA0 2.30.30.40
1g2bA0 2.30.30.40 1ycsB2 2.30.30.40
1jo8A0 2.30.30.40 1i07A0 2.30.30.40
1bb900 2.30.30.40 1i07A0 2.30.30.40
1gcqC0 2.30.30.40 1bb900 2.30.30.40
1ng2A2 2.30.30.40 1i07A0 2.30.30.40
1ng2A1 2.30.30.40 1nc7B0 2.60.290.11
1ng2A1 2.30.30.40 1byfA0 3.10.100.10
1pht00 2.30.30.40 1f39A0 2.10.109.10
1r3jC0 1.10.287.70 1i1jA0 2.30.30.40
1azeA0 2.30.30.40 1fi4A1 3.30.230.10
1iu8A0 3.40.630.20 1jegA0 2.30.30.40
1jegA0 2.30.30.40 1uekA1 3.30.230.10
1k8kC0 2.130.10.10 1i07A0 2.30.30.40
1azeA0 2.30.30.40 1qsaA2 1.10.1240.20
1nsj00 3.20.20.70 1ue9A0 2.30.30.40
1lvk01 2.30.30.70 1g8xA4 2.30.30.70
1g8xA4 2.30.30.70 2mysA1 2.30.30.70
1lvk01 2.30.30.70 2mysA1 2.30.30.70
1lvk01 2.30.30.70 1jj2P0 2.30.30.70
1kk8A1 2.30.30.70 1g8xA4 2.30.30.70
1g8xA4 2.30.30.70 1jj2P0 2.30.30.70
2mysA1 2.30.30.70 1jj2P0 2.30.30.70
1kk8A1 2.30.30.70 1lvk01 2.30.30.70
1kk8A1 2.30.30.70 1jj2P0 2.30.30.70
1kk8A1 2.30.30.70 2mysA1 2.30.30.70
1tt5C1 3.40.50.720 1jj2P0 2.30.30.70
1g73A0 1.20.58.70 1jj2P0 2.30.30.70
1lvk01 2.30.30.70 1go3M1 2.40.50.140
1nteA0 2.30.42.10 1lvk01 2.30.30.70
1kk8A1 2.30.30.70 1rl6A1 3.90.930.12
1hp1A2 3.90.780.10 1g8xA4 2.30.30.70
1kk8A1 2.30.30.70 1bg601 3.40.50.720
1iw7D4 2.40.40.30 1lvk01 2.30.30.70
1rewC0 2.10.60.10 2mysA1 2.30.30.70
1jmxB0 2.130.10.10 1jj2P0 2.30.30.70
1orfA2 2.40.10.10 1hj9A1 2.40.10.10
1eaxA1 2.40.10.10 1mbmD1 2.40.10.10
1ky9A1 2.40.10.10 1gg6B0 2.40.10.10
1eaxA2 2.40.10.10 1azzA1 2.40.10.10
2hlcA1 2.40.10.10 1ucyH0 2.40.10.10
1mbmA2 2.40.10.10 1nn6A2 2.40.10.10
1autC1 2.40.10.10 1q2wA1 2.40.10.10
1qa7A1 2.40.10.10 1eptA0 2.40.10.10
1svpA1 2.40.10.10 1orfA2 2.40.10.10
1sgpE1 2.40.10.10 1hj9A1 2.40.10.10
2hlcA2 2.40.10.10 1gk8A2 3.20.20.110
1rypF0 3.60.20.10 1q2wA1 2.40.10.10
1xfpA0 2.60.40.10 2hrvA1 2.40.10.10
1jm6A2 1.20.140.20 1eq9A1 2.40.10.10
1lvmA1 2.40.10.10 1ego00 3.40.30.10
2hrvA2 2.40.10.10 1d8wA0 3.20.20.150
1autC1 2.40.10.10 1me3A0 3.90.70.10
1j0mA1 1.50.10.100 1gj7B2 2.40.10.10
1rypG0 3.60.20.10 1azzA1 2.40.10.10
1h8dH1 2.40.10.10 1f9zA0 3.10.180.10
1qy1A0 2.40.128.20 1bebA0 2.40.128.20
1bj700 2.40.128.20 1cbs00 2.40.128.20
1bj700 2.40.128.20 1avgI0 2.40.128.20
1e5pA0 2.40.128.20 1lf7A0 2.40.128.20
1x8pA0 2.40.128.20 1jzuA0 2.40.128.20
1jzuA0 2.40.128.20 1mdc00 2.40.128.20
1hmr00 2.40.128.20 1qy1A0 2.40.128.20
1hmr00 2.40.128.20 1qftB0 2.40.128.20
1lfo00 2.40.128.20 1epaA0 2.40.128.20
1qftB0 2.40.128.20 1jzuA0 2.40.128.20
1lvk06 3.30.1370.40 1dzkA0 2.40.128.20
2drpA1 3.30.160.60 1kqwA0 2.40.128.20
1jsdA2 2.10.77.10 1kt6A0 2.40.128.20
1q9iA2 1.10.1130.10 1jzuA0 2.40.128.20
1avgI0 2.40.128.20 1vg0A3 1.10.405.10
1lxnA0 3.30.70.930 1l6mA0 2.40.128.20
1j7nA2 2.30.100.10 1jzuA0 2.40.128.20
1fvgA0 3.30.1060.10 1avgI0 2.40.128.20
1bjnA1 3.40.640.10 1i4uA0 2.40.128.20
1gz6A0 3.40.50.720 1epaA0 2.40.128.20
1qfjA1 2.40.30.10 1cqxA2 2.40.30.10
1ogiA1 2.40.30.10 1n0uA3 2.40.30.10
1dar02 2.40.30.10 1cqxA2 2.40.30.10
1f20A3 2.40.30.10 1cqxA2 2.40.30.10
1f20A3 2.40.30.10 1n0uA3 2.40.30.10
1dar02 2.40.30.10 2pia01 2.40.30.10
1d1nA0 2.40.30.10 1exmA3 2.40.30.10
1ddgA1 2.40.30.10 1aipB3 2.40.30.10
1umkA1 2.40.30.10 1kk1A2 2.40.30.10
1qfjA1 2.40.30.10 1d1nA0 2.40.30.10
1kwaA0 2.30.42.10 1ogiA1 2.40.30.10
1ja1A2 2.40.30.10 1e4eA3 3.40.50.20
1ep3B1 2.40.30.10 1kcqA0 3.40.20.10
351c00 1.10.760.10 1krhA2 2.40.30.10
1f20A3 2.40.30.10 1i7kA0 3.10.110.10
1f6fC1 2.60.40.30 1jj2B1 2.40.30.10
1t0fA2 1.10.10.10 1krhA2 2.40.30.10
1jdrA1 1.10.520.10 1f60A2 2.40.30.10
1aipE2 2.40.30.10 1bt3A0 1.10.1280.10
1qhoA4 2.60.40.10 2pia01 2.40.30.10
1qcsA1 2.40.40.20 1aa604 2.40.40.20
1pyuB0 2.40.40.20 1eu1A4 2.40.40.20
1qcsA1 2.40.40.20 1eu1A4 2.40.40.20
2napA4 2.40.40.20 1kqfA7 2.40.40.20
1pqhB0 2.40.40.20 1cz4A1 2.40.40.20
1pqhB0 2.40.40.20 1s3sA1 2.40.40.20
1qcsA1 2.40.40.20 1pyuB0 2.40.40.20
1cz4A1 2.40.40.20 1eu1A4 2.40.40.20
1aa604 2.40.40.20 1cz4A1 2.40.40.20
1pyuB0 2.40.40.20 1cr5A1 2.40.40.20
1aa604 2.40.40.20 1m5zA0 2.30.42.10
1e9rD1 3.40.50.300 1aa604 2.40.40.20
1n1tA1 2.120.10.10 1cr5A1 2.40.40.20
2napA4 2.40.40.20 1f53A0 2.60.20.30
1cz4A1 2.40.40.20 1ycsB1 1.25.40.20
1qcsA1 2.40.40.20 1ds6B0 2.70.50.30
1aa604 2.40.40.20 1i8oA0 1.10.760.10
1i5pA1 2.60.120.260 1eu1A4 2.40.40.20
1pyuB0 2.40.40.20 1c8uA1 3.10.129.10
1pyuB0 2.40.40.20 1ni3A1 3.40.50.300
1q12A3 2.40.50.100 1gjxA0 2.40.50.100
1htp00 2.40.50.100 1h9sB2 2.40.50.100
1fr3A0 2.40.50.100 1h9sB2 2.40.50.100
1e2wA2 2.40.50.100 1h9mA1 2.40.50.100
1oxxK3 2.40.50.100 1ghj00 2.40.50.100
1oxxK3 2.40.50.100 1fr3A0 2.40.50.100
1dczA0 2.40.50.100 1iw7C5 2.40.50.100
1k8mA0 2.40.50.100 1dczA0 2.40.50.100
1k8mA0 2.40.50.100 1g2913 2.40.50.100
1q12A3 2.40.50.100 1iw7C5 2.40.50.100
1iw7C5 2.40.50.100 1sdwA1 2.60.120.310
1l5jA2 3.20.19.10 1b9mB2 2.40.50.100
1ghj00 2.40.50.100 1n57A0 3.40.50.880
1b9mB2 2.40.50.100 1h8uA0 3.10.100.10
1fr3A0 2.40.50.100 1abv00 1.10.520.20
1f0yA1 3.40.50.720 1dczA0 2.40.50.100
1cjyB2 3.40.1090.10 1iw7C5 2.40.50.100
1oxxK3 2.40.50.100 1fpoC2 1.20.1280.20
1k5nA1 3.30.500.10 1k8mA0 2.40.50.100
1l9hA0 1.20.1070.10 1dczA0 2.40.50.100
1bcpD0 2.40.50.110 1dyqA1 2.40.50.110
1m4vA2 2.40.50.110 1eu3A2 2.40.50.110
1enfA1 2.40.50.110 1bcpD0 2.40.50.110
1m4vA2 2.40.50.110 3seb01 2.40.50.110
3tss02 2.40.50.110 1dyqA1 2.40.50.110
3chbD0 2.40.50.110 1m4vA2 2.40.50.110
1bcpD0 2.40.50.110 1bcpF0 2.40.50.110
3chbD0 2.40.50.110 3seb01 2.40.50.110
1bcpB2 2.40.50.110 1eu3A2 2.40.50.110
1bcpB2 2.40.50.110 1m4vA2 2.40.50.110
1bcpD0 2.40.50.110 1gwyA0 2.60.270.20
1i5nC0 1.20.120.160 3seb01 2.40.50.110
1m4vA2 2.40.50.110 1mbmD1 2.40.10.10
1n62A1 3.10.20.30 1eu3A2 2.40.50.110
3chbD0 2.40.50.110 1m15A2 3.30.590.10
3tss02 2.40.50.110 1m2tB1 2.80.10.50
1dyqA1 2.40.50.110 1nqjA0 2.60.120.380
1eu3A2 2.40.50.110 1jmaA0 2.70.230.10
1qgiA2 1.20.141.10 1dyqA1 2.40.50.110
1eu3A2 2.40.50.110 1hfuA2 2.60.40.420
1d7qA0 2.40.50.140 1j6qA0 2.40.50.140
1luzA0 2.40.50.140 1pfsA0 2.40.50.140
1b7yB2 2.40.50.140 1a0i02 2.40.50.140
1khiA2 2.40.50.140 1n9wA1 2.40.50.140
1eovA1 2.40.50.140 1fjgL0 2.40.50.140
1gd7A0 2.40.50.140 1ckmA2 2.40.50.140
1k3rA2 2.40.50.140 1kl9A1 2.40.50.140
1hh2P3 2.40.50.140 1ewiA0 2.40.50.140
3ullA0 2.40.50.140 1n32Q0 2.40.50.140
1ltlA2 2.40.50.140 1g2912 2.40.50.140
1h7wD1 1.10.1060.10 1qvcA0 2.40.50.140
1f8rA3 1.10.405.10 1ne3A0 2.40.50.140
1d3yA1 1.10.10.10 1i50H0 2.40.50.140
1qz5A1 3.30.420.40 1go3M1 2.40.50.140
1fl0A0 2.40.50.140 1h8eA2 3.40.50.300
1dgsA4 2.40.50.140 1n1xA0 3.10.130.10
1pmnA1 3.30.200.20 1p16A3 2.40.50.140
1ycsB2 2.30.30.40 1n32Q0 2.40.50.140
1dgsA4 2.40.50.140 1c8uA1 3.10.129.10
1khiA2 2.40.50.140 1l3eB0 1.20.1020.10
1b3aA0 2.40.50.40 1g6zA0 2.40.50.40
1b3aA0 2.40.50.40 3il800 2.40.50.40
1f2lA0 2.40.50.40 1nr4A0 2.40.50.40
1f2lA0 2.40.50.40 1cm9A0 2.40.50.40
1knaA0 2.40.50.40 1cm9A0 2.40.50.40
1dz1A0 2.40.50.40 1dokA0 2.40.50.40
1g6zA0 2.40.50.40 1o7zA0 2.40.50.40
1e0bA0 2.40.50.40 1cm9A0 2.40.50.40
1b3aA0 2.40.50.40 1o7zA0 2.40.50.40
1dz1A0 2.40.50.40 1j8iA0 2.40.50.40
1qnaA2 3.30.310.10 1eigA0 2.40.50.40
1n6zA0 3.10.20.250 1pfbA0 2.40.50.40
1mkzA0 3.40.980.10 1nr4A0 2.40.50.40
1jlcB4 3.30.70.270 1el0A0 2.40.50.40
1oe8A2 1.20.1050.10 1j8iA0 2.40.50.40
1fecA2 3.50.50.60 1f2lA0 2.40.50.40
1qg7A0 2.40.50.40 1nf9A0 3.40.50.850
1dd5A1 1.10.132.20 1eigA0 2.40.50.40
1el0A0 2.40.50.40 1a1700 1.25.40.10
3il800 2.40.50.40 1hdmA1 3.10.320.10
1x82A0 2.60.120.10 1gqgA1 2.60.120.10
1pmi01 2.60.120.10 1fi2A0 2.60.120.10
1o4tA0 2.60.120.10 1hw5A1 2.60.120.10
1o5lA0 2.60.120.10 1ft9A1 2.60.120.10
1gqgA1 2.60.120.10 1vj2A0 2.60.120.10
1fxzA1 2.60.120.10 1ep0A0 2.60.120.10
1ft9A1 2.60.120.10 1ep0A0 2.60.120.10
1j58A1 2.60.120.10 1m4oA0 2.60.120.10
1pmi03 2.60.120.10 1fi2A0 2.60.120.10
2cavA1 2.60.120.10 1fxzA1 2.60.120.10
1gnuA0 3.10.20.90 1rc6A0 2.60.120.10
1c1dA2 3.40.50.720 1vj2A0 2.60.120.10
1dgwA0 2.60.120.10 1n97A0 1.10.630.10
1gyvA0 2.60.40.1230 1ne6A2 2.60.120.10
1dceA2 2.60.40.1130 1vj2A0 2.60.120.10
1b65A0 3.60.70.12 1vj2A0 2.60.120.10
1ftrA2 3.30.70.520 1ne6A1 2.60.120.10
1pmi01 2.60.120.10 1eu8A1 3.40.190.10
1fxzA1 2.60.120.10 1dp7P0 1.10.10.10
1h8eE3 1.10.1140.10 1gqgA1 2.60.120.10
1olrA0 2.60.120.180 2nlrA0 2.60.120.180
1h0bA0 2.60.120.180 1olrA0 2.60.120.180
1t6gC0 2.60.120.180 2nlrA0 2.60.120.180
1h0bA0 2.60.120.180 1t6gC0 2.60.120.180
1h4gA0 2.60.120.180 2nlrA0 2.60.120.180
1h4gA0 2.60.120.180 1t6gC0 2.60.120.180
1olrA0 2.60.120.180 1h4gA0 2.60.120.180
1h0bA0 2.60.120.180 1h4gA0 2.60.120.180
1h0bA0 2.60.120.180 2nlrA0 2.60.120.180
1olrA0 2.60.120.180 1t6gC0 2.60.120.180
1h4gA0 2.60.120.180 1khhA0 3.40.50.150
1h0bA0 2.60.120.180 1f6vA0 1.10.1180.10
1lci04 3.30.300.30 1olrA0 2.60.120.180
1o6wA2 2.20.70.10 1t6gC0 2.60.120.180
1h0bA0 2.60.120.180 1hx1B0 1.20.58.120
1dp4A2 3.40.50.2600 2nlrA0 2.60.120.180
1h0bA0 2.60.120.180 1ghpA0 3.40.710.10
1on4A0 3.40.30.10 1t6gC0 2.60.120.180
1olrA0 2.60.120.180 2bce00 3.40.50.1820
1h0bA0 2.60.120.180 1p77A1 3.40.192.10
2tbvA0 2.60.120.20 1ng0A0 2.60.120.20
1aym20 2.60.120.20 1pgl10 2.60.120.20
1b35B0 2.60.120.20 1pgl10 2.60.120.20
1bev10 2.60.120.20 2tbvA0 2.60.120.20
1bev10 2.60.120.20 1m06G0 2.60.120.20
1tme30 2.60.120.20 1b35A0 2.60.120.20
1pgl20 2.60.120.20 1pgl10 2.60.120.20
1qqp20 2.60.120.20 1b35C0 2.60.120.20
1b35C0 2.60.120.20 1aym10 2.60.120.20
1qqp30 2.60.120.20 4sbvA0 2.60.120.20
1qqp10 2.60.120.20 1dpe02 3.40.190.10
1b35B0 2.60.120.20 1nu4A0 3.30.70.330
1hxs10 2.60.120.20 1g2913 2.40.50.100
1ny710 2.60.120.20 1lm8C0 3.30.710.10
1bev10 2.60.120.20 1krhA1 3.10.20.30
1aym20 2.60.120.20 1tolA1 2.30.27.10
1brt00 3.40.50.1820 1b35C0 2.60.120.20
1gff20 2.60.120.20 1usgA2 3.40.50.2300
1gm6A0 2.40.128.20 1aym10 2.60.120.20
1fo8A1 3.90.550.10 1pgl20 2.60.120.20
1kqrA0 2.60.120.200 1dykA2 2.60.120.200
1hlcA0 2.60.120.200 1h30A1 2.60.120.200
1is3A0 2.60.120.200 1sacA0 2.60.120.200
1dypA0 2.60.120.200 1v6iA0 2.60.120.200
1dypA0 2.60.120.200 1jhnA1 2.60.120.200
1hlcA0 2.60.120.200 1w6nA0 2.60.120.200
1mveA0 2.60.120.200 1a8d01 2.60.120.200
1sacA0 2.60.120.200 1h30A2 2.60.120.200
1gzcA0 2.60.120.200 1nls00 2.60.120.200
1hlcA0 2.60.120.200 2ltnA0 2.60.120.200
1qojA0 4.10.860.10 1v6iA0 2.60.120.200
1w0pA1 2.60.120.200 1a0p01 1.10.150.130
1ikpA1 2.60.120.200 1k0mA1 3.40.30.10
1o4yA0 2.60.120.200 1ctqA0 3.40.50.300
1nls00 2.60.120.200 1div01 3.40.5.10
1dd9A1 3.90.980.10 1epwA3 2.60.120.200
1v6iA0 2.60.120.200 1yua01 3.30.65.10
1w0pA1 2.60.120.200 1m2dA0 3.40.30.10
1us0A0 3.20.20.100 1h30A1 2.60.120.200
1mj3A1 3.90.226.10 2sli01 2.60.120.200
1jz7A1 2.60.120.260 1p8jA2 2.60.120.260
1cx1A0 2.60.120.260 1w8oA3 2.60.120.260
1r64A2 2.60.120.260 1bhgA1 2.60.120.260
1mpxA3 2.60.120.260 1k42A0 2.60.120.260
1gqpA0 2.60.120.260 1mpxA3 2.60.120.260
1gqpA0 2.60.120.260 1od3A0 2.60.120.260
1jz7A1 2.60.120.260 1k42A0 2.60.120.260
1k12A0 2.60.120.260 1bhgA1 2.60.120.260
1p8jA2 2.60.120.260 1shwB0 2.60.120.260
1gnyA0 2.60.120.260 1shwB0 2.60.120.260
1k3pA2 1.10.580.10 1guiA0 2.60.120.260
1lw7A2 3.40.50.300 1gu3A0 2.60.120.260
1jz7A1 2.60.120.260 1c96A2 3.40.1060.10
1jz7A1 2.60.120.260 1qnf01 3.40.50.620
1gnyA0 2.60.120.260 1iknA2 2.60.40.340
1gqpA0 2.60.120.260 1pls00 2.30.29.30
1r64A2 2.60.120.260 1i6mA2 1.10.240.10
1o08A1 3.40.50.1000 1gqpA0 2.60.120.260
1gh7A2 2.60.40.30 1jhjA0 2.60.120.260
1ju3A2 2.60.120.260 1m2tB2 2.80.10.50
1kxgA0 2.60.120.40 1pk6A0 2.60.120.40
1tnrA0 2.60.120.40 1o91A0 2.60.120.40
1pk6A0 2.60.120.40 2tnfA0 2.60.120.40
1kxgA0 2.60.120.40 1dg6A0 2.60.120.40
1pk6B0 2.60.120.40 1iqaA0 2.60.120.40
1aly00 2.60.120.40 1pk6A0 2.60.120.40
1tnrA0 2.60.120.40 2tnfA0 2.60.120.40
1iqaA0 2.60.120.40 2tnfA0 2.60.120.40
1pk6A0 2.60.120.40 1rj8A0 2.60.120.40
1pk6B0 2.60.120.40 1o91A0 2.60.120.40
1w50A1 2.40.70.10 2tnfA0 2.60.120.40
1qwgA0 3.20.20.70 1kxgA0 2.60.120.40
1pk6B0 2.60.120.40 1lm8V2 2.60.40.780
1kxgA0 2.60.120.40 1nk4A1 3.30.420.10
1dg6A0 2.60.120.40 1oo0B0 3.30.70.330
1pfzA2 2.40.70.10 1kxgA0 2.60.120.40
1gupB1 3.30.428.10 1o91A0 2.60.120.40
1ogaE1 2.60.40.10 1kxgA0 2.60.120.40
1pjxA0 2.120.10.30 1iqaA0 2.60.120.40
1iqaA0 2.60.120.40 1kdxA0 1.10.246.20
1bd7B2 2.60.20.10 1h4aX2 2.60.20.10
1hdfA0 2.60.20.10 1h4aX2 2.60.20.10
1h4aX2 2.60.20.10 2bb202 2.60.20.10
1hdfA0 2.60.20.10 2bb202 2.60.20.10
1h4aX1 2.60.20.10 2bb202 2.60.20.10
1hdfA0 2.60.20.10 1bd7B2 2.60.20.10
1hdfA0 2.60.20.10 2bb201 2.60.20.10
1h4aX2 2.60.20.10 2bb201 2.60.20.10
1bd7B2 2.60.20.10 1npsA0 2.60.20.10
1h4aX2 2.60.20.10 1npsA0 2.60.20.10
1hdfA0 2.60.20.10 1pmnA1 3.30.200.20
1wdnA1 3.40.190.10 2bb201 2.60.20.10
1bd7B2 2.60.20.10 1h1lD3 3.40.50.1980
1bd7B2 2.60.20.10 1cr5A1 2.40.40.20
1bd7B2 2.60.20.10 1no8A0 3.30.70.330
1mroC0 3.90.320.20 1npsA0 2.60.20.10
1qqgB2 2.30.29.30 2bb201 2.60.20.10
2ilk02 4.10.340.10 2bb202 2.60.20.10
1h4aX1 2.60.20.10 1tzyC0 1.10.20.10
1h4aX1 2.60.20.10 1elwA0 1.25.40.10
1dmzA0 2.60.200.20 1mzkA0 2.60.200.20
1dmzA0 2.60.200.20 1lgpA0 2.60.200.20
1uhtA0 2.60.200.20 1lgpA0 2.60.200.20
1g3gA0 2.60.200.20 1r21A0 2.60.200.20
1uhtA0 2.60.200.20 1r21A0 2.60.200.20
1g6gA0 2.60.200.20 1mzkA0 2.60.200.20
1g3gA0 2.60.200.20 1dmzA0 2.60.200.20
1uhtA0 2.60.200.20 1dmzA0 2.60.200.20
1gxcA0 2.60.200.20 1mzkA0 2.60.200.20
1g6gA0 2.60.200.20 1dmzA0 2.60.200.20
1ba101 3.30.420.40 1uhtA0 2.60.200.20
1lmb30 1.10.260.40 1uhtA0 2.60.200.20
1gwyA0 2.60.270.20 1lgpA0 2.60.200.20
1dmzA0 2.60.200.20 1ij5A3 1.10.238.10
1dgsA6 1.10.150.20 1uhtA0 2.60.200.20
1r21A0 2.60.200.20 1lvaA2 1.10.10.10
1pp9B1 3.30.830.10 1mzkA0 2.60.200.20
1g6gA0 2.60.200.20 1atg01 3.40.190.10
1es9A0 3.40.50.1110 1dmzA0 2.60.200.20
1r21A0 2.60.200.20 1g3kA0 3.60.20.10
1q0xL2 2.60.40.10 1vjjA3 2.60.40.10
1tit00 2.60.40.10 1iam01 2.60.40.10
1neu00 2.60.40.10 1cs6A4 2.60.40.10
1neu00 2.60.40.10 1tit00 2.60.40.10
1cid01 2.60.40.10 1nezG0 2.60.40.10
1f97A1 2.60.40.10 1fo0A0 2.60.40.10
1uadC0 2.60.40.10 1cd800 2.60.40.10
1xfpA0 2.60.40.10 1dn0B2 2.60.40.10
1my5A0 2.60.40.10 1pbyA2 2.60.40.10
1i8lA2 2.60.40.10 1ex0A1 2.60.40.10
1cs6A4 2.60.40.10 3grs02 3.50.50.60
1jfrA0 3.40.50.1820 1i8lA2 2.60.40.10
1bdfB1 3.30.1360.10 1qfhA2 2.60.40.10
1dr9A1 2.60.40.10 1mw9X3 2.70.20.10
1ewfA1 3.15.10.10 1eajA0 2.60.40.10
1cd800 2.60.40.10 1u13A0 1.10.630.10
2fcbA2 2.60.40.10 1mw7A3 3.30.70.980
1cid01 2.60.40.10 1mucA2 3.20.20.120
2drpA1 3.30.160.60 1hkfA0 2.60.40.10
1ugxA0 2.100.10.30 1wit00 2.60.40.10
1gcyA2 2.60.40.1180 1hx0A2 2.60.40.1180
1kwgA3 2.60.40.1180 7taa02 2.60.40.1180
1m7xA3 2.60.40.1180 1ktbA2 2.60.40.1180
1m7xA3 2.60.40.1180 7taa02 2.60.40.1180
1m7xA3 2.60.40.1180 1gjwA2 2.60.40.1180
1ht6A2 2.60.40.1180 1ua7A2 2.60.40.1180
1uok03 2.60.40.1180 1gjwA2 2.60.40.1180
1j0hA3 2.60.40.1180 1hx0A2 2.60.40.1180
1m53A3 2.60.40.1180 1ktbA2 2.60.40.1180
1lwjA3 2.60.40.1180 1gjwA2 2.60.40.1180
1bf203 2.60.40.1180 2shpA1 3.30.505.10
1mxgA3 2.60.40.1180 1lwuB3 1.20.5.50
1gcyA2 2.60.40.1180 1g1tA2 2.10.25.10
1e43A3 2.60.40.1180 1i9sA0 3.90.190.10
1uok03 2.60.40.1180 1pb6A1 1.10.10.60
1plq00 3.70.10.10 1e43A3 2.60.40.1180
1sh100 2.20.20.10 1ji1A5 2.60.40.1180
1ktbA2 2.60.40.1180 1ithA0 1.10.490.10
1gcyA2 2.60.40.1180 1j8fC1 3.40.50.1220
1e43A3 2.60.40.1180 1lcyA2 2.40.10.10
1rh8A0 2.60.40.150 1bdyA0 2.60.40.150
1gmiA0 2.60.40.150 1dsyA0 2.60.40.150
1uowA0 2.60.40.150 1djxB4 2.60.40.150
1rlw00 2.60.40.150 1rsy00 2.60.40.150
1e7uA2 2.60.40.150 1gmiA0 2.60.40.150
1bdyA0 2.60.40.150 1rlw00 2.60.40.150
1e7uA2 2.60.40.150 1rsy00 2.60.40.150
1gmiA0 2.60.40.150 1djxB4 2.60.40.150
1e7uA2 2.60.40.150 1bdyA0 2.60.40.150
1e7uA2 2.60.40.150 1djxB4 2.60.40.150
1e52A0 4.10.860.10 1rsy00 2.60.40.150
1brwA2 3.40.1030.10 1uowA0 2.60.40.150
1bdyA0 2.60.40.150 1jfjA1 1.10.238.10
1egaA2 3.30.300.20 1rsy00 2.60.40.150
1tafB0 1.10.20.10 1uowA0 2.60.40.150
1m3qA2 1.10.1670.10 1djxB4 2.60.40.150
3eipA0 3.10.50.20 1rsy00 2.60.40.150
1hfeL3 3.40.950.10 1rsy00 2.60.40.150
1oafA1 1.10.520.10 1rsy00 2.60.40.150
1rh8A0 2.60.40.150 1ihnA0 3.40.1230.10
1cd9D2 2.60.40.30 1g0dA3 2.60.40.30
1qg3B1 2.60.40.30 1iarB1 2.60.40.30
1gh7A2 2.60.40.30 1cfb01 2.60.40.30
1fnf03 2.60.40.30 1f6fC1 2.60.40.30
1fnf03 2.60.40.30 1cfb01 2.60.40.30
1k85A0 2.60.40.30 1fyhE2 2.60.40.30
1lqsR1 2.60.40.30 1fnhA3 2.60.40.30
1lwrA0 2.60.40.30 1kv3A3 2.60.40.30
1lqsR2 2.60.40.30 1g0dA3 2.60.40.30
1eerB1 2.60.40.30 1axiB2 2.60.40.30
1eerB2 2.60.40.30 1ihjA0 2.30.42.10
1qr4A1 2.60.40.30 1uirA1 2.30.140.10
1a4iA2 3.40.192.10 1fna00 2.60.40.30
1itkA2 1.10.420.10 1bquA1 2.60.40.30
1nvvS1 1.20.870.10 1bquA1 2.60.40.30
1f45B0 1.20.1250.10 1f42A3 2.60.40.30
1fnhA2 2.60.40.30 1exeA0 4.10.520.10
1qfgA2 2.40.170.20 1cd9D2 2.60.40.30
1f02T0 4.10.820.10 2hft01 2.60.40.30
1iarB2 2.60.40.30 1jb0E0 2.30.30.50
2cbp00 2.60.40.420 1jer00 2.60.40.420
1gw0A3 2.60.40.420 1hfuA2 2.60.40.420
1kcw01 2.60.40.420 1fwxA2 2.60.40.420
2cbp00 2.60.40.420 1hfuA2 2.60.40.420
1bqk00 2.60.40.420 1gskA1 2.60.40.420
1kbvA2 2.60.40.420 1sfdA0 2.60.40.420
1kcw01 2.60.40.420 1kcw02 2.60.40.420
1aozA3 2.60.40.420 1hfuA3 2.60.40.420
2occB2 2.60.40.420 1sfdA0 2.60.40.420
1kbvA1 2.60.40.420 1gskA2 2.60.40.420
1gqnA0 3.20.20.70 1gskA1 2.60.40.420
1gw0A1 2.60.40.420 1zpdA1 3.40.50.970
1kv7A2 2.60.40.420 1ftrA1 3.30.70.520
1jzgA0 2.60.40.420 1f16A0 1.10.437.10
1kcw02 2.60.40.420 1lvl01 3.50.50.60
1gw0A1 2.60.40.420 1b6a02 1.10.10.10
1bvsF2 1.10.150.20 1sfdA0 2.60.40.420
1autC1 2.40.10.10 2occB2 2.60.40.420
1avoB0 1.20.120.180 2occB2 2.60.40.420
1rzhM2 1.20.85.10 1oe1A1 2.60.40.420
1n7oA1 2.70.98.10 1jovA0 2.70.98.10
1jovA0 2.70.98.10 1jz7A5 2.70.98.10
1jz7A5 2.70.98.10 1cb8A2 2.70.98.10
1cb8A2 2.70.98.10 1hn0A3 2.70.98.10
1n7oA1 2.70.98.10 1cb8A2 2.70.98.10
1j0mA2 2.70.98.10 1jz7A5 2.70.98.10
1n7oA1 2.70.98.10 1hn0A3 2.70.98.10
1j0mA2 2.70.98.10 1jovA0 2.70.98.10
1jovA0 2.70.98.10 1hn0A3 2.70.98.10
1n7oA1 2.70.98.10 1jz7A5 2.70.98.10
1gvp00 2.40.50.140 1jz7A5 2.70.98.10
1n7oA1 2.70.98.10 1gh7A3 2.60.40.30
1cuk01 2.40.50.140 1n7oA1 2.70.98.10
1cb8A2 2.70.98.10 1fiqB2 3.30.465.10
1jovA0 2.70.98.10 1tc3C0 1.10.10.60
1kkpA1 3.90.1150.10 1hn0A3 2.70.98.10
1cb8A2 2.70.98.10 1ujvA0 2.30.42.10
1iam02 2.60.40.10 1cb8A2 2.70.98.10
1d7oA0 3.40.50.720 1n7oA1 2.70.98.10
1f3yA0 3.90.79.10 1hn0A3 2.70.98.10
1f2rC0 3.10.20.10 1f2rI0 3.10.20.10
1hz6A0 3.10.20.10 1f2rC0 3.10.20.10
1f2rC0 3.10.20.10 1mhhE0 3.10.20.10
1hz6A0 3.10.20.10 1pgx00 3.10.20.10
1igd00 3.10.20.10 1f2rI0 3.10.20.10
1f2rC0 3.10.20.10 1pgx00 3.10.20.10
1hz6A0 3.10.20.10 1f2rI0 3.10.20.10
1d4bA0 3.10.20.10 1igd00 3.10.20.10
1d4bA0 3.10.20.10 1pgx00 3.10.20.10
1hz6A0 3.10.20.10 1mhhE0 3.10.20.10
1f2rC0 3.10.20.10 1acc04 2.60.40.810
1d4bA0 3.10.20.10 1gtfA0 2.60.40.50
1e57A0 2.60.120.20 1f2rI0 3.10.20.10
1oxxK2 2.40.50.140 1mhhE0 3.10.20.10
1pgx00 3.10.20.10 1tbd00 3.40.1310.20
1igd00 3.10.20.10 1j7nA1 3.40.390.10
1dv0A0 1.10.8.10 1mhhE0 3.10.20.10
1d4bA0 3.10.20.10 1jboB0 1.10.490.20
1f2rC0 3.10.20.10 1k3rA1 3.40.1280.10
1f2rI0 3.10.20.10 1gd0A0 3.30.429.10
3tss01 3.10.20.120 1an801 3.10.20.120
1eu3A1 3.10.20.120 1dyqA2 3.10.20.120
1m4vA1 3.10.20.120 1eu3A1 3.10.20.120
1m4vA1 3.10.20.120 3tss01 3.10.20.120
1eu3A1 3.10.20.120 1an801 3.10.20.120
1dyqA2 3.10.20.120 1et9A1 3.10.20.120
1m4vA1 3.10.20.120 1dyqA2 3.10.20.120
1dyqA2 3.10.20.120 1an801 3.10.20.120
1dyqA2 3.10.20.120 3seb02 3.10.20.120
3tss01 3.10.20.120 1eu3A1 3.10.20.120
1opd00 3.30.1340.10 1an801 3.10.20.120
1jr3C2 1.20.272.10 1et9A1 3.10.20.120
1ml8A1 2.20.25.10 3seb02 3.10.20.120
1jr2A2 3.40.50.10090 1dyqA2 3.10.20.120
1h3gA3 2.60.40.1180 1an801 3.10.20.120
1cl1A2 3.40.640.10 1dyqA2 3.10.20.120
1m4vA1 3.10.20.120 1b7yB5 3.30.930.10
1m4vA1 3.10.20.120 1hkxA0 3.10.450.50
1qwiA0 3.30.300.20 1eu3A1 3.10.20.120
1eu3A1 3.10.20.120 1u2rA4 3.30.70.870
1qlaB1 3.10.20.30 1ayfA0 3.10.20.30
1ryjA0 3.10.20.30 1rwsA0 3.10.20.30
1l5pA0 3.10.20.30 1fehA1 3.10.20.30
2pia03 3.10.20.30 1i7hA0 3.10.20.30
1fm0D0 3.10.20.30 1l5pA0 3.10.20.30
1f0zA0 3.10.20.30 1krhA1 3.10.20.30
1doi00 3.10.20.30 1fm0D0 3.10.20.30
1qf6A1 3.10.20.30 1i7hA0 3.10.20.30
1n62A1 3.10.20.30 1fiqA1 3.10.20.30
1ni3A2 3.10.20.30 2pia03 3.10.20.30
1p3y10 3.40.50.1950 1oqqA0 3.10.20.30
1doi00 3.10.20.30 3lriA0 1.10.100.10
1bfd03 3.40.50.970 1i7hA0 3.10.20.30
1doi00 3.10.20.30 1li4A1 3.40.50.1480
1qlaB1 3.10.20.30 1iicA1 3.40.630.30
1jnrB1 3.30.70.20 1doi00 3.10.20.30
1egzA0 3.20.20.80 1fm0D0 3.10.20.30
1qhoA3 2.60.40.10 1oqqA0 3.10.20.30
1fg7A1 3.40.640.10 1ayfA0 3.10.20.30
1jq4A0 3.10.20.30 1tnrA0 2.60.120.40
1lm8B0 3.10.20.90 1gnuA0 3.10.20.90
1i42A0 3.10.20.90 1iyfA0 3.10.20.90
1s3sG0 3.10.20.90 1iyfA0 3.10.20.90
1c1yB0 3.10.20.90 1k8rB0 3.10.20.90
1lm8B0 3.10.20.90 1m94A0 3.10.20.90
1c1yB0 3.10.20.90 1lfdA0 3.10.20.90
1gg3A2 3.10.20.90 1iyfA0 3.10.20.90
1lm8B0 3.10.20.90 1gg3A2 3.10.20.90
1p1aA0 3.10.20.90 1i42A0 3.10.20.90
1j8cA0 3.10.20.90 1m94A0 3.10.20.90
1s3sG0 3.10.20.90 1mhnA0 2.30.30.140
1t2dA2 3.90.110.10 1s3sG0 3.10.20.90
1m94A0 3.10.20.90 1i9sA0 3.90.190.10
1p1aA0 3.10.20.90 1p4oA2 1.10.510.10
1a8y01 3.40.30.10 1s3sG0 3.10.20.90
1s3sG0 3.10.20.90 1ek6A1 3.90.25.10
1fjgI0 3.30.230.10 1gnuA0 3.10.20.90
1e6uA2 3.90.25.10 1h8cA0 3.10.20.90
1gg3A2 3.10.20.90 1nvvS1 1.20.870.10
1k8rB0 3.10.20.90 1mx1A0 3.40.50.1820
1eqkA0 3.10.450.10 1cewI0 3.10.450.10
1kwiA0 3.10.450.10 1eqkA0 3.10.450.10
1stfI0 3.10.450.10 1molA0 3.10.450.10
1kwiA0 3.10.450.10 1cewI0 3.10.450.10
1cewI0 3.10.450.10 1molA0 3.10.450.10
1kwiA0 3.10.450.10 1stfI0 3.10.450.10
1eqkA0 3.10.450.10 1molA0 3.10.450.10
1kwiA0 3.10.450.10 1molA0 3.10.450.10
1stfI0 3.10.450.10 1cewI0 3.10.450.10
1stfI0 3.10.450.10 1eqkA0 3.10.450.10
1kwiA0 3.10.450.10 3sdhA0 1.10.490.10
1kwiA0 3.10.450.10 1gxrA0 2.130.10.10
1eluA2 3.40.640.10 1stfI0 3.10.450.10
1stfI0 3.10.450.10 1ow4A0 1.10.238.20
1cvjA1 3.30.70.330 1cewI0 3.10.450.10
1kwiA0 3.10.450.10 1li5A1 3.40.50.620
1eqkA0 3.10.450.10 1qtnA0 3.40.50.1460
1eqkA0 3.10.450.10 1c7kA0 3.40.390.10
1stfI0 3.10.450.10 1g60A0 3.40.50.150
1mk4A0 3.40.630.30 1stfI0 3.10.450.10
1aqzA0 3.10.450.30 1lniA0 3.10.450.30
1a2pA0 3.10.450.30 1lniA0 3.10.450.30
1aqzA0 3.10.450.30 1rtu00 3.10.450.30
1i0vA0 3.10.450.30 1aqzA0 3.10.450.30
1a2pA0 3.10.450.30 1rtu00 3.10.450.30
1a2pA0 3.10.450.30 1aqzA0 3.10.450.30
1lniA0 3.10.450.30 1rtu00 3.10.450.30
1i0vA0 3.10.450.30 1rtu00 3.10.450.30
1i0vA0 3.10.450.30 1a2pA0 3.10.450.30
1i0vA0 3.10.450.30 1lniA0 3.10.450.30
1pvgB2 3.30.230.10 1i0vA0 3.10.450.30
1ji2A1 2.60.40.10 1a2pA0 3.10.450.30
1aqzA0 3.10.450.30 1fhgA0 2.60.40.10
1a2pA0 3.10.450.30 1pbyA2 2.60.40.10
1a2pA0 3.10.450.30 1ekgA0 3.30.920.10
1a2pA0 3.10.450.30 1uh6A0 3.10.20.90
1aqzA0 3.10.450.30 1khvA3 3.30.70.270
1i0vA0 3.10.450.30 1uf1A0 2.30.42.10
1jm7A0 3.30.40.10 1lniA0 3.10.450.30
1a2pA0 3.10.450.30 1csbB0 3.90.70.10
1a2vA1 3.10.450.40 1ksiA1 3.10.450.40
1siiA1 3.10.450.40 1ksiA1 3.10.450.40
1a2vA2 3.10.450.40 1ksiA1 3.10.450.40
1siiA1 3.10.450.40 1a2vA1 3.10.450.40
1siiA2 3.10.450.40 1ksiA1 3.10.450.40
1a2vA1 3.10.450.40 1ksiA2 3.10.450.40
1siiA1 3.10.450.40 1oacA2 3.10.450.40
1oacA2 3.10.450.40 1ksiA2 3.10.450.40
1siiA2 3.10.450.40 1oacA4 3.10.450.40
1a2vA2 3.10.450.40 1siiA1 3.10.450.40
1a2vA2 3.10.450.40 1th8A0 3.30.565.10
1in4A1 3.40.50.300 1siiA2 3.10.450.40
1siiA2 3.10.450.40 1m1sA0 2.60.40.360
1lldA2 3.90.110.10 1oacA2 3.10.450.40
1amuA3 2.30.38.10 1oacA2 3.10.450.40
1dtdB0 3.30.1040.10 1ksiA2 3.10.450.40
1ksiA1 3.10.450.40 1p1xA0 3.20.20.70
1a2vA2 3.10.450.40 1g4mA2 2.60.40.640
1dm0A1 3.40.420.10 1oacA4 3.10.450.40
1ckmA1 3.90.63.10 1a2vA2 3.10.450.40
1gy6A0 3.10.450.50 1of5A0 3.10.450.50
1gy6A0 3.10.450.50 1oh0A0 3.10.450.50
1of5A0 3.10.450.50 1ocvA0 3.10.450.50
1of5B0 3.10.450.50 1hkxA0 3.10.450.50
1gy6A0 3.10.450.50 1q40B0 3.10.450.50
1o7nB0 3.10.450.50 1of5A0 3.10.450.50
1jkgA0 3.10.450.50 1q40B0 3.10.450.50
1jkgB0 3.10.450.50 1o7nB0 3.10.450.50
1q42A0 3.10.450.50 1idpA0 3.10.450.50
1hkxA0 3.10.450.50 1idpA0 3.10.450.50
1p5vA1 2.60.40.360 1idpA0 3.10.450.50
1p3dA3 3.90.190.20 1of5B0 3.10.450.50
1oh0A0 3.10.450.50 1e7uA2 2.60.40.150
1qqlA0 2.80.10.50 1o7nB0 3.10.450.50
1j71A2 2.40.70.10 1hkxA0 3.10.450.50
1dv0A0 1.10.8.10 1of5B0 3.10.450.50
1gy6A0 3.10.450.50 1iw7D3 2.70.190.10
1qsaA3 1.10.530.10 1hkxA0 3.10.450.50
1nwwA0 3.10.450.50 2cy300 3.90.10.10
1dofA2 1.10.275.10 1idpA0 3.10.450.50
1hjxA2 3.10.50.10 1ll7A2 3.10.50.10
1ll7A2 3.10.50.10 1edqA3 3.10.50.10
1hjxA2 3.10.50.10 1jndA2 3.10.50.10
1itxA2 3.10.50.10 1kfwA2 3.10.50.10
1ll7A2 3.10.50.10 1itxA2 3.10.50.10
1edqA3 3.10.50.10 1kfwA2 3.10.50.10
1jndA2 3.10.50.10 1kfwA2 3.10.50.10
1jndA2 3.10.50.10 1edqA3 3.10.50.10
1hjxA2 3.10.50.10 1itxA2 3.10.50.10
1ll7A2 3.10.50.10 1kfwA2 3.10.50.10
1e29A0 1.10.760.10 1ll7A2 3.10.50.10
1jndA2 3.10.50.10 1keiA1 3.10.170.10
1edqA3 3.10.50.10 1d3yB2 3.40.1360.10
1ll7A2 3.10.50.10 1dp4A1 3.40.50.9600
1jndA2 3.10.50.10 1fas00 2.10.60.10
1kfwA2 3.10.50.10 1gccA0 3.30.730.10
1i12A0 3.40.630.30 1itxA2 3.10.50.10
1hjxA2 3.10.50.10 1e0aB0 3.90.810.10
1oahA2 1.20.1270.40 1kfwA2 3.10.50.10
1jr3D3 1.10.8.60 1edqA3 3.10.50.10
1kt0A2 3.10.50.40 1jvwA0 3.10.50.40
1eq3A0 3.10.50.40 1r9hA0 3.10.50.40
1bkf00 3.10.50.40 1kt0A2 3.10.50.40
1j6yA0 3.10.50.40 1r9hA0 3.10.50.40
1m5yC3 3.10.50.40 1hxvA0 3.10.50.40
1eq3A0 3.10.50.40 1ix5A1 3.10.50.40
1eq3A0 3.10.50.40 1fd9A1 3.10.50.40
1bkf00 3.10.50.40 1hxvA0 3.10.50.40
1ix5A1 3.10.50.40 1j6yA0 3.10.50.40
1m5yC3 3.10.50.40 1ix5A1 3.10.50.40
1eq3A0 3.10.50.40 1fxd00 3.30.70.20
1ebfA1 3.40.50.720 1m5yB2 3.10.50.40
1ix5A1 3.10.50.40 1ex0A3 2.60.40.30
1ix5A1 3.10.50.40 1ibyA0 2.60.40.420
1cg2A1 3.40.630.10 1jvwA0 3.10.50.40
1l1pA0 3.10.50.40 1a7j00 3.40.50.300
1aqwA2 1.20.1050.10 1j6yA0 3.10.50.40
1ba103 3.30.420.40 1ix5A1 3.10.50.40
1dj0A1 3.30.70.660 1r9hA0 3.10.50.40
1bkf00 3.10.50.40 1knyA2 1.20.120.330
1exbA0 3.20.20.100 1ur3M0 3.20.20.100
1exbA0 3.20.20.100 1gveA0 3.20.20.100
1ur3M0 3.20.20.100 1mi3A0 3.20.20.100
1gveA0 3.20.20.100 1us0A0 3.20.20.100
1exbA0 3.20.20.100 1mi3A0 3.20.20.100
1mi3A0 3.20.20.100 1lqaA0 3.20.20.100
1hw6A0 3.20.20.100 1lqaA0 3.20.20.100
1ur3M0 3.20.20.100 1gveA0 3.20.20.100
1mi3A0 3.20.20.100 1us0A0 3.20.20.100
1hw6A0 3.20.20.100 1mi3A0 3.20.20.100
1ui0A0 3.40.470.10 1lqaA0 3.20.20.100
1s5dA0 3.90.210.10 1us0A0 3.20.20.100
1exbA0 3.20.20.100 1njhA0 2.70.180.10
1a1x00 2.40.15.10 1lqaA0 3.20.20.100
1vsgA2 1.10.470.10 1lqaA0 3.20.20.100
1mi3A0 3.20.20.100 1cqxA2 2.40.30.10
1brwA1 3.90.1170.30 1ur3M0 3.20.20.100
1mi3A0 3.20.20.100 1hqz10 3.40.20.10
1us0A0 3.20.20.100 1sq5A0 3.40.50.300
1gu7A2 3.40.50.720 1lqaA0 3.20.20.100
1kkoB2 3.20.20.120 1mucA2 3.20.20.120
1jpdX2 3.20.20.120 1tkkB2 3.20.20.120
1jpdX2 3.20.20.120 1kkoB2 3.20.20.120
1mucA2 3.20.20.120 1tkkB2 3.20.20.120
1r6wA1 3.20.20.120 1mucA2 3.20.20.120
1ec7A2 3.20.20.120 1r6wA1 3.20.20.120
1ec7A2 3.20.20.120 1kkoB2 3.20.20.120
1mdl02 3.20.20.120 1ec7A2 3.20.20.120
1mdl02 3.20.20.120 1oneA2 3.20.20.120
1jpdX2 3.20.20.120 1mdl02 3.20.20.120
1l5jA2 3.20.19.10 1ec7A2 3.20.20.120
1mdl02 3.20.20.120 1ihoA2 3.30.1300.10
1v1rB2 3.40.50.970 1r6wA1 3.20.20.120
1jpdX2 3.20.20.120 1kdgA1 3.50.50.60
1f6bA0 3.40.50.300 1jpdX2 3.20.20.120
2oatA1 3.90.1150.10 1mucA2 3.20.20.120
1oneA2 3.20.20.120 1b7yB6 3.30.70.380
1gwcA2 1.20.1050.10 1ec7A2 3.20.20.120
1jpdX2 3.20.20.120 1gy8A1 3.90.25.10
1cydA0 3.40.50.720 1ec7A2 3.20.20.120
1bf6A0 3.20.20.140 1j79A0 3.20.20.140
1j5sA1 3.20.20.140 1p1mA2 3.20.20.140
1rk6A2 3.20.20.140 1a4mA0 3.20.20.140
4ubpC2 3.20.20.140 1j6oA0 3.20.20.140
1j79A0 3.20.20.140 1p1mA2 3.20.20.140
1m65A0 3.20.20.140 1j79A0 3.20.20.140
1bf6A0 3.20.20.140 1p1mA2 3.20.20.140
4ubpC2 3.20.20.140 1p1mA2 3.20.20.140
1j5sA1 3.20.20.140 1j6oA0 3.20.20.140
1rk6A2 3.20.20.140 1p1mA2 3.20.20.140
1r6bX3 1.10.8.60 1rk6A2 3.20.20.140
1vlbA6 3.30.365.10 1hzyA0 3.20.20.140
1rk6A2 3.20.20.140 1ad5A1 2.30.30.40
1rl4A0 3.90.45.10 1j5sA1 3.20.20.140
1j79A0 3.20.20.140 1e1oA1 2.40.50.140
1hzyA0 3.20.20.140 1l9lA0 1.10.225.10
1m65A0 3.20.20.140 1h6gB2 1.20.120.270
1hzyA0 3.20.20.140 1pme02 1.10.510.10
1p5zB0 3.40.50.300 1a4mA0 3.20.20.140
1m65A0 3.20.20.140 1thx00 3.40.30.10
1k77A0 3.20.20.150 1d8wA0 3.20.20.150
1k77A0 3.20.20.150 1muwA0 3.20.20.150
1a0cA0 3.20.20.150 1i60A0 3.20.20.150
1a0cA0 3.20.20.150 1k77A0 3.20.20.150
1k77A0 3.20.20.150 1i60A0 3.20.20.150
1qtwA0 3.20.20.150 1muwA0 3.20.20.150
1a0cA0 3.20.20.150 1d8wA0 3.20.20.150
1muwA0 3.20.20.150 1d8wA0 3.20.20.150
1d8wA0 3.20.20.150 1i60A0 3.20.20.150
1muwA0 3.20.20.150 1i60A0 3.20.20.150
1lnzA2 3.40.50.300 1d8wA0 3.20.20.150
1oewA1 2.40.70.10 1muwA0 3.20.20.150
1qtwA0 3.20.20.150 1ogaE2 2.60.40.10
1k77A0 3.20.20.150 1f45B0 1.20.1250.10
1qtwA0 3.20.20.150 1m93B1 3.30.497.10
1qa7A2 2.40.10.10 1k77A0 3.20.20.150
1qubA4 2.10.70.10 1muwA0 3.20.20.150
1a0cA0 3.20.20.150 1gwyA0 2.60.270.20
1i60A0 3.20.20.150 1r5rA0 1.10.238.20
1a0cA0 3.20.20.150 1siiA3 2.70.98.20
1lucA0 3.20.20.30 1lucB0 3.20.20.30
1nqkA0 3.20.20.30 1nfp00 3.20.20.30
1ezwA0 3.20.20.30 1lucB0 3.20.20.30
1ezwA0 3.20.20.30 1lucA0 3.20.20.30
1nqkA0 3.20.20.30 1lucA0 3.20.20.30
1nqkA0 3.20.20.30 1lucB0 3.20.20.30
1nfp00 3.20.20.30 1lucB0 3.20.20.30
1nqkA0 3.20.20.30 1ezwA0 3.20.20.30
1nfp00 3.20.20.30 1lucA0 3.20.20.30
1ezwA0 3.20.20.30 1nfp00 3.20.20.30
1kp8A1 1.10.560.10 1lucB0 3.20.20.30
1ezwA0 3.20.20.30 1p6rA0 1.10.10.10
1je0A0 3.40.50.1580 1lucB0 3.20.20.30
1ezwA0 3.20.20.30 1b6rA2 3.30.470.20
1ezwA0 3.20.20.30 1bqv00 1.10.150.50
1axn02 1.10.220.10 1lucA0 3.20.20.30
1nfp00 3.20.20.30 2pjrF3 3.40.50.300
1ezwA0 3.20.20.30 1de4C1 3.40.630.10
1nr0A2 2.130.10.10 1nfp00 3.20.20.30
1ezwA0 3.20.20.30 1axn04 1.10.220.10
1izcA0 3.20.20.60 1f8mA0 3.20.20.60
1e0tA2 3.20.20.60 1dxeA0 3.20.20.60
1dxeA0 3.20.20.60 1jqnA2 3.20.20.60
1dxeA0 3.20.20.60 1mumA0 3.20.20.60
1o66B0 3.20.20.60 1izcA0 3.20.20.60
1e0tA2 3.20.20.60 1f8mA0 3.20.20.60
1s2wA0 3.20.20.60 1izcA0 3.20.20.60
1mumA0 3.20.20.60 1jqnA2 3.20.20.60
1izcA0 3.20.20.60 1kblA4 3.20.20.60
1e0tA2 3.20.20.60 1jqnA2 3.20.20.60
1izcA0 3.20.20.60 1ax4A1 3.90.1150.10
1trb01 3.50.50.60 1kblA4 3.20.20.60
1b35A0 2.60.120.20 1f8mA0 3.20.20.60
1izcA0 3.20.20.60 1oacA2 3.10.450.40
1izcA0 3.20.20.60 1tgxA0 2.10.60.10
1f8mA0 3.20.20.60 1bg1A2 2.60.40.630
1gv2A2 1.10.10.60 1kblA4 3.20.20.60
2napA1 3.90.55.10 1kblA4 3.20.20.60
1o66B0 3.20.20.60 1gk9B1 3.60.20.10
1g6oA1 3.30.450.90 1izcA0 3.20.20.60
1vyrA0 3.20.20.70 1vc4A0 3.20.20.70
1dvjD0 3.20.20.70 1vc4A0 3.20.20.70
1dvjD0 3.20.20.70 1n55A0 3.20.20.70
1zfjA0 3.20.20.70 1n55A0 3.20.20.70
1f6kA0 3.20.20.70 1ofeB2 3.20.20.70
1h1yA0 3.20.20.70 1vyrA0 3.20.20.70
1gqnA0 3.20.20.70 1qpoA2 3.20.20.70
1m5wA0 3.20.20.70 1of8A0 3.20.20.70
1q6oA0 3.20.20.70 1ktbA1 3.20.20.70
1h7nA0 3.20.20.70 2btmA0 3.20.20.70
1o5kA0 3.20.20.70 1ffvB4 3.30.365.10
1gteA5 3.20.20.70 1m2tB1 2.80.10.50
1ojxA0 3.20.20.70 2nacA2 3.40.50.720
1n45A0 1.20.910.10 1o94A1 3.20.20.70
1gqnA0 3.20.20.70 1c4oA1 3.40.50.300
1dbtA0 3.20.20.70 1aoa01 1.10.418.10
1ktbA1 3.20.20.70 1c7nA1 3.90.1150.10
1fcqA0 3.20.20.70 1kfqA1 3.40.120.10
1gqnA0 3.20.20.70 1ciy03 2.60.120.260
1kfiA3 3.40.120.10 1n7kA0 3.20.20.70
1clxA0 3.20.20.80 1h4pA0 3.20.20.80
1hx0A1 3.20.20.80 1jndA1 3.20.20.80
1v3hA0 3.20.20.80 1j11A1 3.20.20.80
1ug6A0 3.20.20.80 1cnv00 3.20.20.80
1hjxB1 3.20.20.80 1bqcA0 3.20.20.80
1m7xA2 3.20.20.80 1jfxA0 3.20.20.80
1edqA2 3.20.20.80 1h1nA0 3.20.20.80
1qnrA0 3.20.20.80 1gjwA1 3.20.20.80
1j11A1 3.20.20.80 1uok01 3.20.20.80
1eswA0 3.20.20.80 2ebn00 3.20.20.80
2ebn00 3.20.20.80 1gk8A1 3.30.70.150
1aj600 3.30.565.10 1gjwA1 3.20.20.80
1edt00 3.20.20.80 1kcw02 2.60.40.420
1i1wA0 3.20.20.80 1iq0A1 3.40.50.620
1lyaB0 2.40.70.10 1hjxB1 3.20.20.80
7taa01 3.20.20.80 1g7oA1 3.40.30.10
1c7sA3 3.20.20.80 1mq4A2 3.30.200.20
1p5vA2 2.60.40.1070 1c7sA3 3.20.20.80
1eswA0 3.20.20.80 1eejA1 3.10.450.70
1uwsA0 3.20.20.80 1mroA3 1.20.840.10
1e7kA0 3.30.1330.30 1nmuB0 3.30.1330.30
1pxwA0 3.30.1330.30 1ipaA1 3.30.1330.30
1dt9A3 3.30.1330.30 1ipaA1 3.30.1330.30
1pxwA0 3.30.1330.30 1nmuB0 3.30.1330.30
1ipaA1 3.30.1330.30 1nmuB0 3.30.1330.30
1dt9A3 3.30.1330.30 1pxwA0 3.30.1330.30
1dt9A3 3.30.1330.30 1nmuB0 3.30.1330.30
1h7mA0 3.30.1330.30 1ipaA1 3.30.1330.30
1pxwA0 3.30.1330.30 1h7mA0 3.30.1330.30
1h7mA0 3.30.1330.30 1nmuB0 3.30.1330.30
1e7kA0 3.30.1330.30 1autC1 2.40.10.10
1h7mA0 3.30.1330.30 1d3bA0 2.30.30.100
1e7kA0 3.30.1330.30 1efvA1 3.40.50.1220
1h7mA0 3.30.1330.30 1nn6A2 2.40.10.10
1e7kA0 3.30.1330.30 1xxaA0 3.30.1360.40
1e7kA0 3.30.1330.30 1vimA0 3.40.50.1940
1h7mA0 3.30.1330.30 1i7nA2 3.40.50.20
1ikpA3 3.90.175.10 1h7mA0 3.30.1330.30
1l1oC1 2.40.50.140 1h7mA0 3.30.1330.30
1n2aB1 3.40.30.10 1ipaA1 3.30.1330.30
1j5kA0 3.30.1370.10 1k1gA0 3.30.1370.10
1j5kA0 3.30.1370.10 2fmr00 3.30.1370.10
1j4wA2 3.30.1370.10 1k1gA0 3.30.1370.10
1k1gA0 3.30.1370.10 1j4wA1 3.30.1370.10
1dtjA0 3.30.1370.10 1vig00 3.30.1370.10
1j5kA0 3.30.1370.10 1vig00 3.30.1370.10
1j4wA2 3.30.1370.10 2fmr00 3.30.1370.10
1vig00 3.30.1370.10 2fmr00 3.30.1370.10
1k1gA0 3.30.1370.10 2fmr00 3.30.1370.10
1k1gA0 3.30.1370.10 1vig00 3.30.1370.10
1j4wA2 3.30.1370.10 1ko7A2 3.40.50.300
1dtjA0 3.30.1370.10 1o3uA0 1.20.120.330
1vig00 3.30.1370.10 1e42A1 2.60.40.1150
1gu2A0 1.10.760.10 1j4wA1 3.30.1370.10
1j4wA2 3.30.1370.10 1dqwA0 3.20.20.70
1j5kA0 3.30.1370.10 1pswA2 3.40.50.2000
1k1gA0 3.30.1370.10 1chmA2 3.90.230.10
1dtjA0 3.30.1370.10 1wer01 1.10.506.10
1j5kA0 3.30.1370.10 4kbpA1 2.60.40.380
1j5kA0 3.30.1370.10 1htp00 2.40.50.100
1kblA1 3.30.1490.20 1a9xA3 3.30.1490.20
1gsoA2 3.30.1490.20 1kblA1 3.30.1490.20
1a9xA7 3.30.1490.20 1i7nA1 3.30.1490.20
1kjqA2 3.30.1490.20 1ehiA3 3.30.1490.20
1iow03 3.30.1490.20 1kblA1 3.30.1490.20
1ehiA3 3.30.1490.20 1a9xA3 3.30.1490.20
1gsa03 3.30.1490.20 1eucB2 3.30.1490.20
1eucB2 3.30.1490.20 1b6rA3 3.30.1490.20
1iow03 3.30.1490.20 1eucB2 3.30.1490.20
1kjqA2 3.30.1490.20 1kblA1 3.30.1490.20
1kblA1 3.30.1490.20 1le8A0 1.10.10.60
1j0mA1 1.50.10.100 1iow03 3.30.1490.20
1kjqA2 3.30.1490.20 1di0A0 3.40.50.960
1gsa03 3.30.1490.20 1h4vB2 3.40.50.800
1p4cA0 3.20.20.70 1a9xA3 3.30.1490.20
1he8A3 1.25.40.70 1dv1A3 3.30.1490.20
1gsoA2 3.30.1490.20 1b35C0 2.60.120.20
1ehiA3 3.30.1490.20 1ox0A2 3.40.47.10
1kblA1 3.30.1490.20 1lbvA1 3.30.540.10
1iow03 3.30.1490.20 1jm7B0 3.30.40.10
1qu6A1 3.30.160.20 1di2A0 3.30.160.20
1qu6A2 3.30.160.20 1qu6A1 3.30.160.20
1qu6A1 3.30.160.20 1stu00 3.30.160.20
1pkp01 3.30.160.20 1qu6A1 3.30.160.20
1stu00 3.30.160.20 1di2A0 3.30.160.20
1pkp01 3.30.160.20 1o0wA2 3.30.160.20
1qu6A1 3.30.160.20 1o0wA2 3.30.160.20
1o0wA2 3.30.160.20 1stu00 3.30.160.20
1o0wA2 3.30.160.20 1di2A0 3.30.160.20
1pkp01 3.30.160.20 1stu00 3.30.160.20
1qu6A2 3.30.160.20 1rv3A1 3.90.1150.10
1oaoC2 3.40.50.2030 1stu00 3.30.160.20
1bg200 3.40.850.10 1pkp01 3.30.160.20
1qu6A2 3.30.160.20 1b04A2 3.30.1490.70
1qu6A1 3.30.160.20 1cr5A1 2.40.40.20
1pkp01 3.30.160.20 1epuA2 3.90.830.10
1wm1A0 3.40.50.1820 1o0wA2 3.30.160.20
1jpdX2 3.20.20.120 1stu00 3.30.160.20
1o0wA2 3.30.160.20 1l5pA0 3.10.20.30
1qhoA4 2.60.40.10 1di2A0 3.30.160.20
1ayj00 3.30.30.10 1aho00 3.30.30.10
1jkzA0 3.30.30.10 1brz00 3.30.30.10
1bcg00 3.30.30.10 1bmr00 3.30.30.10
1i2uA0 3.30.30.10 1myn00 3.30.30.10
1bcg00 3.30.30.10 1brz00 3.30.30.10
1myn00 3.30.30.10 1brz00 3.30.30.10
1ayj00 3.30.30.10 1c55A0 3.30.30.10
1jxcA0 3.30.30.10 1brz00 3.30.30.10
1bcg00 3.30.30.10 1gps00 3.30.30.10
1i2uA0 3.30.30.10 1bcg00 3.30.30.10
1n00A4 1.10.220.10 1c55A0 3.30.30.10
1ayj00 3.30.30.10 1gskA2 2.60.40.420
1ayj00 3.30.30.10 1i1jA0 2.30.30.40
1bcg00 3.30.30.10 1grj01 1.10.287.180
1h7xD1 3.30.70.20 1aho00 3.30.30.10
1c3cA2 1.20.200.10 2sn300 3.30.30.10
1gps00 3.30.30.10 1b4rA0 2.60.40.670
1ba101 3.30.420.40 1mr4A0 3.30.30.10
1ryoA1 3.40.190.10 1ne5A0 3.30.30.10
1myn00 3.30.30.10 1an801 3.10.20.120
1p7lA3 3.30.300.10 1p7lA1 3.30.300.10
1p7lA1 3.30.300.10 1xrb02 3.30.300.10
1gpmA3 3.30.300.10 1p7lA2 3.30.300.10
1p7lA2 3.30.300.10 1xrb02 3.30.300.10
1p7lA3 3.30.300.10 1p7lA2 3.30.300.10
1p7lA2 3.30.300.10 1p7lA1 3.30.300.10
1qm4A1 3.30.300.10 1p7lA1 3.30.300.10
1gpmA3 3.30.300.10 1p7lA1 3.30.300.10
1gpmA3 3.30.300.10 1qm4A1 3.30.300.10
1qm4A1 3.30.300.10 1xrb02 3.30.300.10
1g16A0 3.40.50.300 1p7lA1 3.30.300.10
1gpmA3 3.30.300.10 1gqgA1 2.60.120.10
1b4uB0 3.40.830.10 1p7lA1 3.30.300.10
1b12A2 2.170.230.10 1p7lA3 3.30.300.10
1qm4A1 3.30.300.10 1qqeA0 1.25.40.10
2gsaA1 3.90.1150.10 1p7lA1 3.30.300.10
1pk6A0 2.60.120.40 1p7lA1 3.30.300.10
1zymA2 1.10.274.10 1qm4A1 3.30.300.10
1siiA1 3.10.450.40 1p7lA3 3.30.300.10
1k3eA2 3.30.1460.10 1gpmA3 3.30.300.10
1ml8A2 3.30.300.20 1k0rA1 3.30.300.20
1josA0 3.30.300.20 1qwiA0 3.30.300.20
1qwiA0 3.30.300.20 1lqlA2 3.30.300.20
1k0rA1 3.30.300.20 1hh2P2 3.30.300.20
1k0rB2 3.30.300.20 1egaA2 3.30.300.20
1fjgC1 3.30.300.20 1lqlA2 3.30.300.20
1josA0 3.30.300.20 1hh2P2 3.30.300.20
1k0rB2 3.30.300.20 1hh2P2 3.30.300.20
1qwiA0 3.30.300.20 1hh2P2 3.30.300.20
1egaA2 3.30.300.20 1lqlA2 3.30.300.20
1k0rB2 3.30.300.20 1owfA0 4.10.520.10
1josA0 3.30.300.20 2ezh00 1.10.10.60
1k0rA1 3.30.300.20 1du2A0 1.10.1110.10
1k0rA1 3.30.300.20 1prxB2 3.30.1020.10
1o7nB0 3.10.450.50 1hh2P2 3.30.300.20
1k0rB2 3.30.300.20 1uvqA2 2.60.40.10
1ml8A2 3.30.300.20 1u0sY0 3.40.50.2600
1kzqA1 2.60.40.1320 1egaA2 3.30.300.20
1dykA2 2.60.120.200 1ml8A2 3.30.300.20
1kdj00 2.60.40.420 1josA0 3.30.300.20
1h6dA2 3.30.360.10 1nvmB2 3.30.360.10
1f06A2 3.30.360.10 1obfO2 3.30.360.10
1gr0A2 3.30.360.10 1ebfA2 3.30.360.10
1gr0A2 3.30.360.10 1h6dA2 3.30.360.10
1gr0A2 3.30.360.10 1obfO2 3.30.360.10
1lc0A2 3.30.360.10 1qkiB2 3.30.360.10
1nvmB2 3.30.360.10 1obfO2 3.30.360.10
1j5pA2 3.30.360.10 1obfO2 3.30.360.10
1lc0A2 3.30.360.10 1f06A2 3.30.360.10
1j5pA2 3.30.360.10 1qkiB2 3.30.360.10
1ikpA3 3.90.175.10 1dpgA2 3.30.360.10
1gdhA1 3.40.50.720 1dpgA2 3.30.360.10
1dih02 3.30.360.10 1aorA3 1.10.599.10
1qkiB2 3.30.360.10 1lrv00 1.25.10.10
1r31A1 3.30.70.420 1dpgA2 3.30.360.10
1m3qA3 1.10.340.10 1ebfA2 3.30.360.10
1dih02 3.30.360.10 1omrA1 1.10.238.10
1h6dA2 3.30.360.10 1hskA2 3.30.43.10
1lc0A2 3.30.360.10 1q5nA1 1.10.275.10
1obfO2 3.30.360.10 1f8nA1 2.60.60.20
1mdl01 3.30.390.10 1r6wA2 3.30.390.10
1mdl01 3.30.390.10 1oneA1 3.30.390.10
1ec7A1 3.30.390.10 1chrA1 3.30.390.10
1ec7A1 3.30.390.10 1tkkB1 3.30.390.10
1ec7A1 3.30.390.10 1mucB1 3.30.390.10
1jpdX1 3.30.390.10 1chrA1 3.30.390.10
1tkkB1 3.30.390.10 1oneA1 3.30.390.10
1mucB1 3.30.390.10 1r6wA2 3.30.390.10
1mucB1 3.30.390.10 1oneA1 3.30.390.10
1chrA1 3.30.390.10 1r6wA2 3.30.390.10
1ec7A1 3.30.390.10 1a0aA0 4.10.280.10
1mdl01 3.30.390.10 1pot01 3.40.190.10
1l5xA0 3.40.1210.10 1r6wA2 3.30.390.10
1jpdX1 3.30.390.10 1i9sA0 3.90.190.10
1gg4B1 3.90.190.20 1tkkB1 3.30.390.10
1ec7A1 3.30.390.10 1m1gD1 3.30.70.940
1ec7A1 3.30.390.10 1n6uA1 2.60.40.30
1jpdX1 3.30.390.10 1kftA0 1.10.150.20
1ec7A1 3.30.390.10 1nsoA0 2.40.70.10
1kqfA2 3.40.50.740 1oneA1 3.30.390.10
1d7yA3 3.30.390.30 3ladA3 3.30.390.30
1nhp03 3.30.390.30 1mo9A3 3.30.390.30
1d7yA3 3.30.390.30 3grs03 3.30.390.30
1d7yA3 3.30.390.30 1mo9A3 3.30.390.30
1ojt03 3.30.390.30 1mo9A3 3.30.390.30
1d7yA3 3.30.390.30 1ojt03 3.30.390.30
1nhp03 3.30.390.30 3grs03 3.30.390.30
1nhp03 3.30.390.30 3ladA3 3.30.390.30
1mo9A3 3.30.390.30 3grs03 3.30.390.30
1ojt03 3.30.390.30 3grs03 3.30.390.30
1f6dA1 3.40.50.2000 3ladA3 3.30.390.30
1ojt03 3.30.390.30 1pufA0 1.10.10.60
1d7yA3 3.30.390.30 1cuk03 1.10.8.10
1nhp03 3.30.390.30 1v1rB2 3.40.50.970
1mxgA3 2.60.40.1180 3ladA3 3.30.390.30
2apr02 2.40.70.10 3grs03 3.30.390.30
2napA4 2.40.40.20 3ladA3 3.30.390.30
1p49A3 3.30.1120.10 3ladA3 3.30.390.30
1d7yA3 3.30.390.30 16pk02 3.40.50.1270
1gh7A3 2.60.40.30 3grs03 3.30.390.30
1j9aA0 3.30.420.10 1hjrA0 3.30.420.10
1exqA0 3.30.420.10 1vrtA5 3.30.420.10
1fxxA1 3.30.420.10 1hjrA0 3.30.420.10
1nk4A1 3.30.420.10 1i39A1 3.30.420.10
2kfnA1 3.30.420.10 1x9mA1 3.30.420.10
1bco01 3.30.420.10 1i39A1 3.30.420.10
2kfnA1 3.30.420.10 1fxxA1 3.30.420.10
1bco01 3.30.420.10 1exqA0 3.30.420.10
1noyA2 3.30.420.10 1mu2A5 3.30.420.10
1cxqA0 3.30.420.10 1j9aA0 3.30.420.10
1bco01 3.30.420.10 1i9gA2 3.40.50.150
1fxxA1 3.30.420.10 1eaqA0 2.60.40.720
1ax4A1 3.90.1150.10 1mu2A5 3.30.420.10
1mkzA0 3.40.980.10 1jl1A0 3.30.420.10
1cxqA0 3.30.420.10 1a2vA2 3.10.450.40
1exqA0 3.30.420.10 1dkgB2 2.30.22.10
1f20A1 3.40.50.80 1mu2A5 3.30.420.10
1oi7A1 3.40.50.720 1hjrA0 3.30.420.10
1cxqA0 3.30.420.10 3thiA2 3.40.190.10
2hgsA1 3.30.1490.80 1jl1A0 3.30.420.10
1e4fT4 3.30.420.40 1d4xA1 3.30.420.40
1czaN1 3.30.420.40 1d4xA1 3.30.420.40
1ig8A3 3.30.420.40 1d4xA1 3.30.420.40
1ba103 3.30.420.40 1d4xA1 3.30.420.40
1qz5A1 3.30.420.40 1g99A2 3.30.420.40
1ba101 3.30.420.40 1g99A1 3.30.420.40
1qz5A3 3.30.420.40 1g99A2 3.30.420.40
1jceA1 3.30.420.40 1czaN1 3.30.420.40
1g99A1 3.30.420.40 1czaN1 3.30.420.40
1ba101 3.30.420.40 1d4xA1 3.30.420.40
1ba101 3.30.420.40 1fo5A0 3.40.30.10
1j7nA2 2.30.100.10 1ba103 3.30.420.40
1ok7A3 3.10.150.10 1d4xA1 3.30.420.40
1jqbA1 3.90.180.10 1czaN1 3.30.420.40
1ba103 3.30.420.40 1bvsA3 1.10.8.10
1q9iA1 3.90.700.10 1jceA1 3.30.420.40
1bhtB1 3.50.4.10 1jceA1 3.30.420.40
1qz5A3 3.30.420.40 1c17M0 1.20.120.220
1bhgA3 3.20.20.80 1g99A1 3.30.420.40
1ba101 3.30.420.40 1a8y01 3.40.30.10
1d06A0 3.30.450.20 1p97A0 3.30.450.20
1ll8A0 3.30.450.20 1n9lA0 3.30.450.20
1bywA0 3.30.450.20 1nwzA0 3.30.450.20
1d06A0 3.30.450.20 1n9lA0 3.30.450.20
1p97A0 3.30.450.20 1nwzA0 3.30.450.20
1p97A0 3.30.450.20 1mzuA0 3.30.450.20
1oj5A0 3.30.450.20 1mzuA0 3.30.450.20
1bywA0 3.30.450.20 1p97A0 3.30.450.20
1mzuA0 3.30.450.20 1ll8A0 3.30.450.20
1nwzA0 3.30.450.20 1n9lA0 3.30.450.20
1duvG1 3.40.50.1370 1ll8A0 3.30.450.20
1krhA1 3.10.20.30 1ll8A0 3.30.450.20
1bywA0 3.30.450.20 1bw500 1.10.10.60
1czyA0 2.60.210.10 1nwzA0 3.30.450.20
1p97A0 3.30.450.20 1ao0A1 3.60.20.10
1p97A0 3.30.450.20 1vrtB3 3.30.70.270
2hhmA1 3.30.540.10 1n9lA0 3.30.450.20
1axn02 1.10.220.10 1oj5A0 3.30.450.20
1d06A0 3.30.450.20 1i5nC0 1.20.120.160
1qqp10 2.60.120.20 1mzuA0 3.30.450.20
1e4eA1 3.30.470.20 1b6rA2 3.30.470.20
1kjqB3 3.30.470.20 1e4eA1 3.30.470.20
1ehiA2 3.30.470.20 1b6rA2 3.30.470.20
1iow02 3.30.470.20 1a9xA2 3.30.470.20
1iow02 3.30.470.20 1m0wA2 3.30.470.20
1e4eA1 3.30.470.20 1i7nA3 3.30.470.20
1m0wA2 3.30.470.20 1eucB1 3.30.470.20
1gsoA3 3.30.470.20 1e4eA1 3.30.470.20
1gsoA3 3.30.470.20 1dv1A2 3.30.470.20
1ehiA2 3.30.470.20 1bxrA5 3.30.470.20
1c3gA2 2.60.260.10 1i7nA3 3.30.470.20
1rblM0 3.30.190.10 1eucB1 3.30.470.20
1rl2B2 2.30.30.30 1i7nA3 3.30.470.20
1m0wA2 3.30.470.20 1gvdA0 1.10.10.60
1kjqB3 3.30.470.20 1mexH2 2.60.40.10
1o94A2 3.40.50.720 1b6rA2 3.30.470.20
1s1tB3 3.30.70.270 1i7nA3 3.30.470.20
1m0wA2 3.30.470.20 1w0pA3 2.60.120.200
1obdA2 3.30.470.20 1dgsA2 3.30.1490.70
1kbvA2 2.60.40.420 1dv1A2 3.30.470.20
1th8A0 3.30.565.10 1gkzA1 3.30.565.10
1b63A1 3.30.565.10 1gkzA1 3.30.565.10
1bxdA0 3.30.565.10 1uylA0 3.30.565.10
1b63A1 3.30.565.10 1aj600 3.30.565.10
1bxdA0 3.30.565.10 1id0A0 3.30.565.10
1b63A1 3.30.565.10 1mu5A1 3.30.565.10
1i58A0 3.30.565.10 1bxdA0 3.30.565.10
1aj600 3.30.565.10 1h7sB1 3.30.565.10
1mu5A1 3.30.565.10 1id0A0 3.30.565.10
1i58A0 3.30.565.10 1th8A0 3.30.565.10
1qamA1 3.40.50.150 1mu5A1 3.30.565.10
1c5eA0 2.40.300.10 1jm6B1 3.30.565.10
1aj600 3.30.565.10 1mjuL2 2.60.40.10
1ois01 1.10.10.41 1aj600 3.30.565.10
1i58A0 3.30.565.10 1jceA2 3.30.420.40
1bg1A4 3.30.505.10 1id0A0 3.30.565.10
1n52B0 3.30.70.330 1bxdA0 3.30.565.10
1h8lA1 3.40.630.10 1gkzA1 3.30.565.10
1th8A0 3.30.565.10 1pzlA0 1.10.565.10
1fjgC2 3.30.1140.32 1id0A0 3.30.565.10
1tgsI0 3.30.60.30 1pjuB2 3.30.60.30
4sgbI0 3.30.60.30 1tbrR1 3.30.60.30
1tbrR1 3.30.60.30 1r0rI0 3.30.60.30
4sgbI0 3.30.60.30 1pjuB2 3.30.60.30
4sgbI0 3.30.60.30 1tgsI0 3.30.60.30
4sgbI0 3.30.60.30 1lr7A0 3.30.60.30
1lr7A0 3.30.60.30 1tgsI0 3.30.60.30
1pjuB2 3.30.60.30 1r0rI0 3.30.60.30
1lr7A0 3.30.60.30 1r0rI0 3.30.60.30
1tgsI0 3.30.60.30 1r0rI0 3.30.60.30
1f7dB0 2.70.40.10 1r0rI0 3.30.60.30
1tbrR1 3.30.60.30 1gdtA3 1.10.10.60
1igd00 3.10.20.10 1tgsI0 3.30.60.30
1br901 3.90.370.10 1r0rI0 3.30.60.30
1lr7A0 3.30.60.30 1k0eA0 3.60.120.10
4sgbI0 3.30.60.30 1gt0D0 1.10.30.10
1pjuB2 3.30.60.30 1df7A0 3.40.430.10
4sgbI0 3.30.60.30 1cdy02 2.60.40.10
1j8yF1 1.20.120.140 1r0rI0 3.30.60.30
1tbrR1 3.30.60.30 1djxA2 3.20.20.190
1gxuA0 3.30.70.100 1fvqA0 3.30.70.100
1cc8A0 3.30.70.100 1afi00 3.30.70.100
2acy00 3.30.70.100 1aw000 3.30.70.100
1mwyA0 3.30.70.100 1afi00 3.30.70.100
1aw000 3.30.70.100 1mwyA0 3.30.70.100
1cc8A0 3.30.70.100 1cpzA0 3.30.70.100
1gxuA0 3.30.70.100 1qupB1 3.30.70.100
1fvqA0 3.30.70.100 1mwyA0 3.30.70.100
1gxuA0 3.30.70.100 1aw000 3.30.70.100
1gxuA0 3.30.70.100 1afi00 3.30.70.100
1f1eA0 1.10.20.10 1fvqA0 3.30.70.100
1lvk05 1.10.465.10 2acy00 3.30.70.100
1cpzA0 3.30.70.100 1qo3C0 3.10.100.10
1dd7A1 3.90.340.10 2acy00 3.30.70.100
1lycA2 1.10.420.10 2acy00 3.30.70.100
1g4dA0 1.10.10.10 1mwyA0 3.30.70.100
1cpzA0 3.30.70.100 1mj3A1 3.90.226.10
1jb7A3 2.40.50.140 1afi00 3.30.70.100
1mzuA0 3.30.450.20 1afi00 3.30.70.100
1cc8A0 3.30.70.100 1ie9A0 1.10.565.10
1jnrB1 3.30.70.20 1blu00 3.30.70.20
1iqzA0 3.30.70.20 1h0hB1 3.30.70.20
1h0hL1 3.30.70.20 1h0hB2 3.30.70.20
1h7wD5 3.30.70.20 1h0hB2 3.30.70.20
1iqzA0 3.30.70.20 1fxrA0 3.30.70.20
1h7xD1 3.30.70.20 1h7wD5 3.30.70.20
1fxrA0 3.30.70.20 1h98A0 3.30.70.20
1kekA5 3.30.70.20 7fd1A0 3.30.70.20
1jnrB1 3.30.70.20 7fd1A0 3.30.70.20
1jnrB1 3.30.70.20 1h7wD5 3.30.70.20
1jjsA0 1.10.1630.10 1fxd00 3.30.70.20
1iqzA0 3.30.70.20 1evyA2 1.10.1040.10
1h6dA2 3.30.360.10 1fehA3 3.30.70.20
1h7wD5 3.30.70.20 1pz4A0 3.30.1050.10
1h7wD5 3.30.70.20 1d7qA0 2.40.50.140
1iqzA0 3.30.70.20 1qp8B1 3.40.50.720
1jdrA2 1.10.420.10 1kekA5 3.30.70.20
6mhtA2 3.90.120.10 1h0hB1 3.30.70.20
1jnrB1 3.30.70.20 1dvoA1 1.10.1710.10
1jb0C0 3.30.70.20 1yacA0 3.40.50.850
1uvjA2 3.30.70.270 1s1tB4 3.30.70.270
1s1tB3 3.30.70.270 1s1tB4 3.30.70.270
1s1tB3 3.30.70.270 1vrtB4 3.30.70.270
1jlcB4 3.30.70.270 1s1tB4 3.30.70.270
1gx5A2 3.30.70.270 1jx4A2 3.30.70.270
1khvA3 3.30.70.270 1mml02 3.30.70.270
1vrtB4 3.30.70.270 1mml02 3.30.70.270
1vrtB4 3.30.70.270 1har02 3.30.70.270
1uvjA2 3.30.70.270 1har02 3.30.70.270
1khvA3 3.30.70.270 1uvjA2 3.30.70.270
1ep3B2 3.40.50.80 1jx4A2 3.30.70.270
1utcA0 2.130.10.110 1rthB2 3.30.70.270
1h3gA3 2.60.40.1180 1har02 3.30.70.270
1gsa02 3.30.470.20 1rthA2 3.30.70.270
1bcpB1 3.10.40.10 1jx4A2 3.30.70.270
1i50B6 2.40.270.10 1mml02 3.30.70.270
1vrtB3 3.30.70.270 1be9A0 2.30.42.10
1r0pA1 3.30.200.20 1vrtB3 3.30.70.270
1np7A1 3.40.50.620 1khvA3 3.30.70.270
1har02 3.30.70.270 1mw7A2 3.30.1270.10
1jj2R0 3.30.70.330 1u2fA0 3.30.70.330
2u1a00 3.30.70.330 1a9nB0 3.30.70.330
1ft8A1 3.30.70.330 1sxl00 3.30.70.330
1nu4A0 3.30.70.330 1jj2R0 3.30.70.330
1n52B0 3.30.70.330 1no8A0 3.30.70.330
1jj2R0 3.30.70.330 3sxlA2 3.30.70.330
1owxA0 3.30.70.330 1jmtA0 3.30.70.330
1fxlA2 3.30.70.330 1sxl00 3.30.70.330
1nu4A0 3.30.70.330 1jmtA0 3.30.70.330
1fxlA2 3.30.70.330 1ufwA0 3.30.70.330
1f9fA0 3.30.70.330 1qi7A1 3.40.420.10
1owxA0 3.30.70.330 4uagA3 3.90.190.20
2hft01 2.60.40.30 1jmtA0 3.30.70.330
1dl5B2 3.55.20.10 1jmtA0 3.30.70.330
1f8fA1 3.90.180.10 2u1a00 3.30.70.330
1sxl00 3.30.70.330 1blxA1 3.30.200.20
1qg7A0 2.40.50.40 1cvjH2 3.30.70.330
1ucdA0 3.90.730.10 1nu4A0 3.30.70.330
1n7oA3 2.60.220.10 3sxlA2 3.30.70.330
1ft8A1 3.30.70.330 1ogwA0 3.10.20.90
1p3dA2 3.40.1190.10 1e8cA2 3.40.1190.10
1j6uA2 3.40.1190.10 4uagA2 3.40.1190.10
4uagA2 3.40.1190.10 1gg4A2 3.40.1190.10
1p3dA2 3.40.1190.10 4uagA2 3.40.1190.10
1j6uA2 3.40.1190.10 1e8cA2 3.40.1190.10
1j6uA2 3.40.1190.10 1gg4A2 3.40.1190.10
1p3dA2 3.40.1190.10 1j6uA2 3.40.1190.10
1gg4A2 3.40.1190.10 1e8cA2 3.40.1190.10
4uagA2 3.40.1190.10 1e8cA2 3.40.1190.10
1p3dA2 3.40.1190.10 1gg4A2 3.40.1190.10
1j6uA2 3.40.1190.10 1nf3C0 2.30.42.10
1tw6A0 1.10.1170.10 1gg4A2 3.40.1190.10
1i1rA1 2.60.40.10 1e8cA2 3.40.1190.10
4uagA2 3.40.1190.10 1g8mA4 3.40.50.1380
4uagA2 3.40.1190.10 1ne6A2 2.60.120.10
1j6uA2 3.40.1190.10 1fxxA1 3.30.420.10
1amf01 3.40.190.10 1j6uA2 3.40.1190.10
1nznA0 1.25.40.10 1e8cA2 3.40.1190.10
2cmd01 3.40.50.720 1gg4A2 3.40.1190.10
1wm1A0 3.40.50.1820 1e8cA2 3.40.1190.10
1ekqA0 3.40.1190.20 1liiA1 3.40.1190.20
1ub0A0 3.40.1190.20 1kyhA0 3.40.1190.20
1rkd02 3.40.1190.20 1lhpA0 3.40.1190.20
1ekqA0 3.40.1190.20 1kyhA0 3.40.1190.20
1lhpA0 3.40.1190.20 1kyhA0 3.40.1190.20
1rkd02 3.40.1190.20 1bx4A1 3.40.1190.20
1ekqA0 3.40.1190.20 1ub0A0 3.40.1190.20
1rkd02 3.40.1190.20 1kyhA0 3.40.1190.20
1rkd02 3.40.1190.20 1liiA1 3.40.1190.20
1l2lA1 3.40.1190.20 1ub0A0 3.40.1190.20
1ku0A0 3.40.50.1820 1ekqA0 3.40.1190.20
1bx4A1 3.40.1190.20 1ku1A1 1.10.220.20
1g1tA2 2.10.25.10 1bx4A1 3.40.1190.20
1lhpA0 3.40.1190.20 1npsA0 2.60.20.10
1ub0A0 3.40.1190.20 1dru01 3.40.50.720
1e6cA0 3.40.50.300 1ekqA0 3.40.1190.20
1bx4A1 3.40.1190.20 1nqzA0 3.90.79.10
1lldA2 3.90.110.10 1l2lA1 3.40.1190.20
1liiA1 3.40.1190.20 1lj5A2 2.30.39.10
1lhpA0 3.40.1190.20 1ojxA0 3.20.20.70
1anf02 3.40.190.10 1al301 3.40.190.10
1ryoA1 3.40.190.10 3thiA2 3.40.190.10
1ryoA1 3.40.190.10 1cb6A1 3.40.190.10
1ryoA2 3.40.190.10 1ii5A2 3.40.190.10
1sbp01 3.40.190.10 1i6aA2 3.40.190.10
1sbp02 3.40.190.10 1nh8A2 3.40.190.10
3thiA2 3.40.190.10 1dpe02 3.40.190.10
3thiA1 3.40.190.10 1sbp01 3.40.190.10
1pot01 3.40.190.10 1eljA2 3.40.190.10
1ryoA1 3.40.190.10 1sbp02 3.40.190.10
1anf01 3.40.190.10 1m7yA1 3.90.1150.10
1ae9A0 1.10.443.10 1nh8A2 3.40.190.10
1lst01 3.40.190.10 1aoy00 1.10.10.10
1eu8A2 3.40.190.10 1l6wA0 3.20.20.70
1p1lA0 3.30.70.830 1a99A2 3.40.190.10
1gwsA2 3.90.10.10 1ixcA2 3.40.190.10
1jqbA1 3.90.180.10 1nh8A1 3.40.190.10
1a12A0 2.130.10.30 1eu8A2 3.40.190.10
1g3gA0 2.60.200.20 1nkxA2 3.40.190.10
1kekA5 3.30.70.20 1ixh01 3.40.190.10
1nuwA2 3.40.190.80 2hhmA2 3.40.190.80
2hhmA2 3.40.190.80 1jp4A2 3.40.190.80
1g0hA2 3.40.190.80 1jp4A2 3.40.190.80
1nuwA2 3.40.190.80 1jp4A2 3.40.190.80
1nuwA2 3.40.190.80 1g0hA2 3.40.190.80
1g0hA2 3.40.190.80 2hhmA2 3.40.190.80
2hhmA2 3.40.190.80 1lbvA2 3.40.190.80
1lbvA2 3.40.190.80 1jp4A2 3.40.190.80
1nuwA2 3.40.190.80 1lbvA2 3.40.190.80
1inp03 3.40.190.80 1jp4A2 3.40.190.80
1ghj00 2.40.50.100 1ka1A2 3.40.190.80
1nuwA2 3.40.190.80 1nrwA2 3.30.1240.10
1euhA1 3.40.605.10 1jp4A2 3.40.190.80
1inp03 3.40.190.80 1i39A1 3.30.420.10
1inp03 3.40.190.80 1ml4A2 3.40.50.1370
1ka1A2 3.40.190.80 1lvk05 1.10.465.10
1g0hA2 3.40.190.80 1jfiA0 1.10.20.10
2hhmA2 3.40.190.80 1c96A1 3.30.499.10
2hhmA2 3.40.190.80 1mmsA2 1.10.10.250
1ka1A2 3.40.190.80 1pbyA1 2.40.128.60
1lu4A0 3.40.30.10 1prxA1 3.40.30.10
2trxA0 3.40.30.10 1q98A0 3.40.30.10
1b4pA1 3.40.30.10 1a8y03 3.40.30.10
1bed00 3.40.30.10 1t1vA0 3.40.30.10
1fo5A0 3.40.30.10 1n2aB1 3.40.30.10
2trcP1 3.40.30.10 1thx00 3.40.30.10
1aqwA1 3.40.30.10 1k3yA1 3.40.30.10
1m2dA0 3.40.30.10 1q98A0 3.40.30.10
1iyhA1 3.40.30.10 1jlvA1 3.40.30.10
1t1vA0 3.40.30.10 1g7oA1 3.40.30.10
1erv00 3.40.30.10 1augA0 3.40.630.20
1n0lA1 2.60.40.360 1ego00 3.40.30.10
1l3pA0 1.20.120.320 1a8y03 3.40.30.10
1k0mA1 3.40.30.10 1ecfA2 3.40.50.2020
1hlcA0 2.60.120.200 1k3yA1 3.40.30.10
1e3mA3 1.10.1420.10 1q98A0 3.40.30.10
1h6lA0 2.120.10.20 1oe8A1 3.40.30.10
1jwyB0 3.40.50.300 1q98A0 3.40.30.10
1n0uA6 3.30.70.240 1a8y03 3.40.30.10
1p2zA4 2.70.9.10 1a8y01 3.40.30.10
1o08A1 3.40.50.1000 1nnlA1 3.40.50.1000
1nnlA1 3.40.50.1000 1nrwA1 3.40.50.1000
1q92A1 3.40.50.1000 1swvA1 3.40.50.1000
1ltqA2 3.40.50.1000 1swvA1 3.40.50.1000
1wpgA4 3.40.50.1000 1k1eA0 3.40.50.1000
1nrwA1 3.40.50.1000 1k1eA0 3.40.50.1000
1o08A1 3.40.50.1000 1nrwA1 3.40.50.1000
1nrwA1 3.40.50.1000 1qq5A1 3.40.50.1000
1nrwA1 3.40.50.1000 1l7mA1 3.40.50.1000
1o08A1 3.40.50.1000 1wpgA4 3.40.50.1000
1ktbA1 3.20.20.70 1l7mA1 3.40.50.1000
1ltqA2 3.40.50.1000 1h2vC2 1.25.40.180
1nnlA1 3.40.50.1000 1kbiA1 3.10.120.10
1lvaA1 1.10.10.10 1l7mA1 3.40.50.1000
1rypF0 3.60.20.10 1nnlA1 3.40.50.1000
1jhgA0 1.10.1270.10 1k1eA0 3.40.50.1000
1k3pA3 1.10.230.10 1n8nA0 3.40.50.1000
1nnlA1 3.40.50.1000 1g9gA1 1.50.10.10
1ej8A0 2.60.40.200 1l7mA1 3.40.50.1000
1je6A2 2.60.40.10 1nnlA1 3.40.50.1000
1a7601 3.40.50.1010 1bgxT1 3.40.50.1010
1o4wA0 3.40.50.1010 1bgxT1 3.40.50.1010
1tfr01 3.40.50.1010 1bgxT1 3.40.50.1010
1a7601 3.40.50.1010 1exnB2 3.40.50.1010
1o4wA0 3.40.50.1010 1a7601 3.40.50.1010
1exnB2 3.40.50.1010 1tfr01 3.40.50.1010
1a7601 3.40.50.1010 1taq01 3.40.50.1010
1taq01 3.40.50.1010 1tfr01 3.40.50.1010
1taq01 3.40.50.1010 1bgxT1 3.40.50.1010
1a7601 3.40.50.1010 1tfr01 3.40.50.1010
1a7601 3.40.50.1010 1fmb00 2.40.70.10
1izoA0 1.10.630.10 1bgxT1 3.40.50.1010
1a7601 3.40.50.1010 1l9bM1 1.20.85.10
1exnB2 3.40.50.1010 1bm9A0 1.10.10.10
1rmg00 2.160.20.10 1bgxT1 3.40.50.1010
1exnB2 3.40.50.1010 1n7kA0 3.20.20.70
1jakA1 3.20.20.80 1bgxT1 3.40.50.1010
1ky9A3 2.30.42.10 1exnB2 3.40.50.1010
1b34A0 2.30.30.100 1taq01 3.40.50.1010
1a7601 3.40.50.1010 1kn1A0 1.10.490.20
1t15A2 3.40.50.10190 1imoA0 3.40.50.10190
1kzyC2 3.40.50.10190 1imoA0 3.40.50.10190
1l7bA0 3.40.50.10190 1imoA0 3.40.50.10190
1t15A1 3.40.50.10190 1kzyC2 3.40.50.10190
1kzyC2 3.40.50.10190 1cdzA0 3.40.50.10190
1t15A1 3.40.50.10190 1t15A2 3.40.50.10190
1l7bA0 3.40.50.10190 1kzyC2 3.40.50.10190
1imoA0 3.40.50.10190 1cdzA0 3.40.50.10190
1t15A2 3.40.50.10190 1kzyC2 3.40.50.10190
1t15A1 3.40.50.10190 1imoA0 3.40.50.10190
1dmhA0 2.60.130.10 1kzyC2 3.40.50.10190
1t15A1 3.40.50.10190 1pkp01 3.30.160.20
1t15A2 3.40.50.10190 1ab402 3.30.1360.40
1tig00 3.30.110.10 1imoA0 3.40.50.10190
1t15A2 3.40.50.10190 1m8nA0 2.160.10.20
1jmoA2 2.30.39.10 1imoA0 3.40.50.10190
1g6xA0 4.10.410.10 1imoA0 3.40.50.10190
1gwuA2 1.10.420.10 1kzyC2 3.40.50.10190
1l7bA0 3.40.50.10190 1ljoA0 2.30.30.100
1tyfA0 3.90.226.10 1kzyC2 3.40.50.10190
1o58C1 3.40.50.1100 1qopB1 3.40.50.1100
1tdj02 3.40.50.1100 1tdj01 3.40.50.1100
1tdj01 3.40.50.1100 1j0aA2 3.40.50.1100
1qopB1 3.40.50.1100 1j0aA2 3.40.50.1100
1o58A2 3.40.50.1100 1tdj01 3.40.50.1100
1o58C1 3.40.50.1100 1tdj02 3.40.50.1100
1o58C1 3.40.50.1100 1j0aA1 3.40.50.1100
1f2dA2 3.40.50.1100 1tdj01 3.40.50.1100
1j0aA1 3.40.50.1100 1j0aA2 3.40.50.1100
1f2dA2 3.40.50.1100 1j0aA2 3.40.50.1100
1bkrA0 1.10.418.10 1tdj01 3.40.50.1100
1cliB1 3.30.1330.10 1f2dA1 3.40.50.1100
1m93B2 2.30.39.10 1qopB2 3.40.50.1100
1nd4A0 3.90.1200.10 1j0aA1 3.40.50.1100
1ln1A0 3.30.530.20 1tdj01 3.40.50.1100
1jc9A1 3.90.215.10 1qopB1 3.40.50.1100
1ghj00 2.40.50.100 1qopB2 3.40.50.1100
1f2dA2 3.40.50.1100 1qynA0 3.10.420.10
1icfI0 4.10.800.10 1o58C1 3.40.50.1100
1ktbA1 3.20.20.70 1qopB1 3.40.50.1100
1d4oA0 3.40.50.1220 1zpdA2 3.40.50.1220
1efvA1 3.40.50.1220 1j8fC1 3.40.50.1220
1q1aA1 3.40.50.1220 1j8fC1 3.40.50.1220
1bfd01 3.40.50.1220 1j8fC1 3.40.50.1220
1ovmA2 3.40.50.1220 1zpdA2 3.40.50.1220
1pvdA2 3.40.50.1220 1j8fC1 3.40.50.1220
1q1aA1 3.40.50.1220 1efvA1 3.40.50.1220
1pvdA2 3.40.50.1220 1zpdA2 3.40.50.1220
1ovmA2 3.40.50.1220 1bfd01 3.40.50.1220
1zpdA2 3.40.50.1220 1m2kA1 3.40.50.1220
1poiA2 3.30.30.40 1zpdA2 3.40.50.1220
1poxA2 3.40.50.1220 1czj00 3.90.10.10
1d4oA0 3.40.50.1220 1gkmA1 1.10.275.10
1d4oA0 3.40.50.1220 1n1xA0 3.10.130.10
1j3gA0 3.40.80.10 1j8fC1 3.40.50.1220
1q1aA1 3.40.50.1220 1tkiA2 1.10.510.10
1d4oA0 3.40.50.1220 1hzfA0 1.50.10.20
1lcyA3 2.30.42.10 1m2kA1 3.40.50.1220
1d4oA0 3.40.50.1220 1fnhA2 2.60.40.30
1ovmA2 3.40.50.1220 1h4gA0 2.60.120.180
1nd6A0 3.40.50.1240 1ihp01 3.40.50.1240
1bif02 3.40.50.1240 1e58A0 3.40.50.1240
1h2eA0 3.40.50.1240 1nd6A0 3.40.50.1240
1e58A0 3.40.50.1240 1ihp01 3.40.50.1240
1bif02 3.40.50.1240 1ihp01 3.40.50.1240
1h2eA0 3.40.50.1240 1e58A0 3.40.50.1240
1nd6A0 3.40.50.1240 1e58A0 3.40.50.1240
1h2eA0 3.40.50.1240 1bif02 3.40.50.1240
1h2eA0 3.40.50.1240 1ihp01 3.40.50.1240
1nd6A0 3.40.50.1240 1bif02 3.40.50.1240
1nd6A0 3.40.50.1240 1h6vA2 3.50.50.60
1nd6A0 3.40.50.1240 2cy300 3.90.10.10
1h2eA0 3.40.50.1240 1h72C1 3.30.230.10
1i1rB0 1.20.1250.10 1ihp01 3.40.50.1240
1g6gA0 2.60.200.20 1nd6A0 3.40.50.1240
1gwuA2 1.10.420.10 1e58A0 3.40.50.1240
1hkvA1 2.40.37.10 1ihp01 3.40.50.1240
1h2eA0 3.40.50.1240 1f20A3 2.40.30.10
1ihp01 3.40.50.1240 1jcnA0 3.20.20.70
1bif02 3.40.50.1240 1g6sA1 3.65.10.10
1ml4A1 3.40.50.1370 1othA2 3.40.50.1370
1ml4A2 3.40.50.1370 1othA2 3.40.50.1370
1duvG1 3.40.50.1370 1ml4A1 3.40.50.1370
1duvG1 3.40.50.1370 1duvG2 3.40.50.1370
1duvG2 3.40.50.1370 1ml4A2 3.40.50.1370
1duvG1 3.40.50.1370 1ml4A2 3.40.50.1370
1ml4A2 3.40.50.1370 1ml4A1 3.40.50.1370
1duvG1 3.40.50.1370 1othA2 3.40.50.1370
1duvG2 3.40.50.1370 1ml4A1 3.40.50.1370
1duvG2 3.40.50.1370 1othA2 3.40.50.1370
1jjgA0 2.40.50.140 1duvG2 3.40.50.1370
1cgmE0 1.20.120.70 1ml4A1 3.40.50.1370
1h3fA3 3.10.290.10 1ml4A1 3.40.50.1370
1a99A2 3.40.190.10 1ml4A2 3.40.50.1370
1ml4A2 3.40.50.1370 1iykA1 3.40.630.30
1oe1A1 2.60.40.420 1ml4A1 3.40.50.1370
1oeyJ0 3.10.20.240 1duvG2 3.40.50.1370
1duvG1 3.40.50.1370 1hfuA2 2.60.40.420
1fm2A0 1.10.439.10 1ml4A2 3.40.50.1370
1duvG1 3.40.50.1370 1j5kA0 3.30.1370.10
1qgoA1 3.40.50.1400 1qgoA2 3.40.50.1400
1dozA1 3.40.50.1400 1dozA2 3.40.50.1400
1qgoA1 3.40.50.1400 1dozA2 3.40.50.1400
1dozA1 3.40.50.1400 1hrkA2 3.40.50.1400
1hrkA2 3.40.50.1400 1dozA2 3.40.50.1400
1hrkA1 3.40.50.1400 1qgoA2 3.40.50.1400
1qgoA1 3.40.50.1400 1hrkA1 3.40.50.1400
1hrkA1 3.40.50.1400 1dozA2 3.40.50.1400
1dozA1 3.40.50.1400 1qgoA2 3.40.50.1400
1hrkA2 3.40.50.1400 1qgoA2 3.40.50.1400
1qgoA1 3.40.50.1400 2sicI0 3.30.350.10
1dozA2 3.40.50.1400 1hyuA3 3.50.50.60
1dozA1 3.40.50.1400 1diiC0 1.10.760.10
1hrkA1 3.40.50.1400 1fxd00 3.30.70.20
1qgoA1 3.40.50.1400 1f7sA0 3.40.20.10
1ep3B1 2.40.30.10 1hrkA2 3.40.50.1400
1qgoA1 3.40.50.1400 1kr4A0 3.30.70.830
1hrkA2 3.40.50.1400 1r8eA2 1.10.1660.10
1hrkA1 3.40.50.1400 1jakA2 3.30.379.10
1qgoA1 3.40.50.1400 1rypG0 3.60.20.10
1pyoA0 3.40.50.1460 1nmsA0 3.40.50.1460
1sc3A0 3.40.50.1460 1nmsA0 3.40.50.1460
1qtnA0 3.40.50.1460 1nw9B0 3.40.50.1460
1sc3A0 3.40.50.1460 1qtnA0 3.40.50.1460
1pyoA0 3.40.50.1460 1nw9B0 3.40.50.1460
1nmsA0 3.40.50.1460 1nw9B0 3.40.50.1460
1pyoA0 3.40.50.1460 1sc3A0 3.40.50.1460
1sc3A0 3.40.50.1460 1nw9B0 3.40.50.1460
1pyoA0 3.40.50.1460 1qtnA0 3.40.50.1460
1nmsA0 3.40.50.1460 1qtnA0 3.40.50.1460
1nw9B0 3.40.50.1460 1j6rA2 1.10.288.10
1sc3A0 3.40.50.1460 1f86A0 2.60.40.180
1lox01 1.20.245.10 1pyoA0 3.40.50.1460
1fvqA0 3.30.70.100 1sc3A0 3.40.50.1460
1ghpA0 3.40.710.10 1nmsA0 3.40.50.1460
1nw9B0 3.40.50.1460 1cq3A0 2.60.240.10
1sc3A0 3.40.50.1460 1i7nA1 3.30.1490.20
1kdj00 2.60.40.420 1sc3A0 3.40.50.1460
1pyoA0 3.40.50.1460 1qd1A1 3.30.990.10
1sc3A0 3.40.50.1460 1fwxA2 2.60.40.420
1l9kA2 3.40.50.150 1g55A2 3.40.50.150
1xvaA2 3.40.50.150 2dpmA1 3.40.50.150
1l9kA2 3.40.50.150 1h1dA0 3.40.50.150
1dctA1 3.40.50.150 1hnnA0 3.40.50.150
1ne2A0 3.40.50.150 1g38A1 3.40.50.150
1kyzA2 3.40.50.150 1ej0A0 3.40.50.150
1nw3A2 3.40.50.150 1pjzA0 3.40.50.150
1af702 3.40.50.150 1ej0A0 3.40.50.150
1nkvA0 3.40.50.150 1pjzA0 3.40.50.150
1i4wA1 3.40.50.150 1jg4A0 3.40.50.150
1knlA0 2.80.10.50 6mhtA1 3.40.50.150
1n40A0 1.10.630.10 1g55A2 3.40.50.150
1p7nA0 1.10.375.10 1ej0A0 3.40.50.150
1ik9A1 2.170.210.10 1dctA1 3.40.50.150
1gaxA2 1.10.730.10 1im8B0 3.40.50.150
1dj7B0 2.30.30.50 1af702 3.40.50.150
1h1dA0 3.40.50.150 1ljoA0 2.30.30.100
1qamA1 3.40.50.150 1pqsA0 3.10.20.240
1i4wA1 3.40.50.150 1a4pA0 1.10.238.10
1m6yB1 3.40.50.150 1cs8A0 3.90.70.10
1jysA0 3.40.50.1580 1b8oA0 3.40.50.1580
1vhwA0 3.40.50.1580 1b8oA0 3.40.50.1580
1je0A0 3.40.50.1580 1rxyA0 3.40.50.1580
1rxyA0 3.40.50.1580 1b8oA0 3.40.50.1580
1vhwA0 3.40.50.1580 1rxyA0 3.40.50.1580
1je0A0 3.40.50.1580 1jysA0 3.40.50.1580
1je0A0 3.40.50.1580 1b8oA0 3.40.50.1580
1je0A0 3.40.50.1580 1vhwA0 3.40.50.1580
1g2oA0 3.40.50.1580 1b8oA0 3.40.50.1580
1g2oA0 3.40.50.1580 1cb0A0 3.40.50.1580
1cq3A0 2.60.240.10 1cb0A0 3.40.50.1580
1jkw01 1.10.472.10 1cb0A0 3.40.50.1580
1rxyA0 3.40.50.1580 1qmgA2 1.10.1040.10
1hciA4 1.20.58.60 1cb0A0 3.40.50.1580
1bgvA3 1.10.285.10 1je0A0 3.40.50.1580
1je0A0 3.40.50.1580 1au7B2 1.10.10.60
1acc02 2.60.120.240 1b8oA0 3.40.50.1580
1m3qA1 3.30.310.40 1rxyA0 3.40.50.1580
1n1jB0 1.10.20.10 1b8oA0 3.40.50.1580
1je0A0 3.40.50.1580 1jvbA1 3.90.180.10
1tca00 3.40.50.1820 1whtA0 3.40.50.1820
1llfA0 3.40.50.1820 1m33A0 3.40.50.1820
1l7aA0 3.40.50.1820 1wm1A0 3.40.50.1820
3tgl00 3.40.50.1820 1ei9A0 3.40.50.1820
1ispA0 3.40.50.1820 1qgeD0 3.40.50.1820
1gklA0 3.40.50.1820 1dqzA0 3.40.50.1820
1ea5A0 3.40.50.1820 1cpy01 3.40.50.1820
1l7aA0 3.40.50.1820 1ac500 3.40.50.1820
1mx1A0 3.40.50.1820 1qj4A0 3.40.50.1820
1ku0A0 3.40.50.1820 1mtzA0 3.40.50.1820
1cex00 3.40.50.1820 1o7zA0 2.40.50.40
1mx1A0 3.40.50.1820 1lm8V2 2.60.40.780
2bce00 3.40.50.1820 1qq5A2 1.10.164.10
1irdB0 1.10.490.10 1qgeD0 3.40.50.1820
1gm6A0 2.40.128.20 1imjA0 3.40.50.1820
1llfA0 3.40.50.1820 2sli01 2.60.120.200
1ju3A1 3.40.50.1820 1b69A0 3.30.160.60
1lzlA0 3.40.50.1820 1jj2B2 3.30.1430.10
1c4xA0 3.40.50.1820 1e3oC2 1.10.10.60
1m6bA5 3.80.20.20 1jmkC1 3.40.50.1820
1m3sA0 3.40.50.1940 1b0zA1 3.40.50.1940
1moq01 3.40.50.1940 1moq02 3.40.50.1940
1moq02 3.40.50.1940 1nriA0 3.40.50.1940
1j5xA2 3.40.50.1940 1j5xA1 3.40.50.1940
1moq01 3.40.50.1940 1b0zA1 3.40.50.1940
1j5xA1 3.40.50.1940 1u0eA1 3.40.50.1940
1vimA0 3.40.50.1940 1moq02 3.40.50.1940
1b0zA2 3.40.50.1940 1u0eA1 3.40.50.1940
1b0zA1 3.40.50.1940 1u0eA1 3.40.50.1940
1j5xA2 3.40.50.1940 1u0eA1 3.40.50.1940
1moq01 3.40.50.1940 1e0bA0 2.40.50.40
1j5xA1 3.40.50.1940 2gsaA2 3.40.640.10
2por00 2.40.160.10 1b0zA1 3.40.50.1940
1n0lA1 2.60.40.360 1b0zA1 3.40.50.1940
1j5xA1 3.40.50.1940 1alu00 1.20.1250.10
1vimA0 3.40.50.1940 1gnwA2 1.20.1050.10
1kjqB3 3.30.470.20 1moq01 3.40.50.1940
1moq02 3.40.50.1940 1e9rA2 1.10.8.80
1o1xA0 3.40.1400.10 1u0eA1 3.40.50.1940
1j83A0 2.60.120.260 1u0eA1 3.40.50.1940
1m1nB1 3.40.50.1980 1m1nA1 3.40.50.1980
1m1nB1 3.40.50.1980 1efdN2 3.40.50.1980
1toaA1 3.40.50.1980 1n2zA2 3.40.50.1980
1toaA1 3.40.50.1980 1efdN2 3.40.50.1980
1m1nB1 3.40.50.1980 1mioB4 3.40.50.1980
1m1nB3 3.40.50.1980 1m1nB1 3.40.50.1980
1mioA1 3.40.50.1980 1l5hA2 3.40.50.1980
1m1nB1 3.40.50.1980 1pszA2 3.40.50.1980
1mioB2 3.40.50.1980 1efdN2 3.40.50.1980
1m1nA2 3.40.50.1980 1pszA2 3.40.50.1980
1toaA1 3.40.50.1980 1bm800 3.10.260.10
1m1nA1 3.40.50.1980 1mp8A2 1.10.510.10
1gcyA1 3.20.20.80 1mioB2 3.40.50.1980
1m1nA2 3.40.50.1980 1ihjA0 2.30.42.10
1mioB4 3.40.50.1980 1dyqA2 3.10.20.120
1m1nA2 3.40.50.1980 1c75A0 1.10.760.10
1pszA2 3.40.50.1980 1khvA4 1.20.960.20
1pszA1 3.40.50.1980 1el6A3 3.90.1160.10
1m1nB3 3.40.50.1980 1f81A0 1.20.1020.10
1pszA1 3.40.50.1980 1avyB0 1.20.5.320
1a9xA1 3.40.50.20 1b6rA1 3.40.50.20
1kjqA1 3.40.50.20 1i7nA2 3.40.50.20
1kjqA1 3.40.50.20 1b6rA1 3.40.50.20
1gsoA1 3.40.50.20 1a9xA1 3.40.50.20
1ehiA1 3.40.50.20 1a9xA1 3.40.50.20
1e4eA3 3.40.50.20 1gsa01 3.40.50.20
1e4eA3 3.40.50.20 1ehiA1 3.40.50.20
1ehiA1 3.40.50.20 1dv1A1 3.40.50.20
1e4eA3 3.40.50.20 1a9xA1 3.40.50.20
1gsa01 3.40.50.20 1a9xA1 3.40.50.20
1gsoA1 3.40.50.20 1ewiA0 2.40.50.140
1gsoA1 3.40.50.20 1xgsA2 1.10.10.10
1a9xA1 3.40.50.20 1vyrA0 3.20.20.70
1g03A0 1.10.375.10 1a9xA1 3.40.50.20
1dv1A1 3.40.50.20 1ojrA0 3.40.225.10
1ff4A0 2.10.60.10 1iow01 3.40.50.20
1kjqA1 3.40.50.20 1g9rA0 3.90.550.10
1hlcA0 2.60.120.200 1i7nA2 3.40.50.20
1e4eA3 3.40.50.20 1tvs00 4.10.210.10
1a9xA1 3.40.50.20 1edqA1 2.60.40.10
1ic6A0 3.40.50.200 1gci00 3.40.50.200
1ic6A0 3.40.50.200 1t1gA0 3.40.50.200
1ga6A0 3.40.50.200 1t1gA0 3.40.50.200
1ga6A0 3.40.50.200 1r64A1 3.40.50.200
1t1gA0 3.40.50.200 1r64A1 3.40.50.200
1ic6A0 3.40.50.200 1ga6A0 3.40.50.200
1gci00 3.40.50.200 1r64A1 3.40.50.200
1ga6A0 3.40.50.200 1gci00 3.40.50.200
1ic6A0 3.40.50.200 1r64A1 3.40.50.200
1gci00 3.40.50.200 1t1gA0 3.40.50.200
1gci00 3.40.50.200 1nkoA0 2.60.40.10
1gs0B1 1.20.142.10 1gci00 3.40.50.200
1gci00 3.40.50.200 1jgcA0 1.20.1260.10
1ic6A0 3.40.50.200 1ny710 2.60.120.20
1n1bA1 1.50.30.10 1r64A1 3.40.50.200
1gci00 3.40.50.200 1ivhA3 1.20.140.10
1m9zA0 2.10.60.10 1t1gA0 3.40.50.200
1js8B2 2.60.310.10 1r64A1 3.40.50.200
1jcuA0 3.90.870.10 1r64A1 3.40.50.200
1gci00 3.40.50.200 1ktbA1 3.20.20.70
1f0kA2 3.40.50.2000 1f6dC2 3.40.50.2000
1f0kA2 3.40.50.2000 1f0kA1 3.40.50.2000
1iirA1 3.40.50.2000 1f0kA2 3.40.50.2000
1f0kA1 3.40.50.2000 1jg7A1 3.40.50.2000
1uqtA1 3.40.50.2000 1f0kA1 3.40.50.2000
1h5uA1 3.40.50.2000 1jg7A1 3.40.50.2000
1iirA1 3.40.50.2000 1c8kA2 3.40.50.2000
1jg7A2 3.40.50.2000 1uqtA1 3.40.50.2000
1h5uA1 3.40.50.2000 1jg7A2 3.40.50.2000
1f0kA2 3.40.50.2000 1uqtA1 3.40.50.2000
1pe1A0 3.20.20.70 1f0kA1 3.40.50.2000
1b04A1 3.30.470.30 1uqtA2 3.40.50.2000
1nhp01 3.50.50.60 1f6dC2 3.40.50.2000
1h5uA1 3.40.50.2000 1ub0A0 3.40.1190.20
1iuyA0 1.10.10.10 1f0kA1 3.40.50.2000
1hr6C1 3.30.830.10 1f0kA1 3.40.50.2000
1c8kA2 3.40.50.2000 1ba500 1.10.10.60
2hgsA1 3.30.1490.80 1f0kA1 3.40.50.2000
1s9pA0 1.10.565.10 1jg7A1 3.40.50.2000
1gu7A1 3.90.180.10 1f0kA2 3.40.50.2000
1dkuB2 3.40.50.2020 1l1qA0 3.40.50.2020
1qb7A0 3.40.50.2020 1tc1A0 3.40.50.2020
1hgxA0 3.40.50.2020 1dkuA1 3.40.50.2020
1dkuB2 3.40.50.2020 1hgxA0 3.40.50.2020
1dkuB2 3.40.50.2020 1dkuA1 3.40.50.2020
1dqnA0 3.40.50.2020 1tc1A0 3.40.50.2020
1lh0A0 3.40.50.2020 1nulA0 3.40.50.2020
1dqnA0 3.40.50.2020 1hgxA0 3.40.50.2020
1dqnA0 3.40.50.2020 1g2qA0 3.40.50.2020
1o57B2 3.40.50.2020 1qb7A0 3.40.50.2020
1a3c00 3.40.50.2020 1lgpA0 2.60.200.20
1o04A1 3.40.605.10 1l1qA0 3.40.50.2020
1m19B0 1.10.20.10 1qb7A0 3.40.50.2020
1qi9A0 1.10.606.10 1nulA0 3.40.50.2020
1rv3A1 3.90.1150.10 1fsgA0 3.40.50.2020
1m9sA2 2.60.40.1220 1dqnA0 3.40.50.2020
1n46A0 1.10.565.10 1dkuA1 3.40.50.2020
1rl6A2 3.90.930.12 1o57B2 3.40.50.2020
1rg8A0 2.80.10.50 1a3c00 3.40.50.2020
1m56C2 1.20.120.80 1ecfA2 3.40.50.2020
1oaoC2 3.40.50.2030 1oaoA2 3.40.50.2030
1oaoA1 3.40.50.2030 1oaoC2 3.40.50.2030
1gnlA3 3.40.50.2030 1gnlA4 3.40.50.2030
1oaoA1 3.40.50.2030 1gnlA4 3.40.50.2030
1oaoA2 3.40.50.2030 1gnlA4 3.40.50.2030
1gnlA3 3.40.50.2030 1oaoC2 3.40.50.2030
1oaoC2 3.40.50.2030 1gnlA4 3.40.50.2030
1oaoA1 3.40.50.2030 1oaoA2 3.40.50.2030
1gnlA3 3.40.50.2030 1oaoA2 3.40.50.2030
1gnlA3 3.40.50.2030 1oaoA1 3.40.50.2030
1gnlA3 3.40.50.2030 1tzyD0 1.10.20.10
1gnlA3 3.40.50.2030 1b63A1 3.30.565.10
1oaoA1 3.40.50.2030 1rhs02 3.40.250.10
1is3A0 2.60.120.200 1oaoA2 3.40.50.2030
1fcyA0 1.10.565.10 1oaoA2 3.40.50.2030
1jhfA1 2.10.109.10 1oaoC2 3.40.50.2030
1oaoA1 3.40.50.2030 1gvnA0 1.10.8.130
1h8eH0 2.60.15.10 1oaoA1 3.40.50.2030
1n6zA0 3.10.20.250 1oaoA1 3.40.50.2030
1dypA0 2.60.120.200 1gnlA4 3.40.50.2030
1p2fA1 3.40.50.2300 1kgsA1 3.40.50.2300
1jx6A2 3.40.50.2300 1qkkA0 3.40.50.2300
2dri02 3.40.50.2300 8abp02 3.40.50.2300
1usgA2 3.40.50.2300 1jyeA2 3.40.50.2300
1p2fA1 3.40.50.2300 1jyeA2 3.40.50.2300
8abp01 3.40.50.2300 1jyeA1 3.40.50.2300
1pea02 3.40.50.2300 1jbeA0 3.40.50.2300
1p2fA1 3.40.50.2300 1jyeA1 3.40.50.2300
1qkkA0 3.40.50.2300 1p2fA1 3.40.50.2300
1dbqA1 3.40.50.2300 1jbeA0 3.40.50.2300
1srrA0 3.40.50.2300 1c55A0 3.30.30.10
1hu3A0 1.25.40.180 1p2fA1 3.40.50.2300
1dbwA0 3.40.50.2300 1vrtB4 3.30.70.270
1jx6A1 3.40.50.2300 2e2aA0 1.20.58.80
1gca02 3.40.50.2300 1oo0B0 3.30.70.330
1gca02 3.40.50.2300 1oe9B1 1.10.238.10
1fjgT0 1.20.58.110 8abp02 3.40.50.2300
1p80A2 1.10.422.10 1kgsA1 3.40.50.2300
1bia03 2.30.30.100 1jx6A1 3.40.50.2300
1dmzA0 2.60.200.20 1gudA1 3.40.50.2300
1k66A0 3.40.50.2600 1oxkB0 3.40.50.2600
1k66A0 3.40.50.2600 1dz3A0 3.40.50.2600
1k66A0 3.40.50.2600 1dcfA0 3.40.50.2600
1u0sY0 3.40.50.2600 1dz3A0 3.40.50.2600
1p6qA0 3.40.50.2600 1oxkB0 3.40.50.2600
1dcfA0 3.40.50.2600 1p6qA0 3.40.50.2600
1k66A0 3.40.50.2600 1a2oA1 3.40.50.2600
1dp4A2 3.40.50.2600 1dz3A0 3.40.50.2600
1dcfA0 3.40.50.2600 1u0sY0 3.40.50.2600
1p6qA0 3.40.50.2600 1jdpA1 3.40.50.2600
1dbqA2 3.40.50.2600 1dkgB2 2.30.22.10
1jdpA1 3.40.50.2600 1qlpA2 3.30.497.10
1k66A0 3.40.50.2600 1gwuA2 1.10.420.10
1dp4A2 3.40.50.2600 1efyA1 1.20.142.10
1jgtA1 3.60.20.10 1jdpA1 3.40.50.2600
1p6qA0 3.40.50.2600 1hp800 1.10.810.10
1oxkB0 3.40.50.2600 1mg4A0 3.10.20.230
1p6qA0 3.40.50.2600 1a8d01 2.60.120.200
1ct5A0 3.20.20.10 1dcfA0 3.40.50.2600
1oxkB0 3.40.50.2600 1jeyB4 1.10.1600.10
1l4uA0 3.40.50.300 1g6hA0 3.40.50.300
1ihuA2 3.40.50.300 1khtA0 3.40.50.300
1gvnB0 3.40.50.300 1np6A1 3.40.50.300
1heiA2 3.40.50.300 1p5zB0 3.40.50.300
1g5tA0 3.40.50.300 1cp2A0 3.40.50.300
1htwA0 3.40.50.300 1dekB1 3.40.50.300
1r8sA0 3.40.50.300 1exmA1 3.40.50.300
1knxD2 3.40.50.300 1rflA0 3.40.50.300
1g8fA3 3.40.50.300 1ls1A2 3.40.50.300
1nstA0 3.40.50.300 1f60A1 3.40.50.300
1nlfA0 3.40.50.300 1jpyA0 2.10.90.10
1ugnA1 2.60.40.10 1g6oB2 3.40.50.300
1kzqA2 2.60.40.1320 1heiA2 3.40.50.300
1vhtA0 3.40.50.300 1j79A0 3.20.20.140
1byi00 3.40.50.300 1g7eA0 3.40.30.10
1bs0A1 3.90.1150.10 1c9kA0 3.40.50.300
1l8qA1 3.40.50.300 2nlrA0 2.60.120.180
1aquA0 3.40.50.300 1ni5A4 2.60.280.10
1hv8A1 3.40.50.300 1r1hA1 3.40.390.10
1aquA0 3.40.50.300 1oalA0 2.60.40.200
1e5dA1 3.40.50.360 1ja1B1 3.40.50.360
1f4pA0 3.40.50.360 1nni10 3.40.50.360
1ja1B1 3.40.50.360 2fcr00 3.40.50.360
1e5dA1 3.40.50.360 1nni10 3.40.50.360
1d4aA0 3.40.50.360 1oboA0 3.40.50.360
1bvyF0 3.40.50.360 2fcr00 3.40.50.360
1ja1B1 3.40.50.360 1bvyF0 3.40.50.360
1e5dA1 3.40.50.360 2fcr00 3.40.50.360
1ja1B1 3.40.50.360 1d4aA0 3.40.50.360
5nul00 3.40.50.360 1d4aA0 3.40.50.360
1f4pA0 3.40.50.360 1tzyB0 1.10.20.10
1f4pA0 3.40.50.360 1h3fA2 1.10.240.10
1w8oA2 2.60.40.10 2fcr00 3.40.50.360
1e5dA1 3.40.50.360 1n88A0 3.30.70.330
1eh9A2 2.60.40.1180 1bvyF0 3.40.50.360
1d4aA0 3.40.50.360 1kp6A0 3.30.70.440
1ja1B1 3.40.50.360 1tgxA0 2.10.60.10
1d4aA0 3.40.50.360 1fs0G1 3.40.1380.10
1nni10 3.40.50.360 1sh5A1 1.10.418.10
1e5dA1 3.40.50.360 1aoeA0 3.40.430.10
1pt6A0 3.40.50.410 1pcxA4 3.40.50.410
1pcxA4 3.40.50.410 1mjnA0 3.40.50.410
1atzA0 3.40.50.410 1ijbA0 3.40.50.410
1ijbA0 3.40.50.410 1mjnA0 3.40.50.410
1atzA0 3.40.50.410 1mjnA0 3.40.50.410
1atzA0 3.40.50.410 1pcxA4 3.40.50.410
1pt6A0 3.40.50.410 1mjnA0 3.40.50.410
1mf7A0 3.40.50.410 1ijbA0 3.40.50.410
1pt6A0 3.40.50.410 1ijbA0 3.40.50.410
1pt6A0 3.40.50.410 1atzA0 3.40.50.410
1eyvA0 1.10.940.10 1mjnA0 3.40.50.410
1ap800 3.30.760.10 1mjnA0 3.40.50.410
1lbvA2 3.40.190.80 1ijbA0 3.40.50.410
1pt6A0 3.40.50.410 1jopA0 2.60.120.370
1pt6A0 3.40.50.410 1fxzA2 2.60.120.10
1e8gA1 3.30.43.10 1ijbA0 3.40.50.410
1pt6A0 3.40.50.410 1n45A0 1.20.910.10
1i50F0 3.90.940.10 1mjnA0 3.40.50.410
1ah700 1.10.575.10 1mf7A0 3.40.50.410
1pt6A0 3.40.50.410 1gveA0 3.20.20.100
1qu3A1 3.40.50.620 1od6A0 3.40.50.620
1q77A0 3.40.50.620 1jilA1 3.40.50.620
1gpmA2 3.40.50.620 1j09A1 3.40.50.620
1ej2A0 3.40.50.620 1a8h01 3.40.50.620
1irxA1 3.40.50.620 1q77A0 3.40.50.620
1efvB0 3.40.50.620 1jhdA1 3.40.50.620
1jmvA0 3.40.50.620 1mjhA0 3.40.50.620
1efvA2 3.40.50.620 1sur00 3.40.50.620
1lw7A1 3.40.50.620 1i6mA1 3.40.50.620
1k92A1 3.40.50.620 1ile03 3.40.50.620
1cozA0 3.40.50.620 1ds6B0 2.70.50.30
1rqwA0 2.60.110.10 1o94D0 3.40.50.620
1lc0A2 3.30.360.10 1jhdA1 3.40.50.620
1pkp01 3.30.160.20 1i6mA1 3.40.50.620
1h6vA2 3.50.50.60 1i6mA1 3.40.50.620
1q77A0 3.40.50.620 1a6q02 1.10.10.430
1lw7A1 3.40.50.620 1f42A3 2.60.40.30
1ni5A1 3.40.50.620 1lp1A0 1.20.5.420
1quuA1 1.20.58.60 1ile03 3.40.50.620
1bymA0 2.30.30.90 1qtqA5 3.40.50.620
1dxy01 3.40.50.720 1kyqA1 3.40.50.720
1tt5C1 3.40.50.720 1n8kA2 3.40.50.720
1dxy01 3.40.50.720 1tt5C1 3.40.50.720
1o0sA2 3.40.50.720 2pgd01 3.40.50.720
1edzA1 3.40.50.720 1geeA0 3.40.50.720
1eny00 3.40.50.720 1o6zA2 3.40.50.720
1lldA1 3.40.50.720 1eq2A1 3.40.50.720
1kyqA1 3.40.50.720 1qkiA1 3.40.50.720
1lc0A1 3.40.50.720 1l7dA1 3.40.50.720
1fjhA0 3.40.50.720 1o6zA2 3.40.50.720
1cjaA1 3.30.1010.10 1f8fA2 3.40.50.720
1kyqA1 3.40.50.720 1l9bM1 1.20.85.10
1eny00 3.40.50.720 3ladA2 3.50.50.60
1gegA0 3.40.50.720 1qmhA2 3.30.360.20
1jqbA2 3.40.50.720 2pvbA0 1.10.238.10
1qfhA1 2.60.40.10 1ks9A1 3.40.50.720
1aqwA1 3.40.30.10 1hdoA0 3.40.50.720
1tt5D1 3.40.50.720 1p8xB1 3.40.20.10
1o0vA1 2.60.40.10 2nacA1 3.40.50.720
2nacA1 3.40.50.720 1gu3A0 2.60.120.260
1krhA3 3.40.50.80 1umkA2 3.40.50.80
1qfjB2 3.40.50.80 1a8p02 3.40.50.80
1ep3B2 3.40.50.80 1umkA2 3.40.50.80
1a8p02 3.40.50.80 1ogiA2 3.40.50.80
1cqxA3 3.40.50.80 1a8p02 3.40.50.80
1ep3B2 3.40.50.80 1ogiA2 3.40.50.80
1qfjB2 3.40.50.80 1ja1A4 3.40.50.80
1f20A1 3.40.50.80 1fdr02 3.40.50.80
1qfjB2 3.40.50.80 1fdr02 3.40.50.80
1fdr02 3.40.50.80 1ogiA2 3.40.50.80
2pia02 3.40.50.80 1gsoA4 3.90.600.10
1qfjB2 3.40.50.80 1ggxA0 2.40.155.10
1lk5A2 3.30.70.260 1f20A1 3.40.50.80
1p2zA4 2.70.9.10 1umkA2 3.40.50.80
1eluA1 3.90.1150.10 1ja1A4 3.40.50.80
1ltlA2 2.40.50.140 1a8p02 3.40.50.80
1hyp00 1.10.110.10 1a8p02 3.40.50.80
3pmgA3 3.40.120.10 1ogiA2 3.40.50.80
1qfjB2 3.40.50.80 2cblA1 1.20.930.20
1eluA1 3.90.1150.10 1krhA3 3.40.50.80
1hc7A2 3.40.50.800 1evlA2 3.40.50.800
1atiB2 3.40.50.800 1httB2 3.40.50.800
1g5hB3 3.40.50.800 1httB2 3.40.50.800
1httB2 3.40.50.800 1h4vB2 3.40.50.800
1hc7A2 3.40.50.800 1httB2 3.40.50.800
1hc7A2 3.40.50.800 1h4vB2 3.40.50.800
1atiB2 3.40.50.800 1evlA2 3.40.50.800
1httB2 3.40.50.800 1evlA2 3.40.50.800
1g5hB3 3.40.50.800 1qe0B2 3.40.50.800
1atiB2 3.40.50.800 1qe0B2 3.40.50.800
1hc7A2 3.40.50.800 1h6fA0 2.60.40.820
1jndA1 3.20.20.80 1evlA2 3.40.50.800
2visC2 2.10.77.10 1h4vB2 3.40.50.800
1mai00 2.30.29.30 1evlA2 3.40.50.800
1atiB2 3.40.50.800 1qjaB0 1.20.190.20
1rfs00 2.102.10.10 1h4vB2 3.40.50.800
1a6dA1 1.10.560.10 1evlA2 3.40.50.800
1vjjA4 2.60.40.10 1evlA2 3.40.50.800
1eajA0 2.60.40.10 1evlA2 3.40.50.800
1h7xD1 3.30.70.20 1h4vB2 3.40.50.800
1l9xA0 3.40.50.880 1qdlB0 3.40.50.880
1l9xA0 3.40.50.880 1gpmA1 3.40.50.880
1l9xA0 3.40.50.880 1p80A3 3.40.50.880
1q7rA0 3.40.50.880 1gpmA1 3.40.50.880
1q7rA0 3.40.50.880 1ka9H0 3.40.50.880
1kwgA2 3.40.50.880 1jvnA1 3.40.50.880
1jvnA1 3.40.50.880 1p5fA0 3.40.50.880
1q7rA0 3.40.50.880 1o1yA0 3.40.50.880
1p5fA0 3.40.50.880 1i1qB0 3.40.50.880
1l9xA0 3.40.50.880 1rw7A0 3.40.50.880
1q7rA0 3.40.50.880 1pb7A1 3.40.190.10
1a9xB2 3.40.50.880 1ku9A1 1.10.10.10
1h09A1 3.20.20.80 1g2iA0 3.40.50.880
1qdlB0 3.40.50.880 1mk4A0 3.40.630.30
1kwgA2 3.40.50.880 1el5A1 3.50.50.60
2hrvA1 2.40.10.10 1rw7A0 3.40.50.880
1fo1A2 3.80.10.10 1o1yA0 3.40.50.880
1l9xA0 3.40.50.880 1g4mA2 2.60.40.640
1gpmA1 3.40.50.880 1uf1A0 2.30.42.10
1fiqC4 3.30.365.10 1rw7A0 3.40.50.880
1v1rB1 3.40.50.920 1l8aA4 3.40.50.920
1kekA2 3.40.50.920 1ni4B2 3.40.50.920
1v1rB1 3.40.50.920 1ni4B2 3.40.50.920
1v1rB1 3.40.50.920 1gpuA3 3.40.50.920
1gpuA3 3.40.50.920 1ni4B2 3.40.50.920
1l8aA4 3.40.50.920 1ni4B2 3.40.50.920
1gpuA3 3.40.50.920 1kekA2 3.40.50.920
1l8aA4 3.40.50.920 1kekA2 3.40.50.920
1v1rB1 3.40.50.920 1kekA2 3.40.50.920
1l8aA4 3.40.50.920 1gpuA3 3.40.50.920
1uadC0 2.60.40.10 1kekA2 3.40.50.920
1v1rB1 3.40.50.920 1g8mB2 3.40.140.20
1v1rB1 3.40.50.920 2gsaA1 3.90.1150.10
1ni4B2 3.40.50.920 1is2A3 1.20.140.10
1ni4B2 3.40.50.920 1kgnA0 1.10.620.20
3proC1 3.30.300.50 1kekA2 3.40.50.920
1ni4B2 3.40.50.920 1l2mA0 3.40.1310.20
1qu6A2 3.30.160.20 1gpuA3 3.40.50.920
1l8aA4 3.40.50.920 1a7s02 2.40.10.10
1ni4B2 3.40.50.920 1fm2B3 2.30.120.10
1ewkA1 3.40.50.9600 1dp4A1 3.40.50.9600
1usgA1 3.40.50.9600 1dp4A1 3.40.50.9600
1usgA1 3.40.50.9600 1ewkA1 3.40.50.9600
1pea01 3.40.50.9600 1dp4A1 3.40.50.9600
1ewkA1 3.40.50.9600 1jdpB2 3.40.50.9600
1usgA1 3.40.50.9600 1pea01 3.40.50.9600
1usgA1 3.40.50.9600 1jdpB2 3.40.50.9600
1ewkA1 3.40.50.9600 1pea01 3.40.50.9600
1pea01 3.40.50.9600 1jdpB2 3.40.50.9600
1jdpB2 3.40.50.9600 1dp4A1 3.40.50.9600
1quuA1 1.20.58.60 1dp4A1 3.40.50.9600
1pea01 3.40.50.9600 1a8rA1 1.10.286.10
1pq7A2 2.40.10.10 1pea01 3.40.50.9600
1usgA1 3.40.50.9600 1iw7D2 3.90.1060.10
1usgA1 3.40.50.9600 1pbgA0 3.20.20.80
1sesA1 1.10.287.40 1pea01 3.40.50.9600
1lldA2 3.90.110.10 1pea01 3.40.50.9600
1jdpB2 3.40.50.9600 1itxA1 3.20.20.80
1pea01 3.40.50.9600 1oe9B1 1.10.238.10
1ewkA1 3.40.50.9600 1smoA0 2.60.40.10
1kekA6 3.40.50.970 1bfd02 3.40.50.970
1ni4B1 3.40.50.970 1kekA6 3.40.50.970
1v1rB2 3.40.50.970 1v1rA0 3.40.50.970
1jscA3 3.40.50.970 1zpdA3 3.40.50.970
1v1rA0 3.40.50.970 1zpdA1 3.40.50.970
1v1rA0 3.40.50.970 1zpdA3 3.40.50.970
1kekA1 3.40.50.970 1poxA1 3.40.50.970
1poxA3 3.40.50.970 1v1rA0 3.40.50.970
1v1rA0 3.40.50.970 1kekA6 3.40.50.970
1poxA3 3.40.50.970 1poxA1 3.40.50.970
1rzhL1 1.20.85.10 1kekA6 3.40.50.970
1poxA3 3.40.50.970 1eepA0 3.20.20.70
1v1rA0 3.40.50.970 1ji6A2 2.60.120.260
1ujtA0 2.60.40.30 1zpdA3 3.40.50.970
1kekA1 3.40.50.970 1htjF1 1.10.167.10
1poxA3 3.40.50.970 1gkzA2 1.20.140.20
1i2uA0 3.30.30.10 1poxA1 3.40.50.970
1poxA1 3.40.50.970 1g8xA4 2.30.30.70
1ojrA0 3.40.225.10 1pvdB3 3.40.50.970
1kekA1 3.40.50.970 1dykA2 2.60.120.200
1amuA2 3.40.50.980 1lci01 3.40.50.980
1mdbA1 3.40.50.980 1mdbA2 3.40.50.980
1amuA2 3.40.50.980 1mdbA2 3.40.50.980
1amuA2 3.40.50.980 1lci02 3.40.50.980
1amuA1 3.40.50.980 1lci01 3.40.50.980
1lci01 3.40.50.980 1lci02 3.40.50.980
1amuA1 3.40.50.980 1mdbA1 3.40.50.980
1mdbA1 3.40.50.980 1lci01 3.40.50.980
1amuA2 3.40.50.980 1mdbA1 3.40.50.980
1lci01 3.40.50.980 1mdbA2 3.40.50.980
1amuA1 3.40.50.980 1h72C1 3.30.230.10
1lci01 3.40.50.980 1rypI0 3.60.20.10
1lwjA3 2.60.40.1180 1amuA2 3.40.50.980
1dtjA0 3.30.1370.10 1mdbA2 3.40.50.980
1qqvA0 1.10.950.10 1mdbA2 3.40.50.980
1hwmB2 2.80.10.50 1mdbA2 3.40.50.980
1k2eA0 3.90.79.10 1mdbA2 3.40.50.980
1bkrA0 1.10.418.10 1mdbA1 3.40.50.980
1mdbA1 3.40.50.980 1fas00 2.10.60.10
1fuiA2 3.40.275.10 1mdbA2 3.40.50.980
1rtqA0 3.40.630.10 1qq9A0 3.40.630.10
1qq9A0 3.40.630.10 1h8lA1 3.40.630.10
1rtqA0 3.40.630.10 1obr00 3.40.630.10
1de4C1 3.40.630.10 1lfwA1 3.40.630.10
1de4C1 3.40.630.10 1obr00 3.40.630.10
1aye02 3.40.630.10 1lam02 3.40.630.10
1qq9A0 3.40.630.10 1lam02 3.40.630.10
1rtqA0 3.40.630.10 1lam02 3.40.630.10
1h8lA1 3.40.630.10 1lam02 3.40.630.10
1de4C1 3.40.630.10 1m4lA1 3.40.630.10
1hw6A0 3.20.20.100 2ctc00 3.40.630.10
1cg2A1 3.40.630.10 4kbpA1 2.60.40.380
1e69A0 3.40.50.300 2ctc00 3.40.630.10
1i4wA1 3.40.50.150 1h8lA1 3.40.630.10
1g16A0 3.40.50.300 1obr00 3.40.630.10
1bev10 2.60.120.20 1lam02 3.40.630.10
1de4C1 3.40.630.10 1gv2A2 1.10.10.60
1lqsR1 2.60.40.30 1cg2A1 3.40.630.10
1cfr00 3.40.91.10 1lfwA1 3.40.630.10
1aye02 3.40.630.10 1dcs00 2.60.120.330
1cjwA0 3.40.630.30 1ne9A1 3.40.630.30
1qsmA0 3.40.630.30 1bo4A0 3.40.630.30
1cjwA0 3.40.630.30 1i12A0 3.40.630.30
1ne9A1 3.40.630.30 1iykA1 3.40.630.30
1mk4A0 3.40.630.30 1lrzA1 3.40.630.30
1cjwA0 3.40.630.30 1n71A0 3.40.630.30
1gheA0 3.40.630.30 1cjwA0 3.40.630.30
1bob02 3.40.630.30 1kzfA0 3.40.630.30
1lrzA2 3.40.630.30 1q2yA0 3.40.630.30
1q2yA0 3.40.630.30 1bo4A0 3.40.630.30
1gheA0 3.40.630.30 1o94A1 3.20.20.70
1oc2A2 3.90.25.10 1nslA0 3.40.630.30
1qsmA0 3.40.630.30 16vpA0 1.10.1290.10
1qstA0 3.40.630.30 1jbeA0 3.40.50.2300
1nslA0 3.40.630.30 1b16A0 3.40.50.720
1n71A0 3.40.630.30 1gh8A0 3.30.70.60
1mj5A0 3.40.50.1820 1qstA0 3.40.630.30
1ne9A2 3.40.630.30 1mkfA1 2.60.40.1330
1nslA0 3.40.630.30 1l6oA0 2.30.42.10
1n71A0 3.40.630.30 1b0b00 1.10.490.10
1pa1A0 3.90.190.10 1lyvA0 3.90.190.10
1fpzA0 3.90.190.10 1i9sA0 3.90.190.10
1oheA2 3.90.190.10 1mkp00 3.90.190.10
2shpB3 3.90.190.10 1i9sA0 3.90.190.10
1jlnA0 3.90.190.10 1i9sA0 3.90.190.10
1vhrA0 3.90.190.10 1jlnA0 3.90.190.10
1fpzA0 3.90.190.10 1larB1 3.90.190.10
1d5rA1 3.90.190.10 1jlnA0 3.90.190.10
1d5rA1 3.90.190.10 1i9sA0 3.90.190.10
1pa1A0 3.90.190.10 1fpzA0 3.90.190.10
2sli02 2.120.10.10 1mkp00 3.90.190.10
1r6hA0 3.90.190.10 1e88A3 2.10.70.10
1d5rA1 3.90.190.10 1mgqA0 2.30.30.100
1vhrA0 3.90.190.10 1uohA0 1.25.40.20
1pa1A0 3.90.190.10 1a6f00 3.30.230.10
1pa1A0 3.90.190.10 1kkpA1 3.90.1150.10
1r6hA0 3.90.190.10 1tbd00 3.40.1310.20
1r6hA0 3.90.190.10 1jlxA2 2.80.10.50
1nlfA0 3.40.50.300 1mkp00 3.90.190.10
1d5rA1 3.90.190.10 1i0rA0 2.30.110.10
1e8cB3 3.90.190.20 4uagA3 3.90.190.20
1gg4B1 3.90.190.20 1e8cB3 3.90.190.20
1gg4B1 3.90.190.20 4uagA3 3.90.190.20
1p3dA3 3.90.190.20 1e8cB3 3.90.190.20
1j6uA3 3.90.190.20 4uagA3 3.90.190.20
1p3dA3 3.90.190.20 1j6uA3 3.90.190.20
1gg4B1 3.90.190.20 1j6uA3 3.90.190.20
1j6uA3 3.90.190.20 1e8cB3 3.90.190.20
1p3dA3 3.90.190.20 4uagA3 3.90.190.20
1p3dA3 3.90.190.20 1gg4B1 3.90.190.20
1e8cB3 3.90.190.20 1dykA1 2.60.120.200
1p3dA3 3.90.190.20 1ikoP0 2.60.40.420
1p3dA3 3.90.190.20 1t4bA1 3.40.50.720
1e8cB3 3.90.190.20 1bkcA0 3.40.390.10
1p3dA3 3.90.190.20 1dk8A2 1.10.167.10
1gg4B1 3.90.190.20 1hciA4 1.20.58.60
1e8cB3 3.90.190.20 1n0uA3 2.40.30.10
1gca02 3.40.50.2300 4uagA3 3.90.190.20
4uagA3 3.90.190.20 1uu3A1 1.10.510.10
1e8cB3 3.90.190.20 1b7yB2 2.40.50.140
