# Supplementary material for: Structural footprinting in protein structure comparison: the impact of structural fragments
Source: BMC Struct Biol. 2007 Aug 9;7:53. doi: 10.1186/1472-6807-7-53 (PMC2082327; doi:10.1186/1472-6807-7-53)
Supplement: Additional file 1 — ROC scores for all superfamilies included in the study. An Excel file with performance, in terms of ROC300 scores, for all superfamilies included in the study and across different methods: SSEF, SEGF, LFF, voting, SSEF+SEGF, SSEF+LFF, SEGF+LFF, SSEF+SEGF+LFF. [file 1472-6807-7-53-S1.xls]

## Sheet: Sheet1
group	members	SSEF	SEG	LFF	voting	SSEF+SEG	SSEF+LFF	SEG+LFF	SSEF+SEG+LFF
1.10.10.10	82	0.349053	0.298342	0.322343	0.405127	0.412271	0.377	0.35756	0.428488
1.10.10.60	40	0.597709	0.498538	0.549891	0.6491	0.675436	0.64963	0.586647	0.698124
1.10.1200.10	5	0.687	0.78	0.6065	0.892333	0.8325	0.7455	0.860333	0.862167
1.10.150.20	19	0.568129	0.426667	0.393158	0.575331	0.602203	0.599435	0.48076	0.608109
1.10.150.50	7	0.674603	0.669921	0.721587	0.899524	0.809603	0.773571	0.818968	0.858175
1.10.220.10	10	0.999037	0.997259	0.980481	0.999667	0.999963	0.999741	0.999222	0.999963
1.10.238.10	53	0.27271	0.692865	0.61466	0.664575	0.538737	0.393601	0.779878	0.602661
1.10.238.20	5	0.907667	0.740167	0.987	0.975333	0.942	0.971833	0.9155	0.964667
1.10.246.10	11	0.746394	0.846545	0.726303	0.900879	0.893303	0.824242	0.880364	0.904939
1.10.260.40	9	0.644954	0.643843	0.440556	0.728704	0.75838	0.672963	0.683056	0.758426
1.10.472.10	16	0.725472	0.816264	0.775958	0.930125	0.890333	0.840556	0.88575	0.913583
1.10.490.10	23	0.956607	0.859414	0.945007	0.993373	0.992358	0.988999	0.940138	0.995455
1.10.8.10	10	0.474148	0.824259	0.426296	0.627111	0.702519	0.523333	0.791148	0.681741
1.10.8.60	13	0.277009	0.676154	0.415513	0.54515	0.507863	0.330235	0.709637	0.538868
1.20.1050.10	21	0.5825	0.771881	0.961095	0.919571	0.82396	0.800254	0.919794	0.895563
1.20.120.10	7	0.925714	0.801349	0.997381	0.982222	0.969683	0.971587	0.938254	0.982937
1.20.58.60	8	0.302679	0.831667	0.99131	0.633512	0.530298	0.441488	0.952619	0.677738
1.25.40.10	15	0.923111	0.982159	0.874159	0.98127	0.990698	0.959175	0.986714	0.991651
1.25.40.180	5	0.9465	0.540167	0.986	0.959	0.942333	0.977	0.909167	0.969333
1.25.40.20	12	0.963232	0.998434	0.938586	0.993586	0.999545	0.978838	0.996389	0.999066
1.50.10.10	11	0.982788	0.874667	0.995818	0.995333	0.990242	0.998061	0.969909	0.996121
1.50.10.20	8	0.866071	0.72256	0.83994	0.950536	0.952679	0.92869	0.860119	0.963929
2.120.10.10	8	0.979464	0.979643	0.999405	0.999464	0.999464	0.996905	0.998452	0.999583
2.120.10.30	5	0.978	0.5505	0.775667	0.815	0.958667	0.971167	0.735833	0.954167
2.130.10.10	14	0.980879	0.887857	0.947674	0.979579	0.987363	0.986355	0.94848	0.988004
2.160.10.10	9	0.305093	0.980602	0.84213	0.931759	0.77537	0.821667	0.988935	0.953843
2.160.20.10	12	0.993308	0.917778	0.972197	0.999798	0.999899	0.999773	0.998662	1
2.20.25.10	7	0.552302	0.254762	0.534444	0.373095	0.520238	0.590635	0.310476	0.548413
2.30.30.100	11	0.911061	0.612909	0.900848	0.92	0.946758	0.966424	0.812273	0.963606
2.30.30.40	24	0.62942	0.399535	0.620604	0.585815	0.662126	0.661069	0.553128	0.670827
2.30.30.70	5	0.689167	0.558667	0.355667	0.605333	0.790167	0.630833	0.541333	0.726
2.40.10.10	75	0.66157	0.26453	0.533866	0.634659	0.686138	0.72362	0.377035	0.715211
2.40.128.20	22	0.706566	0.752915	0.709726	0.916299	0.863283	0.802165	0.86676	0.890772
2.40.30.10	24	0.605634	0.287367	0.502862	0.687651	0.708762	0.677174	0.393786	0.738478
2.40.40.20	10	0.71363	0.644259	0.523444	0.770407	0.782259	0.747444	0.743519	0.795407
2.40.50.100	16	0.251236	0.232153	0.232986	0.245903	0.277528	0.249347	0.249653	0.280528
2.40.50.110	11	0.499273	0.336636	0.413606	0.494788	0.514212	0.540576	0.397727	0.530485
2.40.50.140	57	0.383774	0.244837	0.232105	0.359105	0.406853	0.389627	0.292259	0.412406
2.40.50.40	18	0.911612	0.675044	0.666275	0.854978	0.95549	0.946547	0.76037	0.962996
2.60.120.10	26	0.416	0.631979	0.589436	0.657605	0.587369	0.487149	0.703092	0.614738
2.60.120.180	5	0.976	0.683	0.928833	0.9675	0.982167	0.9875	0.839667	0.9865
2.60.120.20	28	0.446548	0.858364	0.913086	0.856032	0.683765	0.596296	0.931958	0.748801
2.60.120.200	32	0.735474	0.716166	0.845457	0.90166	0.818206	0.798169	0.85585	0.85005
2.60.120.260	25	0.5104	0.664944	0.603083	0.753289	0.666606	0.584667	0.769672	0.6959
2.60.120.40	10	0.869593	0.964741	0.865481	0.983667	0.963889	0.929111	0.977519	0.975889
2.60.20.10	7	0.886825	0.993254	0.999921	0.999921	0.999127	0.997937	0.999921	0.999921
2.60.200.20	8	0.439405	0.477143	0.82381	0.799643	0.562321	0.691667	0.67994	0.68756
2.60.40.10	130	0.691891	0.658418	0.56013	0.778874	0.789167	0.735347	0.707673	0.799699
2.60.40.1180	22	0.805332	0.715887	0.44982	0.759336	0.867323	0.797518	0.707597	0.852136
2.60.40.150	9	0.789167	0.803426	0.963056	0.963611	0.909861	0.898194	0.915	0.934769
2.60.40.30	53	0.869977	0.776269	0.885666	0.950216	0.924359	0.914127	0.891189	0.940671
2.60.40.420	36	0.634944	0.491825	0.46586	0.74813	0.71781	0.688741	0.619714	0.742907
2.70.98.10	6	0.961667	0.698444	0.984444	0.96	0.984667	0.982778	0.865667	0.988667
3.10.20.10	7	0.657857	0.558571	0.417778	0.464206	0.694048	0.643254	0.445794	0.715635
3.10.20.120	7	0.806111	0.841905	0.963651	0.995159	0.950714	0.928889	0.959444	0.985635
3.10.20.30	19	0.692329	0.364064	0.384045	0.711374	0.758002	0.767622	0.448314	0.789405
3.10.20.90	21	0.67781	0.595302	0.403254	0.75027	0.812167	0.741111	0.658222	0.825325
3.10.450.10	5	0.972167	0.313	0.652667	0.671	0.946	0.9925	0.3345	0.963
3.10.450.30	5	0.426167	0.0675	0.466333	0.476667	0.3945	0.444	0.3225	0.465333
3.10.450.40	8	0.902024	0.446786	0.785536	0.708869	0.844881	0.957738	0.508095	0.900893
3.10.450.50	13	0.934594	0.594252	0.765406	0.952842	0.980876	0.973996	0.718141	0.989188
3.10.50.10	6	0.951889	0.564889	0.844222	0.920778	0.939778	0.997778	0.846778	0.974222
3.10.50.40	13	0.461752	0.346795	0.383611	0.450662	0.500107	0.477308	0.41047	0.498739
3.20.20.100	7	0.882063	0.738333	0.995635	0.983571	0.918889	0.923571	0.895873	0.949841
3.20.20.120	8	0.874405	0.940179	0.843036	0.986667	0.97256	0.92619	0.968393	0.982917
3.20.20.140	10	0.997111	0.634111	0.80137	0.949444	0.994333	0.996926	0.772407	0.993926
3.20.20.150	6	0.610778	0.639444	0.892444	0.777667	0.692111	0.654333	0.801667	0.717333
3.20.20.30	5	0.974167	0.5825	0.989833	0.9785	0.976	0.983167	0.803167	0.982833
3.20.20.60	9	0.993241	0.607083	0.804583	0.931898	0.992731	0.996204	0.735139	0.994028
3.20.20.70	58	0.889669	0.528276	0.662142	0.811715	0.879343	0.90322	0.63335	0.889267
3.20.20.80	55	0.887741	0.52787	0.795855	0.897248	0.908097	0.913345	0.69853	0.921008
3.30.1330.30	6	0.995889	0.619889	0.547	0.898444	0.998778	0.998	0.707222	0.999444
3.30.1370.10	7	0.98881	0.476746	0.800238	0.85627	0.988016	0.995794	0.679206	0.99127
3.30.1490.20	12	0.91798	0.458687	0.599495	0.72846	0.86149	0.906717	0.630556	0.840631
3.30.160.20	6	0.988556	0.447778	0.938111	0.955111	0.992667	0.997333	0.870667	0.998111
3.30.30.10	15	0.843032	0.71827	0.46973	0.760952	0.922984	0.889968	0.744222	0.920238
3.30.300.10	6	0.511222	0.251	0.320778	0.546667	0.596444	0.563667	0.326889	0.653778
3.30.300.20	10	0.91063	0.394185	0.37837	0.552481	0.89063	0.874519	0.466185	0.837185
3.30.360.10	15	0.421714	0.237413	0.240635	0.505365	0.541302	0.463143	0.315651	0.549286
3.30.390.10	9	0.768009	0.619074	0.813102	0.843102	0.807546	0.774213	0.752083	0.848333
3.30.390.30	7	0.995714	0.624524	0.50119	0.912222	0.998492	0.997143	0.721349	0.997778
3.30.420.10	16	0.700625	0.18625	0.355236	0.615	0.738611	0.748264	0.275611	0.761042
3.30.420.40	12	0.644091	0.202803	0.266793	0.556237	0.686162	0.682222	0.333788	0.706364
3.30.450.20	8	0.951131	0.768036	0.429107	0.911667	0.971905	0.955833	0.831845	0.969762
3.30.470.20	15	0.354556	0.336127	0.384746	0.526317	0.455032	0.410079	0.431571	0.483556
3.30.565.10	12	0.828687	0.39404	0.73404	0.849066	0.841465	0.88101	0.576439	0.874823
3.30.60.30	6	0.442333	0.398222	0.462667	0.430333	0.463222	0.461556	0.424778	0.464333
3.30.70.100	10	0.979259	0.934778	0.868074	0.981519	0.994185	0.986778	0.970222	0.995
3.30.70.20	17	0.588125	0.368199	0.524326	0.663407	0.649412	0.660196	0.530086	0.678088
3.30.70.270	16	0.230264	0.153056	0.1925	0.249264	0.26725	0.249861	0.194389	0.280306
3.30.70.330	32	0.729247	0.367591	0.502641	0.708189	0.787208	0.79543	0.543246	0.822557
3.40.1190.10	5	1	0.8295	0.767	0.94	0.9995	1	0.865333	0.999667
3.40.1190.20	8	0.85619	0.492917	0.756012	0.85631	0.866548	0.895893	0.60881	0.890595
3.40.190.10	51	0.329786	0.197303	0.394169	0.39995	0.366978	0.37421	0.296899	0.400613
3.40.190.80	7	0.932857	0.551587	0.530873	0.913254	0.947222	0.95873	0.63119	0.959127
3.40.30.10	59	0.67778	0.350717	0.350402	0.564374	0.68864	0.683557	0.424575	0.685243
3.40.50.1000	12	0.779091	0.427323	0.730909	0.689116	0.732071	0.804116	0.524192	0.744394
3.40.50.1010	6	0.628444	0.323	0.498222	0.650889	0.620889	0.623111	0.454778	0.613556
3.40.50.10190	6	0.610667	0.465667	0.663	0.672111	0.669	0.63	0.576778	0.703222
3.40.50.1100	10	0.77563	0.382481	0.424963	0.562593	0.732111	0.721	0.423481	0.696296
3.40.50.1220	10	0.932852	0.763407	0.751593	0.946593	0.961074	0.949519	0.827481	0.966074
3.40.50.1240	5	0.772667	0.302167	0.660333	0.719	0.667167	0.814667	0.4045	0.715
3.40.50.1370	5	0.929167	0.695	0.7655	0.901667	0.925167	0.9435	0.762833	0.933
3.40.50.1400	6	0.974889	0.577556	0.577889	0.849444	0.985	0.979556	0.689667	0.979111
3.40.50.1460	5	0.969333	0.922333	0.932333	0.9985	0.993167	0.983333	0.98	0.995333
3.40.50.150	40	0.753013	0.507558	0.602385	0.769776	0.776109	0.779192	0.595378	0.790442
3.40.50.1580	7	0.999524	0.826111	0.997381	0.999524	0.999683	0.999683	0.951111	1
3.40.50.1820	55	0.68165	0.382279	0.640657	0.69254	0.699929	0.714835	0.503541	0.718233
3.40.50.1940	11	0.854727	0.44603	0.630636	0.780333	0.842364	0.859061	0.559576	0.847091
3.40.50.1980	19	0.727573	0.383899	0.351287	0.569766	0.725039	0.724825	0.41886	0.717086
3.40.50.20	10	0.597704	0.169259	0.246593	0.300407	0.504185	0.533037	0.196185	0.488444
3.40.50.200	5	0.994167	0.586167	0.7515	0.911167	0.994167	0.997667	0.7375	0.9965
3.40.50.2000	14	0.657582	0.320476	0.470421	0.566026	0.608828	0.660256	0.394762	0.617161
3.40.50.2020	15	0.650111	0.466937	0.685921	0.71227	0.678079	0.694254	0.593397	0.709889
3.40.50.2030	5	0.972167	0.534667	0.498667	0.828667	0.953167	0.965667	0.631167	0.943167
3.40.50.2300	26	0.878103	0.673446	0.714395	0.888821	0.916672	0.8906	0.751415	0.920072
3.40.50.2600	11	0.850818	0.582364	0.569697	0.716364	0.818394	0.853364	0.619606	0.816061
3.40.50.300	116	0.416408	0.266751	0.360938	0.419027	0.436997	0.435366	0.337404	0.444624
3.40.50.360	9	0.99625	0.720278	0.79963	0.961481	0.997824	0.997269	0.843935	0.997639
3.40.50.410	6	0.990667	0.870444	0.992444	0.998	0.994444	0.997333	0.956	0.997
3.40.50.620	38	0.433907	0.253189	0.412411	0.440066	0.433725	0.450394	0.338385	0.44518
3.40.50.720	124	0.798871	0.399505	0.495659	0.641034	0.773678	0.803325	0.466884	0.771529
3.40.50.80	11	0.924545	0.607788	0.88897	0.950303	0.959455	0.947424	0.744212	0.966455
3.40.50.800	7	0.997143	0.964206	0.890476	0.996349	0.999762	0.998016	0.992698	0.999841
3.40.50.880	17	0.481311	0.366838	0.517267	0.538701	0.502684	0.51652	0.465515	0.522659
3.40.50.920	5	0.998667	0.777333	0.831333	0.995	0.9965	0.999	0.879	0.9975
3.40.50.9600	5	1	0.847833	0.997167	0.9965	1	1	0.930833	1
3.40.50.970	17	0.888517	0.6	0.672304	0.826593	0.893897	0.899069	0.674608	0.896385
3.40.50.980	6	0.852222	0.906111	0.893222	0.976333	0.933	0.887778	0.937667	0.947222
3.40.630.10	11	0.670818	0.643182	0.653273	0.844424	0.786485	0.720788	0.759242	0.812636
3.40.630.30	22	0.667504	0.438521	0.482872	0.736926	0.735267	0.741017	0.554646	0.761306
3.90.190.10	12	0.72048	0.356439	0.474722	0.549495	0.658106	0.752323	0.411136	0.680354
3.90.190.20	5	0.6415	0.283	0.777833	0.6835	0.670667	0.706667	0.421333	0.725333
		0.750416	0.581324	0.664771	0.773506	0.797742	0.788985	0.677281	0.814001
