# Supplementary material for: Structural footprinting in protein structure comparison: the impact of structural fragments
Source: BMC Struct Biol. 2007 Aug 9;7:53. doi: 10.1186/1472-6807-7-53 (PMC2082327; doi:10.1186/1472-6807-7-53)
Supplement: Additional file 2 — Affinity graphs and affinity scores for all three methods. An archive that contains the affinity graphs for all three methods. The graphs are given in Cytoscape's GML format. We also include a separate file for each method giving the affinity scores. [file 1472-6807-7-53-S2.zip › affinity_graph_ssef.gml]

Creator	"Cytoscape"
Version	1.0
graph	[
	node	[
		root_index	-412
		id	-412
		graphics	[
			x	724.0988159179688
			y	782.0838623046875
			w	30.0
			h	30.0
			fill	"#996600"
			type	"ellipse"
			outline	"#000000"
			outline_width	1.0
		]
		label	"3.40.50.1460"
	]
	node	[
		root_index	-424
		id	-424
		graphics	[
			x	-248.94046783447266
			y	230.05335235595703
			w	30.000045776367188
			h	29.999984741210938
			fill	"#ff6600"
			type	"ellipse"
			outline	"#000000"
			outline_width	1.0
		]
		label	"1.10.220.10"
	]
	node	[
		root_index	-340
		id	-340
		graphics	[
			x	-216.9247589111328
			y	296.8089141845703
			w	30.0
			h	30.000030517578125
			fill	"#ff3333"
			type	"ellipse"
			outline	"#000000"
			outline_width	1.0
		]
		label	"1.20.1050.10"
	]
	node	[
		root_index	-368
		id	-368
		graphics	[
			x	-182.29467010498047
			y	66.73049736022949
			w	30.000015258789062
			h	29.999988555908203
			fill	"#ff6600"
			type	"ellipse"
			outline	"#000000"
			outline_width	1.0
		]
		label	"1.10.150.20"
	]
	node	[
		root_index	-347
		id	-347
		graphics	[
			x	114.12224960327148
			y	608.3572998046875
			w	29.999977111816406
			h	30.0
			fill	"#0099cc"
			type	"ellipse"
			outline	"#000000"
			outline_width	1.0
		]
		label	"2.40.50.110"
	]
	node	[
		root_index	-379
		id	-379
		graphics	[
			x	674.2291259765625
			y	264.77061462402344
			w	30.0
			h	30.000030517578125
			fill	"#99cc00"
			type	"ellipse"
			outline	"#000000"
			outline_width	1.0
		]
		label	"3.30.1370.10"
	]
	node	[
		root_index	-369
		id	-369
		graphics	[
			x	451.82647705078125
			y	925.395751953125
			w	29.99993896484375
			h	30.0
			fill	"#996600"
			type	"ellipse"
			outline	"#000000"
			outline_width	1.0
		]
		label	"3.40.50.1820"
	]
	node	[
		root_index	-459
		id	-459
		graphics	[
			x	499.55540466308594
			y	325.1120147705078
			w	30.000030517578125
			h	30.000030517578125
			fill	"#99ff99"
			type	"ellipse"
			outline	"#000000"
			outline_width	1.0
		]
		label	"3.20.20.100"
	]
	node	[
		root_index	-395
		id	-395
		graphics	[
			x	600.8081359863281
			y	875.6288146972656
			w	29.99993896484375
			h	29.99993896484375
			fill	"#996600"
			type	"ellipse"
			outline	"#000000"
			outline_width	1.0
		]
		label	"3.40.50.880"
	]
	node	[
		root_index	-341
		id	-341
		graphics	[
			x	-256.6646270751953
			y	343.4076385498047
			w	30.000030517578125
			h	30.000030517578125
			fill	"#ffffcc"
			type	"ellipse"
			outline	"#000000"
			outline_width	1.0
		]
		label	"1.25.40.10"
	]
	node	[
		root_index	-415
		id	-415
		graphics	[
			x	117.34514236450195
			y	860.8074340820312
			w	29.999961853027344
			h	30.0
			fill	"#0099cc"
			type	"ellipse"
			outline	"#000000"
			outline_width	1.0
		]
		label	"2.40.50.100"
	]
	node	[
		root_index	-351
		id	-351
		graphics	[
			x	393.55531311035156
			y	414.112060546875
			w	29.999969482421875
			h	30.0
			fill	"#99ff99"
			type	"ellipse"
			outline	"#000000"
			outline_width	1.0
		]
		label	"3.20.20.80"
	]
	node	[
		root_index	-346
		id	-346
		graphics	[
			x	216.44513702392578
			y	804.034423828125
			w	30.000015258789062
			h	30.0
			fill	"#ccffff"
			type	"ellipse"
			outline	"#000000"
			outline_width	1.0
		]
		label	"2.30.30.40"
	]
	node	[
		root_index	-378
		id	-378
		graphics	[
			x	425.0987243652344
			y	627.0838623046875
			w	30.0
			h	30.0
			fill	"#996600"
			type	"ellipse"
			outline	"#000000"
			outline_width	1.0
		]
		label	"3.40.50.1100"
	]
	node	[
		root_index	-413
		id	-413
		graphics	[
			x	681.7134399414062
			y	371.23455810546875
			w	30.0
			h	29.99993896484375
			fill	"#99cc00"
			type	"ellipse"
			outline	"#000000"
			outline_width	1.0
		]
		label	"3.30.1330.30"
	]
	node	[
		root_index	-375
		id	-375
		graphics	[
			x	-220.29469299316406
			y	167.73046112060547
			w	30.000030517578125
			h	30.000015258789062
			fill	"#ff6600"
			type	"ellipse"
			outline	"#000000"
			outline_width	1.0
		]
		label	"1.10.246.10"
	]
	node	[
		root_index	-407
		id	-407
		graphics	[
			x	4.062729358673096
			y	126.54520034790039
			w	29.99996852874756
			h	29.99999237060547
			fill	"#ff6600"
			type	"ellipse"
			outline	"#000000"
			outline_width	1.0
		]
		label	"1.10.10.10"
	]
	node	[
		root_index	-336
		id	-336
		graphics	[
			x	810.9253540039062
			y	857.5798034667969
			w	30.0
			h	30.00006103515625
			fill	"#996600"
			type	"ellipse"
			outline	"#000000"
			outline_width	1.0
		]
		label	"3.40.50.200"
	]
	node	[
		root_index	-392
		id	-392
		graphics	[
			x	784.0988159179688
			y	739.0838623046875
			w	30.0
			h	30.0
			fill	"#996600"
			type	"ellipse"
			outline	"#000000"
			outline_width	1.0
		]
		label	"3.40.1190.10"
	]
	node	[
		root_index	-456
		id	-456
		graphics	[
			x	392.95501708984375
			y	926.8508911132812
			w	30.0
			h	30.0003662109375
			fill	"#996600"
			type	"ellipse"
			outline	"#000000"
			outline_width	1.0
		]
		label	"3.40.50.1580"
	]
	node	[
		root_index	-436
		id	-436
		graphics	[
			x	918.4759826660156
			y	77.75046730041504
			w	30.00030517578125
			h	29.999980926513672
			fill	"#99cc00"
			type	"ellipse"
			outline	"#000000"
			outline_width	1.0
		]
		label	"3.30.60.30"
	]
	node	[
		root_index	-372
		id	-372
		graphics	[
			x	-240.50782012939453
			y	564.9814453125
			w	30.000106811523438
			h	30.0
			fill	"#ccffff"
			type	"ellipse"
			outline	"#000000"
			outline_width	1.0
		]
		label	"2.130.10.10"
	]
	node	[
		root_index	-400
		id	-400
		graphics	[
			x	-55.601911544799805
			y	649.9814453125
			w	29.99997329711914
			h	30.0
			fill	"#ccffff"
			type	"ellipse"
			outline	"#000000"
			outline_width	1.0
		]
		label	"2.120.10.10"
	]
	node	[
		root_index	-449
		id	-449
		graphics	[
			x	220.76801300048828
			y	674.357421875
			w	30.000015258789062
			h	30.0
			fill	"#ccffff"
			type	"ellipse"
			outline	"#000000"
			outline_width	1.0
		]
		label	"2.30.30.100"
	]
	node	[
		root_index	-427
		id	-427
		graphics	[
			x	1027.5972595214844
			y	74.78337669372559
			w	30.00006103515625
			h	30.000019073486328
			fill	"#99cc00"
			type	"ellipse"
			outline	"#000000"
			outline_width	1.0
		]
		label	"3.30.70.270"
	]
	node	[
		root_index	-337
		id	-337
		graphics	[
			x	230.63562774658203
			y	859.3174438476562
			w	29.999984741210938
			h	30.0
			fill	"#0099cc"
			type	"ellipse"
			outline	"#000000"
			outline_width	1.0
		]
		label	"2.40.128.20"
	]
	node	[
		root_index	-373
		id	-373
		graphics	[
			x	877.0988159179688
			y	746.0838623046875
			w	30.0
			h	30.0
			fill	"#996600"
			type	"ellipse"
			outline	"#000000"
			outline_width	1.0
		]
		label	"3.40.50.970"
	]
	node	[
		root_index	-447
		id	-447
		graphics	[
			x	1068.450439453125
			y	370.28355407714844
			w	30.0
			h	29.999969482421875
			fill	"#009900"
			type	"ellipse"
			outline	"#000000"
			outline_width	1.0
		]
		label	"3.10.20.10"
	]
	node	[
		root_index	-437
		id	-437
		graphics	[
			x	723.0988159179688
			y	678.0838623046875
			w	30.0
			h	30.0
			fill	"#996600"
			type	"ellipse"
			outline	"#000000"
			outline_width	1.0
		]
		label	"3.40.50.2300"
	]
	node	[
		root_index	-401
		id	-401
		graphics	[
			x	-230.84639739990234
			y	850.9971313476562
			w	30.000106811523438
			h	29.9998779296875
			fill	"#00cccc"
			type	"ellipse"
			outline	"#000000"
			outline_width	1.0
		]
		label	"2.60.40.420"
	]
	node	[
		root_index	-446
		id	-446
		graphics	[
			x	514.0987701416016
			y	579.0838623046875
			w	29.999969482421875
			h	30.0
			fill	"#996600"
			type	"ellipse"
			outline	"#000000"
			outline_width	1.0
		]
		label	"3.40.50.920"
	]
	node	[
		root_index	-374
		id	-374
		graphics	[
			x	447.55531311035156
			y	270.1119842529297
			w	30.000030517578125
			h	30.000030517578125
			fill	"#99ff99"
			type	"ellipse"
			outline	"#000000"
			outline_width	1.0
		]
		label	"3.20.20.70"
	]
	node	[
		root_index	-458
		id	-458
		graphics	[
			x	99.54548645019531
			y	1011.0273132324219
			w	30.0
			h	29.99981689453125
			fill	"#009900"
			type	"ellipse"
			outline	"#000000"
			outline_width	1.0
		]
		label	"3.10.50.10"
	]
	node	[
		root_index	-426
		id	-426
		graphics	[
			x	1012.4519348144531
			y	675.5946655273438
			w	29.99969482421875
			h	30.0
			fill	"#009900"
			type	"ellipse"
			outline	"#000000"
			outline_width	1.0
		]
		label	"3.10.450.30"
	]
	node	[
		root_index	-355
		id	-355
		graphics	[
			x	527.4724426269531
			y	154.38806915283203
			w	29.99993896484375
			h	30.000015258789062
			fill	"#0099cc"
			type	"ellipse"
			outline	"#000000"
			outline_width	1.0
		]
		label	"2.40.50.40"
	]
	node	[
		root_index	-350
		id	-350
		graphics	[
			x	561.0987548828125
			y	790.0838623046875
			w	30.0
			h	30.0
			fill	"#996600"
			type	"ellipse"
			outline	"#000000"
			outline_width	1.0
		]
		label	"3.40.50.1000"
	]
	node	[
		root_index	-406
		id	-406
		graphics	[
			x	594.59521484375
			y	134.88646697998047
			w	30.0
			h	29.999984741210938
			fill	"#99cc00"
			type	"ellipse"
			outline	"#000000"
			outline_width	1.0
		]
		label	"3.30.160.20"
	]
	node	[
		root_index	-371
		id	-371
		graphics	[
			x	378.55531311035156
			y	285.1119842529297
			w	29.999969482421875
			h	30.000030517578125
			fill	"#99ff99"
			type	"ellipse"
			outline	"#000000"
			outline_width	1.0
		]
		label	"3.20.20.120"
	]
	node	[
		root_index	-461
		id	-461
		graphics	[
			x	659.0987854003906
			y	645.0838623046875
			w	30.00006103515625
			h	30.0
			fill	"#996600"
			type	"ellipse"
			outline	"#000000"
			outline_width	1.0
		]
		label	"3.40.50.2600"
	]
	node	[
		root_index	-381
		id	-381
		graphics	[
			x	427.5552978515625
			y	362.1120300292969
			w	30.0
			h	30.0
			fill	"#99ff99"
			type	"ellipse"
			outline	"#000000"
			outline_width	1.0
		]
		label	"3.20.20.60"
	]
	node	[
		root_index	-349
		id	-349
		graphics	[
			x	500.13893127441406
			y	876.8275451660156
			w	29.999969482421875
			h	30.00018310546875
			fill	"#996600"
			type	"ellipse"
			outline	"#000000"
			outline_width	1.0
		]
		label	"3.40.50.300"
	]
	node	[
		root_index	-404
		id	-404
		graphics	[
			x	651.7708740234375
			y	874.9513244628906
			w	30.0
			h	29.99993896484375
			fill	"#996600"
			type	"ellipse"
			outline	"#000000"
			outline_width	1.0
		]
		label	"3.40.50.1010"
	]
	node	[
		root_index	-360
		id	-360
		graphics	[
			x	637.0987854003906
			y	829.0838623046875
			w	30.00006103515625
			h	30.0
			fill	"#996600"
			type	"ellipse"
			outline	"#000000"
			outline_width	1.0
		]
		label	"3.40.50.1220"
	]
	node	[
		root_index	-348
		id	-348
		graphics	[
			x	-90.8777847290039
			y	785.9815063476562
			w	29.999984741210938
			h	30.0
			fill	"#00cccc"
			type	"ellipse"
			outline	"#000000"
			outline_width	1.0
		]
		label	"2.60.120.40"
	]
	node	[
		root_index	-405
		id	-405
		graphics	[
			x	-194.84632873535156
			y	778.1945495605469
			w	30.0
			h	29.99993896484375
			fill	"#00cccc"
			type	"ellipse"
			outline	"#000000"
			outline_width	1.0
		]
		label	"2.60.120.200"
	]
	node	[
		root_index	-454
		id	-454
		graphics	[
			x	467.0987548828125
			y	792.0838623046875
			w	30.00006103515625
			h	30.0
			fill	"#996600"
			type	"ellipse"
			outline	"#000000"
			outline_width	1.0
		]
		label	"3.40.50.1940"
	]
	node	[
		root_index	-370
		id	-370
		graphics	[
			x	-172.5078125
			y	530.9971313476562
			w	29.999969482421875
			h	30.0
			fill	"#00ccff"
			type	"ellipse"
			outline	"#000000"
			outline_width	1.0
		]
		label	"2.160.20.10"
	]
	node	[
		root_index	-451
		id	-451
		graphics	[
			x	19.67393398284912
			y	1018.8554077148438
			w	30.000017166137695
			h	29.9996337890625
			fill	"#00cccc"
			type	"ellipse"
			outline	"#000000"
			outline_width	1.0
		]
		label	"2.60.200.20"
	]
	node	[
		root_index	-387
		id	-387
		graphics	[
			x	601.0987548828125
			y	709.0838623046875
			w	30.0
			h	30.0
			fill	"#996600"
			type	"ellipse"
			outline	"#000000"
			outline_width	1.0
		]
		label	"3.40.50.410"
	]
	node	[
		root_index	-423
		id	-423
		graphics	[
			x	706.0988159179688
			y	728.0838623046875
			w	30.0
			h	30.0
			fill	"#996600"
			type	"ellipse"
			outline	"#000000"
			outline_width	1.0
		]
		label	"3.40.50.720"
	]
	node	[
		root_index	-343
		id	-343
		graphics	[
			x	609.0987548828125
			y	788.0838623046875
			w	30.0
			h	30.0
			fill	"#996600"
			type	"ellipse"
			outline	"#000000"
			outline_width	1.0
		]
		label	"3.40.50.1370"
	]
	node	[
		root_index	-380
		id	-380
		graphics	[
			x	925.3197937011719
			y	125.44891738891602
			w	29.99957275390625
			h	29.999839782714844
			fill	"#99cc00"
			type	"ellipse"
			outline	"#000000"
			outline_width	1.0
		]
		label	"3.30.360.10"
	]
	node	[
		root_index	-408
		id	-408
		graphics	[
			x	1007.7723999023438
			y	442.27545166015625
			w	29.999755859375
			h	30.0
			fill	"#009900"
			type	"ellipse"
			outline	"#000000"
			outline_width	1.0
		]
		label	"3.10.20.30"
	]
	node	[
		root_index	-457
		id	-457
		graphics	[
			x	601.0987548828125
			y	653.0838623046875
			w	30.0
			h	30.0
			fill	"#996600"
			type	"ellipse"
			outline	"#000000"
			outline_width	1.0
		]
		label	"3.40.50.80"
	]
	node	[
		root_index	-361
		id	-361
		graphics	[
			x	-128.27898406982422
			y	422.0063934326172
			w	29.999954223632812
			h	30.000030517578125
			fill	"#ffffcc"
			type	"ellipse"
			outline	"#000000"
			outline_width	1.0
		]
		label	"1.50.10.20"
	]
	node	[
		root_index	-444
		id	-444
		graphics	[
			x	394.58607482910156
			y	985.8095703125
			w	29.999908447265625
			h	30.0
			fill	"#996600"
			type	"ellipse"
			outline	"#000000"
			outline_width	1.0
		]
		label	"3.40.190.10"
	]
	node	[
		root_index	-383
		id	-383
		graphics	[
			x	-114.2255744934082
			y	520.7955627441406
			w	29.999961853027344
			h	30.00006103515625
			fill	"#00ccff"
			type	"ellipse"
			outline	"#000000"
			outline_width	1.0
		]
		label	"2.160.10.10"
	]
	node	[
		root_index	-448
		id	-448
		graphics	[
			x	-9.294676303863525
			y	280.73046875
			w	29.999991416931152
			h	30.0
			fill	"#ff6600"
			type	"ellipse"
			outline	"#000000"
			outline_width	1.0
		]
		label	"1.10.238.20"
	]
	node	[
		root_index	-450
		id	-450
		graphics	[
			x	668.139892578125
			y	105.282958984375
			w	30.0
			h	29.999969482421875
			fill	"#99cc00"
			type	"ellipse"
			outline	"#000000"
			outline_width	1.0
		]
		label	"3.30.420.10"
	]
	node	[
		root_index	-418
		id	-418
		graphics	[
			x	183.44512176513672
			y	732.3259887695312
			w	30.000015258789062
			h	30.0
			fill	"#0099cc"
			type	"ellipse"
			outline	"#000000"
			outline_width	1.0
		]
		label	"2.40.30.10"
	]
	node	[
		root_index	-363
		id	-363
		graphics	[
			x	761.5003662109375
			y	163.44768524169922
			w	30.0
			h	30.000015258789062
			fill	"#99cc00"
			type	"ellipse"
			outline	"#000000"
			outline_width	1.0
		]
		label	"3.30.300.20"
	]
	node	[
		root_index	-409
		id	-409
		graphics	[
			x	700.2173156738281
			y	612.8023071289062
			w	30.00006103515625
			h	30.0
			fill	"#996600"
			type	"ellipse"
			outline	"#000000"
			outline_width	1.0
		]
		label	"3.40.50.2000"
	]
	node	[
		root_index	-342
		id	-342
		graphics	[
			x	586.0830993652344
			y	462.9649353027344
			w	30.00006103515625
			h	29.99993896484375
			fill	"#99ff99"
			type	"ellipse"
			outline	"#000000"
			outline_width	1.0
		]
		label	"3.90.190.20"
	]
	node	[
		root_index	-414
		id	-414
		graphics	[
			x	601.898681640625
			y	241.48036193847656
			w	30.0
			h	29.999969482421875
			fill	"#99cc00"
			type	"ellipse"
			outline	"#000000"
			outline_width	1.0
		]
		label	"3.30.30.10"
	]
	node	[
		root_index	-455
		id	-455
		graphics	[
			x	559.1462097167969
			y	924.4508972167969
			w	29.99993896484375
			h	29.99981689453125
			fill	"#996600"
			type	"ellipse"
			outline	"#000000"
			outline_width	1.0
		]
		label	"3.40.50.10190"
	]
	node	[
		root_index	-419
		id	-419
		graphics	[
			x	477.55535888671875
			y	401.1120300292969
			w	30.00006103515625
			h	30.0
			fill	"#99ff99"
			type	"ellipse"
			outline	"#000000"
			outline_width	1.0
		]
		label	"3.20.20.30"
	]
	node	[
		root_index	-382
		id	-382
		graphics	[
			x	63.122262954711914
			y	677.357421875
			w	29.999996185302734
			h	30.0
			fill	"#ccffff"
			type	"ellipse"
			outline	"#000000"
			outline_width	1.0
		]
		label	"2.30.30.70"
	]
	node	[
		root_index	-362
		id	-362
		graphics	[
			x	113.12226486206055
			y	735.018798828125
			w	30.00000762939453
			h	30.0
			fill	"#0099cc"
			type	"ellipse"
			outline	"#000000"
			outline_width	1.0
		]
		label	"2.40.10.10"
	]
	node	[
		root_index	-445
		id	-445
		graphics	[
			x	-74.29466819763184
			y	134.73046112060547
			w	29.999988555908203
			h	29.999984741210938
			fill	"#ff6600"
			type	"ellipse"
			outline	"#000000"
			outline_width	1.0
		]
		label	"1.10.150.50"
	]
	node	[
		root_index	-452
		id	-452
		graphics	[
			x	-133.64888763427734
			y	291.14744567871094
			w	30.000045776367188
			h	30.000030517578125
			fill	"#ffffcc"
			type	"ellipse"
			outline	"#000000"
			outline_width	1.0
		]
		label	"1.25.40.180"
	]
	node	[
		root_index	-440
		id	-440
		graphics	[
			x	725.0988159179688
			y	595.0838623046875
			w	30.0
			h	30.0
			fill	"#996600"
			type	"ellipse"
			outline	"#000000"
			outline_width	1.0
		]
		label	"3.40.50.9600"
	]
	node	[
		root_index	-398
		id	-398
		graphics	[
			x	-90.95611953735352
			y	349.4076385498047
			w	29.999977111816406
			h	30.000030517578125
			fill	"#ffffcc"
			type	"ellipse"
			outline	"#000000"
			outline_width	1.0
		]
		label	"1.50.10.10"
	]
	node	[
		root_index	-334
		id	-334
		graphics	[
			x	392.92893981933594
			y	876.8276672363281
			w	30.000030517578125
			h	30.00006103515625
			fill	"#996600"
			type	"ellipse"
			outline	"#000000"
			outline_width	1.0
		]
		label	"3.40.50.20"
	]
	node	[
		root_index	-429
		id	-429
		graphics	[
			x	-255.29471588134766
			y	104.7304801940918
			w	29.999984741210938
			h	29.999977111816406
			fill	"#ff6600"
			type	"ellipse"
			outline	"#000000"
			outline_width	1.0
		]
		label	"1.10.1200.10"
	]
	node	[
		root_index	-443
		id	-443
		graphics	[
			x	-293.34649658203125
			y	651.9814453125
			w	30.0
			h	30.0
			fill	"#00cccc"
			type	"ellipse"
			outline	"#000000"
			outline_width	1.0
		]
		label	"2.60.120.180"
	]
	node	[
		root_index	-397
		id	-397
		graphics	[
			x	625.5987548828125
			y	578.0838623046875
			w	30.0
			h	30.0
			fill	"#996600"
			type	"ellipse"
			outline	"#000000"
			outline_width	1.0
		]
		label	"3.40.50.360"
	]
	node	[
		root_index	-411
		id	-411
		graphics	[
			x	1063.878662109375
			y	633.7561645507812
			w	30.0
			h	30.0
			fill	"#009900"
			type	"ellipse"
			outline	"#000000"
			outline_width	1.0
		]
		label	"3.10.450.10"
	]
	node	[
		root_index	-453
		id	-453
		graphics	[
			x	1009.6784362792969
			y	574.0507202148438
			w	29.99981689453125
			h	30.0
			fill	"#009900"
			type	"ellipse"
			outline	"#000000"
			outline_width	1.0
		]
		label	"3.10.450.50"
	]
	node	[
		root_index	-357
		id	-357
		graphics	[
			x	526.0741577148438
			y	986.6422119140625
			w	30.0
			h	30.0
			fill	"#996600"
			type	"ellipse"
			outline	"#000000"
			outline_width	1.0
		]
		label	"3.40.630.10"
	]
	node	[
		root_index	-396
		id	-396
		graphics	[
			x	550.9656982421875
			y	876.8260498046875
			w	30.0
			h	30.0
			fill	"#996600"
			type	"ellipse"
			outline	"#000000"
			outline_width	1.0
		]
		label	"3.40.50.620"
	]
	node	[
		root_index	-410
		id	-410
		graphics	[
			x	963.7262268066406
			y	631.93359375
			w	30.00006103515625
			h	30.0
			fill	"#009900"
			type	"ellipse"
			outline	"#000000"
			outline_width	1.0
		]
		label	"3.10.450.40"
	]
	node	[
		root_index	-422
		id	-422
		graphics	[
			x	-228.00318145751953
			y	411.0534210205078
			w	29.999984741210938
			h	30.000030517578125
			fill	"#ffffcc"
			type	"ellipse"
			outline	"#000000"
			outline_width	1.0
		]
		label	"1.25.40.20"
	]
	node	[
		root_index	-358
		id	-358
		graphics	[
			x	194.12224578857422
			y	596.3572998046875
			w	30.000045776367188
			h	30.0
			fill	"#0099cc"
			type	"ellipse"
			outline	"#000000"
			outline_width	1.0
		]
		label	"2.40.40.20"
	]
	node	[
		root_index	-442
		id	-442
		graphics	[
			x	841.33544921875
			y	479.6530303955078
			w	30.0
			h	29.999969482421875
			fill	"#996600"
			type	"ellipse"
			outline	"#000000"
			outline_width	1.0
		]
		label	"3.40.30.10"
	]
	node	[
		root_index	-441
		id	-441
		graphics	[
			x	-1.1536474227905273
			y	64.06888961791992
			w	29.999963760375977
			h	29.99999237060547
			fill	"#ff6600"
			type	"ellipse"
			outline	"#000000"
			outline_width	1.0
		]
		label	"1.10.10.60"
	]
	node	[
		root_index	-431
		id	-431
		graphics	[
			x	785.7134399414062
			y	301.46337890625
			w	30.0
			h	30.0
			fill	"#99cc00"
			type	"ellipse"
			outline	"#000000"
			outline_width	1.0
		]
		label	"3.30.70.100"
	]
	node	[
		root_index	-367
		id	-367
		graphics	[
			x	14.090865939855576
			y	850.72119140625
			w	30.00000411272049
			h	29.9998779296875
			fill	"#00cccc"
			type	"ellipse"
			outline	"#000000"
			outline_width	1.0
		]
		label	"2.60.20.10"
	]
	node	[
		root_index	-462
		id	-462
		graphics	[
			x	706.6531372070312
			y	875.0639038085938
			w	30.0001220703125
			h	30.0
			fill	"#996600"
			type	"ellipse"
			outline	"#000000"
			outline_width	1.0
		]
		label	"3.40.50.1240"
	]
	node	[
		root_index	-420
		id	-420
		graphics	[
			x	58.99372100830078
			y	62.6707649230957
			w	29.999969482421875
			h	29.999977111816406
			fill	"#ff6600"
			type	"ellipse"
			outline	"#000000"
			outline_width	1.0
		]
		label	"1.10.238.10"
	]
	node	[
		root_index	-430
		id	-430
		graphics	[
			x	-83.57057571411133
			y	582.3513793945312
			w	29.99999237060547
			h	30.0
			fill	"#ccffff"
			type	"ellipse"
			outline	"#000000"
			outline_width	1.0
		]
		label	"2.120.10.30"
	]
	node	[
		root_index	-356
		id	-356
		graphics	[
			x	-340.8269805908203
			y	906.9798583984375
			w	30.000030517578125
			h	30.0
			fill	"#00cccc"
			type	"ellipse"
			outline	"#000000"
			outline_width	1.0
		]
		label	"2.60.120.10"
	]
	node	[
		root_index	-353
		id	-353
		graphics	[
			x	44.86672878265381
			y	928.996826171875
			w	30.000001907348633
			h	30.0
			fill	"#00cccc"
			type	"ellipse"
			outline	"#000000"
			outline_width	1.0
		]
		label	"2.60.40.1180"
	]
	node	[
		root_index	-385
		id	-385
		graphics	[
			x	975.1001586914062
			y	77.41279029846191
			w	29.9993896484375
			h	29.999980926513672
			fill	"#99cc00"
			type	"ellipse"
			outline	"#000000"
			outline_width	1.0
		]
		label	"3.30.70.20"
	]
	node	[
		root_index	-417
		id	-417
		graphics	[
			x	451.10400390625
			y	876.5759582519531
			w	30.0
			h	29.99969482421875
			fill	"#996600"
			type	"ellipse"
			outline	"#000000"
			outline_width	1.0
		]
		label	"3.40.50.150"
	]
	node	[
		root_index	-464
		id	-464
		graphics	[
			x	783.4376220703125
			y	392.1091003417969
			w	30.0
			h	30.0
			fill	"#996600"
			type	"ellipse"
			outline	"#000000"
			outline_width	1.0
		]
		label	"3.40.190.80"
	]
	node	[
		root_index	-352
		id	-352
		graphics	[
			x	984.3006591796875
			y	175.27880096435547
			w	29.9996337890625
			h	30.000106811523438
			fill	"#99cc00"
			type	"ellipse"
			outline	"#000000"
			outline_width	1.0
		]
		label	"3.30.565.10"
	]
	node	[
		root_index	-354
		id	-354
		graphics	[
			x	-150.4921646118164
			y	955.9810485839844
			w	29.999923706054688
			h	29.99993896484375
			fill	"#00cccc"
			type	"ellipse"
			outline	"#000000"
			outline_width	1.0
		]
		label	"2.60.40.30"
	]
	node	[
		root_index	-386
		id	-386
		graphics	[
			x	-88.78375625610352
			y	1031.3034973144531
			w	29.99999237060547
			h	29.99993896484375
			fill	"#00cccc"
			type	"ellipse"
			outline	"#000000"
			outline_width	1.0
		]
		label	"2.60.40.150"
	]
	node	[
		root_index	-416
		id	-416
		graphics	[
			x	530.0987548828125
			y	738.0838623046875
			w	30.0
			h	30.0
			fill	"#996600"
			type	"ellipse"
			outline	"#000000"
			outline_width	1.0
		]
		label	"3.40.50.2030"
	]
	node	[
		root_index	-332
		id	-332
		graphics	[
			x	347.5553283691406
			y	350.1120147705078
			w	30.0
			h	30.000030517578125
			fill	"#99ff99"
			type	"ellipse"
			outline	"#000000"
			outline_width	1.0
		]
		label	"3.20.20.140"
	]
	node	[
		root_index	-463
		id	-463
		graphics	[
			x	-358.44696044921875
			y	666.161376953125
			w	30.0
			h	30.0
			fill	"#00cccc"
			type	"ellipse"
			outline	"#000000"
			outline_width	1.0
		]
		label	"2.60.120.260"
	]
	node	[
		root_index	-335
		id	-335
		graphics	[
			x	924.7788391113281
			y	173.36203002929688
			w	29.99969482421875
			h	29.999969482421875
			fill	"#99cc00"
			type	"ellipse"
			outline	"#000000"
			outline_width	1.0
		]
		label	"3.30.470.20"
	]
	node	[
		root_index	-391
		id	-391
		graphics	[
			x	796.0988159179688
			y	620.0838623046875
			w	30.0
			h	30.0
			fill	"#996600"
			type	"ellipse"
			outline	"#000000"
			outline_width	1.0
		]
		label	"3.40.50.980"
	]
	node	[
		root_index	-339
		id	-339
		graphics	[
			x	977.365234375
			y	125.14618301391602
			w	29.999755859375
			h	29.999778747558594
			fill	"#99cc00"
			type	"ellipse"
			outline	"#000000"
			outline_width	1.0
		]
		label	"3.30.390.10"
	]
	node	[
		root_index	-388
		id	-388
		graphics	[
			x	858.0988159179688
			y	649.0838623046875
			w	30.0
			h	30.0
			fill	"#996600"
			type	"ellipse"
			outline	"#000000"
			outline_width	1.0
		]
		label	"3.40.1190.20"
	]
	node	[
		root_index	-435
		id	-435
		graphics	[
			x	771.6614990234375
			y	501.68255615234375
			w	30.0
			h	30.0
			fill	"#996600"
			type	"ellipse"
			outline	"#000000"
			outline_width	1.0
		]
		label	"3.40.50.800"
	]
	node	[
		root_index	-403
		id	-403
		graphics	[
			x	-143.13792419433594
			y	865.3512878417969
			w	29.99993896484375
			h	29.99981689453125
			fill	"#00cccc"
			type	"ellipse"
			outline	"#000000"
			outline_width	1.0
		]
		label	"2.60.40.10"
	]
	node	[
		root_index	-376
		id	-376
		graphics	[
			x	62.56743621826172
			y	123.88407897949219
			w	30.000015258789062
			h	30.000030517578125
			fill	"#ff6600"
			type	"ellipse"
			outline	"#000000"
			outline_width	1.0
		]
		label	"1.10.8.60"
	]
	node	[
		root_index	-389
		id	-389
		graphics	[
			x	1035.9076843261719
			y	127.69123840332031
			w	30.00006103515625
			h	29.9998779296875
			fill	"#99cc00"
			type	"ellipse"
			outline	"#000000"
			outline_width	1.0
		]
		label	"3.30.420.40"
	]
	node	[
		root_index	-421
		id	-421
		graphics	[
			x	-151.29466247558594
			y	216.73047637939453
			w	30.0
			h	30.000015258789062
			fill	"#ff6600"
			type	"ellipse"
			outline	"#000000"
			outline_width	1.0
		]
		label	"1.10.472.10"
	]
	node	[
		root_index	-460
		id	-460
		graphics	[
			x	502.26158142089844
			y	925.9208068847656
			w	30.000030517578125
			h	29.99969482421875
			fill	"#996600"
			type	"ellipse"
			outline	"#000000"
			outline_width	1.0
		]
		label	"3.40.50.2020"
	]
	node	[
		root_index	-432
		id	-432
		graphics	[
			x	-132.29466247558594
			y	81.73049545288086
			w	30.0
			h	29.99999237060547
			fill	"#ff6600"
			type	"ellipse"
			outline	"#000000"
			outline_width	1.0
		]
		label	"1.10.260.40"
	]
	node	[
		root_index	-333
		id	-333
		graphics	[
			x	13.043907523155212
			y	576.06884765625
			w	30.000006914138794
			h	30.0
			fill	"#ccffff"
			type	"ellipse"
			outline	"#000000"
			outline_width	1.0
		]
		label	"2.20.25.10"
	]
	node	[
		root_index	-365
		id	-365
		graphics	[
			x	-339.2947082519531
			y	252.73046875
			w	30.0
			h	30.0
			fill	"#ff3333"
			type	"ellipse"
			outline	"#000000"
			outline_width	1.0
		]
		label	"1.20.120.10"
	]
	node	[
		root_index	-433
		id	-433
		graphics	[
			x	-168.20059204101562
			y	682.564453125
			w	29.999969482421875
			h	30.0
			fill	"#ccffff"
			type	"ellipse"
			outline	"#000000"
			outline_width	1.0
		]
		label	"2.70.98.10"
	]
	node	[
		root_index	-390
		id	-390
		graphics	[
			x	465.0290069580078
			y	987.070556640625
			w	30.000030517578125
			h	30.0
			fill	"#996600"
			type	"ellipse"
			outline	"#000000"
			outline_width	1.0
		]
		label	"3.40.630.30"
	]
	node	[
		root_index	-359
		id	-359
		graphics	[
			x	512.0987701416016
			y	501.0838623046875
			w	29.999969482421875
			h	30.0
			fill	"#996600"
			type	"ellipse"
			outline	"#000000"
			outline_width	1.0
		]
		label	"3.40.50.1980"
	]
	node	[
		root_index	-338
		id	-338
		graphics	[
			x	1008.1445007324219
			y	507.4882507324219
			w	29.99981689453125
			h	29.99993896484375
			fill	"#99cc00"
			type	"ellipse"
			outline	"#000000"
			outline_width	1.0
		]
		label	"3.30.450.20"
	]
	node	[
		root_index	-377
		id	-377
		graphics	[
			x	-308.2947082519531
			y	162.73046112060547
			w	30.0
			h	30.000015258789062
			fill	"#ff6600"
			type	"ellipse"
			outline	"#000000"
			outline_width	1.0
		]
		label	"1.10.8.10"
	]
	node	[
		root_index	-402
		id	-402
		graphics	[
			x	172.16526794433594
			y	860.2359008789062
			w	30.000030517578125
			h	30.0
			fill	"#0099cc"
			type	"ellipse"
			outline	"#000000"
			outline_width	1.0
		]
		label	"2.40.50.140"
	]
	node	[
		root_index	-434
		id	-434
		graphics	[
			x	327.4109802246094
			y	214.93911743164062
			w	30.0
			h	29.999969482421875
			fill	"#99ff99"
			type	"ellipse"
			outline	"#000000"
			outline_width	1.0
		]
		label	"3.90.190.10"
	]
	node	[
		root_index	-425
		id	-425
		graphics	[
			x	840.11474609375
			y	196.81765747070312
			w	30.0
			h	30.0
			fill	"#99cc00"
			type	"ellipse"
			outline	"#000000"
			outline_width	1.0
		]
		label	"3.30.70.330"
	]
	node	[
		root_index	-393
		id	-393
		graphics	[
			x	-287.16502380371094
			y	905.9908447265625
			w	29.999969482421875
			h	30.0
			fill	"#00cccc"
			type	"ellipse"
			outline	"#000000"
			outline_width	1.0
		]
		label	"2.60.120.20"
	]
	node	[
		root_index	-344
		id	-344
		graphics	[
			x	1007.3606567382812
			y	372.94322204589844
			w	29.999755859375
			h	30.000030517578125
			fill	"#009900"
			type	"ellipse"
			outline	"#000000"
			outline_width	1.0
		]
		label	"3.10.20.90"
	]
	node	[
		root_index	-366
		id	-366
		graphics	[
			x	661.718017578125
			y	181.92098236083984
			w	30.0
			h	29.999984741210938
			fill	"#99cc00"
			type	"ellipse"
			outline	"#000000"
			outline_width	1.0
		]
		label	"3.30.390.30"
	]
	node	[
		root_index	-439
		id	-439
		graphics	[
			x	806.1931762695312
			y	87.3380126953125
			w	30.0
			h	29.999984741210938
			fill	"#99cc00"
			type	"ellipse"
			outline	"#000000"
			outline_width	1.0
		]
		label	"3.30.300.10"
	]
	node	[
		root_index	-428
		id	-428
		graphics	[
			x	1130.471435546875
			y	369.1196746826172
			w	30.0
			h	30.000030517578125
			fill	"#009900"
			type	"ellipse"
			outline	"#000000"
			outline_width	1.0
		]
		label	"3.10.20.120"
	]
	node	[
		root_index	-384
		id	-384
		graphics	[
			x	1068.041015625
			y	440.34271240234375
			w	30.0
			h	30.0
			fill	"#009900"
			type	"ellipse"
			outline	"#000000"
			outline_width	1.0
		]
		label	"3.10.50.40"
	]
	node	[
		root_index	-364
		id	-364
		graphics	[
			x	-324.6803283691406
			y	408.1788330078125
			w	30.0
			h	30.0
			fill	"#ff3333"
			type	"ellipse"
			outline	"#000000"
			outline_width	1.0
		]
		label	"1.20.58.60"
	]
	node	[
		root_index	-394
		id	-394
		graphics	[
			x	526.0987548828125
			y	683.0838623046875
			w	30.0
			h	30.0
			fill	"#996600"
			type	"ellipse"
			outline	"#000000"
			outline_width	1.0
		]
		label	"3.40.50.1400"
	]
	node	[
		root_index	-438
		id	-438
		graphics	[
			x	887.3591918945312
			y	276.8019256591797
			w	30.0
			h	30.000030517578125
			fill	"#99cc00"
			type	"ellipse"
			outline	"#000000"
			outline_width	1.0
		]
		label	"3.30.1490.20"
	]
	node	[
		root_index	-399
		id	-399
		graphics	[
			x	398.59637451171875
			y	209.79727935791016
			w	30.0
			h	29.999984741210938
			fill	"#99ff99"
			type	"ellipse"
			outline	"#000000"
			outline_width	1.0
		]
		label	"3.20.20.150"
	]
	node	[
		root_index	-345
		id	-345
		graphics	[
			x	-95.29467010498047
			y	208.73046875
			w	29.999984741210938
			h	30.0
			fill	"#ff6600"
			type	"ellipse"
			outline	"#000000"
			outline_width	1.0
		]
		label	"1.10.490.10"
	]
	edge	[
		root_index	-2164
		target	-394
		source	-360
		label	"sse"
	]
	edge	[
		root_index	-5865
		target	-371
		source	-374
		label	"sse"
	]
	edge	[
		root_index	-1146
		target	-422
		source	-422
		label	"sse"
	]
	edge	[
		root_index	-7063
		target	-433
		source	-433
		label	"sse"
	]
	edge	[
		root_index	-3591
		target	-368
		source	-445
		label	"sse"
	]
	edge	[
		root_index	-2833
		target	-390
		source	-390
		label	"sse"
	]
	edge	[
		root_index	-8454
		target	-458
		source	-458
		label	"sse"
	]
	edge	[
		root_index	-7695
		target	-429
		source	-345
		label	"sse"
	]
	edge	[
		root_index	-5664
		target	-458
		source	-353
		label	"sse"
	]
	edge	[
		root_index	-1872
		target	-340
		source	-398
		label	"sse"
	]
	edge	[
		root_index	-2604
		target	-406
		source	-406
		label	"sse"
	]
	edge	[
		root_index	-7351
		target	-454
		source	-387
		label	"sse"
	]
	edge	[
		root_index	-1771
		target	-398
		source	-398
		label	"sse"
	]
	edge	[
		root_index	-1648
		target	-365
		source	-365
		label	"sse"
	]
	edge	[
		root_index	-8998
		target	-386
		source	-386
		label	"sse"
	]
	edge	[
		root_index	-1150
		target	-365
		source	-422
		label	"sse"
	]
	edge	[
		root_index	-1278
		target	-409
		source	-397
		label	"sse"
	]
	edge	[
		root_index	-5216
		target	-382
		source	-449
		label	"sse"
	]
	edge	[
		root_index	-6506
		target	-437
		source	-423
		label	"sse"
	]
	edge	[
		root_index	-628
		target	-354
		source	-354
		label	"sse"
	]
	edge	[
		root_index	-1201
		target	-361
		source	-422
		label	"sse"
	]
	edge	[
		root_index	-6685
		target	-452
		source	-361
		label	"sse"
	]
	edge	[
		root_index	-4033
		target	-449
		source	-346
		label	"sse"
	]
	edge	[
		root_index	-8521
		target	-368
		source	-429
		label	"sse"
	]
	edge	[
		root_index	-9208
		target	-442
		source	-442
		label	"sse"
	]
	edge	[
		root_index	-7678
		target	-345
		source	-345
		label	"sse"
	]
	edge	[
		root_index	-1079
		target	-437
		source	-416
		label	"sse"
	]
	edge	[
		root_index	-7329
		target	-343
		source	-387
		label	"sse"
	]
	edge	[
		root_index	-7019
		target	-440
		source	-437
		label	"sse"
	]
	edge	[
		root_index	-4397
		target	-424
		source	-377
		label	"sse"
	]
	edge	[
		root_index	-8274
		target	-348
		source	-451
		label	"sse"
	]
	edge	[
		root_index	-7553
		target	-348
		source	-401
		label	"sse"
	]
	edge	[
		root_index	-963
		target	-457
		source	-391
		label	"sse"
	]
	edge	[
		root_index	-6337
		target	-442
		source	-435
		label	"sse"
	]
	edge	[
		root_index	-5653
		target	-367
		source	-353
		label	"sse"
	]
	edge	[
		root_index	-5143
		target	-425
		source	-438
		label	"sse"
	]
	edge	[
		root_index	-1364
		target	-378
		source	-397
		label	"sse"
	]
	edge	[
		root_index	-674
		target	-353
		source	-354
		label	"sse"
	]
	edge	[
		root_index	-2093
		target	-412
		source	-392
		label	"sse"
	]
	edge	[
		root_index	-3229
		target	-358
		source	-362
		label	"sse"
	]
	edge	[
		root_index	-892
		target	-397
		source	-391
		label	"sse"
	]
	edge	[
		root_index	-7252
		target	-371
		source	-381
		label	"sse"
	]
	edge	[
		root_index	-1337
		target	-387
		source	-397
		label	"sse"
	]
	edge	[
		root_index	-961
		target	-373
		source	-391
		label	"sse"
	]
	edge	[
		root_index	-3430
		target	-433
		source	-443
		label	"sse"
	]
	edge	[
		root_index	-8725
		target	-340
		source	-452
		label	"sse"
	]
	edge	[
		root_index	-490
		target	-371
		source	-332
		label	"sse"
	]
	edge	[
		root_index	-7339
		target	-440
		source	-387
		label	"sse"
	]
	edge	[
		root_index	-749
		target	-348
		source	-354
		label	"sse"
	]
	edge	[
		root_index	-1252
		target	-340
		source	-422
		label	"sse"
	]
	edge	[
		root_index	-8049
		target	-388
		source	-388
		label	"sse"
	]
	edge	[
		root_index	-9021
		target	-434
		source	-434
		label	"sse"
	]
	edge	[
		root_index	-1344
		target	-457
		source	-397
		label	"sse"
	]
	edge	[
		root_index	-7789
		target	-343
		source	-343
		label	"sse"
	]
	edge	[
		root_index	-3097
		target	-361
		source	-448
		label	"sse"
	]
	edge	[
		root_index	-1350
		target	-388
		source	-397
		label	"sse"
	]
	edge	[
		root_index	-3438
		target	-405
		source	-443
		label	"sse"
	]
	edge	[
		root_index	-8507
		target	-424
		source	-429
		label	"sse"
	]
	edge	[
		root_index	-4996
		target	-417
		source	-417
		label	"sse"
	]
	edge	[
		root_index	-5171
		target	-363
		source	-438
		label	"sse"
	]
	edge	[
		root_index	-5446
		target	-341
		source	-341
		label	"sse"
	]
	edge	[
		root_index	-6573
		target	-446
		source	-446
		label	"sse"
	]
	edge	[
		root_index	-1091
		target	-457
		source	-416
		label	"sse"
	]
	edge	[
		root_index	-7976
		target	-386
		source	-367
		label	"sse"
	]
	edge	[
		root_index	-1073
		target	-446
		source	-416
		label	"sse"
	]
	edge	[
		root_index	-8928
		target	-340
		source	-424
		label	"sse"
	]
	edge	[
		root_index	-9183
		target	-464
		source	-464
		label	"sse"
	]
	edge	[
		root_index	-2079
		target	-457
		source	-392
		label	"sse"
	]
	edge	[
		root_index	-1325
		target	-423
		source	-397
		label	"sse"
	]
	edge	[
		root_index	-4123
		target	-453
		source	-453
		label	"sse"
	]
	edge	[
		root_index	-6795
		target	-381
		source	-419
		label	"sse"
	]
	edge	[
		root_index	-7321
		target	-387
		source	-387
		label	"sse"
	]
	edge	[
		root_index	-6591
		target	-457
		source	-446
		label	"sse"
	]
	edge	[
		root_index	-7258
		target	-439
		source	-439
		label	"sse"
	]
	edge	[
		root_index	-5953
		target	-428
		source	-428
		label	"sse"
	]
	edge	[
		root_index	-5681
		target	-386
		source	-353
		label	"sse"
	]
	edge	[
		root_index	-6216
		target	-457
		source	-350
		label	"sse"
	]
	edge	[
		root_index	-6970
		target	-424
		source	-432
		label	"sse"
	]
	edge	[
		root_index	-1193
		target	-364
		source	-422
		label	"sse"
	]
	edge	[
		root_index	-1321
		target	-350
		source	-397
		label	"sse"
	]
	edge	[
		root_index	-7705
		target	-421
		source	-345
		label	"sse"
	]
	edge	[
		root_index	-2569
		target	-378
		source	-342
		label	"sse"
	]
	edge	[
		root_index	-8894
		target	-338
		source	-408
		label	"sse"
	]
	edge	[
		root_index	-466
		target	-351
		source	-332
		label	"sse"
	]
	edge	[
		root_index	-2221
		target	-454
		source	-360
		label	"sse"
	]
	edge	[
		root_index	-1114
		target	-454
		source	-416
		label	"sse"
	]
	edge	[
		root_index	-3535
		target	-432
		source	-445
		label	"sse"
	]
	edge	[
		root_index	-7948
		target	-367
		source	-367
		label	"sse"
	]
	edge	[
		root_index	-6646
		target	-361
		source	-361
		label	"sse"
	]
	edge	[
		root_index	-7605
		target	-372
		source	-405
		label	"sse"
	]
	edge	[
		root_index	-5659
		target	-451
		source	-353
		label	"sse"
	]
	edge	[
		root_index	-3658
		target	-367
		source	-403
		label	"sse"
	]
	edge	[
		root_index	-6411
		target	-464
		source	-413
		label	"sse"
	]
	edge	[
		root_index	-5303
		target	-457
		source	-394
		label	"sse"
	]
	edge	[
		root_index	-7611
		target	-348
		source	-405
		label	"sse"
	]
	edge	[
		root_index	-8923
		target	-424
		source	-424
		label	"sse"
	]
	edge	[
		root_index	-4316
		target	-363
		source	-379
		label	"sse"
	]
	edge	[
		root_index	-5285
		target	-446
		source	-394
		label	"sse"
	]
	edge	[
		root_index	-2577
		target	-461
		source	-342
		label	"sse"
	]
	edge	[
		root_index	-6524
		target	-388
		source	-423
		label	"sse"
	]
	edge	[
		root_index	-7954
		target	-451
		source	-367
		label	"sse"
	]
	edge	[
		root_index	-5533
		target	-462
		source	-462
		label	"sse"
	]
	edge	[
		root_index	-6499
		target	-423
		source	-423
		label	"sse"
	]
	edge	[
		root_index	-5500
		target	-452
		source	-341
		label	"sse"
	]
	edge	[
		root_index	-7224
		target	-459
		source	-381
		label	"sse"
	]
	edge	[
		root_index	-1524
		target	-366
		source	-366
		label	"sse"
	]
	edge	[
		root_index	-9259
		target	-418
		source	-418
		label	"sse"
	]
	edge	[
		root_index	-6217
		target	-343
		source	-350
		label	"sse"
	]
	edge	[
		root_index	-413
		target	-374
		source	-332
		label	"sse"
	]
	edge	[
		root_index	-1057
		target	-394
		source	-416
		label	"sse"
	]
	edge	[
		root_index	-8856
		target	-368
		source	-421
		label	"sse"
	]
	edge	[
		root_index	-5323
		target	-378
		source	-394
		label	"sse"
	]
	edge	[
		root_index	-4248
		target	-413
		source	-379
		label	"sse"
	]
	edge	[
		root_index	-991
		target	-461
		source	-391
		label	"sse"
	]
	edge	[
		root_index	-7621
		target	-373
		source	-373
		label	"sse"
	]
	edge	[
		root_index	-7009
		target	-343
		source	-437
		label	"sse"
	]
	edge	[
		root_index	-3664
		target	-451
		source	-403
		label	"sse"
	]
	edge	[
		root_index	-7816
		target	-461
		source	-343
		label	"sse"
	]
	edge	[
		root_index	-6789
		target	-419
		source	-419
		label	"sse"
	]
	edge	[
		root_index	-7228
		target	-351
		source	-381
		label	"sse"
	]
	edge	[
		root_index	-8624
		target	-431
		source	-425
		label	"sse"
	]
	edge	[
		root_index	-6271
		target	-435
		source	-435
		label	"sse"
	]
	edge	[
		root_index	-3686
		target	-386
		source	-403
		label	"sse"
	]
	edge	[
		root_index	-1548
		target	-379
		source	-366
		label	"sse"
	]
	edge	[
		root_index	-3574
		target	-421
		source	-445
		label	"sse"
	]
	edge	[
		root_index	-6204
		target	-437
		source	-350
		label	"sse"
	]
	edge	[
		root_index	-5837
		target	-459
		source	-374
		label	"sse"
	]
	edge	[
		root_index	-8707
		target	-371
		source	-459
		label	"sse"
	]
	edge	[
		root_index	-7811
		target	-454
		source	-343
		label	"sse"
	]
	edge	[
		root_index	-2060
		target	-423
		source	-392
		label	"sse"
	]
	edge	[
		root_index	-3852
		target	-433
		source	-400
		label	"sse"
	]
	edge	[
		root_index	-3596
		target	-375
		source	-445
		label	"sse"
	]
	edge	[
		root_index	-7735
		target	-343
		source	-457
		label	"sse"
	]
	edge	[
		root_index	-1355
		target	-440
		source	-397
		label	"sse"
	]
	edge	[
		root_index	-9268
		target	-414
		source	-414
		label	"sse"
	]
	edge	[
		root_index	-1345
		target	-343
		source	-397
		label	"sse"
	]
	edge	[
		root_index	-6127
		target	-433
		source	-430
		label	"sse"
	]
	edge	[
		root_index	-2531
		target	-446
		source	-342
		label	"sse"
	]
	edge	[
		root_index	-6697
		target	-340
		source	-361
		label	"sse"
	]
	edge	[
		root_index	-363
		target	-332
		source	-332
		label	"sse"
	]
	edge	[
		root_index	-5358
		target	-410
		source	-410
		label	"sse"
	]
	edge	[
		root_index	-6989
		target	-375
		source	-432
		label	"sse"
	]
	edge	[
		root_index	-1806
		target	-341
		source	-398
		label	"sse"
	]
	edge	[
		root_index	-8301
		target	-461
		source	-440
		label	"sse"
	]
	edge	[
		root_index	-5331
		target	-461
		source	-394
		label	"sse"
	]
	edge	[
		root_index	-1530
		target	-450
		source	-366
		label	"sse"
	]
	edge	[
		root_index	-7762
		target	-461
		source	-457
		label	"sse"
	]
	edge	[
		root_index	-6183
		target	-348
		source	-430
		label	"sse"
	]
	edge	[
		root_index	-7757
		target	-454
		source	-457
		label	"sse"
	]
	edge	[
		root_index	-3650
		target	-401
		source	-403
		label	"sse"
	]
	edge	[
		root_index	-8571
		target	-344
		source	-344
		label	"sse"
	]
	edge	[
		root_index	-1372
		target	-461
		source	-397
		label	"sse"
	]
	edge	[
		root_index	-8193
		target	-337
		source	-337
		label	"sse"
	]
	edge	[
		root_index	-9229
		target	-355
		source	-355
		label	"sse"
	]
	edge	[
		root_index	-9219
		target	-348
		source	-348
		label	"sse"
	]
	edge	[
		root_index	-2085
		target	-388
		source	-392
		label	"sse"
	]
	edge	[
		root_index	-5291
		target	-437
		source	-394
		label	"sse"
	]
	edge	[
		root_index	-9076
		target	-363
		source	-431
		label	"sse"
	]
	edge	[
		root_index	-3136
		target	-452
		source	-448
		label	"sse"
	]
	edge	[
		root_index	-6177
		target	-372
		source	-430
		label	"sse"
	]
	edge	[
		root_index	-4311
		target	-464
		source	-379
		label	"sse"
	]
	edge	[
		root_index	-6689
		target	-421
		source	-361
		label	"sse"
	]
	edge	[
		root_index	-5807
		target	-381
		source	-374
		label	"sse"
	]
	edge	[
		root_index	-8713
		target	-452
		source	-452
		label	"sse"
	]
	edge	[
		root_index	-9064
		target	-431
		source	-431
		label	"sse"
	]
	edge	[
		root_index	-7504
		target	-401
		source	-401
		label	"sse"
	]
	edge	[
		root_index	-5801
		target	-419
		source	-374
		label	"sse"
	]
	edge	[
		root_index	-8842
		target	-424
		source	-421
		label	"sse"
	]
	edge	[
		root_index	-3814
		target	-400
		source	-400
		label	"sse"
	]
	edge	[
		root_index	-944
		target	-423
		source	-391
		label	"sse"
	]
	edge	[
		root_index	-7129
		target	-389
		source	-389
		label	"sse"
	]
	edge	[
		root_index	-3603
		target	-403
		source	-403
		label	"sse"
	]
	edge	[
		root_index	-6559
		target	-336
		source	-423
		label	"sse"
	]
	edge	[
		root_index	-5512
		target	-340
		source	-341
		label	"sse"
	]
	edge	[
		root_index	-6928
		target	-432
		source	-432
		label	"sse"
	]
	edge	[
		root_index	-1280
		target	-360
		source	-397
		label	"sse"
	]
	edge	[
		root_index	-8284
		target	-440
		source	-440
		label	"sse"
	]
	edge	[
		root_index	-2186
		target	-437
		source	-360
		label	"sse"
	]
	edge	[
		root_index	-3860
		target	-405
		source	-400
		label	"sse"
	]
	edge	[
		root_index	-3401
		target	-463
		source	-443
		label	"sse"
	]
	edge	[
		root_index	-8580
		target	-408
		source	-344
		label	"sse"
	]
	edge	[
		root_index	-8937
		target	-368
		source	-424
		label	"sse"
	]
	edge	[
		root_index	-7119
		target	-348
		source	-433
		label	"sse"
	]
	edge	[
		root_index	-7113
		target	-372
		source	-433
		label	"sse"
	]
	edge	[
		root_index	-2253
		target	-450
		source	-450
		label	"sse"
	]
	edge	[
		root_index	-8636
		target	-363
		source	-425
		label	"sse"
	]
	edge	[
		root_index	-6940
		target	-345
		source	-432
		label	"sse"
	]
	edge	[
		root_index	-8647
		target	-454
		source	-378
		label	"sse"
	]
	edge	[
		root_index	-8717
		target	-421
		source	-452
		label	"sse"
	]
	edge	[
		root_index	-8720
		target	-424
		source	-452
		label	"sse"
	]
	edge	[
		root_index	-1782
		target	-448
		source	-398
		label	"sse"
	]
	edge	[
		root_index	-3113
		target	-345
		source	-448
		label	"sse"
	]
	edge	[
		root_index	-8427
		target	-461
		source	-412
		label	"sse"
	]
	edge	[
		root_index	-4468
		target	-382
		source	-347
		label	"sse"
	]
	edge	[
		root_index	-5159
		target	-431
		source	-438
		label	"sse"
	]
	edge	[
		root_index	-5264
		target	-418
		source	-449
		label	"sse"
	]
	edge	[
		root_index	-1240
		target	-452
		source	-422
		label	"sse"
	]
	edge	[
		root_index	-9253
		target	-371
		source	-371
		label	"sse"
	]
	edge	[
		root_index	-3496
		target	-445
		source	-445
		label	"sse"
	]
	edge	[
		root_index	-6244
		target	-461
		source	-350
		label	"sse"
	]
	edge	[
		root_index	-8839
		target	-421
		source	-421
		label	"sse"
	]
	edge	[
		root_index	-6967
		target	-421
		source	-432
		label	"sse"
	]
	edge	[
		root_index	-2537
		target	-437
		source	-342
		label	"sse"
	]
	edge	[
		root_index	-736
		target	-386
		source	-354
		label	"sse"
	]
	edge	[
		root_index	-1151
		target	-398
		source	-422
		label	"sse"
	]
	edge	[
		root_index	-1302
		target	-359
		source	-397
		label	"sse"
	]
	edge	[
		root_index	-1279
		target	-392
		source	-397
		label	"sse"
	]
	edge	[
		root_index	-4563
		target	-457
		source	-359
		label	"sse"
	]
	edge	[
		root_index	-3226
		target	-382
		source	-362
		label	"sse"
	]
	edge	[
		root_index	-5219
		target	-358
		source	-449
		label	"sse"
	]
	edge	[
		root_index	-1084
		target	-387
		source	-416
		label	"sse"
	]
	edge	[
		root_index	-1367
		target	-454
		source	-397
		label	"sse"
	]
	edge	[
		root_index	-4516
		target	-418
		source	-347
		label	"sse"
	]
	edge	[
		root_index	-3480
		target	-372
		source	-443
		label	"sse"
	]
	edge	[
		root_index	-8679
		target	-459
		source	-459
		label	"sse"
	]
	edge	[
		root_index	-3839
		target	-430
		source	-400
		label	"sse"
	]
	edge	[
		root_index	-2515
		target	-394
		source	-342
		label	"sse"
	]
	edge	[
		root_index	-7989
		target	-348
		source	-367
		label	"sse"
	]
	edge	[
		root_index	-8261
		target	-386
		source	-451
		label	"sse"
	]
	edge	[
		root_index	-3189
		target	-449
		source	-362
		label	"sse"
	]
	edge	[
		root_index	-4423
		target	-347
		source	-347
		label	"sse"
	]
	edge	[
		root_index	-4136
		target	-410
		source	-453
		label	"sse"
	]
	edge	[
		root_index	-6511
		target	-387
		source	-423
		label	"sse"
	]
	edge	[
		root_index	-6404
		target	-431
		source	-413
		label	"sse"
	]
	edge	[
		root_index	-8608
		target	-425
		source	-425
		label	"sse"
	]
	edge	[
		root_index	-6532
		target	-412
		source	-423
		label	"sse"
	]
	edge	[
		root_index	-426
		target	-419
		source	-332
		label	"sse"
	]
	edge	[
		root_index	-6853
		target	-371
		source	-419
		label	"sse"
	]
	edge	[
		root_index	-5304
		target	-343
		source	-394
		label	"sse"
	]
	edge	[
		root_index	-7001
		target	-387
		source	-437
		label	"sse"
	]
	edge	[
		root_index	-7356
		target	-461
		source	-387
		label	"sse"
	]
	edge	[
		root_index	-6424
		target	-370
		source	-370
		label	"sse"
	]
	edge	[
		root_index	-7843
		target	-382
		source	-382
		label	"sse"
	]
	edge	[
		root_index	-9169
		target	-336
		source	-336
		label	"sse"
	]
	edge	[
		root_index	-7328
		target	-457
		source	-387
		label	"sse"
	]
	edge	[
		root_index	-8847
		target	-340
		source	-421
		label	"sse"
	]
	edge	[
		root_index	-8371
		target	-352
		source	-352
		label	"sse"
	]
	edge	[
		root_index	-6516
		target	-373
		source	-423
		label	"sse"
	]
	edge	[
		root_index	-6829
		target	-351
		source	-419
		label	"sse"
	]
	edge	[
		root_index	-6118
		target	-370
		source	-430
		label	"sse"
	]
	edge	[
		root_index	-6304
		target	-440
		source	-435
		label	"sse"
	]
	edge	[
		root_index	-6518
		target	-457
		source	-423
		label	"sse"
	]
	edge	[
		root_index	-1027
		target	-360
		source	-416
		label	"sse"
	]
	edge	[
		root_index	-7713
		target	-340
		source	-345
		label	"sse"
	]
	edge	[
		root_index	-1764
		target	-375
		source	-365
		label	"sse"
	]
	edge	[
		root_index	-2090
		target	-440
		source	-392
		label	"sse"
	]
	edge	[
		root_index	-4118
		target	-418
		source	-346
		label	"sse"
	]
	edge	[
		root_index	-8833
		target	-371
		source	-351
		label	"sse"
	]
	edge	[
		root_index	-6825
		target	-459
		source	-419
		label	"sse"
	]
	edge	[
		root_index	-1326
		target	-446
		source	-397
		label	"sse"
	]
	edge	[
		root_index	-5326
		target	-454
		source	-394
		label	"sse"
	]
	edge	[
		root_index	-4394
		target	-421
		source	-377
		label	"sse"
	]
	edge	[
		root_index	-700
		target	-401
		source	-354
		label	"sse"
	]
	edge	[
		root_index	-8504
		target	-421
		source	-429
		label	"sse"
	]
	edge	[
		root_index	-8683
		target	-351
		source	-459
		label	"sse"
	]
	edge	[
		root_index	-1837
		target	-345
		source	-398
		label	"sse"
	]
	edge	[
		root_index	-3699
		target	-348
		source	-403
		label	"sse"
	]
	edge	[
		root_index	-6135
		target	-405
		source	-430
		label	"sse"
	]
	edge	[
		root_index	-7754
		target	-378
		source	-457
		label	"sse"
	]
	edge	[
		root_index	-3902
		target	-372
		source	-400
		label	"sse"
	]
	edge	[
		root_index	-8054
		target	-440
		source	-388
		label	"sse"
	]
	edge	[
		root_index	-3140
		target	-421
		source	-448
		label	"sse"
	]
	edge	[
		root_index	-1322
		target	-435
		source	-397
		label	"sse"
	]
	edge	[
		root_index	-8533
		target	-456
		source	-456
		label	"sse"
	]
	edge	[
		root_index	-3908
		target	-348
		source	-400
		label	"sse"
	]
	edge	[
		root_index	-3547
		target	-345
		source	-445
		label	"sse"
	]
	edge	[
		root_index	-462
		target	-459
		source	-332
		label	"sse"
	]
	edge	[
		root_index	-5166
		target	-464
		source	-438
		label	"sse"
	]
	edge	[
		root_index	-3486
		target	-348
		source	-443
		label	"sse"
	]
	edge	[
		root_index	-4233
		target	-438
		source	-379
		label	"sse"
	]
	edge	[
		root_index	-7748
		target	-412
		source	-457
		label	"sse"
	]
	edge	[
		root_index	-4714
		target	-463
		source	-463
		label	"sse"
	]
	edge	[
		root_index	-5280
		target	-350
		source	-394
		label	"sse"
	]
	edge	[
		root_index	-1358
		target	-412
		source	-397
		label	"sse"
	]
	edge	[
		root_index	-1745
		target	-424
		source	-365
		label	"sse"
	]
	edge	[
		root_index	-1072
		target	-423
		source	-416
		label	"sse"
	]
	edge	[
		root_index	-9238
		target	-363
		source	-363
		label	"sse"
	]
	edge	[
		root_index	-4288
		target	-425
		source	-379
		label	"sse"
	]
	edge	[
		root_index	-6239
		target	-454
		source	-350
		label	"sse"
	]
	edge	[
		root_index	-2015
		target	-360
		source	-392
		label	"sse"
	]
	edge	[
		root_index	-7194
		target	-381
		source	-381
		label	"sse"
	]
	edge	[
		root_index	-1860
		target	-452
		source	-398
		label	"sse"
	]
	edge	[
		root_index	-7727
		target	-375
		source	-345
		label	"sse"
	]
	edge	[
		root_index	-5453
		target	-364
		source	-341
		label	"sse"
	]
	edge	[
		root_index	-2198
		target	-457
		source	-360
		label	"sse"
	]
	edge	[
		root_index	-1332
		target	-437
		source	-397
		label	"sse"
	]
	edge	[
		root_index	-8809
		target	-351
		source	-351
		label	"sse"
	]
	edge	[
		root_index	-6281
		target	-437
		source	-435
		label	"sse"
	]
	edge	[
		root_index	-1273
		target	-397
		source	-397
		label	"sse"
	]
	edge	[
		root_index	-9196
		target	-368
		source	-368
		label	"sse"
	]
	edge	[
		root_index	-889
		target	-391
		source	-391
		label	"sse"
	]
	edge	[
		root_index	-2179
		target	-423
		source	-360
		label	"sse"
	]
	edge	[
		root_index	-3388
		target	-443
		source	-443
		label	"sse"
	]
	edge	[
		root_index	-6348
		target	-413
		source	-413
		label	"sse"
	]
	edge	[
		root_index	-4431
		target	-449
		source	-347
		label	"sse"
	]
	edge	[
		root_index	-5296
		target	-387
		source	-394
		label	"sse"
	]
	edge	[
		root_index	-1092
		target	-343
		source	-416
		label	"sse"
	]
	edge	[
		root_index	-6584
		target	-387
		source	-446
		label	"sse"
	]
	edge	[
		root_index	-2120
		target	-336
		source	-392
		label	"sse"
	]
	edge	[
		root_index	-9201
		target	-375
		source	-368
		label	"sse"
	]
	edge	[
		root_index	-3274
		target	-418
		source	-362
		label	"sse"
	]
	edge	[
		root_index	-7891
		target	-418
		source	-382
		label	"sse"
	]
	edge	[
		root_index	-714
		target	-451
		source	-354
		label	"sse"
	]
	edge	[
		root_index	-5461
		target	-361
		source	-341
		label	"sse"
	]
	edge	[
		root_index	-5284
		target	-423
		source	-394
		label	"sse"
	]
	edge	[
		root_index	-7734
		target	-457
		source	-457
		label	"sse"
	]
	edge	[
		root_index	-7036
		target	-461
		source	-437
		label	"sse"
	]
	edge	[
		root_index	-2191
		target	-387
		source	-360
		label	"sse"
	]
	edge	[
		root_index	-2549
		target	-457
		source	-342
		label	"sse"
	]
	edge	[
		root_index	-7049
		target	-336
		source	-437
		label	"sse"
	]
	edge	[
		root_index	-8868
		target	-408
		source	-408
		label	"sse"
	]
	edge	[
		root_index	-5619
		target	-353
		source	-353
		label	"sse"
	]
	edge	[
		root_index	-6197
		target	-423
		source	-350
		label	"sse"
	]
	edge	[
		root_index	-8644
		target	-378
		source	-378
		label	"sse"
	]
	edge	[
		root_index	-5694
		target	-348
		source	-353
		label	"sse"
	]
	edge	[
		root_index	-2488
		target	-342
		source	-342
		label	"sse"
	]
	edge	[
		root_index	-8746
		target	-454
		source	-454
		label	"sse"
	]
	edge	[
		root_index	-7999
		target	-358
		source	-358
		label	"sse"
	]
	edge	[
		root_index	-8239
		target	-451
		source	-451
		label	"sse"
	]
	edge	[
		root_index	-6619
		target	-461
		source	-446
		label	"sse"
	]
	edge	[
		root_index	-3062
		target	-445
		source	-448
		label	"sse"
	]
	edge	[
		root_index	-6193
		target	-350
		source	-350
		label	"sse"
	]
	edge	[
		root_index	-4222
		target	-338
		source	-453
		label	"sse"
	]
	edge	[
		root_index	-2710
		target	-355
		source	-406
		label	"sse"
	]
	edge	[
		root_index	-9043
		target	-340
		source	-340
		label	"sse"
	]
	edge	[
		root_index	-1732
		target	-429
		source	-365
		label	"sse"
	]
	edge	[
		root_index	-3169
		target	-362
		source	-362
		label	"sse"
	]
	edge	[
		root_index	-9071
		target	-464
		source	-431
		label	"sse"
	]
	edge	[
		root_index	-1119
		target	-461
		source	-416
		label	"sse"
	]
	edge	[
		root_index	-6602
		target	-440
		source	-446
		label	"sse"
	]
	edge	[
		root_index	-2014
		target	-392
		source	-392
		label	"sse"
	]
	edge	[
		root_index	-9246
		target	-375
		source	-375
		label	"sse"
	]
	edge	[
		root_index	-3417
		target	-430
		source	-443
		label	"sse"
	]
	edge	[
		root_index	-7008
		target	-457
		source	-437
		label	"sse"
	]
	edge	[
		root_index	-6209
		target	-387
		source	-350
		label	"sse"
	]
	edge	[
		root_index	-6272
		target	-413
		source	-435
		label	"sse"
	]
	edge	[
		root_index	-8413
		target	-412
		source	-412
		label	"sse"
	]
	edge	[
		root_index	-4304
		target	-431
		source	-379
		label	"sse"
	]
	edge	[
		root_index	-7745
		target	-440
		source	-457
		label	"sse"
	]
	edge	[
		root_index	-1864
		target	-421
		source	-398
		label	"sse"
	]
	edge	[
		root_index	-1283
		target	-342
		source	-397
		label	"sse"
	]
	edge	[
		root_index	-7722
		target	-368
		source	-345
		label	"sse"
	]
	edge	[
		root_index	-6441
		target	-405
		source	-370
		label	"sse"
	]
	edge	[
		root_index	-6718
		target	-447
		source	-447
		label	"sse"
	]
	edge	[
		root_index	-5841
		target	-351
		source	-374
		label	"sse"
	]
	edge	[
		root_index	-5788
		target	-374
		source	-374
		label	"sse"
	]
	edge	[
		root_index	-708
		target	-367
		source	-354
		label	"sse"
	]
	edge	[
		root_index	-9138
		target	-372
		source	-372
		label	"sse"
	]
	edge	[
		root_index	-1684
		target	-341
		source	-365
		label	"sse"
	]
	edge	[
		root_index	-7313
		target	-363
		source	-439
		label	"sse"
	]
	edge	[
		root_index	-1068
		target	-350
		source	-416
		label	"sse"
	]
	edge	[
		root_index	-8044
		target	-418
		source	-358
		label	"sse"
	]
	edge	[
		root_index	-6519
		target	-343
		source	-423
		label	"sse"
	]
	edge	[
		root_index	-3577
		target	-424
		source	-445
		label	"sse"
	]
	edge	[
		root_index	-3843
		target	-370
		source	-400
		label	"sse"
	]
	edge	[
		root_index	-3181
		target	-347
		source	-362
		label	"sse"
	]
	edge	[
		root_index	-653
		target	-403
		source	-354
		label	"sse"
	]
	edge	[
		root_index	-5704
		target	-441
		source	-441
		label	"sse"
	]
	edge	[
		root_index	-3651
		target	-405
		source	-403
		label	"sse"
	]
	edge	[
		root_index	-3392
		target	-400
		source	-443
		label	"sse"
	]
	edge	[
		root_index	-6546
		target	-461
		source	-423
		label	"sse"
	]
	edge	[
		root_index	-6433
		target	-433
		source	-370
		label	"sse"
	]
	edge	[
		root_index	-8287
		target	-412
		source	-440
		label	"sse"
	]
	edge	[
		root_index	-7022
		target	-412
		source	-437
		label	"sse"
	]
	edge	[
		root_index	-6529
		target	-440
		source	-423
		label	"sse"
	]
	edge	[
		root_index	-6662
		target	-345
		source	-361
		label	"sse"
	]
	edge	[
		root_index	-6996
		target	-437
		source	-437
		label	"sse"
	]
	edge	[
		root_index	-2530
		target	-423
		source	-342
		label	"sse"
	]
	edge	[
		root_index	-6114
		target	-430
		source	-430
		label	"sse"
	]
	edge	[
		root_index	-9271
		target	-338
		source	-338
		label	"sse"
	]
	edge	[
		root_index	-7342
		target	-412
		source	-387
		label	"sse"
	]
	edge	[
		root_index	-8861
		target	-375
		source	-421
		label	"sse"
	]
	edge	[
		root_index	-4224
		target	-379
		source	-379
		label	"sse"
	]
	edge	[
		root_index	-1186
		target	-341
		source	-422
		label	"sse"
	]
	edge	[
		root_index	-2212
		target	-412
		source	-360
		label	"sse"
	]
	edge	[
		root_index	-8778
		target	-411
		source	-411
		label	"sse"
	]
	edge	[
		root_index	-8942
		target	-375
		source	-424
		label	"sse"
	]
	edge	[
		root_index	-5507
		target	-424
		source	-341
		label	"sse"
	]
	edge	[
		root_index	-7505
		target	-405
		source	-401
		label	"sse"
	]
	edge	[
		root_index	-5526
		target	-375
		source	-341
		label	"sse"
	]
	edge	[
		root_index	-1247
		target	-424
		source	-422
		label	"sse"
	]
	edge	[
		root_index	-432
		target	-381
		source	-332
		label	"sse"
	]
	edge	[
		root_index	-5269
		target	-394
		source	-394
		label	"sse"
	]
	edge	[
		root_index	-1310
		target	-394
		source	-397
		label	"sse"
	]
	edge	[
		root_index	-1533
		target	-406
		source	-366
		label	"sse"
	]
	edge	[
		root_index	-7071
		target	-405
		source	-433
		label	"sse"
	]
	edge	[
		root_index	-7563
		target	-405
		source	-405
		label	"sse"
	]
	edge	[
		root_index	-6957
		target	-429
		source	-432
		label	"sse"
	]
	edge	[
		root_index	-4193
		target	-411
		source	-453
		label	"sse"
	]
	edge	[
		root_index	-4321
		target	-414
		source	-379
		label	"sse"
	]
	edge	[
		root_index	-5179
		target	-449
		source	-449
		label	"sse"
	]
	edge	[
		root_index	-951
		target	-437
		source	-391
		label	"sse"
	]
	edge	[
		root_index	-3058
		target	-448
		source	-448
		label	"sse"
	]
	edge	[
		root_index	-2134
		target	-360
		source	-360
		label	"sse"
	]
	edge	[
		root_index	-1821
		target	-361
		source	-398
		label	"sse"
	]
	edge	[
		root_index	-6984
		target	-368
		source	-432
		label	"sse"
	]
	edge	[
		root_index	-5415
		target	-411
		source	-410
		label	"sse"
	]
	edge	[
		root_index	-8494
		target	-429
		source	-429
		label	"sse"
	]
	edge	[
		root_index	-3421
		target	-370
		source	-443
		label	"sse"
	]
	edge	[
		root_index	-6611
		target	-378
		source	-446
		label	"sse"
	]
	edge	[
		root_index	-4471
		target	-358
		source	-347
		label	"sse"
	]
	edge	[
		root_index	-2067
		target	-437
		source	-392
		label	"sse"
	]
	edge	[
		root_index	-6483
		target	-372
		source	-370
		label	"sse"
	]
	edge	[
		root_index	-1020
		target	-397
		source	-416
		label	"sse"
	]
	edge	[
		root_index	-3624
		target	-353
		source	-403
		label	"sse"
	]
	edge	[
		root_index	-9273
		target	-357
		source	-357
		label	"sse"
	]
	edge	[
		root_index	-8896
		target	-461
		source	-461
		label	"sse"
	]
	edge	[
		root_index	-5088
		target	-438
		source	-438
		label	"sse"
	]
	edge	[
		root_index	-3177
		target	-346
		source	-362
		label	"sse"
	]
	edge	[
		root_index	-1018
		target	-416
		source	-416
		label	"sse"
	]
	edge	[
		root_index	-2107
		target	-461
		source	-392
		label	"sse"
	]
	edge	[
		root_index	-7006
		target	-373
		source	-437
		label	"sse"
	]
	edge	[
		root_index	-2542
		target	-387
		source	-342
		label	"sse"
	]
]
