# Supplementary material for: Structural footprinting in protein structure comparison: the impact of structural fragments
Source: BMC Struct Biol. 2007 Aug 9;7:53. doi: 10.1186/1472-6807-7-53 (PMC2082327; doi:10.1186/1472-6807-7-53)
Supplement: Additional file 2 — Affinity graphs and affinity scores for all three methods. An archive that contains the affinity graphs for all three methods. The graphs are given in Cytoscape's GML format. We also include a separate file for each method giving the affinity scores. [file 1472-6807-7-53-S2.zip › affinity_scores_lff.data]

# superfamily_A superfamily_B affinity_A_towards_B affinity_B_towards_A
1.10.10.10 1.10.10.10 0.834 0.834
1.10.10.10 1.10.10.60 0.793 0.900
1.10.10.10 1.10.1200.10 0.836 0.854
1.10.10.10 1.10.150.20 0.817 0.871
1.10.10.10 1.10.150.50 0.828 0.853
1.10.10.10 1.10.220.10 0.815 0.804
1.10.10.10 1.10.238.10 0.808 0.892
1.10.10.10 1.10.238.20 0.831 0.788
1.10.10.10 1.10.246.10 0.799 0.811
1.10.10.10 1.10.260.40 0.826 0.882
1.10.10.10 1.10.472.10 0.818 0.796
1.10.10.10 1.10.490.10 0.785 0.806
1.10.10.10 1.10.8.10 0.801 0.861
1.10.10.10 1.10.8.60 0.817 0.787
1.10.10.10 1.20.1050.10 0.803 0.795
1.10.10.10 1.20.120.10 0.807 0.760
1.10.10.10 1.20.58.60 0.789 0.679
1.10.10.10 1.25.40.10 0.793 0.807
1.10.10.10 1.25.40.180 0.819 0.659
1.10.10.10 1.25.40.20 0.812 0.773
1.10.10.10 1.50.10.10 0.835 0.566
1.10.10.10 1.50.10.20 0.833 0.651
1.10.10.10 2.120.10.10 0.770 0.255
1.10.10.10 2.120.10.30 0.795 0.259
1.10.10.10 2.130.10.10 0.734 0.329
1.10.10.10 2.160.10.10 0.772 0.570
1.10.10.10 2.160.20.10 0.738 0.281
1.10.10.10 2.20.25.10 0.774 0.364
1.10.10.10 2.30.30.100 0.759 0.518
1.10.10.10 2.30.30.40 0.713 0.579
1.10.10.10 2.30.30.70 0.799 0.493
1.10.10.10 2.40.10.10 0.590 0.584
1.10.10.10 2.40.128.20 0.686 0.380
1.10.10.10 2.40.30.10 0.686 0.409
1.10.10.10 2.40.40.20 0.791 0.355
1.10.10.10 2.40.50.100 0.735 0.421
1.10.10.10 2.40.50.110 0.766 0.349
1.10.10.10 2.40.50.140 0.581 0.494
1.10.10.10 2.40.50.40 0.735 0.433
1.10.10.10 2.60.120.10 0.675 0.407
1.10.10.10 2.60.120.180 0.792 0.242
1.10.10.10 2.60.120.20 0.653 0.399
1.10.10.10 2.60.120.200 0.639 0.433
1.10.10.10 2.60.120.260 0.662 0.384
1.10.10.10 2.60.120.40 0.753 0.307
1.10.10.10 2.60.20.10 0.793 0.371
1.10.10.10 2.60.200.20 0.787 0.338
1.10.10.10 2.60.40.10 0.385 0.671
1.10.10.10 2.60.40.1180 0.691 0.442
1.10.10.10 2.60.40.150 0.756 0.281
1.10.10.10 2.60.40.30 0.521 0.522
1.10.10.10 2.60.40.420 0.662 0.429
1.10.10.10 2.70.98.10 0.787 0.264
1.10.10.10 3.10.20.10 0.803 0.373
1.10.10.10 3.10.20.120 0.800 0.291
1.10.10.10 3.10.20.30 0.811 0.589
1.10.10.10 3.10.20.90 0.797 0.556
1.10.10.10 3.10.450.10 0.801 0.293
1.10.10.10 3.10.450.30 0.820 0.361
1.10.10.10 3.10.450.40 0.786 0.296
1.10.10.10 3.10.450.50 0.768 0.325
1.10.10.10 3.10.50.10 0.803 0.440
1.10.10.10 3.10.50.40 0.787 0.365
1.10.10.10 3.20.20.100 0.819 0.447
1.10.10.10 3.20.20.120 0.823 0.469
1.10.10.10 3.20.20.140 0.808 0.441
1.10.10.10 3.20.20.150 0.817 0.408
1.10.10.10 3.20.20.30 0.819 0.382
1.10.10.10 3.20.20.60 0.814 0.461
1.10.10.10 3.20.20.70 0.748 0.626
1.10.10.10 3.20.20.80 0.710 0.599
1.10.10.10 3.30.1330.30 0.830 0.448
1.10.10.10 3.30.1370.10 0.810 0.396
1.10.10.10 3.30.1490.20 0.818 0.731
1.10.10.10 3.30.160.20 0.795 0.351
1.10.10.10 3.30.30.10 0.768 0.712
1.10.10.10 3.30.300.10 0.824 0.387
1.10.10.10 3.30.300.20 0.801 0.416
1.10.10.10 3.30.360.10 0.766 0.322
1.10.10.10 3.30.390.10 0.808 0.358
1.10.10.10 3.30.390.30 0.808 0.301
1.10.10.10 3.30.420.10 0.820 0.451
1.10.10.10 3.30.420.40 0.815 0.407
1.10.10.10 3.30.450.20 0.799 0.334
1.10.10.10 3.30.470.20 0.779 0.350
1.10.10.10 3.30.565.10 0.789 0.323
1.10.10.10 3.30.60.30 0.804 0.663
1.10.10.10 3.30.70.100 0.799 0.486
1.10.10.10 3.30.70.20 0.787 0.573
1.10.10.10 3.30.70.270 0.800 0.473
1.10.10.10 3.30.70.330 0.708 0.445
1.10.10.10 3.40.1190.10 0.832 0.445
1.10.10.10 3.40.1190.20 0.829 0.450
1.10.10.10 3.40.190.10 0.837 0.657
1.10.10.10 3.40.190.80 0.825 0.393
1.10.10.10 3.40.30.10 0.761 0.602
1.10.10.10 3.40.50.1000 0.820 0.516
1.10.10.10 3.40.50.1010 0.829 0.447
1.10.10.10 3.40.50.10190 0.820 0.480
1.10.10.10 3.40.50.1100 0.809 0.446
1.10.10.10 3.40.50.1220 0.802 0.443
1.10.10.10 3.40.50.1240 0.821 0.345
1.10.10.10 3.40.50.1370 0.818 0.414
1.10.10.10 3.40.50.1400 0.810 0.388
1.10.10.10 3.40.50.1460 0.804 0.287
1.10.10.10 3.40.50.150 0.736 0.505
1.10.10.10 3.40.50.1580 0.803 0.294
1.10.10.10 3.40.50.1820 0.736 0.577
1.10.10.10 3.40.50.1940 0.814 0.458
1.10.10.10 3.40.50.1980 0.804 0.514
1.10.10.10 3.40.50.20 0.802 0.460
1.10.10.10 3.40.50.200 0.819 0.348
1.10.10.10 3.40.50.2000 0.801 0.462
1.10.10.10 3.40.50.2020 0.776 0.395
1.10.10.10 3.40.50.2030 0.817 0.390
1.10.10.10 3.40.50.2300 0.770 0.534
1.10.10.10 3.40.50.2600 0.802 0.456
1.10.10.10 3.40.50.300 0.671 0.664
1.10.10.10 3.40.50.360 0.800 0.393
1.10.10.10 3.40.50.410 0.804 0.299
1.10.10.10 3.40.50.620 0.744 0.524
1.10.10.10 3.40.50.720 0.693 0.707
1.10.10.10 3.40.50.80 0.785 0.400
1.10.10.10 3.40.50.800 0.814 0.331
1.10.10.10 3.40.50.880 0.795 0.407
1.10.10.10 3.40.50.920 0.814 0.327
1.10.10.10 3.40.50.9600 0.832 0.471
1.10.10.10 3.40.50.970 0.765 0.401
1.10.10.10 3.40.50.980 0.821 0.419
1.10.10.10 3.40.630.10 0.811 0.383
1.10.10.10 3.40.630.30 0.792 0.431
1.10.10.10 3.90.190.10 0.822 0.443
1.10.10.10 3.90.190.20 0.808 0.323
1.10.10.60 1.10.10.60 0.952 0.952
1.10.10.60 1.10.1200.10 0.953 0.878
1.10.10.60 1.10.150.20 0.939 0.890
1.10.10.60 1.10.150.50 0.947 0.888
1.10.10.60 1.10.220.10 0.941 0.877
1.10.10.60 1.10.238.10 0.918 0.904
1.10.10.60 1.10.238.20 0.949 0.817
1.10.10.60 1.10.246.10 0.939 0.894
1.10.10.60 1.10.260.40 0.946 0.909
1.10.10.60 1.10.472.10 0.952 0.879
1.10.10.60 1.10.490.10 0.936 0.893
1.10.10.60 1.10.8.10 0.932 0.922
1.10.10.60 1.10.8.60 0.940 0.833
1.10.10.60 1.20.1050.10 0.933 0.864
1.10.10.60 1.20.120.10 0.932 0.838
1.10.10.60 1.20.58.60 0.918 0.807
1.10.10.60 1.25.40.10 0.923 0.872
1.10.10.60 1.25.40.180 0.940 0.737
1.10.10.60 1.25.40.20 0.905 0.672
1.10.10.60 1.50.10.10 0.915 0.440
1.10.10.60 1.50.10.20 0.936 0.573
1.10.10.60 2.120.10.10 0.805 0.187
1.10.10.60 2.120.10.30 0.858 0.142
1.10.10.60 2.130.10.10 0.730 0.288
1.10.10.60 2.160.10.10 0.827 0.422
1.10.10.60 2.160.20.10 0.758 0.263
1.10.10.60 2.20.25.10 0.821 0.194
1.10.10.60 2.30.30.100 0.784 0.314
1.10.10.60 2.30.30.40 0.705 0.444
1.10.10.60 2.30.30.70 0.873 0.271
1.10.10.60 2.40.10.10 0.482 0.625
1.10.10.60 2.40.128.20 0.643 0.370
1.10.10.60 2.40.30.10 0.642 0.384
1.10.10.60 2.40.40.20 0.828 0.225
1.10.10.60 2.40.50.100 0.735 0.303
1.10.10.60 2.40.50.110 0.790 0.243
1.10.10.60 2.40.50.140 0.495 0.513
1.10.10.60 2.40.50.40 0.742 0.351
1.10.10.60 2.60.120.10 0.617 0.394
1.10.10.60 2.60.120.180 0.852 0.133
1.10.10.60 2.60.120.20 0.591 0.425
1.10.10.60 2.60.120.200 0.562 0.459
1.10.10.60 2.60.120.260 0.605 0.387
1.10.10.60 2.60.120.40 0.769 0.220
1.10.10.60 2.60.20.10 0.837 0.199
1.10.10.60 2.60.200.20 0.824 0.202
1.10.10.60 2.60.40.10 0.274 0.735
1.10.10.60 2.60.40.1180 0.655 0.368
1.10.10.60 2.60.40.150 0.780 0.205
1.10.10.60 2.60.40.30 0.420 0.578
1.10.10.60 2.60.40.420 0.583 0.463
1.10.10.60 2.70.98.10 0.836 0.148
1.10.10.60 3.10.20.10 0.879 0.204
1.10.10.60 3.10.20.120 0.857 0.185
1.10.10.60 3.10.20.30 0.840 0.415
1.10.10.60 3.10.20.90 0.817 0.407
1.10.10.60 3.10.450.10 0.870 0.149
1.10.10.60 3.10.450.30 0.893 0.164
1.10.10.60 3.10.450.40 0.832 0.196
1.10.10.60 3.10.450.50 0.788 0.266
1.10.10.60 3.10.50.10 0.869 0.198
1.10.10.60 3.10.50.40 0.816 0.244
1.10.10.60 3.20.20.100 0.909 0.338
1.10.10.60 3.20.20.120 0.910 0.345
1.10.10.60 3.20.20.140 0.884 0.344
1.10.10.60 3.20.20.150 0.904 0.270
1.10.10.60 3.20.20.30 0.912 0.256
1.10.10.60 3.20.20.60 0.900 0.372
1.10.10.60 3.20.20.70 0.753 0.648
1.10.10.60 3.20.20.80 0.693 0.624
1.10.10.60 3.30.1330.30 0.912 0.216
1.10.10.60 3.30.1370.10 0.877 0.196
1.10.10.60 3.30.1490.20 0.897 0.540
1.10.10.60 3.30.160.20 0.865 0.186
1.10.10.60 3.30.30.10 0.814 0.550
1.10.10.60 3.30.300.10 0.908 0.198
1.10.10.60 3.30.300.20 0.871 0.267
1.10.10.60 3.30.360.10 0.779 0.268
1.10.10.60 3.30.390.10 0.873 0.232
1.10.10.60 3.30.390.30 0.864 0.173
1.10.10.60 3.30.420.10 0.875 0.371
1.10.10.60 3.30.420.40 0.860 0.269
1.10.10.60 3.30.450.20 0.844 0.189
1.10.10.60 3.30.470.20 0.785 0.277
1.10.10.60 3.30.565.10 0.817 0.258
1.10.10.60 3.30.60.30 0.886 0.451
1.10.10.60 3.30.70.100 0.853 0.276
1.10.10.60 3.30.70.20 0.810 0.385
1.10.10.60 3.30.70.270 0.842 0.337
1.10.10.60 3.30.70.330 0.665 0.428
1.10.10.60 3.40.1190.10 0.928 0.274
1.10.10.60 3.40.1190.20 0.912 0.324
1.10.10.60 3.40.190.10 0.828 0.598
1.10.10.60 3.40.190.80 0.897 0.223
1.10.10.60 3.40.30.10 0.720 0.570
1.10.10.60 3.40.50.1000 0.891 0.392
1.10.10.60 3.40.50.1010 0.919 0.315
1.10.10.60 3.40.50.10190 0.912 0.318
1.10.10.60 3.40.50.1100 0.887 0.327
1.10.10.60 3.40.50.1220 0.868 0.320
1.10.10.60 3.40.50.1240 0.900 0.178
1.10.10.60 3.40.50.1370 0.906 0.252
1.10.10.60 3.40.50.1400 0.898 0.270
1.10.10.60 3.40.50.1460 0.880 0.160
1.10.10.60 3.40.50.150 0.727 0.522
1.10.10.60 3.40.50.1580 0.864 0.192
1.10.10.60 3.40.50.1820 0.708 0.604
1.10.10.60 3.40.50.1940 0.892 0.369
1.10.10.60 3.40.50.1980 0.862 0.442
1.10.10.60 3.40.50.20 0.873 0.324
1.10.10.60 3.40.50.200 0.898 0.174
1.10.10.60 3.40.50.2000 0.868 0.386
1.10.10.60 3.40.50.2020 0.809 0.320
1.10.10.60 3.40.50.2030 0.906 0.235
1.10.10.60 3.40.50.2300 0.825 0.510
1.10.10.60 3.40.50.2600 0.878 0.360
1.10.10.60 3.40.50.300 0.667 0.703
1.10.10.60 3.40.50.360 0.877 0.299
1.10.10.60 3.40.50.410 0.883 0.201
1.10.10.60 3.40.50.620 0.768 0.529
1.10.10.60 3.40.50.720 0.698 0.741
1.10.10.60 3.40.50.80 0.851 0.319
1.10.10.60 3.40.50.800 0.884 0.195
1.10.10.60 3.40.50.880 0.816 0.340
1.10.10.60 3.40.50.920 0.903 0.196
1.10.10.60 3.40.50.9600 0.934 0.369
1.10.10.60 3.40.50.970 0.799 0.354
1.10.10.60 3.40.50.980 0.910 0.276
1.10.10.60 3.40.630.10 0.861 0.273
1.10.10.60 3.40.630.30 0.782 0.376
1.10.10.60 3.90.190.10 0.882 0.332
1.10.10.60 3.90.190.20 0.892 0.188
1.10.1200.10 1.10.1200.10 0.971 0.971
1.10.1200.10 1.10.150.20 0.906 0.918
1.10.1200.10 1.10.150.50 0.945 0.966
1.10.1200.10 1.10.220.10 0.846 0.961
1.10.1200.10 1.10.238.10 0.873 0.952
1.10.1200.10 1.10.238.20 0.969 0.960
1.10.1200.10 1.10.246.10 0.860 0.955
1.10.1200.10 1.10.260.40 0.922 0.941
1.10.1200.10 1.10.472.10 0.944 0.963
1.10.1200.10 1.10.490.10 0.900 0.977
1.10.1200.10 1.10.8.10 0.773 0.913
1.10.1200.10 1.10.8.60 0.865 0.895
1.10.1200.10 1.20.1050.10 0.823 0.969
1.10.1200.10 1.20.120.10 0.874 0.949
1.10.1200.10 1.20.58.60 0.669 0.910
1.10.1200.10 1.25.40.10 0.843 0.968
1.10.1200.10 1.25.40.180 0.831 0.870
1.10.1200.10 1.25.40.20 0.692 0.893
1.10.1200.10 1.50.10.10 0.873 0.856
1.10.1200.10 1.50.10.20 0.907 0.879
1.10.1200.10 2.120.10.10 0.385 0.637
1.10.1200.10 2.120.10.30 0.495 0.514
1.10.1200.10 2.130.10.10 0.296 0.759
1.10.1200.10 2.160.10.10 0.443 0.774
1.10.1200.10 2.160.20.10 0.323 0.728
1.10.1200.10 2.20.25.10 0.391 0.585
1.10.1200.10 2.30.30.100 0.351 0.742
1.10.1200.10 2.30.30.40 0.325 0.786
1.10.1200.10 2.30.30.70 0.527 0.515
1.10.1200.10 2.40.10.10 0.266 0.874
1.10.1200.10 2.40.128.20 0.226 0.818
1.10.1200.10 2.40.30.10 0.255 0.797
1.10.1200.10 2.40.40.20 0.537 0.657
1.10.1200.10 2.40.50.100 0.333 0.661
1.10.1200.10 2.40.50.110 0.402 0.649
1.10.1200.10 2.40.50.140 0.213 0.767
1.10.1200.10 2.40.50.40 0.370 0.767
1.10.1200.10 2.60.120.10 0.244 0.818
1.10.1200.10 2.60.120.180 0.476 0.520
1.10.1200.10 2.60.120.20 0.216 0.860
1.10.1200.10 2.60.120.200 0.195 0.870
1.10.1200.10 2.60.120.260 0.204 0.822
1.10.1200.10 2.60.120.40 0.324 0.689
1.10.1200.10 2.60.20.10 0.483 0.627
1.10.1200.10 2.60.200.20 0.459 0.642
1.10.1200.10 2.60.40.10 0.098 0.916
1.10.1200.10 2.60.40.1180 0.235 0.765
1.10.1200.10 2.60.40.150 0.325 0.667
1.10.1200.10 2.60.40.30 0.093 0.910
1.10.1200.10 2.60.40.420 0.278 0.835
1.10.1200.10 2.70.98.10 0.450 0.572
1.10.1200.10 3.10.20.10 0.603 0.480
1.10.1200.10 3.10.20.120 0.576 0.626
1.10.1200.10 3.10.20.30 0.706 0.790
1.10.1200.10 3.10.20.90 0.657 0.772
1.10.1200.10 3.10.450.10 0.543 0.519
1.10.1200.10 3.10.450.30 0.674 0.514
1.10.1200.10 3.10.450.40 0.474 0.636
1.10.1200.10 3.10.450.50 0.446 0.735
1.10.1200.10 3.10.50.10 0.564 0.613
1.10.1200.10 3.10.50.40 0.548 0.630
1.10.1200.10 3.20.20.100 0.759 0.732
1.10.1200.10 3.20.20.120 0.783 0.751
1.10.1200.10 3.20.20.140 0.706 0.766
1.10.1200.10 3.20.20.150 0.723 0.671
1.10.1200.10 3.20.20.30 0.766 0.650
1.10.1200.10 3.20.20.60 0.742 0.763
1.10.1200.10 3.20.20.70 0.635 0.915
1.10.1200.10 3.20.20.80 0.529 0.922
1.10.1200.10 3.30.1330.30 0.799 0.651
1.10.1200.10 3.30.1370.10 0.653 0.643
1.10.1200.10 3.30.1490.20 0.733 0.823
1.10.1200.10 3.30.160.20 0.527 0.591
1.10.1200.10 3.30.30.10 0.480 0.788
1.10.1200.10 3.30.300.10 0.785 0.601
1.10.1200.10 3.30.300.20 0.677 0.636
1.10.1200.10 3.30.360.10 0.471 0.686
1.10.1200.10 3.30.390.10 0.654 0.692
1.10.1200.10 3.30.390.30 0.619 0.598
1.10.1200.10 3.30.420.10 0.755 0.777
1.10.1200.10 3.30.420.40 0.682 0.691
1.10.1200.10 3.30.450.20 0.541 0.610
1.10.1200.10 3.30.470.20 0.494 0.701
1.10.1200.10 3.30.565.10 0.539 0.726
1.10.1200.10 3.30.60.30 0.626 0.639
1.10.1200.10 3.30.70.100 0.606 0.755
1.10.1200.10 3.30.70.20 0.614 0.794
1.10.1200.10 3.30.70.270 0.682 0.616
1.10.1200.10 3.30.70.330 0.393 0.800
1.10.1200.10 3.40.1190.10 0.850 0.669
1.10.1200.10 3.40.1190.20 0.826 0.750
1.10.1200.10 3.40.190.10 0.792 0.864
1.10.1200.10 3.40.190.80 0.744 0.654
1.10.1200.10 3.40.30.10 0.596 0.801
1.10.1200.10 3.40.50.1000 0.771 0.806
1.10.1200.10 3.40.50.1010 0.824 0.673
1.10.1200.10 3.40.50.10190 0.806 0.727
1.10.1200.10 3.40.50.1100 0.739 0.706
1.10.1200.10 3.40.50.1220 0.644 0.753
1.10.1200.10 3.40.50.1240 0.750 0.596
1.10.1200.10 3.40.50.1370 0.739 0.643
1.10.1200.10 3.40.50.1400 0.705 0.645
1.10.1200.10 3.40.50.1460 0.607 0.556
1.10.1200.10 3.40.50.150 0.569 0.870
1.10.1200.10 3.40.50.1580 0.620 0.642
1.10.1200.10 3.40.50.1820 0.599 0.905
1.10.1200.10 3.40.50.1940 0.746 0.766
1.10.1200.10 3.40.50.1980 0.753 0.780
1.10.1200.10 3.40.50.20 0.665 0.613
1.10.1200.10 3.40.50.200 0.723 0.595
1.10.1200.10 3.40.50.2000 0.714 0.773
1.10.1200.10 3.40.50.2020 0.551 0.766
1.10.1200.10 3.40.50.2030 0.750 0.620
1.10.1200.10 3.40.50.2300 0.645 0.861
1.10.1200.10 3.40.50.2600 0.683 0.745
1.10.1200.10 3.40.50.300 0.589 0.862
1.10.1200.10 3.40.50.360 0.657 0.726
1.10.1200.10 3.40.50.410 0.651 0.626
1.10.1200.10 3.40.50.620 0.627 0.832
1.10.1200.10 3.40.50.720 0.638 0.896
1.10.1200.10 3.40.50.80 0.614 0.768
1.10.1200.10 3.40.50.800 0.678 0.641
1.10.1200.10 3.40.50.880 0.615 0.775
1.10.1200.10 3.40.50.920 0.733 0.610
1.10.1200.10 3.40.50.9600 0.892 0.726
1.10.1200.10 3.40.50.970 0.552 0.788
1.10.1200.10 3.40.50.980 0.767 0.688
1.10.1200.10 3.40.630.10 0.706 0.747
1.10.1200.10 3.40.630.30 0.562 0.796
1.10.1200.10 3.90.190.10 0.760 0.765
1.10.1200.10 3.90.190.20 0.656 0.592
1.10.150.20 1.10.150.20 0.909 0.909
1.10.150.20 1.10.150.50 0.917 0.932
1.10.150.20 1.10.220.10 0.866 0.813
1.10.150.20 1.10.238.10 0.899 0.932
1.10.150.20 1.10.238.20 0.918 0.881
1.10.150.20 1.10.246.10 0.884 0.907
1.10.150.20 1.10.260.40 0.909 0.920
1.10.150.20 1.10.472.10 0.907 0.882
1.10.150.20 1.10.490.10 0.890 0.921
1.10.150.20 1.10.8.10 0.873 0.915
1.10.150.20 1.10.8.60 0.880 0.818
1.10.150.20 1.20.1050.10 0.835 0.831
1.10.150.20 1.20.120.10 0.872 0.853
1.10.150.20 1.20.58.60 0.785 0.737
1.10.150.20 1.25.40.10 0.866 0.894
1.10.150.20 1.25.40.180 0.855 0.633
1.10.150.20 1.25.40.20 0.805 0.695
1.10.150.20 1.50.10.10 0.860 0.570
1.10.150.20 1.50.10.20 0.890 0.641
1.10.150.20 2.120.10.10 0.658 0.327
1.10.150.20 2.120.10.30 0.738 0.249
1.10.150.20 2.130.10.10 0.560 0.460
1.10.150.20 2.160.10.10 0.701 0.553
1.10.150.20 2.160.20.10 0.580 0.412
1.10.150.20 2.20.25.10 0.675 0.322
1.10.150.20 2.30.30.100 0.621 0.456
1.10.150.20 2.30.30.40 0.540 0.587
1.10.150.20 2.30.30.70 0.763 0.358
1.10.150.20 2.40.10.10 0.368 0.757
1.10.150.20 2.40.128.20 0.458 0.553
1.10.150.20 2.40.30.10 0.470 0.561
1.10.150.20 2.40.40.20 0.730 0.389
1.10.150.20 2.40.50.100 0.580 0.453
1.10.150.20 2.40.50.110 0.642 0.380
1.10.150.20 2.40.50.140 0.347 0.641
1.10.150.20 2.40.50.40 0.571 0.503
1.10.150.20 2.60.120.10 0.451 0.582
1.10.150.20 2.60.120.180 0.728 0.241
1.10.150.20 2.60.120.20 0.422 0.619
1.10.150.20 2.60.120.200 0.390 0.647
1.10.150.20 2.60.120.260 0.429 0.578
1.10.150.20 2.60.120.40 0.607 0.381
1.10.150.20 2.60.20.10 0.719 0.344
1.10.150.20 2.60.200.20 0.702 0.356
1.10.150.20 2.60.40.10 0.176 0.837
1.10.150.20 2.60.40.1180 0.479 0.538
1.10.150.20 2.60.40.150 0.619 0.355
1.10.150.20 2.60.40.30 0.251 0.743
1.10.150.20 2.60.40.420 0.439 0.639
1.10.150.20 2.70.98.10 0.706 0.276
1.10.150.20 3.10.20.10 0.770 0.276
1.10.150.20 3.10.20.120 0.754 0.322
1.10.150.20 3.10.20.30 0.785 0.592
1.10.150.20 3.10.20.90 0.763 0.596
1.10.150.20 3.10.450.10 0.753 0.243
1.10.150.20 3.10.450.30 0.811 0.270
1.10.150.20 3.10.450.40 0.701 0.328
1.10.150.20 3.10.450.50 0.656 0.438
1.10.150.20 3.10.50.10 0.769 0.350
1.10.150.20 3.10.50.40 0.710 0.393
1.10.150.20 3.20.20.100 0.826 0.432
1.10.150.20 3.20.20.120 0.835 0.455
1.10.150.20 3.20.20.140 0.791 0.473
1.10.150.20 3.20.20.150 0.812 0.365
1.10.150.20 3.20.20.30 0.839 0.360
1.10.150.20 3.20.20.60 0.818 0.484
1.10.150.20 3.20.20.70 0.669 0.781
1.10.150.20 3.20.20.80 0.584 0.772
1.10.150.20 3.30.1330.30 0.848 0.346
1.10.150.20 3.30.1370.10 0.802 0.368
1.10.150.20 3.30.1490.20 0.844 0.692
1.10.150.20 3.30.160.20 0.750 0.312
1.10.150.20 3.30.30.10 0.714 0.684
1.10.150.20 3.30.300.10 0.844 0.323
1.10.150.20 3.30.300.20 0.791 0.412
1.10.150.20 3.30.360.10 0.649 0.428
1.10.150.20 3.30.390.10 0.783 0.387
1.10.150.20 3.30.390.30 0.774 0.313
1.10.150.20 3.30.420.10 0.797 0.516
1.10.150.20 3.30.420.40 0.788 0.433
1.10.150.20 3.30.450.20 0.740 0.335
1.10.150.20 3.30.470.20 0.666 0.438
1.10.150.20 3.30.565.10 0.698 0.421
1.10.150.20 3.30.60.30 0.806 0.583
1.10.150.20 3.30.70.100 0.756 0.454
1.10.150.20 3.30.70.20 0.739 0.593
1.10.150.20 3.30.70.270 0.754 0.444
1.10.150.20 3.30.70.330 0.546 0.602
1.10.150.20 3.40.1190.10 0.873 0.387
1.10.150.20 3.40.1190.20 0.853 0.459
1.10.150.20 3.40.190.10 0.804 0.738
1.10.150.20 3.40.190.80 0.819 0.352
1.10.150.20 3.40.30.10 0.651 0.691
1.10.150.20 3.40.50.1000 0.832 0.552
1.10.150.20 3.40.50.1010 0.858 0.413
1.10.150.20 3.40.50.10190 0.851 0.461
1.10.150.20 3.40.50.1100 0.818 0.471
1.10.150.20 3.40.50.1220 0.760 0.451
1.10.150.20 3.40.50.1240 0.830 0.309
1.10.150.20 3.40.50.1370 0.828 0.362
1.10.150.20 3.40.50.1400 0.816 0.379
1.10.150.20 3.40.50.1460 0.777 0.270
1.10.150.20 3.40.50.150 0.620 0.685
1.10.150.20 3.40.50.1580 0.762 0.328
1.10.150.20 3.40.50.1820 0.638 0.757
1.10.150.20 3.40.50.1940 0.808 0.492
1.10.150.20 3.40.50.1980 0.792 0.579
1.10.150.20 3.40.50.20 0.790 0.443
1.10.150.20 3.40.50.200 0.823 0.309
1.10.150.20 3.40.50.2000 0.783 0.526
1.10.150.20 3.40.50.2020 0.691 0.489
1.10.150.20 3.40.50.2030 0.829 0.343
1.10.150.20 3.40.50.2300 0.725 0.657
1.10.150.20 3.40.50.2600 0.787 0.489
1.10.150.20 3.40.50.300 0.596 0.789
1.10.150.20 3.40.50.360 0.778 0.429
1.10.150.20 3.40.50.410 0.782 0.314
1.10.150.20 3.40.50.620 0.677 0.670
1.10.150.20 3.40.50.720 0.648 0.827
1.10.150.20 3.40.50.80 0.737 0.464
1.10.150.20 3.40.50.800 0.796 0.331
1.10.150.20 3.40.50.880 0.715 0.508
1.10.150.20 3.40.50.920 0.822 0.307
1.10.150.20 3.40.50.9600 0.887 0.467
1.10.150.20 3.40.50.970 0.676 0.518
1.10.150.20 3.40.50.980 0.838 0.394
1.10.150.20 3.40.630.10 0.782 0.442
1.10.150.20 3.40.630.30 0.685 0.553
1.10.150.20 3.90.190.10 0.801 0.474
1.10.150.20 3.90.190.20 0.798 0.297
1.10.150.50 1.10.150.50 0.975 0.975
1.10.150.50 1.10.220.10 0.820 0.856
1.10.150.50 1.10.238.10 0.901 0.947
1.10.150.50 1.10.238.20 0.979 0.959
1.10.150.50 1.10.246.10 0.958 0.964
1.10.150.50 1.10.260.40 0.930 0.930
1.10.150.50 1.10.472.10 0.952 0.949
1.10.150.50 1.10.490.10 0.967 0.978
1.10.150.50 1.10.8.10 0.853 0.911
1.10.150.50 1.10.8.60 0.882 0.864
1.10.150.50 1.20.1050.10 0.786 0.902
1.10.150.50 1.20.120.10 0.951 0.957
1.10.150.50 1.20.58.60 0.810 0.889
1.10.150.50 1.25.40.10 0.866 0.946
1.10.150.50 1.25.40.180 0.836 0.726
1.10.150.50 1.25.40.20 0.690 0.778
1.10.150.50 1.50.10.10 0.839 0.735
1.10.150.50 1.50.10.20 0.886 0.746
1.10.150.50 2.120.10.10 0.472 0.541
1.10.150.50 2.120.10.30 0.585 0.414
1.10.150.50 2.130.10.10 0.369 0.680
1.10.150.50 2.160.10.10 0.539 0.670
1.10.150.50 2.160.20.10 0.392 0.638
1.10.150.50 2.20.25.10 0.485 0.488
1.10.150.50 2.30.30.100 0.411 0.630
1.10.150.50 2.30.30.40 0.353 0.714
1.10.150.50 2.30.30.70 0.615 0.402
1.10.150.50 2.40.10.10 0.269 0.850
1.10.150.50 2.40.128.20 0.274 0.755
1.10.150.50 2.40.30.10 0.293 0.739
1.10.150.50 2.40.40.20 0.621 0.574
1.10.150.50 2.40.50.100 0.392 0.598
1.10.150.50 2.40.50.110 0.454 0.560
1.10.150.50 2.40.50.140 0.216 0.739
1.10.150.50 2.40.50.40 0.385 0.688
1.10.150.50 2.60.120.10 0.299 0.765
1.10.150.50 2.60.120.180 0.568 0.418
1.10.150.50 2.60.120.20 0.268 0.808
1.10.150.50 2.60.120.200 0.235 0.822
1.10.150.50 2.60.120.260 0.255 0.767
1.10.150.50 2.60.120.40 0.403 0.597
1.10.150.50 2.60.20.10 0.552 0.524
1.10.150.50 2.60.200.20 0.537 0.546
1.10.150.50 2.60.40.10 0.113 0.902
1.10.150.50 2.60.40.1180 0.293 0.707
1.10.150.50 2.60.40.150 0.412 0.573
1.10.150.50 2.60.40.30 0.122 0.878
1.10.150.50 2.60.40.420 0.319 0.795
1.10.150.50 2.70.98.10 0.539 0.470
1.10.150.50 3.10.20.10 0.659 0.380
1.10.150.50 3.10.20.120 0.661 0.530
1.10.150.50 3.10.20.30 0.701 0.708
1.10.150.50 3.10.20.90 0.700 0.712
1.10.150.50 3.10.450.10 0.611 0.399
1.10.150.50 3.10.450.30 0.705 0.400
1.10.150.50 3.10.450.40 0.546 0.534
1.10.150.50 3.10.450.50 0.535 0.658
1.10.150.50 3.10.50.10 0.626 0.480
1.10.150.50 3.10.50.40 0.570 0.547
1.10.150.50 3.20.20.100 0.785 0.609
1.10.150.50 3.20.20.120 0.780 0.618
1.10.150.50 3.20.20.140 0.720 0.655
1.10.150.50 3.20.20.150 0.748 0.533
1.10.150.50 3.20.20.30 0.818 0.534
1.10.150.50 3.20.20.60 0.780 0.661
1.10.150.50 3.20.20.70 0.619 0.883
1.10.150.50 3.20.20.80 0.517 0.887
1.10.150.50 3.30.1330.30 0.800 0.491
1.10.150.50 3.30.1370.10 0.721 0.535
1.10.150.50 3.30.1490.20 0.799 0.765
1.10.150.50 3.30.160.20 0.603 0.465
1.10.150.50 3.30.30.10 0.543 0.719
1.10.150.50 3.30.300.10 0.824 0.483
1.10.150.50 3.30.300.20 0.761 0.571
1.10.150.50 3.30.360.10 0.544 0.620
1.10.150.50 3.30.390.10 0.709 0.586
1.10.150.50 3.30.390.30 0.676 0.498
1.10.150.50 3.30.420.10 0.744 0.691
1.10.150.50 3.30.420.40 0.712 0.602
1.10.150.50 3.30.450.20 0.615 0.518
1.10.150.50 3.30.470.20 0.529 0.626
1.10.150.50 3.30.565.10 0.601 0.641
1.10.150.50 3.30.60.30 0.719 0.599
1.10.150.50 3.30.70.100 0.674 0.646
1.10.150.50 3.30.70.20 0.648 0.714
1.10.150.50 3.30.70.270 0.708 0.561
1.10.150.50 3.30.70.330 0.436 0.755
1.10.150.50 3.40.1190.10 0.857 0.522
1.10.150.50 3.40.1190.20 0.841 0.639
1.10.150.50 3.40.190.10 0.749 0.826
1.10.150.50 3.40.190.80 0.734 0.512
1.10.150.50 3.40.30.10 0.556 0.769
1.10.150.50 3.40.50.1000 0.796 0.715
1.10.150.50 3.40.50.1010 0.845 0.563
1.10.150.50 3.40.50.10190 0.829 0.595
1.10.150.50 3.40.50.1100 0.779 0.616
1.10.150.50 3.40.50.1220 0.650 0.629
1.10.150.50 3.40.50.1240 0.797 0.480
1.10.150.50 3.40.50.1370 0.776 0.505
1.10.150.50 3.40.50.1400 0.775 0.544
1.10.150.50 3.40.50.1460 0.681 0.441
1.10.150.50 3.40.50.150 0.572 0.827
1.10.150.50 3.40.50.1580 0.669 0.528
1.10.150.50 3.40.50.1820 0.613 0.873
1.10.150.50 3.40.50.1940 0.763 0.668
1.10.150.50 3.40.50.1980 0.765 0.715
1.10.150.50 3.40.50.20 0.719 0.540
1.10.150.50 3.40.50.200 0.755 0.457
1.10.150.50 3.40.50.2000 0.742 0.695
1.10.150.50 3.40.50.2020 0.622 0.688
1.10.150.50 3.40.50.2030 0.772 0.475
1.10.150.50 3.40.50.2300 0.659 0.803
1.10.150.50 3.40.50.2600 0.711 0.647
1.10.150.50 3.40.50.300 0.590 0.847
1.10.150.50 3.40.50.360 0.700 0.617
1.10.150.50 3.40.50.410 0.712 0.509
1.10.150.50 3.40.50.620 0.662 0.795
1.10.150.50 3.40.50.720 0.632 0.881
1.10.150.50 3.40.50.80 0.651 0.663
1.10.150.50 3.40.50.800 0.751 0.533
1.10.150.50 3.40.50.880 0.606 0.692
1.10.150.50 3.40.50.920 0.763 0.466
1.10.150.50 3.40.50.9600 0.904 0.622
1.10.150.50 3.40.50.970 0.576 0.708
1.10.150.50 3.40.50.980 0.781 0.544
1.10.150.50 3.40.630.10 0.745 0.653
1.10.150.50 3.40.630.30 0.585 0.733
1.10.150.50 3.90.190.10 0.751 0.660
1.10.150.50 3.90.190.20 0.717 0.460
1.10.220.10 1.10.220.10 0.999 0.999
1.10.220.10 1.10.238.10 0.832 0.928
1.10.220.10 1.10.238.20 0.939 0.814
1.10.220.10 1.10.246.10 0.791 0.883
1.10.220.10 1.10.260.40 0.911 0.886
1.10.220.10 1.10.472.10 0.950 0.928
1.10.220.10 1.10.490.10 0.794 0.921
1.10.220.10 1.10.8.10 0.882 0.912
1.10.220.10 1.10.8.60 0.971 0.911
1.10.220.10 1.20.1050.10 0.982 0.988
1.10.220.10 1.20.120.10 0.788 0.819
1.10.220.10 1.20.58.60 0.846 0.900
1.10.220.10 1.25.40.10 0.960 0.964
1.10.220.10 1.25.40.180 0.994 0.979
1.10.220.10 1.25.40.20 0.968 0.979
1.10.220.10 1.50.10.10 0.943 0.766
1.10.220.10 1.50.10.20 0.973 0.835
1.10.220.10 2.120.10.10 0.583 0.476
1.10.220.10 2.120.10.30 0.689 0.364
1.10.220.10 2.130.10.10 0.468 0.617
1.10.220.10 2.160.10.10 0.605 0.606
1.10.220.10 2.160.20.10 0.562 0.621
1.10.220.10 2.20.25.10 0.599 0.450
1.10.220.10 2.30.30.100 0.507 0.564
1.10.220.10 2.30.30.40 0.402 0.664
1.10.220.10 2.30.30.70 0.699 0.358
1.10.220.10 2.40.10.10 0.299 0.826
1.10.220.10 2.40.128.20 0.378 0.704
1.10.220.10 2.40.30.10 0.361 0.685
1.10.220.10 2.40.40.20 0.616 0.475
1.10.220.10 2.40.50.100 0.462 0.547
1.10.220.10 2.40.50.110 0.551 0.502
1.10.220.10 2.40.50.140 0.280 0.715
1.10.220.10 2.40.50.40 0.545 0.661
1.10.220.10 2.60.120.10 0.343 0.707
1.10.220.10 2.60.120.180 0.669 0.355
1.10.220.10 2.60.120.20 0.315 0.749
1.10.220.10 2.60.120.200 0.290 0.771
1.10.220.10 2.60.120.260 0.315 0.709
1.10.220.10 2.60.120.40 0.498 0.519
1.10.220.10 2.60.20.10 0.620 0.434
1.10.220.10 2.60.200.20 0.619 0.472
1.10.220.10 2.60.40.10 0.123 0.886
1.10.220.10 2.60.40.1180 0.358 0.653
1.10.220.10 2.60.40.150 0.517 0.500
1.10.220.10 2.60.40.30 0.170 0.844
1.10.220.10 2.60.40.420 0.346 0.747
1.10.220.10 2.70.98.10 0.637 0.399
1.10.220.10 3.10.20.10 0.748 0.366
1.10.220.10 3.10.20.120 0.702 0.437
1.10.220.10 3.10.20.30 0.649 0.642
1.10.220.10 3.10.20.90 0.597 0.626
1.10.220.10 3.10.450.10 0.725 0.370
1.10.220.10 3.10.450.30 0.770 0.343
1.10.220.10 3.10.450.40 0.663 0.487
1.10.220.10 3.10.450.50 0.583 0.578
1.10.220.10 3.10.50.10 0.740 0.468
1.10.220.10 3.10.50.40 0.649 0.505
1.10.220.10 3.20.20.100 0.902 0.650
1.10.220.10 3.20.20.120 0.927 0.688
1.10.220.10 3.20.20.140 0.883 0.697
1.10.220.10 3.20.20.150 0.902 0.611
1.10.220.10 3.20.20.30 0.918 0.585
1.10.220.10 3.20.20.60 0.919 0.714
1.10.220.10 3.20.20.70 0.800 0.882
1.10.220.10 3.20.20.80 0.739 0.886
1.10.220.10 3.30.1330.30 0.904 0.535
1.10.220.10 3.30.1370.10 0.774 0.474
1.10.220.10 3.30.1490.20 0.712 0.628
1.10.220.10 3.30.160.20 0.724 0.445
1.10.220.10 3.30.30.10 0.554 0.665
1.10.220.10 3.30.300.10 0.803 0.375
1.10.220.10 3.30.300.20 0.688 0.440
1.10.220.10 3.30.360.10 0.598 0.559
1.10.220.10 3.30.390.10 0.749 0.514
1.10.220.10 3.30.390.30 0.726 0.426
1.10.220.10 3.30.420.10 0.850 0.680
1.10.220.10 3.30.420.40 0.710 0.528
1.10.220.10 3.30.450.20 0.692 0.458
1.10.220.10 3.30.470.20 0.599 0.569
1.10.220.10 3.30.565.10 0.698 0.585
1.10.220.10 3.30.60.30 0.729 0.505
1.10.220.10 3.30.70.100 0.655 0.524
1.10.220.10 3.30.70.20 0.582 0.609
1.10.220.10 3.30.70.270 0.676 0.502
1.10.220.10 3.30.70.330 0.452 0.707
1.10.220.10 3.40.1190.10 0.918 0.522
1.10.220.10 3.40.1190.20 0.913 0.634
1.10.220.10 3.40.190.10 0.771 0.807
1.10.220.10 3.40.190.80 0.848 0.514
1.10.220.10 3.40.30.10 0.683 0.763
1.10.220.10 3.40.50.1000 0.857 0.699
1.10.220.10 3.40.50.1010 0.895 0.539
1.10.220.10 3.40.50.10190 0.862 0.579
1.10.220.10 3.40.50.1100 0.801 0.576
1.10.220.10 3.40.50.1220 0.854 0.689
1.10.220.10 3.40.50.1240 0.825 0.405
1.10.220.10 3.40.50.1370 0.863 0.534
1.10.220.10 3.40.50.1400 0.850 0.548
1.10.220.10 3.40.50.1460 0.785 0.418
1.10.220.10 3.40.50.150 0.676 0.805
1.10.220.10 3.40.50.1580 0.748 0.464
1.10.220.10 3.40.50.1820 0.692 0.854
1.10.220.10 3.40.50.1940 0.891 0.693
1.10.220.10 3.40.50.1980 0.810 0.699
1.10.220.10 3.40.50.20 0.755 0.507
1.10.220.10 3.40.50.200 0.840 0.443
1.10.220.10 3.40.50.2000 0.845 0.696
1.10.220.10 3.40.50.2020 0.680 0.641
1.10.220.10 3.40.50.2030 0.869 0.509
1.10.220.10 3.40.50.2300 0.781 0.800
1.10.220.10 3.40.50.2600 0.816 0.650
1.10.220.10 3.40.50.300 0.663 0.839
1.10.220.10 3.40.50.360 0.835 0.639
1.10.220.10 3.40.50.410 0.815 0.495
1.10.220.10 3.40.50.620 0.705 0.774
1.10.220.10 3.40.50.720 0.708 0.875
1.10.220.10 3.40.50.80 0.768 0.658
1.10.220.10 3.40.50.800 0.781 0.462
1.10.220.10 3.40.50.880 0.705 0.656
1.10.220.10 3.40.50.920 0.842 0.455
1.10.220.10 3.40.50.9600 0.946 0.595
1.10.220.10 3.40.50.970 0.741 0.705
1.10.220.10 3.40.50.980 0.917 0.623
1.10.220.10 3.40.630.10 0.758 0.581
1.10.220.10 3.40.630.30 0.599 0.674
1.10.220.10 3.90.190.10 0.832 0.640
1.10.220.10 3.90.190.20 0.827 0.478
1.10.238.10 1.10.238.10 0.953 0.953
1.10.238.10 1.10.238.20 0.954 0.892
1.10.238.10 1.10.246.10 0.929 0.880
1.10.238.10 1.10.260.40 0.947 0.933
1.10.238.10 1.10.472.10 0.941 0.847
1.10.238.10 1.10.490.10 0.922 0.876
1.10.238.10 1.10.8.10 0.917 0.905
1.10.238.10 1.10.8.60 0.931 0.820
1.10.238.10 1.20.1050.10 0.896 0.788
1.10.238.10 1.20.120.10 0.929 0.837
1.10.238.10 1.20.58.60 0.889 0.726
1.10.238.10 1.25.40.10 0.911 0.858
1.10.238.10 1.25.40.180 0.926 0.651
1.10.238.10 1.25.40.20 0.904 0.726
1.10.238.10 1.50.10.10 0.934 0.568
1.10.238.10 1.50.10.20 0.948 0.712
1.10.238.10 2.120.10.10 0.840 0.221
1.10.238.10 2.120.10.30 0.879 0.178
1.10.238.10 2.130.10.10 0.770 0.285
1.10.238.10 2.160.10.10 0.840 0.410
1.10.238.10 2.160.20.10 0.798 0.277
1.10.238.10 2.20.25.10 0.848 0.229
1.10.238.10 2.30.30.100 0.802 0.286
1.10.238.10 2.30.30.40 0.717 0.423
1.10.238.10 2.30.30.70 0.886 0.308
1.10.238.10 2.40.10.10 0.522 0.595
1.10.238.10 2.40.128.20 0.700 0.365
1.10.238.10 2.40.30.10 0.693 0.374
1.10.238.10 2.40.40.20 0.865 0.284
1.10.238.10 2.40.50.100 0.769 0.317
1.10.238.10 2.40.50.110 0.816 0.242
1.10.238.10 2.40.50.140 0.536 0.486
1.10.238.10 2.40.50.40 0.760 0.325
1.10.238.10 2.60.120.10 0.679 0.389
1.10.238.10 2.60.120.180 0.876 0.182
1.10.238.10 2.60.120.20 0.661 0.418
1.10.238.10 2.60.120.200 0.630 0.445
1.10.238.10 2.60.120.260 0.670 0.385
1.10.238.10 2.60.120.40 0.809 0.249
1.10.238.10 2.60.20.10 0.867 0.248
1.10.238.10 2.60.200.20 0.862 0.265
1.10.238.10 2.60.40.10 0.322 0.707
1.10.238.10 2.60.40.1180 0.700 0.358
1.10.238.10 2.60.40.150 0.817 0.231
1.10.238.10 2.60.40.30 0.485 0.547
1.10.238.10 2.60.40.420 0.652 0.451
1.10.238.10 2.70.98.10 0.866 0.201
1.10.238.10 3.10.20.10 0.888 0.253
1.10.238.10 3.10.20.120 0.882 0.232
1.10.238.10 3.10.20.30 0.864 0.496
1.10.238.10 3.10.20.90 0.849 0.477
1.10.238.10 3.10.450.10 0.885 0.169
1.10.238.10 3.10.450.30 0.908 0.213
1.10.238.10 3.10.450.40 0.857 0.219
1.10.238.10 3.10.450.50 0.825 0.287
1.10.238.10 3.10.50.10 0.887 0.251
1.10.238.10 3.10.50.40 0.846 0.286
1.10.238.10 3.20.20.100 0.918 0.420
1.10.238.10 3.20.20.120 0.910 0.395
1.10.238.10 3.20.20.140 0.899 0.425
1.10.238.10 3.20.20.150 0.916 0.373
1.10.238.10 3.20.20.30 0.926 0.375
1.10.238.10 3.20.20.60 0.912 0.455
1.10.238.10 3.20.20.70 0.778 0.654
1.10.238.10 3.20.20.80 0.742 0.636
1.10.238.10 3.30.1330.30 0.923 0.317
1.10.238.10 3.30.1370.10 0.896 0.267
1.10.238.10 3.30.1490.20 0.895 0.599
1.10.238.10 3.30.160.20 0.885 0.268
1.10.238.10 3.30.30.10 0.820 0.579
1.10.238.10 3.30.300.10 0.917 0.258
1.10.238.10 3.30.300.20 0.879 0.311
1.10.238.10 3.30.360.10 0.818 0.290
1.10.238.10 3.30.390.10 0.885 0.264
1.10.238.10 3.30.390.30 0.890 0.228
1.10.238.10 3.30.420.10 0.897 0.427
1.10.238.10 3.30.420.40 0.889 0.341
1.10.238.10 3.30.450.20 0.873 0.242
1.10.238.10 3.30.470.20 0.824 0.300
1.10.238.10 3.30.565.10 0.846 0.272
1.10.238.10 3.30.60.30 0.905 0.630
1.10.238.10 3.30.70.100 0.859 0.292
1.10.238.10 3.30.70.20 0.825 0.414
1.10.238.10 3.30.70.270 0.852 0.362
1.10.238.10 3.30.70.330 0.707 0.417
1.10.238.10 3.40.1190.10 0.936 0.389
1.10.238.10 3.40.1190.20 0.926 0.421
1.10.238.10 3.40.190.10 0.861 0.630
1.10.238.10 3.40.190.80 0.909 0.288
1.10.238.10 3.40.30.10 0.764 0.589
1.10.238.10 3.40.50.1000 0.920 0.529
1.10.238.10 3.40.50.1010 0.931 0.415
1.10.238.10 3.40.50.10190 0.923 0.450
1.10.238.10 3.40.50.1100 0.905 0.431
1.10.238.10 3.40.50.1220 0.888 0.409
1.10.238.10 3.40.50.1240 0.923 0.306
1.10.238.10 3.40.50.1370 0.918 0.361
1.10.238.10 3.40.50.1400 0.914 0.387
1.10.238.10 3.40.50.1460 0.901 0.256
1.10.238.10 3.40.50.150 0.756 0.521
1.10.238.10 3.40.50.1580 0.891 0.260
1.10.238.10 3.40.50.1820 0.782 0.624
1.10.238.10 3.40.50.1940 0.908 0.454
1.10.238.10 3.40.50.1980 0.880 0.498
1.10.238.10 3.40.50.20 0.887 0.401
1.10.238.10 3.40.50.200 0.921 0.317
1.10.238.10 3.40.50.2000 0.888 0.459
1.10.238.10 3.40.50.2020 0.844 0.377
1.10.238.10 3.40.50.2030 0.917 0.337
1.10.238.10 3.40.50.2300 0.826 0.529
1.10.238.10 3.40.50.2600 0.881 0.403
1.10.238.10 3.40.50.300 0.697 0.701
1.10.238.10 3.40.50.360 0.895 0.389
1.10.238.10 3.40.50.410 0.900 0.277
1.10.238.10 3.40.50.620 0.807 0.559
1.10.238.10 3.40.50.720 0.703 0.736
1.10.238.10 3.40.50.80 0.868 0.380
1.10.238.10 3.40.50.800 0.902 0.259
1.10.238.10 3.40.50.880 0.844 0.370
1.10.238.10 3.40.50.920 0.915 0.290
1.10.238.10 3.40.50.9600 0.942 0.475
1.10.238.10 3.40.50.970 0.834 0.402
1.10.238.10 3.40.50.980 0.917 0.360
1.10.238.10 3.40.630.10 0.899 0.370
1.10.238.10 3.40.630.30 0.822 0.393
1.10.238.10 3.90.190.10 0.898 0.389
1.10.238.10 3.90.190.20 0.906 0.278
1.10.238.20 1.10.238.20 0.999 0.999
1.10.238.20 1.10.246.10 0.943 0.976
1.10.238.20 1.10.260.40 0.902 0.936
1.10.238.20 1.10.472.10 0.970 0.978
1.10.238.20 1.10.490.10 0.973 0.990
1.10.238.20 1.10.8.10 0.819 0.921
1.10.238.20 1.10.8.60 0.884 0.900
1.10.238.20 1.20.1050.10 0.746 0.943
1.10.238.20 1.20.120.10 0.977 0.985
1.10.238.20 1.20.58.60 0.790 0.937
1.10.238.20 1.25.40.10 0.928 0.986
1.10.238.20 1.25.40.180 0.833 0.842
1.10.238.20 1.25.40.20 0.628 0.845
1.10.238.20 1.50.10.10 0.877 0.862
1.10.238.20 1.50.10.20 0.914 0.891
1.10.238.20 2.120.10.10 0.414 0.636
1.10.238.20 2.120.10.30 0.512 0.503
1.10.238.20 2.130.10.10 0.305 0.753
1.10.238.20 2.160.10.10 0.404 0.672
1.10.238.20 2.160.20.10 0.345 0.723
1.10.238.20 2.20.25.10 0.402 0.565
1.10.238.20 2.30.30.100 0.320 0.698
1.10.238.20 2.30.30.40 0.298 0.761
1.10.238.20 2.30.30.70 0.522 0.445
1.10.238.20 2.40.10.10 0.249 0.871
1.10.238.20 2.40.128.20 0.232 0.813
1.10.238.20 2.40.30.10 0.243 0.789
1.10.238.20 2.40.40.20 0.541 0.644
1.10.238.20 2.40.50.100 0.316 0.645
1.10.238.20 2.40.50.110 0.390 0.632
1.10.238.20 2.40.50.140 0.191 0.762
1.10.238.20 2.40.50.40 0.320 0.747
1.10.238.20 2.60.120.10 0.263 0.815
1.10.238.20 2.60.120.180 0.493 0.510
1.10.238.20 2.60.120.20 0.243 0.859
1.10.238.20 2.60.120.200 0.198 0.867
1.10.238.20 2.60.120.260 0.220 0.820
1.10.238.20 2.60.120.40 0.334 0.682
1.10.238.20 2.60.20.10 0.481 0.609
1.10.238.20 2.60.200.20 0.469 0.630
1.10.238.20 2.60.40.10 0.093 0.915
1.10.238.20 2.60.40.1180 0.226 0.755
1.10.238.20 2.60.40.150 0.332 0.657
1.10.238.20 2.60.40.30 0.091 0.907
1.10.238.20 2.60.40.420 0.292 0.833
1.10.238.20 2.70.98.10 0.470 0.564
1.10.238.20 3.10.20.10 0.578 0.431
1.10.238.20 3.10.20.120 0.601 0.617
1.10.238.20 3.10.20.30 0.633 0.758
1.10.238.20 3.10.20.90 0.582 0.742
1.10.238.20 3.10.450.10 0.549 0.495
1.10.238.20 3.10.450.30 0.644 0.478
1.10.238.20 3.10.450.40 0.493 0.626
1.10.238.20 3.10.450.50 0.514 0.742
1.10.238.20 3.10.50.10 0.560 0.569
1.10.238.20 3.10.50.40 0.535 0.613
1.10.238.20 3.20.20.100 0.783 0.726
1.10.238.20 3.20.20.120 0.765 0.727
1.10.238.20 3.20.20.140 0.722 0.759
1.10.238.20 3.20.20.150 0.743 0.659
1.10.238.20 3.20.20.30 0.814 0.663
1.10.238.20 3.20.20.60 0.786 0.770
1.10.238.20 3.20.20.70 0.653 0.914
1.10.238.20 3.20.20.80 0.561 0.921
1.10.238.20 3.30.1330.30 0.779 0.606
1.10.238.20 3.30.1370.10 0.674 0.634
1.10.238.20 3.30.1490.20 0.678 0.773
1.10.238.20 3.30.160.20 0.547 0.572
1.10.238.20 3.30.30.10 0.454 0.760
1.10.238.20 3.30.300.10 0.809 0.591
1.10.238.20 3.30.300.20 0.723 0.642
1.10.238.20 3.30.360.10 0.518 0.688
1.10.238.20 3.30.390.10 0.696 0.694
1.10.238.20 3.30.390.30 0.644 0.592
1.10.238.20 3.30.420.10 0.740 0.765
1.10.238.20 3.30.420.40 0.674 0.676
1.10.238.20 3.30.450.20 0.548 0.597
1.10.238.20 3.30.470.20 0.490 0.692
1.10.238.20 3.30.565.10 0.589 0.727
1.10.238.20 3.30.60.30 0.663 0.640
1.10.238.20 3.30.70.100 0.631 0.745
1.10.238.20 3.30.70.20 0.636 0.783
1.10.238.20 3.30.70.270 0.661 0.603
1.10.238.20 3.30.70.330 0.409 0.797
1.10.238.20 3.40.1190.10 0.854 0.652
1.10.238.20 3.40.1190.20 0.851 0.759
1.10.238.20 3.40.190.10 0.715 0.853
1.10.238.20 3.40.190.80 0.686 0.605
1.10.238.20 3.40.30.10 0.504 0.789
1.10.238.20 3.40.50.1000 0.777 0.797
1.10.238.20 3.40.50.1010 0.825 0.666
1.10.238.20 3.40.50.10190 0.793 0.689
1.10.238.20 3.40.50.1100 0.771 0.708
1.10.238.20 3.40.50.1220 0.632 0.729
1.10.238.20 3.40.50.1240 0.797 0.607
1.10.238.20 3.40.50.1370 0.718 0.596
1.10.238.20 3.40.50.1400 0.747 0.648
1.10.238.20 3.40.50.1460 0.642 0.550
1.10.238.20 3.40.50.150 0.575 0.867
1.10.238.20 3.40.50.1580 0.659 0.638
1.10.238.20 3.40.50.1820 0.650 0.906
1.10.238.20 3.40.50.1940 0.757 0.761
1.10.238.20 3.40.50.1980 0.733 0.766
1.10.238.20 3.40.50.20 0.641 0.579
1.10.238.20 3.40.50.200 0.766 0.600
1.10.238.20 3.40.50.2000 0.736 0.771
1.10.238.20 3.40.50.2020 0.584 0.761
1.10.238.20 3.40.50.2030 0.739 0.581
1.10.238.20 3.40.50.2300 0.618 0.851
1.10.238.20 3.40.50.2600 0.647 0.716
1.10.238.20 3.40.50.300 0.590 0.861
1.10.238.20 3.40.50.360 0.679 0.717
1.10.238.20 3.40.50.410 0.704 0.634
1.10.238.20 3.40.50.620 0.656 0.832
1.10.238.20 3.40.50.720 0.623 0.894
1.10.238.20 3.40.50.80 0.602 0.746
1.10.238.20 3.40.50.800 0.702 0.631
1.10.238.20 3.40.50.880 0.571 0.758
1.10.238.20 3.40.50.920 0.752 0.595
1.10.238.20 3.40.50.9600 0.915 0.757
1.10.238.20 3.40.50.970 0.593 0.788
1.10.238.20 3.40.50.980 0.754 0.658
1.10.238.20 3.40.630.10 0.757 0.752
1.10.238.20 3.40.630.30 0.542 0.788
1.10.238.20 3.90.190.10 0.725 0.743
1.10.238.20 3.90.190.20 0.678 0.571
1.10.246.10 1.10.246.10 0.983 0.983
1.10.246.10 1.10.260.40 0.922 0.875
1.10.246.10 1.10.472.10 0.966 0.953
1.10.246.10 1.10.490.10 0.990 0.989
1.10.246.10 1.10.8.10 0.887 0.894
1.10.246.10 1.10.8.60 0.901 0.822
1.10.246.10 1.20.1050.10 0.866 0.866
1.10.246.10 1.20.120.10 0.978 0.973
1.10.246.10 1.20.58.60 0.944 0.948
1.10.246.10 1.25.40.10 0.900 0.924
1.10.246.10 1.25.40.180 0.926 0.738
1.10.246.10 1.25.40.20 0.702 0.600
1.10.246.10 1.50.10.10 0.874 0.616
1.10.246.10 1.50.10.20 0.914 0.659
1.10.246.10 2.120.10.10 0.598 0.412
1.10.246.10 2.120.10.30 0.690 0.283
1.10.246.10 2.130.10.10 0.461 0.553
1.10.246.10 2.160.10.10 0.586 0.439
1.10.246.10 2.160.20.10 0.528 0.520
1.10.246.10 2.20.25.10 0.603 0.347
1.10.246.10 2.30.30.100 0.502 0.483
1.10.246.10 2.30.30.40 0.409 0.611
1.10.246.10 2.30.30.70 0.703 0.236
1.10.246.10 2.40.10.10 0.281 0.806
1.10.246.10 2.40.128.20 0.377 0.655
1.10.246.10 2.40.30.10 0.368 0.642
1.10.246.10 2.40.40.20 0.659 0.433
1.10.246.10 2.40.50.100 0.462 0.482
1.10.246.10 2.40.50.110 0.554 0.439
1.10.246.10 2.40.50.140 0.259 0.690
1.10.246.10 2.40.50.40 0.460 0.578
1.10.246.10 2.60.120.10 0.383 0.673
1.10.246.10 2.60.120.180 0.686 0.295
1.10.246.10 2.60.120.20 0.370 0.720
1.10.246.10 2.60.120.200 0.306 0.737
1.10.246.10 2.60.120.260 0.347 0.673
1.10.246.10 2.60.120.40 0.520 0.464
1.10.246.10 2.60.20.10 0.645 0.376
1.10.246.10 2.60.200.20 0.629 0.404
1.10.246.10 2.60.40.10 0.130 0.874
1.10.246.10 2.60.40.1180 0.358 0.604
1.10.246.10 2.60.40.150 0.540 0.443
1.10.246.10 2.60.40.30 0.179 0.818
1.10.246.10 2.60.40.420 0.375 0.719
1.10.246.10 2.70.98.10 0.657 0.339
1.10.246.10 3.10.20.10 0.738 0.269
1.10.246.10 3.10.20.120 0.752 0.399
1.10.246.10 3.10.20.30 0.657 0.571
1.10.246.10 3.10.20.90 0.642 0.579
1.10.246.10 3.10.450.10 0.722 0.280
1.10.246.10 3.10.450.30 0.761 0.265
1.10.246.10 3.10.450.40 0.665 0.407
1.10.246.10 3.10.450.50 0.650 0.541
1.10.246.10 3.10.50.10 0.703 0.331
1.10.246.10 3.10.50.40 0.652 0.441
1.10.246.10 3.20.20.100 0.858 0.483
1.10.246.10 3.20.20.120 0.826 0.468
1.10.246.10 3.20.20.140 0.792 0.526
1.10.246.10 3.20.20.150 0.832 0.404
1.10.246.10 3.20.20.30 0.886 0.411
1.10.246.10 3.20.20.60 0.846 0.539
1.10.246.10 3.20.20.70 0.660 0.830
1.10.246.10 3.20.20.80 0.585 0.831
1.10.246.10 3.30.1330.30 0.844 0.346
1.10.246.10 3.30.1370.10 0.791 0.394
1.10.246.10 3.30.1490.20 0.771 0.556
1.10.246.10 3.30.160.20 0.712 0.334
1.10.246.10 3.30.30.10 0.567 0.571
1.10.246.10 3.30.300.10 0.878 0.350
1.10.246.10 3.30.300.20 0.825 0.470
1.10.246.10 3.30.360.10 0.641 0.518
1.10.246.10 3.30.390.10 0.808 0.466
1.10.246.10 3.30.390.30 0.742 0.362
1.10.246.10 3.30.420.10 0.800 0.585
1.10.246.10 3.30.420.40 0.738 0.471
1.10.246.10 3.30.450.20 0.684 0.382
1.10.246.10 3.30.470.20 0.606 0.518
1.10.246.10 3.30.565.10 0.701 0.522
1.10.246.10 3.30.60.30 0.759 0.410
1.10.246.10 3.30.70.100 0.744 0.491
1.10.246.10 3.30.70.20 0.658 0.571
1.10.246.10 3.30.70.270 0.760 0.489
1.10.246.10 3.30.70.330 0.507 0.678
1.10.246.10 3.40.1190.10 0.884 0.351
1.10.246.10 3.40.1190.20 0.869 0.490
1.10.246.10 3.40.190.10 0.712 0.762
1.10.246.10 3.40.190.80 0.768 0.365
1.10.246.10 3.40.30.10 0.539 0.717
1.10.246.10 3.40.50.1000 0.799 0.560
1.10.246.10 3.40.50.1010 0.877 0.437
1.10.246.10 3.40.50.10190 0.839 0.399
1.10.246.10 3.40.50.1100 0.824 0.488
1.10.246.10 3.40.50.1220 0.716 0.484
1.10.246.10 3.40.50.1240 0.861 0.352
1.10.246.10 3.40.50.1370 0.824 0.341
1.10.246.10 3.40.50.1400 0.859 0.433
1.10.246.10 3.40.50.1460 0.781 0.318
1.10.246.10 3.40.50.150 0.624 0.758
1.10.246.10 3.40.50.1580 0.764 0.398
1.10.246.10 3.40.50.1820 0.668 0.818
1.10.246.10 3.40.50.1940 0.825 0.548
1.10.246.10 3.40.50.1980 0.780 0.607
1.10.246.10 3.40.50.20 0.750 0.402
1.10.246.10 3.40.50.200 0.815 0.311
1.10.246.10 3.40.50.2000 0.795 0.580
1.10.246.10 3.40.50.2020 0.682 0.565
1.10.246.10 3.40.50.2030 0.832 0.338
1.10.246.10 3.40.50.2300 0.694 0.706
1.10.246.10 3.40.50.2600 0.751 0.503
1.10.246.10 3.40.50.300 0.638 0.822
1.10.246.10 3.40.50.360 0.776 0.479
1.10.246.10 3.40.50.410 0.823 0.388
1.10.246.10 3.40.50.620 0.728 0.738
1.10.246.10 3.40.50.720 0.633 0.852
1.10.246.10 3.40.50.80 0.726 0.525
1.10.246.10 3.40.50.800 0.795 0.386
1.10.246.10 3.40.50.880 0.648 0.578
1.10.246.10 3.40.50.920 0.840 0.330
1.10.246.10 3.40.50.9600 0.927 0.499
1.10.246.10 3.40.50.970 0.674 0.603
1.10.246.10 3.40.50.980 0.822 0.382
1.10.246.10 3.40.630.10 0.805 0.522
1.10.246.10 3.40.630.30 0.626 0.633
1.10.246.10 3.90.190.10 0.790 0.527
1.10.246.10 3.90.190.20 0.798 0.319
1.10.260.40 1.10.260.40 0.923 0.923
1.10.260.40 1.10.472.10 0.909 0.915
1.10.260.40 1.10.490.10 0.883 0.946
1.10.260.40 1.10.8.10 0.842 0.912
1.10.260.40 1.10.8.60 0.885 0.857
1.10.260.40 1.20.1050.10 0.867 0.920
1.10.260.40 1.20.120.10 0.846 0.883
1.10.260.40 1.20.58.60 0.721 0.804
1.10.260.40 1.25.40.10 0.834 0.927
1.10.260.40 1.25.40.180 0.842 0.731
1.10.260.40 1.25.40.20 0.792 0.825
1.10.260.40 1.50.10.10 0.850 0.705
1.10.260.40 1.50.10.20 0.905 0.766
1.10.260.40 2.120.10.10 0.509 0.482
1.10.260.40 2.120.10.30 0.616 0.367
1.10.260.40 2.130.10.10 0.406 0.627
1.10.260.40 2.160.10.10 0.566 0.650
1.10.260.40 2.160.20.10 0.439 0.590
1.10.260.40 2.20.25.10 0.532 0.444
1.10.260.40 2.30.30.100 0.467 0.589
1.10.260.40 2.30.30.40 0.419 0.695
1.10.260.40 2.30.30.70 0.658 0.416
1.10.260.40 2.40.10.10 0.299 0.834
1.10.260.40 2.40.128.20 0.313 0.710
1.10.260.40 2.40.30.10 0.332 0.701
1.10.260.40 2.40.40.20 0.617 0.520
1.10.260.40 2.40.50.100 0.441 0.568
1.10.260.40 2.40.50.110 0.497 0.517
1.10.260.40 2.40.50.140 0.258 0.722
1.10.260.40 2.40.50.40 0.469 0.661
1.10.260.40 2.60.120.10 0.317 0.724
1.10.260.40 2.60.120.180 0.596 0.362
1.10.260.40 2.60.120.20 0.278 0.764
1.10.260.40 2.60.120.200 0.259 0.784
1.10.260.40 2.60.120.260 0.277 0.722
1.10.260.40 2.60.120.40 0.442 0.537
1.10.260.40 2.60.20.10 0.594 0.476
1.10.260.40 2.60.200.20 0.585 0.499
1.10.260.40 2.60.40.10 0.119 0.890
1.10.260.40 2.60.40.1180 0.335 0.669
1.10.260.40 2.60.40.150 0.452 0.510
1.10.260.40 2.60.40.30 0.144 0.850
1.10.260.40 2.60.40.420 0.327 0.761
1.10.260.40 2.70.98.10 0.567 0.410
1.10.260.40 3.10.20.10 0.681 0.357
1.10.260.40 3.10.20.120 0.645 0.462
1.10.260.40 3.10.20.30 0.721 0.691
1.10.260.40 3.10.20.90 0.686 0.682
1.10.260.40 3.10.450.10 0.643 0.362
1.10.260.40 3.10.450.30 0.736 0.371
1.10.260.40 3.10.450.40 0.573 0.475
1.10.260.40 3.10.450.50 0.526 0.594
1.10.260.40 3.10.50.10 0.685 0.468
1.10.260.40 3.10.50.40 0.614 0.515
1.10.260.40 3.20.20.100 0.787 0.571
1.10.260.40 3.20.20.120 0.795 0.590
1.10.260.40 3.20.20.140 0.744 0.623
1.10.260.40 3.20.20.150 0.772 0.512
1.10.260.40 3.20.20.30 0.800 0.483
1.10.260.40 3.20.20.60 0.778 0.620
1.10.260.40 3.20.20.70 0.639 0.866
1.10.260.40 3.20.20.80 0.567 0.870
1.10.260.40 3.30.1330.30 0.812 0.466
1.10.260.40 3.30.1370.10 0.726 0.482
1.10.260.40 3.30.1490.20 0.774 0.712
1.10.260.40 3.30.160.20 0.657 0.441
1.10.260.40 3.30.30.10 0.607 0.731
1.10.260.40 3.30.300.10 0.784 0.414
1.10.260.40 3.30.300.20 0.706 0.496
1.10.260.40 3.30.360.10 0.529 0.567
1.10.260.40 3.30.390.10 0.696 0.527
1.10.260.40 3.30.390.30 0.689 0.448
1.10.260.40 3.30.420.10 0.766 0.660
1.10.260.40 3.30.420.40 0.725 0.564
1.10.260.40 3.30.450.20 0.645 0.471
1.10.260.40 3.30.470.20 0.555 0.582
1.10.260.40 3.30.565.10 0.592 0.581
1.10.260.40 3.30.60.30 0.727 0.595
1.10.260.40 3.30.70.100 0.646 0.575
1.10.260.40 3.30.70.20 0.636 0.674
1.10.260.40 3.30.70.270 0.669 0.519
1.10.260.40 3.30.70.330 0.434 0.720
1.10.260.40 3.40.1190.10 0.849 0.492
1.10.260.40 3.40.1190.20 0.827 0.591
1.10.260.40 3.40.190.10 0.789 0.814
1.10.260.40 3.40.190.80 0.769 0.491
1.10.260.40 3.40.30.10 0.637 0.764
1.10.260.40 3.40.50.1000 0.812 0.688
1.10.260.40 3.40.50.1010 0.833 0.520
1.10.260.40 3.40.50.10190 0.825 0.576
1.10.260.40 3.40.50.1100 0.765 0.574
1.10.260.40 3.40.50.1220 0.716 0.616
1.10.260.40 3.40.50.1240 0.778 0.424
1.10.260.40 3.40.50.1370 0.787 0.494
1.10.260.40 3.40.50.1400 0.765 0.500
1.10.260.40 3.40.50.1460 0.696 0.404
1.10.260.40 3.40.50.150 0.564 0.800
1.10.260.40 3.40.50.1580 0.677 0.477
1.10.260.40 3.40.50.1820 0.608 0.852
1.10.260.40 3.40.50.1940 0.769 0.632
1.10.260.40 3.40.50.1980 0.762 0.689
1.10.260.40 3.40.50.20 0.726 0.518
1.10.260.40 3.40.50.200 0.768 0.427
1.10.260.40 3.40.50.2000 0.736 0.656
1.10.260.40 3.40.50.2020 0.607 0.642
1.10.260.40 3.40.50.2030 0.789 0.468
1.10.260.40 3.40.50.2300 0.678 0.776
1.10.260.40 3.40.50.2600 0.721 0.611
1.10.260.40 3.40.50.300 0.582 0.837
1.10.260.40 3.40.50.360 0.714 0.576
1.10.260.40 3.40.50.410 0.704 0.454
1.10.260.40 3.40.50.620 0.638 0.769
1.10.260.40 3.40.50.720 0.635 0.873
1.10.260.40 3.40.50.80 0.672 0.627
1.10.260.40 3.40.50.800 0.733 0.478
1.10.260.40 3.40.50.880 0.643 0.659
1.10.260.40 3.40.50.920 0.762 0.427
1.10.260.40 3.40.50.9600 0.876 0.557
1.10.260.40 3.40.50.970 0.595 0.668
1.10.260.40 3.40.50.980 0.801 0.525
1.10.260.40 3.40.630.10 0.717 0.594
1.10.260.40 3.40.630.30 0.590 0.693
1.10.260.40 3.90.190.10 0.757 0.624
1.10.260.40 3.90.190.20 0.729 0.428
1.10.472.10 1.10.472.10 0.987 0.987
1.10.472.10 1.10.490.10 0.976 0.986
1.10.472.10 1.10.8.10 0.883 0.922
1.10.472.10 1.10.8.60 0.940 0.919
1.10.472.10 1.20.1050.10 0.910 0.956
1.10.472.10 1.20.120.10 0.969 0.967
1.10.472.10 1.20.58.60 0.946 0.964
1.10.472.10 1.25.40.10 0.939 0.977
1.10.472.10 1.25.40.180 0.961 0.928
1.10.472.10 1.25.40.20 0.829 0.780
1.10.472.10 1.50.10.10 0.928 0.762
1.10.472.10 1.50.10.20 0.951 0.834
1.10.472.10 2.120.10.10 0.686 0.368
1.10.472.10 2.120.10.30 0.769 0.262
1.10.472.10 2.130.10.10 0.561 0.492
1.10.472.10 2.160.10.10 0.678 0.438
1.10.472.10 2.160.20.10 0.628 0.482
1.10.472.10 2.20.25.10 0.691 0.307
1.10.472.10 2.30.30.100 0.609 0.438
1.10.472.10 2.30.30.40 0.502 0.578
1.10.472.10 2.30.30.70 0.776 0.255
1.10.472.10 2.40.10.10 0.342 0.774
1.10.472.10 2.40.128.20 0.462 0.593
1.10.472.10 2.40.30.10 0.451 0.585
1.10.472.10 2.40.40.20 0.722 0.396
1.10.472.10 2.40.50.100 0.546 0.438
1.10.472.10 2.40.50.110 0.645 0.397
1.10.472.10 2.40.50.140 0.325 0.658
1.10.472.10 2.40.50.40 0.564 0.527
1.10.472.10 2.60.120.10 0.448 0.615
1.10.472.10 2.60.120.180 0.763 0.271
1.10.472.10 2.60.120.20 0.431 0.660
1.10.472.10 2.60.120.200 0.382 0.680
1.10.472.10 2.60.120.260 0.426 0.614
1.10.472.10 2.60.120.40 0.616 0.410
1.10.472.10 2.60.20.10 0.720 0.330
1.10.472.10 2.60.200.20 0.701 0.349
1.10.472.10 2.60.40.10 0.158 0.851
1.10.472.10 2.60.40.1180 0.444 0.546
1.10.472.10 2.60.40.150 0.633 0.390
1.10.472.10 2.60.40.30 0.237 0.771
1.10.472.10 2.60.40.420 0.435 0.669
1.10.472.10 2.70.98.10 0.737 0.307
1.10.472.10 3.10.20.10 0.791 0.281
1.10.472.10 3.10.20.120 0.794 0.369
1.10.472.10 3.10.20.30 0.702 0.555
1.10.472.10 3.10.20.90 0.670 0.553
1.10.472.10 3.10.450.10 0.796 0.277
1.10.472.10 3.10.450.30 0.823 0.257
1.10.472.10 3.10.450.40 0.734 0.370
1.10.472.10 3.10.450.50 0.696 0.494
1.10.472.10 3.10.50.10 0.770 0.293
1.10.472.10 3.10.50.40 0.695 0.405
1.10.472.10 3.20.20.100 0.905 0.594
1.10.472.10 3.20.20.120 0.892 0.579
1.10.472.10 3.20.20.140 0.865 0.608
1.10.472.10 3.20.20.150 0.893 0.518
1.10.472.10 3.20.20.30 0.920 0.531
1.10.472.10 3.20.20.60 0.896 0.638
1.10.472.10 3.20.20.70 0.741 0.836
1.10.472.10 3.20.20.80 0.673 0.827
1.10.472.10 3.30.1330.30 0.884 0.399
1.10.472.10 3.30.1370.10 0.808 0.360
1.10.472.10 3.30.1490.20 0.781 0.586
1.10.472.10 3.30.160.20 0.773 0.299
1.10.472.10 3.30.30.10 0.630 0.574
1.10.472.10 3.30.300.10 0.888 0.381
1.10.472.10 3.30.300.20 0.819 0.464
1.10.472.10 3.30.360.10 0.688 0.480
1.10.472.10 3.30.390.10 0.825 0.455
1.10.472.10 3.30.390.30 0.792 0.334
1.10.472.10 3.30.420.10 0.843 0.612
1.10.472.10 3.30.420.40 0.778 0.454
1.10.472.10 3.30.450.20 0.744 0.341
1.10.472.10 3.30.470.20 0.666 0.473
1.10.472.10 3.30.565.10 0.762 0.493
1.10.472.10 3.30.60.30 0.798 0.455
1.10.472.10 3.30.70.100 0.764 0.470
1.10.472.10 3.30.70.20 0.697 0.566
1.10.472.10 3.30.70.270 0.775 0.505
1.10.472.10 3.30.70.330 0.527 0.629
1.10.472.10 3.40.1190.10 0.923 0.476
1.10.472.10 3.40.1190.20 0.917 0.603
1.10.472.10 3.40.190.10 0.732 0.755
1.10.472.10 3.40.190.80 0.837 0.378
1.10.472.10 3.40.30.10 0.576 0.698
1.10.472.10 3.40.50.1000 0.847 0.612
1.10.472.10 3.40.50.1010 0.913 0.540
1.10.472.10 3.40.50.10190 0.881 0.506
1.10.472.10 3.40.50.1100 0.854 0.556
1.10.472.10 3.40.50.1220 0.810 0.545
1.10.472.10 3.40.50.1240 0.889 0.404
1.10.472.10 3.40.50.1370 0.876 0.439
1.10.472.10 3.40.50.1400 0.874 0.491
1.10.472.10 3.40.50.1460 0.838 0.342
1.10.472.10 3.40.50.150 0.684 0.743
1.10.472.10 3.40.50.1580 0.825 0.405
1.10.472.10 3.40.50.1820 0.714 0.810
1.10.472.10 3.40.50.1940 0.879 0.625
1.10.472.10 3.40.50.1980 0.810 0.639
1.10.472.10 3.40.50.20 0.791 0.444
1.10.472.10 3.40.50.200 0.882 0.396
1.10.472.10 3.40.50.2000 0.848 0.639
1.10.472.10 3.40.50.2020 0.744 0.563
1.10.472.10 3.40.50.2030 0.881 0.426
1.10.472.10 3.40.50.2300 0.749 0.723
1.10.472.10 3.40.50.2600 0.812 0.553
1.10.472.10 3.40.50.300 0.665 0.818
1.10.472.10 3.40.50.360 0.836 0.538
1.10.472.10 3.40.50.410 0.868 0.454
1.10.472.10 3.40.50.620 0.748 0.741
1.10.472.10 3.40.50.720 0.674 0.851
1.10.472.10 3.40.50.80 0.779 0.545
1.10.472.10 3.40.50.800 0.830 0.375
1.10.472.10 3.40.50.880 0.732 0.561
1.10.472.10 3.40.50.920 0.878 0.398
1.10.472.10 3.40.50.9600 0.952 0.646
1.10.472.10 3.40.50.970 0.754 0.618
1.10.472.10 3.40.50.980 0.885 0.487
1.10.472.10 3.40.630.10 0.847 0.543
1.10.472.10 3.40.630.30 0.672 0.591
1.10.472.10 3.90.190.10 0.853 0.569
1.10.472.10 3.90.190.20 0.852 0.370
1.10.490.10 1.10.490.10 0.997 0.997
1.10.490.10 1.10.8.10 0.908 0.887
1.10.490.10 1.10.8.60 0.936 0.839
1.10.490.10 1.20.1050.10 0.905 0.869
1.10.490.10 1.20.120.10 0.992 0.989
1.10.490.10 1.20.58.60 0.972 0.970
1.10.490.10 1.25.40.10 0.938 0.934
1.10.490.10 1.25.40.180 0.966 0.825
1.10.490.10 1.25.40.20 0.799 0.513
1.10.490.10 1.50.10.10 0.937 0.608
1.10.490.10 1.50.10.20 0.957 0.693
1.10.490.10 2.120.10.10 0.769 0.289
1.10.490.10 2.120.10.30 0.835 0.194
1.10.490.10 2.130.10.10 0.650 0.395
1.10.490.10 2.160.10.10 0.745 0.304
1.10.490.10 2.160.20.10 0.706 0.376
1.10.490.10 2.20.25.10 0.767 0.216
1.10.490.10 2.30.30.100 0.682 0.323
1.10.490.10 2.30.30.40 0.559 0.466
1.10.490.10 2.30.30.70 0.832 0.150
1.10.490.10 2.40.10.10 0.377 0.714
1.10.490.10 2.40.128.20 0.552 0.498
1.10.490.10 2.40.30.10 0.534 0.492
1.10.490.10 2.40.40.20 0.789 0.310
1.10.490.10 2.40.50.100 0.627 0.346
1.10.490.10 2.40.50.110 0.720 0.304
1.10.490.10 2.40.50.140 0.373 0.595
1.10.490.10 2.40.50.40 0.619 0.417
1.10.490.10 2.60.120.10 0.540 0.527
1.10.490.10 2.60.120.180 0.832 0.207
1.10.490.10 2.60.120.20 0.532 0.576
1.10.490.10 2.60.120.200 0.470 0.593
1.10.490.10 2.60.120.260 0.521 0.526
1.10.490.10 2.60.120.40 0.705 0.320
1.10.490.10 2.60.20.10 0.790 0.242
1.10.490.10 2.60.200.20 0.778 0.267
1.10.490.10 2.60.40.10 0.200 0.811
1.10.490.10 2.60.40.1180 0.528 0.453
1.10.490.10 2.60.40.150 0.724 0.310
1.10.490.10 2.60.40.30 0.313 0.700
1.10.490.10 2.60.40.420 0.514 0.590
1.10.490.10 2.70.98.10 0.811 0.237
1.10.490.10 3.10.20.10 0.842 0.196
1.10.490.10 3.10.20.120 0.866 0.307
1.10.490.10 3.10.20.30 0.744 0.443
1.10.490.10 3.10.20.90 0.727 0.457
1.10.490.10 3.10.450.10 0.850 0.187
1.10.490.10 3.10.450.30 0.869 0.178
1.10.490.10 3.10.450.40 0.801 0.277
1.10.490.10 3.10.450.50 0.774 0.407
1.10.490.10 3.10.50.10 0.828 0.206
1.10.490.10 3.10.50.40 0.764 0.321
1.10.490.10 3.20.20.100 0.931 0.479
1.10.490.10 3.20.20.120 0.907 0.424
1.10.490.10 3.20.20.140 0.887 0.474
1.10.490.10 3.20.20.150 0.917 0.386
1.10.490.10 3.20.20.30 0.947 0.429
1.10.490.10 3.20.20.60 0.919 0.519
1.10.490.10 3.20.20.70 0.740 0.761
1.10.490.10 3.20.20.80 0.688 0.750
1.10.490.10 3.30.1330.30 0.909 0.268
1.10.490.10 3.30.1370.10 0.865 0.278
1.10.490.10 3.30.1490.20 0.828 0.458
1.10.490.10 3.30.160.20 0.832 0.206
1.10.490.10 3.30.30.10 0.684 0.441
1.10.490.10 3.30.300.10 0.933 0.304
1.10.490.10 3.30.300.20 0.887 0.442
1.10.490.10 3.30.360.10 0.763 0.400
1.10.490.10 3.30.390.10 0.879 0.356
1.10.490.10 3.30.390.30 0.849 0.253
1.10.490.10 3.30.420.10 0.870 0.495
1.10.490.10 3.30.420.40 0.828 0.354
1.10.490.10 3.30.450.20 0.811 0.262
1.10.490.10 3.30.470.20 0.737 0.385
1.10.490.10 3.30.565.10 0.821 0.396
1.10.490.10 3.30.60.30 0.847 0.350
1.10.490.10 3.30.70.100 0.828 0.365
1.10.490.10 3.30.70.20 0.753 0.454
1.10.490.10 3.30.70.270 0.834 0.450
1.10.490.10 3.30.70.330 0.603 0.550
1.10.490.10 3.40.1190.10 0.943 0.336
1.10.490.10 3.40.1190.20 0.936 0.469
1.10.490.10 3.40.190.10 0.748 0.679
1.10.490.10 3.40.190.80 0.869 0.262
1.10.490.10 3.40.30.10 0.593 0.632
1.10.490.10 3.40.50.1000 0.870 0.478
1.10.490.10 3.40.50.1010 0.938 0.430
1.10.490.10 3.40.50.10190 0.910 0.368
1.10.490.10 3.40.50.1100 0.892 0.453
1.10.490.10 3.40.50.1220 0.834 0.391
1.10.490.10 3.40.50.1240 0.931 0.333
1.10.490.10 3.40.50.1370 0.908 0.313
1.10.490.10 3.40.50.1400 0.921 0.421
1.10.490.10 3.40.50.1460 0.888 0.257
1.10.490.10 3.40.50.150 0.722 0.658
1.10.490.10 3.40.50.1580 0.878 0.313
1.10.490.10 3.40.50.1820 0.753 0.742
1.10.490.10 3.40.50.1940 0.900 0.502
1.10.490.10 3.40.50.1980 0.843 0.537
1.10.490.10 3.40.50.20 0.839 0.347
1.10.490.10 3.40.50.200 0.910 0.270
1.10.490.10 3.40.50.2000 0.876 0.529
1.10.490.10 3.40.50.2020 0.802 0.456
1.10.490.10 3.40.50.2030 0.914 0.318
1.10.490.10 3.40.50.2300 0.774 0.614
1.10.490.10 3.40.50.2600 0.847 0.426
1.10.490.10 3.40.50.300 0.693 0.783
1.10.490.10 3.40.50.360 0.874 0.414
1.10.490.10 3.40.50.410 0.911 0.353
1.10.490.10 3.40.50.620 0.797 0.677
1.10.490.10 3.40.50.720 0.678 0.810
1.10.490.10 3.40.50.80 0.833 0.431
1.10.490.10 3.40.50.800 0.880 0.282
1.10.490.10 3.40.50.880 0.774 0.450
1.10.490.10 3.40.50.920 0.917 0.293
1.10.490.10 3.40.50.9600 0.968 0.543
1.10.490.10 3.40.50.970 0.796 0.503
1.10.490.10 3.40.50.980 0.907 0.340
1.10.490.10 3.40.630.10 0.893 0.445
1.10.490.10 3.40.630.30 0.732 0.496
1.10.490.10 3.90.190.10 0.879 0.440
1.10.490.10 3.90.190.20 0.895 0.263
1.10.8.10 1.10.8.10 0.909 0.909
1.10.8.10 1.10.8.60 0.916 0.834
1.10.8.10 1.20.1050.10 0.868 0.857
1.10.8.10 1.20.120.10 0.871 0.813
1.10.8.10 1.20.58.60 0.802 0.754
1.10.8.10 1.25.40.10 0.928 0.934
1.10.8.10 1.25.40.180 0.877 0.665
1.10.8.10 1.25.40.20 0.843 0.772
1.10.8.10 1.50.10.10 0.836 0.589
1.10.8.10 1.50.10.20 0.880 0.617
1.10.8.10 2.120.10.10 0.519 0.424
1.10.8.10 2.120.10.30 0.627 0.301
1.10.8.10 2.130.10.10 0.421 0.576
1.10.8.10 2.160.10.10 0.610 0.539
1.10.8.10 2.160.20.10 0.455 0.535
1.10.8.10 2.20.25.10 0.571 0.395
1.10.8.10 2.30.30.100 0.519 0.541
1.10.8.10 2.30.30.40 0.492 0.654
1.10.8.10 2.30.30.70 0.703 0.356
1.10.8.10 2.40.10.10 0.310 0.816
1.10.8.10 2.40.128.20 0.329 0.671
1.10.8.10 2.40.30.10 0.350 0.662
1.10.8.10 2.40.40.20 0.606 0.445
1.10.8.10 2.40.50.100 0.480 0.521
1.10.8.10 2.40.50.110 0.525 0.464
1.10.8.10 2.40.50.140 0.279 0.703
1.10.8.10 2.40.50.40 0.513 0.612
1.10.8.10 2.60.120.10 0.331 0.686
1.10.8.10 2.60.120.180 0.606 0.299
1.10.8.10 2.60.120.20 0.286 0.730
1.10.8.10 2.60.120.200 0.265 0.752
1.10.8.10 2.60.120.260 0.292 0.686
1.10.8.10 2.60.120.40 0.461 0.481
1.10.8.10 2.60.20.10 0.612 0.405
1.10.8.10 2.60.200.20 0.600 0.431
1.10.8.10 2.60.40.10 0.127 0.880
1.10.8.10 2.60.40.1180 0.375 0.631
1.10.8.10 2.60.40.150 0.468 0.455
1.10.8.10 2.60.40.30 0.157 0.829
1.10.8.10 2.60.40.420 0.322 0.731
1.10.8.10 2.70.98.10 0.578 0.347
1.10.8.10 3.10.20.10 0.695 0.278
1.10.8.10 3.10.20.120 0.633 0.392
1.10.8.10 3.10.20.30 0.718 0.608
1.10.8.10 3.10.20.90 0.669 0.602
1.10.8.10 3.10.450.10 0.662 0.298
1.10.8.10 3.10.450.30 0.739 0.290
1.10.8.10 3.10.450.40 0.602 0.421
1.10.8.10 3.10.450.50 0.555 0.548
1.10.8.10 3.10.50.10 0.726 0.386
1.10.8.10 3.10.50.40 0.628 0.453
1.10.8.10 3.20.20.100 0.777 0.440
1.10.8.10 3.20.20.120 0.800 0.467
1.10.8.10 3.20.20.140 0.738 0.511
1.10.8.10 3.20.20.150 0.761 0.378
1.10.8.10 3.20.20.30 0.792 0.346
1.10.8.10 3.20.20.60 0.785 0.508
1.10.8.10 3.20.20.70 0.645 0.832
1.10.8.10 3.20.20.80 0.551 0.835
1.10.8.10 3.30.1330.30 0.816 0.358
1.10.8.10 3.30.1370.10 0.758 0.397
1.10.8.10 3.30.1490.20 0.811 0.610
1.10.8.10 3.30.160.20 0.709 0.376
1.10.8.10 3.30.30.10 0.704 0.682
1.10.8.10 3.30.300.10 0.785 0.329
1.10.8.10 3.30.300.20 0.719 0.412
1.10.8.10 3.30.360.10 0.545 0.520
1.10.8.10 3.30.390.10 0.722 0.462
1.10.8.10 3.30.390.30 0.690 0.372
1.10.8.10 3.30.420.10 0.740 0.579
1.10.8.10 3.30.420.40 0.701 0.480
1.10.8.10 3.30.450.20 0.646 0.397
1.10.8.10 3.30.470.20 0.552 0.529
1.10.8.10 3.30.565.10 0.601 0.527
1.10.8.10 3.30.60.30 0.780 0.535
1.10.8.10 3.30.70.100 0.695 0.502
1.10.8.10 3.30.70.20 0.680 0.602
1.10.8.10 3.30.70.270 0.672 0.454
1.10.8.10 3.30.70.330 0.469 0.688
1.10.8.10 3.40.1190.10 0.839 0.347
1.10.8.10 3.40.1190.20 0.814 0.470
1.10.8.10 3.40.190.10 0.742 0.769
1.10.8.10 3.40.190.80 0.758 0.387
1.10.8.10 3.40.30.10 0.596 0.729
1.10.8.10 3.40.50.1000 0.786 0.564
1.10.8.10 3.40.50.1010 0.805 0.387
1.10.8.10 3.40.50.10190 0.812 0.417
1.10.8.10 3.40.50.1100 0.755 0.456
1.10.8.10 3.40.50.1220 0.712 0.500
1.10.8.10 3.40.50.1240 0.754 0.312
1.10.8.10 3.40.50.1370 0.767 0.328
1.10.8.10 3.40.50.1400 0.753 0.363
1.10.8.10 3.40.50.1460 0.688 0.306
1.10.8.10 3.40.50.150 0.551 0.762
1.10.8.10 3.40.50.1580 0.654 0.393
1.10.8.10 3.40.50.1820 0.566 0.818
1.10.8.10 3.40.50.1940 0.764 0.525
1.10.8.10 3.40.50.1980 0.737 0.603
1.10.8.10 3.40.50.20 0.718 0.401
1.10.8.10 3.40.50.200 0.760 0.312
1.10.8.10 3.40.50.2000 0.731 0.562
1.10.8.10 3.40.50.2020 0.594 0.568
1.10.8.10 3.40.50.2030 0.766 0.311
1.10.8.10 3.40.50.2300 0.678 0.708
1.10.8.10 3.40.50.2600 0.720 0.502
1.10.8.10 3.40.50.300 0.538 0.819
1.10.8.10 3.40.50.360 0.714 0.467
1.10.8.10 3.40.50.410 0.702 0.362
1.10.8.10 3.40.50.620 0.599 0.721
1.10.8.10 3.40.50.720 0.612 0.854
1.10.8.10 3.40.50.80 0.647 0.515
1.10.8.10 3.40.50.800 0.723 0.387
1.10.8.10 3.40.50.880 0.604 0.590
1.10.8.10 3.40.50.920 0.759 0.310
1.10.8.10 3.40.50.9600 0.860 0.409
1.10.8.10 3.40.50.970 0.597 0.601
1.10.8.10 3.40.50.980 0.804 0.393
1.10.8.10 3.40.630.10 0.689 0.510
1.10.8.10 3.40.630.30 0.573 0.645
1.10.8.10 3.90.190.10 0.724 0.528
1.10.8.10 3.90.190.20 0.728 0.312
1.10.8.60 1.10.8.60 0.905 0.905
1.10.8.60 1.20.1050.10 0.896 0.957
1.10.8.60 1.20.120.10 0.840 0.889
1.10.8.60 1.20.58.60 0.823 0.895
1.10.8.60 1.25.40.10 0.885 0.956
1.10.8.60 1.25.40.180 0.903 0.904
1.10.8.60 1.25.40.20 0.863 0.930
1.10.8.60 1.50.10.10 0.880 0.724
1.10.8.60 1.50.10.20 0.903 0.795
1.10.8.60 2.120.10.10 0.587 0.416
1.10.8.60 2.120.10.30 0.674 0.311
1.10.8.60 2.130.10.10 0.479 0.552
1.10.8.60 2.160.10.10 0.629 0.630
1.10.8.60 2.160.20.10 0.555 0.562
1.10.8.60 2.20.25.10 0.601 0.400
1.10.8.60 2.30.30.100 0.528 0.523
1.10.8.60 2.30.30.40 0.445 0.642
1.10.8.60 2.30.30.70 0.695 0.369
1.10.8.60 2.40.10.10 0.318 0.803
1.10.8.60 2.40.128.20 0.387 0.646
1.10.8.60 2.40.30.10 0.386 0.639
1.10.8.60 2.40.40.20 0.640 0.448
1.10.8.60 2.40.50.100 0.485 0.509
1.10.8.60 2.40.50.110 0.564 0.458
1.10.8.60 2.40.50.140 0.297 0.690
1.10.8.60 2.40.50.40 0.541 0.611
1.10.8.60 2.60.120.10 0.372 0.662
1.10.8.60 2.60.120.180 0.663 0.310
1.10.8.60 2.60.120.20 0.344 0.701
1.10.8.60 2.60.120.200 0.312 0.724
1.10.8.60 2.60.120.260 0.344 0.660
1.10.8.60 2.60.120.40 0.521 0.466
1.10.8.60 2.60.20.10 0.632 0.393
1.10.8.60 2.60.200.20 0.616 0.413
1.10.8.60 2.60.40.10 0.139 0.869
1.10.8.60 2.60.40.1180 0.386 0.608
1.10.8.60 2.60.40.150 0.533 0.442
1.10.8.60 2.60.40.30 0.191 0.809
1.10.8.60 2.60.40.420 0.375 0.709
1.10.8.60 2.70.98.10 0.635 0.347
1.10.8.60 3.10.20.10 0.718 0.341
1.10.8.60 3.10.20.120 0.692 0.400
1.10.8.60 3.10.20.30 0.670 0.621
1.10.8.60 3.10.20.90 0.625 0.605
1.10.8.60 3.10.450.10 0.708 0.335
1.10.8.60 3.10.450.30 0.748 0.313
1.10.8.60 3.10.450.40 0.647 0.427
1.10.8.60 3.10.450.50 0.603 0.536
1.10.8.60 3.10.50.10 0.701 0.395
1.10.8.60 3.10.50.40 0.627 0.458
1.10.8.60 3.20.20.100 0.841 0.595
1.10.8.60 3.20.20.120 0.859 0.633
1.10.8.60 3.20.20.140 0.818 0.635
1.10.8.60 3.20.20.150 0.833 0.544
1.10.8.60 3.20.20.30 0.847 0.521
1.10.8.60 3.20.20.60 0.853 0.661
1.10.8.60 3.20.20.70 0.752 0.858
1.10.8.60 3.20.20.80 0.672 0.853
1.10.8.60 3.30.1330.30 0.830 0.461
1.10.8.60 3.30.1370.10 0.737 0.429
1.10.8.60 3.30.1490.20 0.731 0.647
1.10.8.60 3.30.160.20 0.704 0.407
1.10.8.60 3.30.30.10 0.597 0.673
1.10.8.60 3.30.300.10 0.795 0.386
1.10.8.60 3.30.300.20 0.715 0.456
1.10.8.60 3.30.360.10 0.606 0.519
1.10.8.60 3.30.390.10 0.738 0.486
1.10.8.60 3.30.390.30 0.713 0.384
1.10.8.60 3.30.420.10 0.806 0.639
1.10.8.60 3.30.420.40 0.723 0.505
1.10.8.60 3.30.450.20 0.666 0.400
1.10.8.60 3.30.470.20 0.590 0.518
1.10.8.60 3.30.565.10 0.679 0.535
1.10.8.60 3.30.60.30 0.738 0.558
1.10.8.60 3.30.70.100 0.675 0.513
1.10.8.60 3.30.70.20 0.631 0.609
1.10.8.60 3.30.70.270 0.689 0.497
1.10.8.60 3.30.70.330 0.471 0.671
1.10.8.60 3.40.1190.10 0.868 0.510
1.10.8.60 3.40.1190.20 0.869 0.613
1.10.8.60 3.40.190.10 0.742 0.784
1.10.8.60 3.40.190.80 0.798 0.464
1.10.8.60 3.40.30.10 0.613 0.735
1.10.8.60 3.40.50.1000 0.826 0.673
1.10.8.60 3.40.50.1010 0.853 0.533
1.10.8.60 3.40.50.10190 0.839 0.593
1.10.8.60 3.40.50.1100 0.796 0.572
1.10.8.60 3.40.50.1220 0.793 0.629
1.10.8.60 3.40.50.1240 0.795 0.389
1.10.8.60 3.40.50.1370 0.821 0.506
1.10.8.60 3.40.50.1400 0.798 0.496
1.10.8.60 3.40.50.1460 0.760 0.398
1.10.8.60 3.40.50.150 0.667 0.775
1.10.8.60 3.40.50.1580 0.734 0.434
1.10.8.60 3.40.50.1820 0.662 0.826
1.10.8.60 3.40.50.1940 0.837 0.647
1.10.8.60 3.40.50.1980 0.791 0.677
1.10.8.60 3.40.50.20 0.742 0.502
1.10.8.60 3.40.50.200 0.810 0.430
1.10.8.60 3.40.50.2000 0.809 0.663
1.10.8.60 3.40.50.2020 0.691 0.611
1.10.8.60 3.40.50.2030 0.819 0.471
1.10.8.60 3.40.50.2300 0.749 0.765
1.10.8.60 3.40.50.2600 0.776 0.608
1.10.8.60 3.40.50.300 0.641 0.827
1.10.8.60 3.40.50.360 0.779 0.575
1.10.8.60 3.40.50.410 0.784 0.462
1.10.8.60 3.40.50.620 0.688 0.747
1.10.8.60 3.40.50.720 0.709 0.865
1.10.8.60 3.40.50.80 0.724 0.595
1.10.8.60 3.40.50.800 0.770 0.442
1.10.8.60 3.40.50.880 0.686 0.611
1.10.8.60 3.40.50.920 0.806 0.429
1.10.8.60 3.40.50.9600 0.893 0.606
1.10.8.60 3.40.50.970 0.708 0.654
1.10.8.60 3.40.50.980 0.849 0.563
1.10.8.60 3.40.630.10 0.757 0.550
1.10.8.60 3.40.630.30 0.609 0.634
1.10.8.60 3.90.190.10 0.804 0.603
1.10.8.60 3.90.190.20 0.788 0.444
1.20.1050.10 1.20.1050.10 0.998 0.998
1.20.1050.10 1.20.120.10 0.881 0.806
1.20.1050.10 1.20.58.60 0.960 0.948
1.20.1050.10 1.25.40.10 0.865 0.879
1.20.1050.10 1.25.40.180 0.997 0.990
1.20.1050.10 1.25.40.20 0.941 0.926
1.20.1050.10 1.50.10.10 0.971 0.753
1.20.1050.10 1.50.10.20 0.988 0.864
1.20.1050.10 2.120.10.10 0.753 0.347
1.20.1050.10 2.120.10.30 0.826 0.261
1.20.1050.10 2.130.10.10 0.640 0.458
1.20.1050.10 2.160.10.10 0.766 0.576
1.20.1050.10 2.160.20.10 0.727 0.509
1.20.1050.10 2.20.25.10 0.751 0.277
1.20.1050.10 2.30.30.100 0.683 0.419
1.20.1050.10 2.30.30.40 0.549 0.533
1.20.1050.10 2.30.30.70 0.830 0.267
1.20.1050.10 2.40.10.10 0.381 0.744
1.20.1050.10 2.40.128.20 0.542 0.554
1.20.1050.10 2.40.30.10 0.522 0.544
1.20.1050.10 2.40.40.20 0.756 0.334
1.20.1050.10 2.40.50.100 0.614 0.401
1.20.1050.10 2.40.50.110 0.716 0.375
1.20.1050.10 2.40.50.140 0.399 0.634
1.20.1050.10 2.40.50.40 0.692 0.550
1.20.1050.10 2.60.120.10 0.502 0.564
1.20.1050.10 2.60.120.180 0.817 0.256
1.20.1050.10 2.60.120.20 0.479 0.604
1.20.1050.10 2.60.120.200 0.445 0.634
1.20.1050.10 2.60.120.260 0.482 0.559
1.20.1050.10 2.60.120.40 0.683 0.368
1.20.1050.10 2.60.20.10 0.775 0.299
1.20.1050.10 2.60.200.20 0.762 0.322
1.20.1050.10 2.60.40.10 0.185 0.828
1.20.1050.10 2.60.40.1180 0.514 0.503
1.20.1050.10 2.60.40.150 0.703 0.360
1.20.1050.10 2.60.40.30 0.295 0.733
1.20.1050.10 2.60.40.420 0.482 0.623
1.20.1050.10 2.70.98.10 0.792 0.282
1.20.1050.10 3.10.20.10 0.842 0.288
1.20.1050.10 3.10.20.120 0.839 0.337
1.20.1050.10 3.10.20.30 0.718 0.499
1.20.1050.10 3.10.20.90 0.695 0.503
1.20.1050.10 3.10.450.10 0.849 0.279
1.20.1050.10 3.10.450.30 0.873 0.256
1.20.1050.10 3.10.450.40 0.788 0.340
1.20.1050.10 3.10.450.50 0.730 0.429
1.20.1050.10 3.10.50.10 0.827 0.287
1.20.1050.10 3.10.50.40 0.745 0.371
1.20.1050.10 3.20.20.100 0.962 0.653
1.20.1050.10 3.20.20.120 0.959 0.652
1.20.1050.10 3.20.20.140 0.939 0.657
1.20.1050.10 3.20.20.150 0.960 0.613
1.20.1050.10 3.20.20.30 0.952 0.546
1.20.1050.10 3.20.20.60 0.951 0.672
1.20.1050.10 3.20.20.70 0.840 0.834
1.20.1050.10 3.20.20.80 0.822 0.837
1.20.1050.10 3.30.1330.30 0.922 0.417
1.20.1050.10 3.30.1370.10 0.843 0.318
1.20.1050.10 3.30.1490.20 0.780 0.491
1.20.1050.10 3.30.160.20 0.832 0.303
1.20.1050.10 3.30.30.10 0.670 0.514
1.20.1050.10 3.30.300.10 0.895 0.315
1.20.1050.10 3.30.300.20 0.813 0.370
1.20.1050.10 3.30.360.10 0.722 0.426
1.20.1050.10 3.30.390.10 0.836 0.380
1.20.1050.10 3.30.390.30 0.829 0.292
1.20.1050.10 3.30.420.10 0.912 0.620
1.20.1050.10 3.30.420.40 0.821 0.427
1.20.1050.10 3.30.450.20 0.798 0.314
1.20.1050.10 3.30.470.20 0.726 0.435
1.20.1050.10 3.30.565.10 0.804 0.450
1.20.1050.10 3.30.60.30 0.815 0.307
1.20.1050.10 3.30.70.100 0.765 0.344
1.20.1050.10 3.30.70.20 0.684 0.454
1.20.1050.10 3.30.70.270 0.786 0.451
1.20.1050.10 3.30.70.330 0.547 0.572
1.20.1050.10 3.40.1190.10 0.955 0.489
1.20.1050.10 3.40.1190.20 0.953 0.587
1.20.1050.10 3.40.190.10 0.790 0.740
1.20.1050.10 3.40.190.80 0.904 0.424
1.20.1050.10 3.40.30.10 0.707 0.704
1.20.1050.10 3.40.50.1000 0.883 0.597
1.20.1050.10 3.40.50.1010 0.947 0.515
1.20.1050.10 3.40.50.10190 0.910 0.506
1.20.1050.10 3.40.50.1100 0.873 0.509
1.20.1050.10 3.40.50.1220 0.916 0.641
1.20.1050.10 3.40.50.1240 0.913 0.367
1.20.1050.10 3.40.50.1370 0.937 0.543
1.20.1050.10 3.40.50.1400 0.919 0.527
1.20.1050.10 3.40.50.1460 0.899 0.417
1.20.1050.10 3.40.50.150 0.761 0.728
1.20.1050.10 3.40.50.1580 0.871 0.394
1.20.1050.10 3.40.50.1820 0.764 0.790
1.20.1050.10 3.40.50.1940 0.944 0.658
1.20.1050.10 3.40.50.1980 0.856 0.630
1.20.1050.10 3.40.50.20 0.840 0.452
1.20.1050.10 3.40.50.200 0.917 0.404
1.20.1050.10 3.40.50.2000 0.907 0.649
1.20.1050.10 3.40.50.2020 0.806 0.558
1.20.1050.10 3.40.50.2030 0.938 0.516
1.20.1050.10 3.40.50.2300 0.837 0.735
1.20.1050.10 3.40.50.2600 0.885 0.597
1.20.1050.10 3.40.50.300 0.740 0.811
1.20.1050.10 3.40.50.360 0.897 0.574
1.20.1050.10 3.40.50.410 0.903 0.455
1.20.1050.10 3.40.50.620 0.788 0.717
1.20.1050.10 3.40.50.720 0.754 0.847
1.20.1050.10 3.40.50.80 0.851 0.577
1.20.1050.10 3.40.50.800 0.863 0.343
1.20.1050.10 3.40.50.880 0.822 0.564
1.20.1050.10 3.40.50.920 0.914 0.414
1.20.1050.10 3.40.50.9600 0.973 0.582
1.20.1050.10 3.40.50.970 0.831 0.627
1.20.1050.10 3.40.50.980 0.952 0.584
1.20.1050.10 3.40.630.10 0.863 0.492
1.20.1050.10 3.40.630.30 0.730 0.554
1.20.1050.10 3.90.190.10 0.926 0.599
1.20.1050.10 3.90.190.20 0.904 0.433
1.20.120.10 1.20.120.10 1.000 1.000
1.20.120.10 1.20.58.60 0.944 0.966
1.20.120.10 1.25.40.10 0.929 0.967
1.20.120.10 1.25.40.180 0.907 0.760
1.20.120.10 1.25.40.20 0.598 0.677
1.20.120.10 1.50.10.10 0.888 0.739
1.20.120.10 1.50.10.20 0.904 0.728
1.20.120.10 2.120.10.10 0.506 0.531
1.20.120.10 2.120.10.30 0.599 0.388
1.20.120.10 2.130.10.10 0.374 0.665
1.20.120.10 2.160.10.10 0.453 0.529
1.20.120.10 2.160.20.10 0.427 0.630
1.20.120.10 2.20.25.10 0.492 0.449
1.20.120.10 2.30.30.100 0.389 0.596
1.20.120.10 2.30.30.40 0.341 0.693
1.20.120.10 2.30.30.70 0.592 0.304
1.20.120.10 2.40.10.10 0.270 0.846
1.20.120.10 2.40.128.20 0.294 0.747
1.20.120.10 2.40.30.10 0.291 0.727
1.20.120.10 2.40.40.20 0.599 0.540
1.20.120.10 2.40.50.100 0.361 0.565
1.20.120.10 2.40.50.110 0.460 0.540
1.20.120.10 2.40.50.140 0.209 0.733
1.20.120.10 2.40.50.40 0.357 0.671
1.20.120.10 2.60.120.10 0.325 0.757
1.20.120.10 2.60.120.180 0.592 0.401
1.20.120.10 2.60.120.20 0.316 0.805
1.20.120.10 2.60.120.200 0.246 0.815
1.20.120.10 2.60.120.260 0.281 0.761
1.20.120.10 2.60.120.40 0.420 0.584
1.20.120.10 2.60.20.10 0.534 0.480
1.20.120.10 2.60.200.20 0.522 0.509
1.20.120.10 2.60.40.10 0.108 0.900
1.20.120.10 2.60.40.1180 0.261 0.688
1.20.120.10 2.60.40.150 0.430 0.561
1.20.120.10 2.60.40.30 0.125 0.873
1.20.120.10 2.60.40.420 0.333 0.787
1.20.120.10 2.70.98.10 0.566 0.455
1.20.120.10 3.10.20.10 0.653 0.335
1.20.120.10 3.10.20.120 0.702 0.508
1.20.120.10 3.10.20.30 0.599 0.653
1.20.120.10 3.10.20.90 0.583 0.655
1.20.120.10 3.10.450.10 0.648 0.387
1.20.120.10 3.10.450.30 0.686 0.353
1.20.120.10 3.10.450.40 0.587 0.518
1.20.120.10 3.10.450.50 0.632 0.658
1.20.120.10 3.10.50.10 0.608 0.430
1.20.120.10 3.10.50.40 0.572 0.523
1.20.120.10 3.20.20.100 0.831 0.584
1.20.120.10 3.20.20.120 0.783 0.568
1.20.120.10 3.20.20.140 0.757 0.630
1.20.120.10 3.20.20.150 0.801 0.511
1.20.120.10 3.20.20.30 0.870 0.516
1.20.120.10 3.20.20.60 0.818 0.637
1.20.120.10 3.20.20.70 0.654 0.875
1.20.120.10 3.20.20.80 0.577 0.881
1.20.120.10 3.30.1330.30 0.790 0.435
1.20.120.10 3.30.1370.10 0.714 0.486
1.20.120.10 3.30.1490.20 0.692 0.612
1.20.120.10 3.30.160.20 0.619 0.430
1.20.120.10 3.30.30.10 0.466 0.638
1.20.120.10 3.30.300.10 0.874 0.463
1.20.120.10 3.30.300.20 0.799 0.560
1.20.120.10 3.30.360.10 0.611 0.614
1.20.120.10 3.30.390.10 0.772 0.574
1.20.120.10 3.30.390.30 0.699 0.472
1.20.120.10 3.30.420.10 0.766 0.670
1.20.120.10 3.30.420.40 0.690 0.565
1.20.120.10 3.30.450.20 0.606 0.485
1.20.120.10 3.30.470.20 0.553 0.612
1.20.120.10 3.30.565.10 0.689 0.636
1.20.120.10 3.30.60.30 0.662 0.428
1.20.120.10 3.30.70.100 0.732 0.615
1.20.120.10 3.30.70.20 0.661 0.673
1.20.120.10 3.30.70.270 0.732 0.551
1.20.120.10 3.30.70.330 0.468 0.746
1.20.120.10 3.40.1190.10 0.861 0.446
1.20.120.10 3.40.1190.20 0.868 0.610
1.20.120.10 3.40.190.10 0.659 0.806
1.20.120.10 3.40.190.80 0.698 0.464
1.20.120.10 3.40.30.10 0.457 0.754
1.20.120.10 3.40.50.1000 0.761 0.655
1.20.120.10 3.40.50.1010 0.855 0.523
1.20.120.10 3.40.50.10190 0.804 0.493
1.20.120.10 3.40.50.1100 0.790 0.573
1.20.120.10 3.40.50.1220 0.642 0.584
1.20.120.10 3.40.50.1240 0.847 0.461
1.20.120.10 3.40.50.1370 0.754 0.418
1.20.120.10 3.40.50.1400 0.809 0.507
1.20.120.10 3.40.50.1460 0.723 0.414
1.20.120.10 3.40.50.150 0.612 0.819
1.20.120.10 3.40.50.1580 0.733 0.512
1.20.120.10 3.40.50.1820 0.679 0.867
1.20.120.10 3.40.50.1940 0.792 0.641
1.20.120.10 3.40.50.1980 0.747 0.678
1.20.120.10 3.40.50.20 0.669 0.458
1.20.120.10 3.40.50.200 0.786 0.420
1.20.120.10 3.40.50.2000 0.762 0.666
1.20.120.10 3.40.50.2020 0.649 0.664
1.20.120.10 3.40.50.2030 0.772 0.413
1.20.120.10 3.40.50.2300 0.635 0.776
1.20.120.10 3.40.50.2600 0.687 0.592
1.20.120.10 3.40.50.300 0.626 0.844
1.20.120.10 3.40.50.360 0.724 0.579
1.20.120.10 3.40.50.410 0.802 0.503
1.20.120.10 3.40.50.620 0.704 0.788
1.20.120.10 3.40.50.720 0.621 0.875
1.20.120.10 3.40.50.80 0.663 0.624
1.20.120.10 3.40.50.800 0.761 0.497
1.20.120.10 3.40.50.880 0.597 0.671
1.20.120.10 3.40.50.920 0.801 0.426
1.20.120.10 3.40.50.9600 0.926 0.601
1.20.120.10 3.40.50.970 0.640 0.696
1.20.120.10 3.40.50.980 0.765 0.476
1.20.120.10 3.40.630.10 0.809 0.642
1.20.120.10 3.40.630.30 0.584 0.719
1.20.120.10 3.90.190.10 0.766 0.629
1.20.120.10 3.90.190.20 0.731 0.405
1.20.58.60 1.20.58.60 0.999 0.999
1.20.58.60 1.25.40.10 0.852 0.898
1.20.58.60 1.25.40.180 0.984 0.955
1.20.58.60 1.25.40.20 0.685 0.674
1.20.58.60 1.50.10.10 0.904 0.705
1.20.58.60 1.50.10.20 0.927 0.722
1.20.58.60 2.120.10.10 0.559 0.498
1.20.58.60 2.120.10.30 0.634 0.350
1.20.58.60 2.130.10.10 0.410 0.631
1.20.58.60 2.160.10.10 0.510 0.501
1.20.58.60 2.160.20.10 0.565 0.634
1.20.58.60 2.20.25.10 0.521 0.405
1.20.58.60 2.30.30.100 0.413 0.556
1.20.58.60 2.30.30.40 0.321 0.664
1.20.58.60 2.30.30.70 0.617 0.269
1.20.58.60 2.40.10.10 0.262 0.834
1.20.58.60 2.40.128.20 0.352 0.723
1.20.58.60 2.40.30.10 0.311 0.701
1.20.58.60 2.40.40.20 0.588 0.491
1.20.58.60 2.40.50.100 0.371 0.533
1.20.58.60 2.40.50.110 0.500 0.508
1.20.58.60 2.40.50.140 0.252 0.722
1.20.58.60 2.40.50.40 0.446 0.650
1.20.58.60 2.60.120.10 0.332 0.729
1.20.58.60 2.60.120.180 0.638 0.368
1.20.58.60 2.60.120.20 0.353 0.780
1.20.58.60 2.60.120.200 0.269 0.792
1.20.58.60 2.60.120.260 0.303 0.734
1.20.58.60 2.60.120.40 0.451 0.542
1.20.58.60 2.60.20.10 0.542 0.434
1.20.58.60 2.60.200.20 0.532 0.466
1.20.58.60 2.60.40.10 0.123 0.893
1.20.58.60 2.60.40.1180 0.269 0.659
1.20.58.60 2.60.40.150 0.487 0.531
1.20.58.60 2.60.40.30 0.163 0.860
1.20.58.60 2.60.40.420 0.352 0.766
1.20.58.60 2.70.98.10 0.603 0.413
1.20.58.60 3.10.20.10 0.702 0.320
1.20.58.60 3.10.20.120 0.745 0.482
1.20.58.60 3.10.20.30 0.515 0.612
1.20.58.60 3.10.20.90 0.521 0.619
1.20.58.60 3.10.450.10 0.696 0.358
1.20.58.60 3.10.450.30 0.702 0.315
1.20.58.60 3.10.450.40 0.643 0.491
1.20.58.60 3.10.450.50 0.632 0.617
1.20.58.60 3.10.50.10 0.613 0.386
1.20.58.60 3.10.50.40 0.570 0.490
1.20.58.60 3.20.20.100 0.901 0.610
1.20.58.60 3.20.20.120 0.862 0.581
1.20.58.60 3.20.20.140 0.842 0.636
1.20.58.60 3.20.20.150 0.885 0.546
1.20.58.60 3.20.20.30 0.917 0.530
1.20.58.60 3.20.20.60 0.881 0.648
1.20.58.60 3.20.20.70 0.737 0.871
1.20.58.60 3.20.20.80 0.701 0.878
1.20.58.60 3.30.1330.30 0.794 0.399
1.20.58.60 3.30.1370.10 0.699 0.430
1.20.58.60 3.30.1490.20 0.615 0.538
1.20.58.60 3.30.160.20 0.660 0.396
1.20.58.60 3.30.30.10 0.411 0.559
1.20.58.60 3.30.300.10 0.842 0.391
1.20.58.60 3.30.300.20 0.780 0.488
1.20.58.60 3.30.360.10 0.636 0.583
1.20.58.60 3.30.390.10 0.775 0.533
1.20.58.60 3.30.390.30 0.674 0.418
1.20.58.60 3.30.420.10 0.826 0.659
1.20.58.60 3.30.420.40 0.672 0.528
1.20.58.60 3.30.450.20 0.615 0.441
1.20.58.60 3.30.470.20 0.566 0.581
1.20.58.60 3.30.565.10 0.736 0.610
1.20.58.60 3.30.60.30 0.620 0.282
1.20.58.60 3.30.70.100 0.648 0.533
1.20.58.60 3.30.70.20 0.516 0.600
1.20.58.60 3.30.70.270 0.738 0.522
1.20.58.60 3.30.70.330 0.448 0.721
1.20.58.60 3.40.1190.10 0.868 0.408
1.20.58.60 3.40.1190.20 0.885 0.574
1.20.58.60 3.40.190.10 0.619 0.788
1.20.58.60 3.40.190.80 0.739 0.436
1.20.58.60 3.40.30.10 0.510 0.744
1.20.58.60 3.40.50.1000 0.735 0.608
1.20.58.60 3.40.50.1010 0.880 0.498
1.20.58.60 3.40.50.10190 0.788 0.434
1.20.58.60 3.40.50.1100 0.787 0.536
1.20.58.60 3.40.50.1220 0.749 0.588
1.20.58.60 3.40.50.1240 0.842 0.408
1.20.58.60 3.40.50.1370 0.821 0.428
1.20.58.60 3.40.50.1400 0.866 0.520
1.20.58.60 3.40.50.1460 0.798 0.419
1.20.58.60 3.40.50.150 0.699 0.809
1.20.58.60 3.40.50.1580 0.785 0.493
1.20.58.60 3.40.50.1820 0.720 0.857
1.20.58.60 3.40.50.1940 0.871 0.652
1.20.58.60 3.40.50.1980 0.757 0.654
1.20.58.60 3.40.50.20 0.694 0.431
1.20.58.60 3.40.50.200 0.799 0.383
1.20.58.60 3.40.50.2000 0.823 0.660
1.20.58.60 3.40.50.2020 0.714 0.648
1.20.58.60 3.40.50.2030 0.838 0.420
1.20.58.60 3.40.50.2300 0.723 0.768
1.20.58.60 3.40.50.2600 0.757 0.580
1.20.58.60 3.40.50.300 0.723 0.842
1.20.58.60 3.40.50.360 0.816 0.587
1.20.58.60 3.40.50.410 0.874 0.519
1.20.58.60 3.40.50.620 0.775 0.782
1.20.58.60 3.40.50.720 0.677 0.871
1.20.58.60 3.40.50.80 0.747 0.619
1.20.58.60 3.40.50.800 0.760 0.456
1.20.58.60 3.40.50.880 0.664 0.652
1.20.58.60 3.40.50.920 0.844 0.415
1.20.58.60 3.40.50.9600 0.937 0.552
1.20.58.60 3.40.50.970 0.754 0.695
1.20.58.60 3.40.50.980 0.829 0.473
1.20.58.60 3.40.630.10 0.810 0.603
1.20.58.60 3.40.630.30 0.589 0.692
1.20.58.60 3.90.190.10 0.831 0.619
1.20.58.60 3.90.190.20 0.806 0.414
1.25.40.10 1.25.40.10 0.992 0.992
1.25.40.10 1.25.40.180 0.958 0.824
1.25.40.10 1.25.40.20 0.879 0.770
1.25.40.10 1.50.10.10 0.941 0.694
1.25.40.10 1.50.10.20 0.952 0.711
1.25.40.10 2.120.10.10 0.673 0.370
1.25.40.10 2.120.10.30 0.767 0.274
1.25.40.10 2.130.10.10 0.561 0.510
1.25.40.10 2.160.10.10 0.651 0.395
1.25.40.10 2.160.20.10 0.598 0.470
1.25.40.10 2.20.25.10 0.698 0.367
1.25.40.10 2.30.30.100 0.607 0.459
1.25.40.10 2.30.30.40 0.511 0.592
1.25.40.10 2.30.30.70 0.775 0.277
1.25.40.10 2.40.10.10 0.360 0.782
1.25.40.10 2.40.128.20 0.448 0.602
1.25.40.10 2.40.30.10 0.443 0.595
1.25.40.10 2.40.40.20 0.703 0.379
1.25.40.10 2.40.50.100 0.555 0.464
1.25.40.10 2.40.50.110 0.634 0.400
1.25.40.10 2.40.50.140 0.314 0.663
1.25.40.10 2.40.50.40 0.563 0.539
1.25.40.10 2.60.120.10 0.444 0.625
1.25.40.10 2.60.120.180 0.749 0.260
1.25.40.10 2.60.120.20 0.404 0.663
1.25.40.10 2.60.120.200 0.366 0.688
1.25.40.10 2.60.120.260 0.412 0.623
1.25.40.10 2.60.120.40 0.603 0.418
1.25.40.10 2.60.20.10 0.711 0.333
1.25.40.10 2.60.200.20 0.700 0.364
1.25.40.10 2.60.40.10 0.154 0.855
1.25.40.10 2.60.40.1180 0.450 0.566
1.25.40.10 2.60.40.150 0.615 0.387
1.25.40.10 2.60.40.30 0.227 0.779
1.25.40.10 2.60.40.420 0.412 0.672
1.25.40.10 2.70.98.10 0.726 0.305
1.25.40.10 3.10.20.10 0.785 0.248
1.25.40.10 3.10.20.120 0.759 0.326
1.25.40.10 3.10.20.30 0.728 0.547
1.25.40.10 3.10.20.90 0.683 0.546
1.25.40.10 3.10.450.10 0.794 0.276
1.25.40.10 3.10.450.30 0.828 0.250
1.25.40.10 3.10.450.40 0.735 0.372
1.25.40.10 3.10.450.50 0.692 0.485
1.25.40.10 3.10.50.10 0.812 0.361
1.25.40.10 3.10.50.40 0.720 0.411
1.25.40.10 3.20.20.100 0.883 0.472
1.25.40.10 3.20.20.120 0.885 0.488
1.25.40.10 3.20.20.140 0.852 0.529
1.25.40.10 3.20.20.150 0.883 0.420
1.25.40.10 3.20.20.30 0.916 0.430
1.25.40.10 3.20.20.60 0.887 0.546
1.25.40.10 3.20.20.70 0.731 0.814
1.25.40.10 3.20.20.80 0.663 0.810
1.25.40.10 3.30.1330.30 0.903 0.369
1.25.40.10 3.30.1370.10 0.848 0.386
1.25.40.10 3.30.1490.20 0.801 0.540
1.25.40.10 3.30.160.20 0.791 0.337
1.25.40.10 3.30.30.10 0.693 0.635
1.25.40.10 3.30.300.10 0.885 0.313
1.25.40.10 3.30.300.20 0.808 0.389
1.25.40.10 3.30.360.10 0.682 0.468
1.25.40.10 3.30.390.10 0.829 0.419
1.25.40.10 3.30.390.30 0.817 0.342
1.25.40.10 3.30.420.10 0.825 0.549
1.25.40.10 3.30.420.40 0.770 0.424
1.25.40.10 3.30.450.20 0.761 0.354
1.25.40.10 3.30.470.20 0.670 0.471
1.25.40.10 3.30.565.10 0.767 0.478
1.25.40.10 3.30.60.30 0.828 0.495
1.25.40.10 3.30.70.100 0.800 0.496
1.25.40.10 3.30.70.20 0.770 0.600
1.25.40.10 3.30.70.270 0.755 0.447
1.25.40.10 3.30.70.330 0.551 0.635
1.25.40.10 3.40.1190.10 0.921 0.373
1.25.40.10 3.40.1190.20 0.918 0.515
1.25.40.10 3.40.190.10 0.743 0.739
1.25.40.10 3.40.190.80 0.835 0.343
1.25.40.10 3.40.30.10 0.585 0.693
1.25.40.10 3.40.50.1000 0.853 0.557
1.25.40.10 3.40.50.1010 0.898 0.413
1.25.40.10 3.40.50.10190 0.889 0.445
1.25.40.10 3.40.50.1100 0.840 0.461
1.25.40.10 3.40.50.1220 0.797 0.478
1.25.40.10 3.40.50.1240 0.879 0.320
1.25.40.10 3.40.50.1370 0.850 0.316
1.25.40.10 3.40.50.1400 0.855 0.375
1.25.40.10 3.40.50.1460 0.813 0.273
1.25.40.10 3.40.50.150 0.643 0.719
1.25.40.10 3.40.50.1580 0.793 0.347
1.25.40.10 3.40.50.1820 0.691 0.790
1.25.40.10 3.40.50.1940 0.857 0.529
1.25.40.10 3.40.50.1980 0.801 0.583
1.25.40.10 3.40.50.20 0.775 0.377
1.25.40.10 3.40.50.200 0.879 0.328
1.25.40.10 3.40.50.2000 0.824 0.558
1.25.40.10 3.40.50.2020 0.702 0.511
1.25.40.10 3.40.50.2030 0.862 0.318
1.25.40.10 3.40.50.2300 0.722 0.675
1.25.40.10 3.40.50.2600 0.798 0.483
1.25.40.10 3.40.50.300 0.598 0.803
1.25.40.10 3.40.50.360 0.821 0.458
1.25.40.10 3.40.50.410 0.845 0.353
1.25.40.10 3.40.50.620 0.690 0.697
1.25.40.10 3.40.50.720 0.638 0.838
1.25.40.10 3.40.50.80 0.758 0.481
1.25.40.10 3.40.50.800 0.827 0.340
1.25.40.10 3.40.50.880 0.700 0.530
1.25.40.10 3.40.50.920 0.868 0.309
1.25.40.10 3.40.50.9600 0.948 0.506
1.25.40.10 3.40.50.970 0.728 0.568
1.25.40.10 3.40.50.980 0.884 0.412
1.25.40.10 3.40.630.10 0.829 0.478
1.25.40.10 3.40.630.30 0.649 0.577
1.25.40.10 3.90.190.10 0.824 0.498
1.25.40.10 3.90.190.20 0.833 0.285
1.25.40.180 1.25.40.180 0.999 0.999
1.25.40.180 1.25.40.20 0.822 0.942
1.25.40.180 1.50.10.10 0.952 0.903
1.25.40.180 1.50.10.20 0.966 0.919
1.25.40.180 2.120.10.10 0.455 0.645
1.25.40.180 2.120.10.30 0.533 0.508
1.25.40.180 2.130.10.10 0.342 0.757
1.25.40.180 2.160.10.10 0.448 0.702
1.25.40.180 2.160.20.10 0.513 0.784
1.25.40.180 2.20.25.10 0.388 0.537
1.25.40.180 2.30.30.100 0.321 0.693
1.25.40.180 2.30.30.40 0.257 0.744
1.25.40.180 2.30.30.70 0.500 0.392
1.25.40.180 2.40.10.10 0.251 0.870
1.25.40.180 2.40.128.20 0.283 0.818
1.25.40.180 2.40.30.10 0.243 0.786
1.25.40.180 2.40.40.20 0.473 0.609
1.25.40.180 2.40.50.100 0.292 0.629
1.25.40.180 2.40.50.110 0.413 0.632
1.25.40.180 2.40.50.140 0.232 0.763
1.25.40.180 2.40.50.40 0.422 0.761
1.25.40.180 2.60.120.10 0.249 0.810
1.25.40.180 2.60.120.180 0.508 0.513
1.25.40.180 2.60.120.20 0.253 0.858
1.25.40.180 2.60.120.200 0.212 0.866
1.25.40.180 2.60.120.260 0.217 0.817
1.25.40.180 2.60.120.40 0.329 0.675
1.25.40.180 2.60.20.10 0.432 0.578
1.25.40.180 2.60.200.20 0.437 0.608
1.25.40.180 2.60.40.10 0.092 0.915
1.25.40.180 2.60.40.1180 0.203 0.748
1.25.40.180 2.60.40.150 0.352 0.665
1.25.40.180 2.60.40.30 0.106 0.909
1.25.40.180 2.60.40.420 0.289 0.830
1.25.40.180 2.70.98.10 0.478 0.561
1.25.40.180 3.10.20.10 0.612 0.436
1.25.40.180 3.10.20.120 0.627 0.616
1.25.40.180 3.10.20.30 0.476 0.709
1.25.40.180 3.10.20.90 0.465 0.707
1.25.40.180 3.10.450.10 0.594 0.512
1.25.40.180 3.10.450.30 0.629 0.458
1.25.40.180 3.10.450.40 0.545 0.637
1.25.40.180 3.10.450.50 0.515 0.732
1.25.40.180 3.10.50.10 0.531 0.536
1.25.40.180 3.10.50.40 0.505 0.598
1.25.40.180 3.20.20.100 0.926 0.818
1.25.40.180 3.20.20.120 0.919 0.815
1.25.40.180 3.20.20.140 0.888 0.829
1.25.40.180 3.20.20.150 0.915 0.777
1.25.40.180 3.20.20.30 0.918 0.747
1.25.40.180 3.20.20.60 0.918 0.838
1.25.40.180 3.20.20.70 0.839 0.927
1.25.40.180 3.20.20.80 0.808 0.939
1.25.40.180 3.30.1330.30 0.792 0.614
1.25.40.180 3.30.1370.10 0.608 0.579
1.25.40.180 3.30.1490.20 0.525 0.668
1.25.40.180 3.30.160.20 0.554 0.547
1.25.40.180 3.30.30.10 0.337 0.673
1.25.40.180 3.30.300.10 0.737 0.534
1.25.40.180 3.30.300.20 0.608 0.565
1.25.40.180 3.30.360.10 0.536 0.683
1.25.40.180 3.30.390.10 0.670 0.675
1.25.40.180 3.30.390.30 0.589 0.561
1.25.40.180 3.30.420.10 0.842 0.794
1.25.40.180 3.30.420.40 0.624 0.655
1.25.40.180 3.30.450.20 0.536 0.580
1.25.40.180 3.30.470.20 0.511 0.690
1.25.40.180 3.30.565.10 0.668 0.740
1.25.40.180 3.30.60.30 0.504 0.414
1.25.40.180 3.30.70.100 0.518 0.655
1.25.40.180 3.30.70.20 0.444 0.701
1.25.40.180 3.30.70.270 0.634 0.586
1.25.40.180 3.30.70.330 0.372 0.788
1.25.40.180 3.40.1190.10 0.868 0.653
1.25.40.180 3.40.1190.20 0.905 0.778
1.25.40.180 3.40.190.10 0.684 0.848
1.25.40.180 3.40.190.80 0.747 0.631
1.25.40.180 3.40.30.10 0.586 0.793
1.25.40.180 3.40.50.1000 0.751 0.782
1.25.40.180 3.40.50.1010 0.862 0.669
1.25.40.180 3.40.50.10190 0.743 0.644
1.25.40.180 3.40.50.1100 0.731 0.676
1.25.40.180 3.40.50.1220 0.811 0.800
1.25.40.180 3.40.50.1240 0.776 0.582
1.25.40.180 3.40.50.1370 0.806 0.668
1.25.40.180 3.40.50.1400 0.805 0.686
1.25.40.180 3.40.50.1460 0.727 0.608
1.25.40.180 3.40.50.150 0.719 0.880
1.25.40.180 3.40.50.1580 0.712 0.657
1.25.40.180 3.40.50.1820 0.744 0.912
1.25.40.180 3.40.50.1940 0.894 0.813
1.25.40.180 3.40.50.1980 0.751 0.767
1.25.40.180 3.40.50.20 0.640 0.563
1.25.40.180 3.40.50.200 0.784 0.606
1.25.40.180 3.40.50.2000 0.844 0.802
1.25.40.180 3.40.50.2020 0.670 0.780
1.25.40.180 3.40.50.2030 0.830 0.652
1.25.40.180 3.40.50.2300 0.746 0.871
1.25.40.180 3.40.50.2600 0.758 0.755
1.25.40.180 3.40.50.300 0.734 0.865
1.25.40.180 3.40.50.360 0.806 0.775
1.25.40.180 3.40.50.410 0.808 0.701
1.25.40.180 3.40.50.620 0.747 0.840
1.25.40.180 3.40.50.720 0.721 0.897
1.25.40.180 3.40.50.80 0.709 0.784
1.25.40.180 3.40.50.800 0.674 0.611
1.25.40.180 3.40.50.880 0.681 0.778
1.25.40.180 3.40.50.920 0.784 0.617
1.25.40.180 3.40.50.9600 0.934 0.740
1.25.40.180 3.40.50.970 0.755 0.826
1.25.40.180 3.40.50.980 0.873 0.740
1.25.40.180 3.40.630.10 0.749 0.747
1.25.40.180 3.40.630.30 0.552 0.786
1.25.40.180 3.90.190.10 0.851 0.785
1.25.40.180 3.90.190.20 0.755 0.634
1.25.40.20 1.25.40.20 0.993 0.993
1.25.40.20 1.50.10.10 0.948 0.744
1.25.40.20 1.50.10.20 0.973 0.790
1.25.40.20 2.120.10.10 0.632 0.482
1.25.40.20 2.120.10.30 0.740 0.396
1.25.40.20 2.130.10.10 0.540 0.617
1.25.40.20 2.160.10.10 0.740 0.862
1.25.40.20 2.160.20.10 0.639 0.667
1.25.40.20 2.20.25.10 0.638 0.501
1.25.40.20 2.30.30.100 0.589 0.658
1.25.40.20 2.30.30.40 0.505 0.719
1.25.40.20 2.30.30.70 0.766 0.537
1.25.40.20 2.40.10.10 0.375 0.821
1.25.40.20 2.40.128.20 0.428 0.694
1.25.40.20 2.40.30.10 0.412 0.678
1.25.40.20 2.40.40.20 0.681 0.483
1.25.40.20 2.40.50.100 0.534 0.571
1.25.40.20 2.40.50.110 0.601 0.506
1.25.40.20 2.40.50.140 0.344 0.714
1.25.40.20 2.40.50.40 0.707 0.756
1.25.40.20 2.60.120.10 0.384 0.696
1.25.40.20 2.60.120.180 0.713 0.379
1.25.40.20 2.60.120.20 0.341 0.732
1.25.40.20 2.60.120.200 0.355 0.764
1.25.40.20 2.60.120.260 0.351 0.696
1.25.40.20 2.60.120.40 0.553 0.525
1.25.40.20 2.60.20.10 0.711 0.476
1.25.40.20 2.60.200.20 0.701 0.497
1.25.40.20 2.60.40.10 0.156 0.881
1.25.40.20 2.60.40.1180 0.433 0.670
1.25.40.20 2.60.40.150 0.561 0.496
1.25.40.20 2.60.40.30 0.198 0.833
1.25.40.20 2.60.40.420 0.429 0.740
1.25.40.20 2.70.98.10 0.691 0.424
1.25.40.20 3.10.20.10 0.778 0.407
1.25.40.20 3.10.20.120 0.712 0.411
1.25.40.20 3.10.20.30 0.785 0.696
1.25.40.20 3.10.20.90 0.707 0.654
1.25.40.20 3.10.450.10 0.752 0.377
1.25.40.20 3.10.450.30 0.847 0.393
1.25.40.20 3.10.450.40 0.677 0.463
1.25.40.20 3.10.450.50 0.590 0.548
1.25.40.20 3.10.50.10 0.788 0.545
1.25.40.20 3.10.50.40 0.654 0.486
1.25.40.20 3.20.20.100 0.931 0.661
1.25.40.20 3.20.20.120 0.971 0.730
1.25.40.20 3.20.20.140 0.936 0.717
1.25.40.20 3.20.20.150 0.935 0.642
1.25.40.20 3.20.20.30 0.914 0.559
1.25.40.20 3.20.20.60 0.947 0.721
1.25.40.20 3.20.20.70 0.893 0.886
1.25.40.20 3.20.20.80 0.834 0.887
1.25.40.20 3.30.1330.30 0.939 0.591
1.25.40.20 3.30.1370.10 0.767 0.434
1.25.40.20 3.30.1490.20 0.797 0.710
1.25.40.20 3.30.160.20 0.765 0.486
1.25.40.20 3.30.30.10 0.659 0.760
1.25.40.20 3.30.300.10 0.799 0.351
1.25.40.20 3.30.300.20 0.648 0.395
1.25.40.20 3.30.360.10 0.619 0.540
1.25.40.20 3.30.390.10 0.718 0.462
1.25.40.20 3.30.390.30 0.759 0.418
1.25.40.20 3.30.420.10 0.870 0.670
1.25.40.20 3.30.420.40 0.791 0.549
1.25.40.20 3.30.450.20 0.734 0.456
1.25.40.20 3.30.470.20 0.645 0.557
1.25.40.20 3.30.565.10 0.712 0.559
1.25.40.20 3.30.60.30 0.794 0.646
1.25.40.20 3.30.70.100 0.652 0.489
1.25.40.20 3.30.70.20 0.634 0.621
1.25.40.20 3.30.70.270 0.662 0.475
1.25.40.20 3.30.70.330 0.439 0.684
1.25.40.20 3.40.1190.10 0.965 0.606
1.25.40.20 3.40.1190.20 0.949 0.660
1.25.40.20 3.40.190.10 0.878 0.818
1.25.40.20 3.40.190.80 0.943 0.624
1.25.40.20 3.40.30.10 0.809 0.778
1.25.40.20 3.40.50.1000 0.932 0.741
1.25.40.20 3.40.50.1010 0.928 0.560
1.25.40.20 3.40.50.10190 0.917 0.652
1.25.40.20 3.40.50.1100 0.838 0.587
1.25.40.20 3.40.50.1220 0.955 0.759
1.25.40.20 3.40.50.1240 0.862 0.430
1.25.40.20 3.40.50.1370 0.938 0.632
1.25.40.20 3.40.50.1400 0.834 0.509
1.25.40.20 3.40.50.1460 0.838 0.480
1.25.40.20 3.40.50.150 0.761 0.805
1.25.40.20 3.40.50.1580 0.805 0.487
1.25.40.20 3.40.50.1820 0.750 0.849
1.25.40.20 3.40.50.1940 0.919 0.697
1.25.40.20 3.40.50.1980 0.851 0.707
1.25.40.20 3.40.50.20 0.820 0.565
1.25.40.20 3.40.50.200 0.927 0.551
1.25.40.20 3.40.50.2000 0.898 0.714
1.25.40.20 3.40.50.2020 0.781 0.670
1.25.40.20 3.40.50.2030 0.912 0.562
1.25.40.20 3.40.50.2300 0.864 0.814
1.25.40.20 3.40.50.2600 0.883 0.687
1.25.40.20 3.40.50.300 0.685 0.835
1.25.40.20 3.40.50.360 0.875 0.652
1.25.40.20 3.40.50.410 0.835 0.497
1.25.40.20 3.40.50.620 0.702 0.761
1.25.40.20 3.40.50.720 0.823 0.878
1.25.40.20 3.40.50.80 0.803 0.662
1.25.40.20 3.40.50.800 0.843 0.494
1.25.40.20 3.40.50.880 0.822 0.678
1.25.40.20 3.40.50.920 0.859 0.460
1.25.40.20 3.40.50.9600 0.950 0.587
1.25.40.20 3.40.50.970 0.797 0.710
1.25.40.20 3.40.50.980 0.962 0.675
1.25.40.20 3.40.630.10 0.808 0.584
1.25.40.20 3.40.630.30 0.686 0.669
1.25.40.20 3.90.190.10 0.897 0.663
1.25.40.20 3.90.190.20 0.867 0.531
1.50.10.10 1.50.10.10 1.000 1.000
1.50.10.10 1.50.10.20 0.986 0.989
1.50.10.10 2.120.10.10 0.679 0.619
1.50.10.10 2.120.10.30 0.749 0.538
1.50.10.10 2.130.10.10 0.540 0.702
1.50.10.10 2.160.10.10 0.587 0.704
1.50.10.10 2.160.20.10 0.608 0.781
1.50.10.10 2.20.25.10 0.604 0.541
1.50.10.10 2.30.30.100 0.510 0.684
1.50.10.10 2.30.30.40 0.387 0.740
1.50.10.10 2.30.30.70 0.696 0.483
1.50.10.10 2.40.10.10 0.371 0.850
1.50.10.10 2.40.128.20 0.446 0.765
1.50.10.10 2.40.30.10 0.401 0.741
1.50.10.10 2.40.40.20 0.681 0.613
1.50.10.10 2.40.50.100 0.456 0.604
1.50.10.10 2.40.50.110 0.580 0.590
1.50.10.10 2.40.50.140 0.323 0.742
1.50.10.10 2.40.50.40 0.491 0.732
1.50.10.10 2.60.120.10 0.418 0.769
1.50.10.10 2.60.120.180 0.721 0.491
1.50.10.10 2.60.120.20 0.421 0.808
1.50.10.10 2.60.120.200 0.390 0.820
1.50.10.10 2.60.120.260 0.392 0.764
1.50.10.10 2.60.120.40 0.554 0.618
1.50.10.10 2.60.20.10 0.657 0.551
1.50.10.10 2.60.200.20 0.674 0.611
1.50.10.10 2.60.40.10 0.152 0.895
1.50.10.10 2.60.40.1180 0.361 0.700
1.50.10.10 2.60.40.150 0.565 0.596
1.50.10.10 2.60.40.30 0.192 0.862
1.50.10.10 2.60.40.420 0.464 0.786
1.50.10.10 2.70.98.10 0.716 0.576
1.50.10.10 3.10.20.10 0.720 0.511
1.50.10.10 3.10.20.120 0.786 0.638
1.50.10.10 3.10.20.30 0.639 0.752
1.50.10.10 3.10.20.90 0.632 0.752
1.50.10.10 3.10.450.10 0.750 0.553
1.50.10.10 3.10.450.30 0.822 0.563
1.50.10.10 3.10.450.40 0.686 0.602
1.50.10.10 3.10.450.50 0.688 0.729
1.50.10.10 3.10.50.10 0.712 0.613
1.50.10.10 3.10.50.40 0.668 0.631
1.50.10.10 3.20.20.100 0.969 0.900
1.50.10.10 3.20.20.120 0.933 0.867
1.50.10.10 3.20.20.140 0.953 0.896
1.50.10.10 3.20.20.150 0.971 0.886
1.50.10.10 3.20.20.30 0.969 0.866
1.50.10.10 3.20.20.60 0.950 0.896
1.50.10.10 3.20.20.70 0.902 0.939
1.50.10.10 3.20.20.80 0.910 0.954
1.50.10.10 3.30.1330.30 0.902 0.817
1.50.10.10 3.30.1370.10 0.748 0.636
1.50.10.10 3.30.1490.20 0.631 0.732
1.50.10.10 3.30.160.20 0.701 0.590
1.50.10.10 3.30.30.10 0.475 0.711
1.50.10.10 3.30.300.10 0.871 0.744
1.50.10.10 3.30.300.20 0.706 0.630
1.50.10.10 3.30.360.10 0.697 0.684
1.50.10.10 3.30.390.10 0.787 0.736
1.50.10.10 3.30.390.30 0.798 0.624
1.50.10.10 3.30.420.10 0.918 0.863
1.50.10.10 3.30.420.40 0.812 0.732
1.50.10.10 3.30.450.20 0.728 0.614
1.50.10.10 3.30.470.20 0.729 0.712
1.50.10.10 3.30.565.10 0.827 0.782
1.50.10.10 3.30.60.30 0.673 0.570
1.50.10.10 3.30.70.100 0.646 0.670
1.50.10.10 3.30.70.20 0.614 0.772
1.50.10.10 3.30.70.270 0.712 0.660
1.50.10.10 3.30.70.330 0.468 0.751
1.50.10.10 3.40.1190.10 0.953 0.820
1.50.10.10 3.40.1190.20 0.979 0.901
1.50.10.10 3.40.190.10 0.806 0.880
1.50.10.10 3.40.190.80 0.874 0.733
1.50.10.10 3.40.30.10 0.656 0.805
1.50.10.10 3.40.50.1000 0.866 0.853
1.50.10.10 3.40.50.1010 0.947 0.810
1.50.10.10 3.40.50.10190 0.847 0.769
1.50.10.10 3.40.50.1100 0.827 0.756
1.50.10.10 3.40.50.1220 0.864 0.837
1.50.10.10 3.40.50.1240 0.949 0.819
1.50.10.10 3.40.50.1370 0.877 0.745
1.50.10.10 3.40.50.1400 0.853 0.747
1.50.10.10 3.40.50.1460 0.856 0.712
1.50.10.10 3.40.50.150 0.797 0.884
1.50.10.10 3.40.50.1580 0.894 0.756
1.50.10.10 3.40.50.1820 0.905 0.930
1.50.10.10 3.40.50.1940 0.918 0.854
1.50.10.10 3.40.50.1980 0.786 0.799
1.50.10.10 3.40.50.20 0.731 0.629
1.50.10.10 3.40.50.200 0.966 0.853
1.50.10.10 3.40.50.2000 0.883 0.841
1.50.10.10 3.40.50.2020 0.802 0.810
1.50.10.10 3.40.50.2030 0.895 0.745
1.50.10.10 3.40.50.2300 0.721 0.865
1.50.10.10 3.40.50.2600 0.795 0.783
1.50.10.10 3.40.50.300 0.761 0.869
1.50.10.10 3.40.50.360 0.849 0.804
1.50.10.10 3.40.50.410 0.889 0.768
1.50.10.10 3.40.50.620 0.792 0.855
1.50.10.10 3.40.50.720 0.732 0.898
1.50.10.10 3.40.50.80 0.767 0.794
1.50.10.10 3.40.50.800 0.808 0.656
1.50.10.10 3.40.50.880 0.852 0.817
1.50.10.10 3.40.50.920 0.883 0.714
1.50.10.10 3.40.50.9600 0.972 0.885
1.50.10.10 3.40.50.970 0.820 0.849
1.50.10.10 3.40.50.980 0.907 0.800
1.50.10.10 3.40.630.10 0.951 0.875
1.50.10.10 3.40.630.30 0.766 0.808
1.50.10.10 3.90.190.10 0.936 0.854
1.50.10.10 3.90.190.20 0.826 0.683
1.50.10.20 1.50.10.20 0.988 0.988
1.50.10.20 2.120.10.10 0.568 0.600
1.50.10.20 2.120.10.30 0.655 0.491
1.50.10.20 2.130.10.10 0.435 0.706
1.50.10.20 2.160.10.10 0.527 0.737
1.50.10.20 2.160.20.10 0.531 0.758
1.50.10.20 2.20.25.10 0.514 0.519
1.50.10.20 2.30.30.100 0.424 0.662
1.50.10.20 2.30.30.40 0.332 0.735
1.50.10.20 2.30.30.70 0.625 0.469
1.50.10.20 2.40.10.10 0.298 0.855
1.50.10.20 2.40.128.20 0.351 0.774
1.50.10.20 2.40.30.10 0.320 0.750
1.50.10.20 2.40.40.20 0.599 0.605
1.50.10.20 2.40.50.100 0.386 0.611
1.50.10.20 2.40.50.110 0.494 0.593
1.50.10.20 2.40.50.140 0.269 0.748
1.50.10.20 2.40.50.40 0.453 0.742
1.50.10.20 2.60.120.10 0.325 0.775
1.50.10.20 2.60.120.180 0.625 0.476
1.50.10.20 2.60.120.20 0.319 0.819
1.50.10.20 2.60.120.200 0.293 0.832
1.50.10.20 2.60.120.260 0.296 0.777
1.50.10.20 2.60.120.40 0.451 0.623
1.50.10.20 2.60.20.10 0.580 0.560
1.50.10.20 2.60.200.20 0.590 0.600
1.50.10.20 2.60.40.10 0.113 0.903
1.50.10.20 2.60.40.1180 0.292 0.714
1.50.10.20 2.60.40.150 0.463 0.603
1.50.10.20 2.60.40.30 0.139 0.879
1.50.10.20 2.60.40.420 0.369 0.802
1.50.10.20 2.70.98.10 0.607 0.532
1.50.10.20 3.10.20.10 0.662 0.477
1.50.10.20 3.10.20.120 0.694 0.597
1.50.10.20 3.10.20.30 0.590 0.741
1.50.10.20 3.10.20.90 0.578 0.735
1.50.10.20 3.10.450.10 0.669 0.494
1.50.10.20 3.10.450.30 0.749 0.502
1.50.10.20 3.10.450.40 0.598 0.586
1.50.10.20 3.10.450.50 0.580 0.701
1.50.10.20 3.10.50.10 0.645 0.572
1.50.10.20 3.10.50.40 0.587 0.603
1.50.10.20 3.20.20.100 0.950 0.863
1.50.10.20 3.20.20.120 0.920 0.843
1.50.10.20 3.20.20.140 0.923 0.863
1.50.10.20 3.20.20.150 0.940 0.829
1.50.10.20 3.20.20.30 0.934 0.799
1.50.10.20 3.20.20.60 0.937 0.873
1.50.10.20 3.20.20.70 0.876 0.932
1.50.10.20 3.20.20.80 0.857 0.944
1.50.10.20 3.30.1330.30 0.860 0.731
1.50.10.20 3.30.1370.10 0.689 0.604
1.50.10.20 3.30.1490.20 0.607 0.738
1.50.10.20 3.30.160.20 0.645 0.582
1.50.10.20 3.30.30.10 0.438 0.721
1.50.10.20 3.30.300.10 0.809 0.629
1.50.10.20 3.30.300.20 0.639 0.581
1.50.10.20 3.30.360.10 0.583 0.659
1.50.10.20 3.30.390.10 0.707 0.677
1.50.10.20 3.30.390.30 0.707 0.568
1.50.10.20 3.30.420.10 0.886 0.828
1.50.10.20 3.30.420.40 0.752 0.698
1.50.10.20 3.30.450.20 0.637 0.573
1.50.10.20 3.30.470.20 0.615 0.678
1.50.10.20 3.30.565.10 0.701 0.716
1.50.10.20 3.30.60.30 0.629 0.587
1.50.10.20 3.30.70.100 0.571 0.639
1.50.10.20 3.30.70.20 0.543 0.729
1.50.10.20 3.30.70.270 0.643 0.607
1.50.10.20 3.30.70.330 0.399 0.761
1.50.10.20 3.40.1190.10 0.934 0.780
1.50.10.20 3.40.1190.20 0.949 0.844
1.50.10.20 3.40.190.10 0.796 0.870
1.50.10.20 3.40.190.80 0.825 0.694
1.50.10.20 3.40.30.10 0.641 0.803
1.50.10.20 3.40.50.1000 0.849 0.841
1.50.10.20 3.40.50.1010 0.920 0.764
1.50.10.20 3.40.50.10190 0.816 0.751
1.50.10.20 3.40.50.1100 0.796 0.734
1.50.10.20 3.40.50.1220 0.850 0.833
1.50.10.20 3.40.50.1240 0.888 0.709
1.50.10.20 3.40.50.1370 0.846 0.728
1.50.10.20 3.40.50.1400 0.814 0.722
1.50.10.20 3.40.50.1460 0.785 0.659
1.50.10.20 3.40.50.150 0.729 0.878
1.50.10.20 3.40.50.1580 0.816 0.705
1.50.10.20 3.40.50.1820 0.830 0.918
1.50.10.20 3.40.50.1940 0.896 0.833
1.50.10.20 3.40.50.1980 0.770 0.791
1.50.10.20 3.40.50.20 0.694 0.614
1.50.10.20 3.40.50.200 0.920 0.763
1.50.10.20 3.40.50.2000 0.862 0.826
1.50.10.20 3.40.50.2020 0.724 0.792
1.50.10.20 3.40.50.2030 0.863 0.716
1.50.10.20 3.40.50.2300 0.708 0.869
1.50.10.20 3.40.50.2600 0.754 0.769
1.50.10.20 3.40.50.300 0.722 0.866
1.50.10.20 3.40.50.360 0.804 0.787
1.50.10.20 3.40.50.410 0.826 0.726
1.50.10.20 3.40.50.620 0.751 0.846
1.50.10.20 3.40.50.720 0.722 0.898
1.50.10.20 3.40.50.80 0.708 0.782
1.50.10.20 3.40.50.800 0.738 0.624
1.50.10.20 3.40.50.880 0.771 0.790
1.50.10.20 3.40.50.920 0.830 0.675
1.50.10.20 3.40.50.9600 0.961 0.840
1.50.10.20 3.40.50.970 0.762 0.830
1.50.10.20 3.40.50.980 0.889 0.785
1.50.10.20 3.40.630.10 0.872 0.802
1.50.10.20 3.40.630.30 0.660 0.783
1.50.10.20 3.90.190.10 0.889 0.812
1.50.10.20 3.90.190.20 0.776 0.664
2.120.10.10 2.120.10.10 1.000 1.000
2.120.10.10 2.120.10.30 0.981 0.988
2.120.10.10 2.130.10.10 0.967 0.995
2.120.10.10 2.160.10.10 0.539 0.640
2.120.10.10 2.160.20.10 0.719 0.902
2.120.10.10 2.20.25.10 0.679 0.806
2.120.10.10 2.30.30.100 0.603 0.839
2.120.10.10 2.30.30.40 0.497 0.803
2.120.10.10 2.30.30.70 0.710 0.627
2.120.10.10 2.40.10.10 0.779 0.910
2.120.10.10 2.40.128.20 0.974 0.976
2.120.10.10 2.40.30.10 0.813 0.903
2.120.10.10 2.40.40.20 0.730 0.707
2.120.10.10 2.40.50.100 0.681 0.765
2.120.10.10 2.40.50.110 0.799 0.828
2.120.10.10 2.40.50.140 0.716 0.816
2.120.10.10 2.40.50.40 0.581 0.823
2.120.10.10 2.60.120.10 0.900 0.938
2.120.10.10 2.60.120.180 0.995 0.983
2.120.10.10 2.60.120.20 0.963 0.985
2.120.10.10 2.60.120.200 0.981 0.983
2.120.10.10 2.60.120.260 0.950 0.955
2.120.10.10 2.60.120.40 0.962 0.957
2.120.10.10 2.60.20.10 0.775 0.815
2.120.10.10 2.60.200.20 0.893 0.929
2.120.10.10 2.60.40.10 0.858 0.943
2.120.10.10 2.60.40.1180 0.711 0.874
2.120.10.10 2.60.40.150 0.970 0.970
2.120.10.10 2.60.40.30 0.844 0.973
2.120.10.10 2.60.40.420 0.907 0.925
2.120.10.10 2.70.98.10 0.995 0.986
2.120.10.10 3.10.20.10 0.727 0.574
2.120.10.10 3.10.20.120 0.866 0.815
2.120.10.10 3.10.20.30 0.547 0.687
2.120.10.10 3.10.20.90 0.562 0.702
2.120.10.10 3.10.450.10 0.887 0.848
2.120.10.10 3.10.450.30 0.852 0.688
2.120.10.10 3.10.450.40 0.891 0.899
2.120.10.10 3.10.450.50 0.908 0.942
2.120.10.10 3.10.50.10 0.735 0.745
2.120.10.10 3.10.50.40 0.780 0.726
2.120.10.10 3.20.20.100 0.719 0.653
2.120.10.10 3.20.20.120 0.679 0.631
2.120.10.10 3.20.20.140 0.674 0.707
2.120.10.10 3.20.20.150 0.767 0.655
2.120.10.10 3.20.20.30 0.789 0.618
2.120.10.10 3.20.20.60 0.655 0.663
2.120.10.10 3.20.20.70 0.515 0.892
2.120.10.10 3.20.20.80 0.587 0.915
2.120.10.10 3.30.1330.30 0.760 0.559
2.120.10.10 3.30.1370.10 0.751 0.702
2.120.10.10 3.30.1490.20 0.537 0.591
2.120.10.10 3.30.160.20 0.746 0.777
2.120.10.10 3.30.30.10 0.442 0.632
2.120.10.10 3.30.300.10 0.806 0.606
2.120.10.10 3.30.300.20 0.654 0.581
2.120.10.10 3.30.360.10 0.866 0.829
2.120.10.10 3.30.390.10 0.803 0.778
2.120.10.10 3.30.390.30 0.903 0.831
2.120.10.10 3.30.420.10 0.691 0.733
2.120.10.10 3.30.420.40 0.749 0.696
2.120.10.10 3.30.450.20 0.891 0.863
2.120.10.10 3.30.470.20 0.894 0.853
2.120.10.10 3.30.565.10 0.894 0.880
2.120.10.10 3.30.60.30 0.624 0.410
2.120.10.10 3.30.70.100 0.682 0.738
2.120.10.10 3.30.70.20 0.574 0.713
2.120.10.10 3.30.70.270 0.615 0.566
2.120.10.10 3.30.70.330 0.707 0.850
2.120.10.10 3.40.1190.10 0.783 0.550
2.120.10.10 3.40.1190.20 0.728 0.650
2.120.10.10 3.40.190.10 0.502 0.818
2.120.10.10 3.40.190.80 0.774 0.625
2.120.10.10 3.40.30.10 0.558 0.782
2.120.10.10 3.40.50.1000 0.594 0.676
2.120.10.10 3.40.50.1010 0.739 0.545
2.120.10.10 3.40.50.10190 0.670 0.490
2.120.10.10 3.40.50.1100 0.624 0.580
2.120.10.10 3.40.50.1220 0.642 0.693
2.120.10.10 3.40.50.1240 0.854 0.654
2.120.10.10 3.40.50.1370 0.737 0.561
2.120.10.10 3.40.50.1400 0.712 0.580
2.120.10.10 3.40.50.1460 0.827 0.698
2.120.10.10 3.40.50.150 0.653 0.866
2.120.10.10 3.40.50.1580 0.858 0.743
2.120.10.10 3.40.50.1820 0.651 0.899
2.120.10.10 3.40.50.1940 0.629 0.669
2.120.10.10 3.40.50.1980 0.526 0.680
2.120.10.10 3.40.50.20 0.636 0.524
2.120.10.10 3.40.50.200 0.837 0.652
2.120.10.10 3.40.50.2000 0.593 0.693
2.120.10.10 3.40.50.2020 0.694 0.775
2.120.10.10 3.40.50.2030 0.752 0.555
2.120.10.10 3.40.50.2300 0.479 0.795
2.120.10.10 3.40.50.2600 0.617 0.655
2.120.10.10 3.40.50.300 0.497 0.853
2.120.10.10 3.40.50.360 0.682 0.686
2.120.10.10 3.40.50.410 0.802 0.693
2.120.10.10 3.40.50.620 0.521 0.802
2.120.10.10 3.40.50.720 0.432 0.881
2.120.10.10 3.40.50.80 0.638 0.727
2.120.10.10 3.40.50.800 0.786 0.664
2.120.10.10 3.40.50.880 0.754 0.786
2.120.10.10 3.40.50.920 0.783 0.598
2.120.10.10 3.40.50.9600 0.735 0.511
2.120.10.10 3.40.50.970 0.645 0.785
2.120.10.10 3.40.50.980 0.733 0.601
2.120.10.10 3.40.630.10 0.790 0.756
2.120.10.10 3.40.630.30 0.830 0.855
2.120.10.10 3.90.190.10 0.718 0.718
2.120.10.10 3.90.190.20 0.760 0.615
2.120.10.30 2.120.10.30 0.979 0.979
2.120.10.30 2.130.10.10 0.983 0.996
2.120.10.30 2.160.10.10 0.439 0.738
2.120.10.30 2.160.20.10 0.577 0.870
2.120.10.30 2.20.25.10 0.652 0.867
2.120.10.30 2.30.30.100 0.660 0.931
2.120.10.30 2.30.30.40 0.528 0.855
2.120.10.30 2.30.30.70 0.652 0.726
2.120.10.30 2.40.10.10 0.838 0.914
2.120.10.30 2.40.128.20 0.968 0.965
2.120.10.30 2.40.30.10 0.796 0.903
2.120.10.30 2.40.40.20 0.669 0.736
2.120.10.30 2.40.50.100 0.717 0.798
2.120.10.30 2.40.50.110 0.805 0.848
2.120.10.30 2.40.50.140 0.729 0.815
2.120.10.30 2.40.50.40 0.631 0.890
2.120.10.30 2.60.120.10 0.891 0.930
2.120.10.30 2.60.120.180 0.972 0.927
2.120.10.30 2.60.120.20 0.851 0.958
2.120.10.30 2.60.120.200 0.972 0.974
2.120.10.30 2.60.120.260 0.887 0.937
2.120.10.30 2.60.120.40 0.928 0.936
2.120.10.30 2.60.20.10 0.775 0.885
2.120.10.30 2.60.200.20 0.912 0.944
2.120.10.30 2.60.40.10 0.868 0.943
2.120.10.30 2.60.40.1180 0.792 0.899
2.120.10.30 2.60.40.150 0.895 0.933
2.120.10.30 2.60.40.30 0.818 0.972
2.120.10.30 2.60.40.420 0.884 0.911
2.120.10.30 2.70.98.10 0.967 0.935
2.120.10.30 3.10.20.10 0.663 0.570
2.120.10.30 3.10.20.120 0.781 0.769
2.120.10.30 3.10.20.30 0.534 0.753
2.120.10.30 3.10.20.90 0.552 0.755
2.120.10.30 3.10.450.10 0.856 0.847
2.120.10.30 3.10.450.30 0.837 0.738
2.120.10.30 3.10.450.40 0.842 0.868
2.120.10.30 3.10.450.50 0.820 0.884
2.120.10.30 3.10.50.10 0.769 0.904
2.120.10.30 3.10.50.40 0.760 0.733
2.120.10.30 3.20.20.100 0.618 0.691
2.120.10.30 3.20.20.120 0.602 0.696
2.120.10.30 3.20.20.140 0.573 0.743
2.120.10.30 3.20.20.150 0.664 0.669
2.120.10.30 3.20.20.30 0.676 0.622
2.120.10.30 3.20.20.60 0.546 0.707
2.120.10.30 3.20.20.70 0.469 0.910
2.120.10.30 3.20.20.80 0.526 0.929
2.120.10.30 3.30.1330.30 0.708 0.630
2.120.10.30 3.30.1370.10 0.709 0.757
2.120.10.30 3.30.1490.20 0.495 0.701
2.120.10.30 3.30.160.20 0.710 0.834
2.120.10.30 3.30.30.10 0.410 0.745
2.120.10.30 3.30.300.10 0.745 0.629
2.120.10.30 3.30.300.20 0.557 0.598
2.120.10.30 3.30.360.10 0.788 0.789
2.120.10.30 3.30.390.10 0.700 0.750
2.120.10.30 3.30.390.30 0.884 0.815
2.120.10.30 3.30.420.10 0.613 0.764
2.120.10.30 3.30.420.40 0.715 0.732
2.120.10.30 3.30.450.20 0.889 0.864
2.120.10.30 3.30.470.20 0.869 0.830
2.120.10.30 3.30.565.10 0.848 0.854
2.120.10.30 3.30.60.30 0.529 0.507
2.120.10.30 3.30.70.100 0.686 0.837
2.120.10.30 3.30.70.20 0.586 0.792
2.120.10.30 3.30.70.270 0.574 0.596
2.120.10.30 3.30.70.330 0.691 0.856
2.120.10.30 3.40.1190.10 0.706 0.599
2.120.10.30 3.40.1190.20 0.646 0.699
2.120.10.30 3.40.190.10 0.519 0.847
2.120.10.30 3.40.190.80 0.725 0.683
2.120.10.30 3.40.30.10 0.565 0.801
2.120.10.30 3.40.50.1000 0.507 0.737
2.120.10.30 3.40.50.1010 0.635 0.585
2.120.10.30 3.40.50.10190 0.558 0.561
2.120.10.30 3.40.50.1100 0.511 0.620
2.120.10.30 3.40.50.1220 0.551 0.738
2.120.10.30 3.40.50.1240 0.765 0.650
2.120.10.30 3.40.50.1370 0.623 0.588
2.120.10.30 3.40.50.1400 0.580 0.589
2.120.10.30 3.40.50.1460 0.702 0.667
2.120.10.30 3.40.50.150 0.584 0.881
2.120.10.30 3.40.50.1580 0.763 0.743
2.120.10.30 3.40.50.1820 0.579 0.911
2.120.10.30 3.40.50.1940 0.517 0.713
2.120.10.30 3.40.50.1980 0.450 0.724
2.120.10.30 3.40.50.20 0.545 0.554
2.120.10.30 3.40.50.200 0.745 0.652
2.120.10.30 3.40.50.2000 0.490 0.731
2.120.10.30 3.40.50.2020 0.597 0.795
2.120.10.30 3.40.50.2030 0.639 0.570
2.120.10.30 3.40.50.2300 0.407 0.834
2.120.10.30 3.40.50.2600 0.522 0.701
2.120.10.30 3.40.50.300 0.430 0.860
2.120.10.30 3.40.50.360 0.567 0.712
2.120.10.30 3.40.50.410 0.680 0.681
2.120.10.30 3.40.50.620 0.431 0.820
2.120.10.30 3.40.50.720 0.390 0.891
2.120.10.30 3.40.50.80 0.525 0.756
2.120.10.30 3.40.50.800 0.731 0.711
2.120.10.30 3.40.50.880 0.703 0.812
2.120.10.30 3.40.50.920 0.663 0.593
2.120.10.30 3.40.50.9600 0.623 0.564
2.120.10.30 3.40.50.970 0.522 0.799
2.120.10.30 3.40.50.980 0.647 0.650
2.120.10.30 3.40.630.10 0.698 0.774
2.120.10.30 3.40.630.30 0.791 0.857
2.120.10.30 3.90.190.10 0.643 0.755
2.120.10.30 3.90.190.20 0.643 0.616
2.130.10.10 2.130.10.10 0.996 0.996
2.130.10.10 2.160.10.10 0.674 0.594
2.130.10.10 2.160.20.10 0.736 0.769
2.130.10.10 2.20.25.10 0.818 0.851
2.130.10.10 2.30.30.100 0.809 0.905
2.130.10.10 2.30.30.40 0.638 0.807
2.130.10.10 2.30.30.70 0.829 0.697
2.130.10.10 2.40.10.10 0.862 0.902
2.130.10.10 2.40.128.20 0.980 0.948
2.130.10.10 2.40.30.10 0.846 0.863
2.130.10.10 2.40.40.20 0.789 0.579
2.130.10.10 2.40.50.100 0.823 0.794
2.130.10.10 2.40.50.110 0.888 0.821
2.130.10.10 2.40.50.140 0.769 0.806
2.130.10.10 2.40.50.40 0.768 0.865
2.130.10.10 2.60.120.10 0.929 0.909
2.130.10.10 2.60.120.180 0.989 0.903
2.130.10.10 2.60.120.20 0.874 0.911
2.130.10.10 2.60.120.200 0.976 0.956
2.130.10.10 2.60.120.260 0.916 0.905
2.130.10.10 2.60.120.40 0.963 0.901
2.130.10.10 2.60.20.10 0.890 0.831
2.130.10.10 2.60.200.20 0.946 0.902
2.130.10.10 2.60.40.10 0.913 0.940
2.130.10.10 2.60.40.1180 0.880 0.905
2.130.10.10 2.60.40.150 0.945 0.893
2.130.10.10 2.60.40.30 0.896 0.962
2.130.10.10 2.60.40.420 0.907 0.881
2.130.10.10 2.70.98.10 0.984 0.902
2.130.10.10 3.10.20.10 0.828 0.551
2.130.10.10 3.10.20.120 0.871 0.604
2.130.10.10 3.10.20.30 0.666 0.616
2.130.10.10 3.10.20.90 0.666 0.633
2.130.10.10 3.10.450.10 0.939 0.810
2.130.10.10 3.10.450.30 0.919 0.637
2.130.10.10 3.10.450.40 0.924 0.813
2.130.10.10 3.10.450.50 0.881 0.794
2.130.10.10 3.10.50.10 0.882 0.850
2.130.10.10 3.10.50.40 0.843 0.664
2.130.10.10 3.20.20.100 0.788 0.508
2.130.10.10 3.20.20.120 0.777 0.517
2.130.10.10 3.20.20.140 0.737 0.564
2.130.10.10 3.20.20.150 0.823 0.509
2.130.10.10 3.20.20.30 0.838 0.458
2.130.10.10 3.20.20.60 0.730 0.517
2.130.10.10 3.20.20.70 0.530 0.833
2.130.10.10 3.20.20.80 0.577 0.853
2.130.10.10 3.30.1330.30 0.852 0.471
2.130.10.10 3.30.1370.10 0.850 0.647
2.130.10.10 3.30.1490.20 0.676 0.537
2.130.10.10 3.30.160.20 0.853 0.762
2.130.10.10 3.30.30.10 0.600 0.628
2.130.10.10 3.30.300.10 0.866 0.479
2.130.10.10 3.30.300.20 0.732 0.460
2.130.10.10 3.30.360.10 0.859 0.708
2.130.10.10 3.30.390.10 0.821 0.573
2.130.10.10 3.30.390.30 0.938 0.732
2.130.10.10 3.30.420.10 0.731 0.609
2.130.10.10 3.30.420.40 0.815 0.597
2.130.10.10 3.30.450.20 0.941 0.825
2.130.10.10 3.30.470.20 0.906 0.760
2.130.10.10 3.30.565.10 0.902 0.741
2.130.10.10 3.30.60.30 0.759 0.433
2.130.10.10 3.30.70.100 0.829 0.770
2.130.10.10 3.30.70.20 0.714 0.690
2.130.10.10 3.30.70.270 0.716 0.519
2.130.10.10 3.30.70.330 0.771 0.806
2.130.10.10 3.40.1190.10 0.854 0.428
2.130.10.10 3.40.1190.20 0.795 0.511
2.130.10.10 3.40.190.10 0.584 0.765
2.130.10.10 3.40.190.80 0.855 0.529
2.130.10.10 3.40.30.10 0.621 0.743
2.130.10.10 3.40.50.1000 0.683 0.547
2.130.10.10 3.40.50.1010 0.806 0.410
2.130.10.10 3.40.50.10190 0.770 0.375
2.130.10.10 3.40.50.1100 0.703 0.448
2.130.10.10 3.40.50.1220 0.727 0.562
2.130.10.10 3.40.50.1240 0.874 0.482
2.130.10.10 3.40.50.1370 0.814 0.426
2.130.10.10 3.40.50.1400 0.778 0.415
2.130.10.10 3.40.50.1460 0.846 0.513
2.130.10.10 3.40.50.150 0.656 0.791
2.130.10.10 3.40.50.1580 0.863 0.581
2.130.10.10 3.40.50.1820 0.621 0.835
2.130.10.10 3.40.50.1940 0.695 0.523
2.130.10.10 3.40.50.1980 0.606 0.579
2.130.10.10 3.40.50.20 0.723 0.432
2.130.10.10 3.40.50.200 0.868 0.493
2.130.10.10 3.40.50.2000 0.657 0.563
2.130.10.10 3.40.50.2020 0.723 0.651
2.130.10.10 3.40.50.2030 0.820 0.412
2.130.10.10 3.40.50.2300 0.545 0.695
2.130.10.10 3.40.50.2600 0.703 0.534
2.130.10.10 3.40.50.300 0.465 0.819
2.130.10.10 3.40.50.360 0.744 0.532
2.130.10.10 3.40.50.410 0.835 0.525
2.130.10.10 3.40.50.620 0.527 0.720
2.130.10.10 3.40.50.720 0.431 0.849
2.130.10.10 3.40.50.80 0.710 0.590
2.130.10.10 3.40.50.800 0.863 0.565
2.130.10.10 3.40.50.880 0.783 0.677
2.130.10.10 3.40.50.920 0.832 0.427
2.130.10.10 3.40.50.9600 0.809 0.370
2.130.10.10 3.40.50.970 0.661 0.649
2.130.10.10 3.40.50.980 0.816 0.476
2.130.10.10 3.40.630.10 0.802 0.603
2.130.10.10 3.40.630.30 0.830 0.748
2.130.10.10 3.90.190.10 0.771 0.589
2.130.10.10 3.90.190.20 0.827 0.466
2.160.10.10 2.160.10.10 0.965 0.965
2.160.10.10 2.160.20.10 0.872 0.766
2.160.10.10 2.20.25.10 0.540 0.462
2.160.10.10 2.30.30.100 0.589 0.650
2.160.10.10 2.30.30.40 0.497 0.697
2.160.10.10 2.30.30.70 0.758 0.434
2.160.10.10 2.40.10.10 0.509 0.840
2.160.10.10 2.40.128.20 0.441 0.738
2.160.10.10 2.40.30.10 0.495 0.727
2.160.10.10 2.40.40.20 0.768 0.536
2.160.10.10 2.40.50.100 0.582 0.591
2.160.10.10 2.40.50.110 0.629 0.547
2.160.10.10 2.40.50.140 0.456 0.733
2.160.10.10 2.40.50.40 0.719 0.715
2.160.10.10 2.60.120.10 0.445 0.746
2.160.10.10 2.60.120.180 0.700 0.436
2.160.10.10 2.60.120.20 0.424 0.787
2.160.10.10 2.60.120.200 0.454 0.809
2.160.10.10 2.60.120.260 0.397 0.749
2.160.10.10 2.60.120.40 0.573 0.599
2.160.10.10 2.60.20.10 0.745 0.524
2.160.10.10 2.60.200.20 0.695 0.529
2.160.10.10 2.60.40.10 0.313 0.898
2.160.10.10 2.60.40.1180 0.496 0.706
2.160.10.10 2.60.40.150 0.539 0.570
2.160.10.10 2.60.40.30 0.238 0.868
2.160.10.10 2.60.40.420 0.613 0.780
2.160.10.10 2.70.98.10 0.679 0.477
2.160.10.10 3.10.20.10 0.737 0.349
2.160.10.10 3.10.20.120 0.755 0.473
2.160.10.10 3.10.20.30 0.834 0.668
2.160.10.10 3.10.20.90 0.818 0.667
2.160.10.10 3.10.450.10 0.699 0.380
2.160.10.10 3.10.450.30 0.861 0.409
2.160.10.10 3.10.450.40 0.624 0.485
2.160.10.10 3.10.450.50 0.575 0.599
2.160.10.10 3.10.50.10 0.686 0.440
2.160.10.10 3.10.50.40 0.603 0.496
2.160.10.10 3.20.20.100 0.875 0.539
2.160.10.10 3.20.20.120 0.935 0.598
2.160.10.10 3.20.20.140 0.896 0.621
2.160.10.10 3.20.20.150 0.882 0.506
2.160.10.10 3.20.20.30 0.851 0.437
2.160.10.10 3.20.20.60 0.871 0.593
2.160.10.10 3.20.20.70 0.865 0.868
2.160.10.10 3.20.20.80 0.792 0.873
2.160.10.10 3.30.1330.30 0.807 0.424
2.160.10.10 3.30.1370.10 0.662 0.428
2.160.10.10 3.30.1490.20 0.776 0.616
2.160.10.10 3.30.160.20 0.630 0.396
2.160.10.10 3.30.30.10 0.621 0.648
2.160.10.10 3.30.300.10 0.764 0.370
2.160.10.10 3.30.300.20 0.631 0.437
2.160.10.10 3.30.360.10 0.636 0.580
2.160.10.10 3.30.390.10 0.673 0.503
2.160.10.10 3.30.390.30 0.736 0.438
2.160.10.10 3.30.420.10 0.820 0.635
2.160.10.10 3.30.420.40 0.833 0.559
2.160.10.10 3.30.450.20 0.694 0.470
2.160.10.10 3.30.470.20 0.616 0.582
2.160.10.10 3.30.565.10 0.661 0.584
2.160.10.10 3.30.60.30 0.745 0.428
2.160.10.10 3.30.70.100 0.596 0.522
2.160.10.10 3.30.70.20 0.641 0.624
2.160.10.10 3.30.70.270 0.661 0.474
2.160.10.10 3.30.70.330 0.439 0.715
2.160.10.10 3.40.1190.10 0.933 0.453
2.160.10.10 3.40.1190.20 0.885 0.546
2.160.10.10 3.40.190.10 0.873 0.801
2.160.10.10 3.40.190.80 0.939 0.545
2.160.10.10 3.40.30.10 0.808 0.757
2.160.10.10 3.40.50.1000 0.903 0.655
2.160.10.10 3.40.50.1010 0.889 0.457
2.160.10.10 3.40.50.10190 0.925 0.554
2.160.10.10 3.40.50.1100 0.815 0.527
2.160.10.10 3.40.50.1220 0.930 0.654
2.160.10.10 3.40.50.1240 0.840 0.409
2.160.10.10 3.40.50.1370 0.960 0.563
2.160.10.10 3.40.50.1400 0.768 0.431
2.160.10.10 3.40.50.1460 0.889 0.487
2.160.10.10 3.40.50.150 0.875 0.815
2.160.10.10 3.40.50.1580 0.840 0.508
2.160.10.10 3.40.50.1820 0.727 0.849
2.160.10.10 3.40.50.1940 0.841 0.602
2.160.10.10 3.40.50.1980 0.895 0.675
2.160.10.10 3.40.50.20 0.879 0.530
2.160.10.10 3.40.50.200 0.898 0.454
2.160.10.10 3.40.50.2000 0.880 0.652
2.160.10.10 3.40.50.2020 0.896 0.688
2.160.10.10 3.40.50.2030 0.923 0.503
2.160.10.10 3.40.50.2300 0.874 0.779
2.160.10.10 3.40.50.2600 0.918 0.638
2.160.10.10 3.40.50.300 0.739 0.835
2.160.10.10 3.40.50.360 0.878 0.590
2.160.10.10 3.40.50.410 0.842 0.479
2.160.10.10 3.40.50.620 0.683 0.755
2.160.10.10 3.40.50.720 0.886 0.875
2.160.10.10 3.40.50.80 0.888 0.655
2.160.10.10 3.40.50.800 0.840 0.483
2.160.10.10 3.40.50.880 0.899 0.687
2.160.10.10 3.40.50.920 0.885 0.446
2.160.10.10 3.40.50.9600 0.881 0.440
2.160.10.10 3.40.50.970 0.792 0.683
2.160.10.10 3.40.50.980 0.938 0.552
2.160.10.10 3.40.630.10 0.774 0.581
2.160.10.10 3.40.630.30 0.756 0.698
2.160.10.10 3.90.190.10 0.901 0.624
2.160.10.10 3.90.190.20 0.905 0.501
2.160.20.10 2.160.20.10 0.997 0.997
2.160.20.10 2.20.25.10 0.652 0.439
2.160.20.10 2.30.30.100 0.544 0.527
2.160.20.10 2.30.30.40 0.402 0.622
2.160.20.10 2.30.30.70 0.730 0.280
2.160.20.10 2.40.10.10 0.491 0.827
2.160.20.10 2.40.128.20 0.693 0.780
2.160.20.10 2.40.30.10 0.559 0.720
2.160.20.10 2.40.40.20 0.744 0.515
2.160.20.10 2.40.50.100 0.551 0.546
2.160.20.10 2.40.50.110 0.684 0.537
2.160.20.10 2.40.50.140 0.511 0.728
2.160.20.10 2.40.50.40 0.624 0.669
2.160.20.10 2.60.120.10 0.623 0.763
2.160.20.10 2.60.120.180 0.876 0.590
2.160.20.10 2.60.120.20 0.719 0.829
2.160.20.10 2.60.120.200 0.677 0.833
2.160.20.10 2.60.120.260 0.642 0.783
2.160.20.10 2.60.120.40 0.735 0.663
2.160.20.10 2.60.20.10 0.721 0.470
2.160.20.10 2.60.200.20 0.760 0.541
2.160.20.10 2.60.40.10 0.442 0.899
2.160.20.10 2.60.40.1180 0.495 0.675
2.160.20.10 2.60.40.150 0.760 0.683
2.160.20.10 2.60.40.30 0.458 0.882
2.160.20.10 2.60.40.420 0.754 0.794
2.160.20.10 2.70.98.10 0.860 0.614
2.160.20.10 3.10.20.10 0.780 0.369
2.160.20.10 3.10.20.120 0.872 0.558
2.160.20.10 3.10.20.30 0.611 0.578
2.160.20.10 3.10.20.90 0.637 0.606
2.160.20.10 3.10.450.10 0.802 0.434
2.160.20.10 3.10.450.30 0.853 0.391
2.160.20.10 3.10.450.40 0.775 0.532
2.160.20.10 3.10.450.50 0.771 0.639
2.160.20.10 3.10.50.10 0.738 0.391
2.160.20.10 3.10.50.40 0.689 0.493
2.160.20.10 3.20.20.100 0.953 0.719
2.160.20.10 3.20.20.120 0.930 0.700
2.160.20.10 3.20.20.140 0.949 0.755
2.160.20.10 3.20.20.150 0.980 0.740
2.160.20.10 3.20.20.30 0.968 0.685
2.160.20.10 3.20.20.60 0.931 0.728
2.160.20.10 3.20.20.70 0.895 0.894
2.160.20.10 3.20.20.80 0.957 0.920
2.160.20.10 3.30.1330.30 0.859 0.447
2.160.20.10 3.30.1370.10 0.745 0.398
2.160.20.10 3.30.1490.20 0.582 0.448
2.160.20.10 3.30.160.20 0.727 0.369
2.160.20.10 3.30.30.10 0.483 0.492
2.160.20.10 3.30.300.10 0.823 0.368
2.160.20.10 3.30.300.20 0.720 0.432
2.160.20.10 3.30.360.10 0.825 0.635
2.160.20.10 3.30.390.10 0.778 0.498
2.160.20.10 3.30.390.30 0.825 0.462
2.160.20.10 3.30.420.10 0.856 0.674
2.160.20.10 3.30.420.40 0.818 0.564
2.160.20.10 3.30.450.20 0.772 0.476
2.160.20.10 3.30.470.20 0.788 0.616
2.160.20.10 3.30.565.10 0.886 0.665
2.160.20.10 3.30.60.30 0.683 0.261
2.160.20.10 3.30.70.100 0.645 0.462
2.160.20.10 3.30.70.20 0.574 0.555
2.160.20.10 3.30.70.270 0.693 0.480
2.160.20.10 3.30.70.330 0.547 0.700
2.160.20.10 3.40.1190.10 0.920 0.536
2.160.20.10 3.40.1190.20 0.921 0.646
2.160.20.10 3.40.190.10 0.667 0.777
2.160.20.10 3.40.190.80 0.922 0.599
2.160.20.10 3.40.30.10 0.729 0.755
2.160.20.10 3.40.50.1000 0.858 0.693
2.160.20.10 3.40.50.1010 0.915 0.566
2.160.20.10 3.40.50.10190 0.882 0.586
2.160.20.10 3.40.50.1100 0.819 0.574
2.160.20.10 3.40.50.1220 0.957 0.790
2.160.20.10 3.40.50.1240 0.943 0.581
2.160.20.10 3.40.50.1370 0.971 0.727
2.160.20.10 3.40.50.1400 0.907 0.630
2.160.20.10 3.40.50.1460 0.995 0.818
2.160.20.10 3.40.50.150 0.948 0.863
2.160.20.10 3.40.50.1580 0.980 0.712
2.160.20.10 3.40.50.1820 0.910 0.884
2.160.20.10 3.40.50.1940 0.901 0.704
2.160.20.10 3.40.50.1980 0.811 0.691
2.160.20.10 3.40.50.20 0.800 0.518
2.160.20.10 3.40.50.200 0.961 0.650
2.160.20.10 3.40.50.2000 0.910 0.739
2.160.20.10 3.40.50.2020 0.955 0.794
2.160.20.10 3.40.50.2030 0.958 0.677
2.160.20.10 3.40.50.2300 0.836 0.815
2.160.20.10 3.40.50.2600 0.876 0.703
2.160.20.10 3.40.50.300 0.866 0.853
2.160.20.10 3.40.50.360 0.939 0.745
2.160.20.10 3.40.50.410 0.985 0.760
2.160.20.10 3.40.50.620 0.851 0.804
2.160.20.10 3.40.50.720 0.843 0.883
2.160.20.10 3.40.50.80 0.944 0.801
2.160.20.10 3.40.50.800 0.880 0.551
2.160.20.10 3.40.50.880 0.914 0.738
2.160.20.10 3.40.50.920 0.944 0.635
2.160.20.10 3.40.50.9600 0.895 0.513
2.160.20.10 3.40.50.970 0.954 0.814
2.160.20.10 3.40.50.980 0.960 0.710
2.160.20.10 3.40.630.10 0.908 0.676
2.160.20.10 3.40.630.30 0.795 0.703
2.160.20.10 3.90.190.10 0.917 0.695
2.160.20.10 3.90.190.20 0.958 0.725
2.20.25.10 2.20.25.10 0.927 0.927
2.20.25.10 2.30.30.100 0.867 0.907
2.20.25.10 2.30.30.40 0.837 0.855
2.20.25.10 2.30.30.70 0.871 0.793
2.20.25.10 2.40.10.10 0.902 0.887
2.20.25.10 2.40.128.20 0.885 0.866
2.20.25.10 2.40.30.10 0.898 0.852
2.20.25.10 2.40.40.20 0.779 0.623
2.20.25.10 2.40.50.100 0.894 0.768
2.20.25.10 2.40.50.110 0.875 0.736
2.20.25.10 2.40.50.140 0.854 0.790
2.20.25.10 2.40.50.40 0.826 0.828
2.20.25.10 2.60.120.10 0.864 0.855
2.20.25.10 2.60.120.180 0.866 0.638
2.20.25.10 2.60.120.20 0.737 0.864
2.20.25.10 2.60.120.200 0.829 0.889
2.20.25.10 2.60.120.260 0.821 0.856
2.20.25.10 2.60.120.40 0.877 0.797
2.20.25.10 2.60.20.10 0.842 0.709
2.20.25.10 2.60.200.20 0.876 0.728
2.20.25.10 2.60.40.10 0.907 0.930
2.20.25.10 2.60.40.1180 0.910 0.865
2.20.25.10 2.60.40.150 0.830 0.775
2.20.25.10 2.60.40.30 0.876 0.946
2.20.25.10 2.60.40.420 0.798 0.834
2.20.25.10 2.70.98.10 0.849 0.656
2.20.25.10 3.10.20.10 0.797 0.480
2.20.25.10 3.10.20.120 0.739 0.550
2.20.25.10 3.10.20.30 0.674 0.673
2.20.25.10 3.10.20.90 0.642 0.671
2.20.25.10 3.10.450.10 0.924 0.724
2.20.25.10 3.10.450.30 0.834 0.487
2.20.25.10 3.10.450.40 0.896 0.722
2.20.25.10 3.10.450.50 0.810 0.731
2.20.25.10 3.10.50.10 0.917 0.862
2.20.25.10 3.10.50.40 0.851 0.650
2.20.25.10 3.20.20.100 0.541 0.477
2.20.25.10 3.20.20.120 0.580 0.510
2.20.25.10 3.20.20.140 0.506 0.565
2.20.25.10 3.20.20.150 0.593 0.433
2.20.25.10 3.20.20.30 0.636 0.391
2.20.25.10 3.20.20.60 0.513 0.535
2.20.25.10 3.20.20.70 0.345 0.860
2.20.25.10 3.20.20.80 0.347 0.871
2.20.25.10 3.30.1330.30 0.755 0.452
2.20.25.10 3.30.1370.10 0.872 0.673
2.20.25.10 3.30.1490.20 0.691 0.633
2.20.25.10 3.30.160.20 0.932 0.882
2.20.25.10 3.30.30.10 0.702 0.769
2.20.25.10 3.30.300.10 0.770 0.443
2.20.25.10 3.30.300.20 0.677 0.499
2.20.25.10 3.30.360.10 0.764 0.663
2.20.25.10 3.30.390.10 0.780 0.610
2.20.25.10 3.30.390.30 0.881 0.611
2.20.25.10 3.30.420.10 0.611 0.647
2.20.25.10 3.30.420.40 0.704 0.583
2.20.25.10 3.30.450.20 0.883 0.651
2.20.25.10 3.30.470.20 0.791 0.679
2.20.25.10 3.30.565.10 0.756 0.669
2.20.25.10 3.30.60.30 0.751 0.562
2.20.25.10 3.30.70.100 0.846 0.735
2.20.25.10 3.30.70.20 0.712 0.696
2.20.25.10 3.30.70.270 0.598 0.499
2.20.25.10 3.30.70.330 0.841 0.811
2.20.25.10 3.40.1190.10 0.710 0.388
2.20.25.10 3.40.1190.20 0.612 0.514
2.20.25.10 3.40.190.10 0.527 0.799
2.20.25.10 3.40.190.80 0.718 0.489
2.20.25.10 3.40.30.10 0.546 0.758
2.20.25.10 3.40.50.1000 0.536 0.604
2.20.25.10 3.40.50.1010 0.651 0.411
2.20.25.10 3.40.50.10190 0.646 0.422
2.20.25.10 3.40.50.1100 0.574 0.503
2.20.25.10 3.40.50.1220 0.530 0.566
2.20.25.10 3.40.50.1240 0.690 0.390
2.20.25.10 3.40.50.1370 0.619 0.376
2.20.25.10 3.40.50.1400 0.594 0.410
2.20.25.10 3.40.50.1460 0.656 0.406
2.20.25.10 3.40.50.150 0.475 0.812
2.20.25.10 3.40.50.1580 0.668 0.509
2.20.25.10 3.40.50.1820 0.423 0.856
2.20.25.10 3.40.50.1940 0.515 0.572
2.20.25.10 3.40.50.1980 0.477 0.633
2.20.25.10 3.40.50.20 0.589 0.438
2.20.25.10 3.40.50.200 0.697 0.398
2.20.25.10 3.40.50.2000 0.461 0.605
2.20.25.10 3.40.50.2020 0.526 0.650
2.20.25.10 3.40.50.2030 0.632 0.363
2.20.25.10 3.40.50.2300 0.396 0.751
2.20.25.10 3.40.50.2600 0.520 0.556
2.20.25.10 3.40.50.300 0.328 0.836
2.20.25.10 3.40.50.360 0.540 0.538
2.20.25.10 3.40.50.410 0.635 0.453
2.20.25.10 3.40.50.620 0.364 0.758
2.20.25.10 3.40.50.720 0.341 0.869
2.20.25.10 3.40.50.80 0.512 0.596
2.20.25.10 3.40.50.800 0.770 0.535
2.20.25.10 3.40.50.880 0.596 0.676
2.20.25.10 3.40.50.920 0.687 0.393
2.20.25.10 3.40.50.9600 0.639 0.386
2.20.25.10 3.40.50.970 0.479 0.676
2.20.25.10 3.40.50.980 0.642 0.441
2.20.25.10 3.40.630.10 0.622 0.600
2.20.25.10 3.40.630.30 0.699 0.740
2.20.25.10 3.90.190.10 0.587 0.601
2.20.25.10 3.90.190.20 0.664 0.402
2.30.30.100 2.30.30.100 0.989 0.989
2.30.30.100 2.30.30.40 0.949 0.898
2.30.30.100 2.30.30.70 0.940 0.834
2.30.30.100 2.40.10.10 0.923 0.883
2.30.30.100 2.40.128.20 0.876 0.829
2.30.30.100 2.40.30.10 0.911 0.842
2.30.30.100 2.40.40.20 0.818 0.539
2.30.30.100 2.40.50.100 0.923 0.783
2.30.30.100 2.40.50.110 0.949 0.788
2.30.30.100 2.40.50.140 0.861 0.787
2.30.30.100 2.40.50.40 0.888 0.854
2.30.30.100 2.60.120.10 0.877 0.829
2.30.30.100 2.60.120.180 0.915 0.622
2.30.30.100 2.60.120.20 0.717 0.810
2.30.30.100 2.60.120.200 0.855 0.864
2.30.30.100 2.60.120.260 0.803 0.816
2.30.30.100 2.60.120.40 0.922 0.782
2.30.30.100 2.60.20.10 0.966 0.863
2.30.30.100 2.60.200.20 0.928 0.711
2.30.30.100 2.60.40.10 0.861 0.923
2.30.30.100 2.60.40.1180 0.948 0.877
2.30.30.100 2.60.40.150 0.844 0.730
2.30.30.100 2.60.40.30 0.829 0.929
2.30.30.100 2.60.40.420 0.808 0.795
2.30.30.100 2.70.98.10 0.910 0.642
2.30.30.100 3.10.20.10 0.848 0.410
2.30.30.100 3.10.20.120 0.786 0.441
2.30.30.100 3.10.20.30 0.798 0.653
2.30.30.100 3.10.20.90 0.722 0.618
2.30.30.100 3.10.450.10 0.961 0.749
2.30.30.100 3.10.450.30 0.930 0.502
2.30.30.100 3.10.450.40 0.912 0.665
2.30.30.100 3.10.450.50 0.807 0.641
2.30.30.100 3.10.50.10 0.915 0.747
2.30.30.100 3.10.50.40 0.865 0.597
2.30.30.100 3.20.20.100 0.689 0.376
2.30.30.100 3.20.20.120 0.727 0.419
2.30.30.100 3.20.20.140 0.636 0.461
2.30.30.100 3.20.20.150 0.727 0.336
2.30.30.100 3.20.20.30 0.727 0.281
2.30.30.100 3.20.20.60 0.633 0.428
2.30.30.100 3.20.20.70 0.431 0.814
2.30.30.100 3.20.20.80 0.410 0.820
2.30.30.100 3.30.1330.30 0.850 0.378
2.30.30.100 3.30.1370.10 0.853 0.497
2.30.30.100 3.30.1490.20 0.799 0.638
2.30.30.100 3.30.160.20 0.908 0.723
2.30.30.100 3.30.30.10 0.777 0.785
2.30.30.100 3.30.300.10 0.850 0.359
2.30.30.100 3.30.300.20 0.715 0.408
2.30.30.100 3.30.360.10 0.760 0.577
2.30.30.100 3.30.390.10 0.802 0.487
2.30.30.100 3.30.390.30 0.895 0.514
2.30.30.100 3.30.420.10 0.672 0.554
2.30.30.100 3.30.420.40 0.773 0.500
2.30.30.100 3.30.450.20 0.905 0.582
2.30.30.100 3.30.470.20 0.824 0.617
2.30.30.100 3.30.565.10 0.775 0.566
2.30.30.100 3.30.60.30 0.839 0.587
2.30.30.100 3.30.70.100 0.894 0.716
2.30.30.100 3.30.70.20 0.830 0.716
2.30.30.100 3.30.70.270 0.701 0.454
2.30.30.100 3.30.70.330 0.801 0.760
2.30.30.100 3.40.1190.10 0.820 0.308
2.30.30.100 3.40.1190.20 0.718 0.407
2.30.30.100 3.40.190.10 0.641 0.762
2.30.30.100 3.40.190.80 0.832 0.420
2.30.30.100 3.40.30.10 0.616 0.727
2.30.30.100 3.40.50.1000 0.630 0.501
2.30.30.100 3.40.50.1010 0.754 0.322
2.30.30.100 3.40.50.10190 0.738 0.325
2.30.30.100 3.40.50.1100 0.648 0.406
2.30.30.100 3.40.50.1220 0.657 0.467
2.30.30.100 3.40.50.1240 0.794 0.298
2.30.30.100 3.40.50.1370 0.747 0.285
2.30.30.100 3.40.50.1400 0.684 0.301
2.30.30.100 3.40.50.1460 0.739 0.295
2.30.30.100 3.40.50.150 0.518 0.751
2.30.30.100 3.40.50.1580 0.744 0.397
2.30.30.100 3.40.50.1820 0.438 0.804
2.30.30.100 3.40.50.1940 0.616 0.466
2.30.30.100 3.40.50.1980 0.554 0.551
2.30.30.100 3.40.50.20 0.686 0.377
2.30.30.100 3.40.50.200 0.802 0.311
2.30.30.100 3.40.50.2000 0.562 0.508
2.30.30.100 3.40.50.2020 0.596 0.550
2.30.30.100 3.40.50.2030 0.751 0.277
2.30.30.100 3.40.50.2300 0.469 0.671
2.30.30.100 3.40.50.2600 0.637 0.462
2.30.30.100 3.40.50.300 0.336 0.810
2.30.30.100 3.40.50.360 0.637 0.424
2.30.30.100 3.40.50.410 0.721 0.337
2.30.30.100 3.40.50.620 0.392 0.695
2.30.30.100 3.40.50.720 0.363 0.844
2.30.30.100 3.40.50.80 0.589 0.482
2.30.30.100 3.40.50.800 0.805 0.410
2.30.30.100 3.40.50.880 0.698 0.598
2.30.30.100 3.40.50.920 0.768 0.284
2.30.30.100 3.40.50.9600 0.749 0.288
2.30.30.100 3.40.50.970 0.528 0.574
2.30.30.100 3.40.50.980 0.750 0.340
2.30.30.100 3.40.630.10 0.692 0.490
2.30.30.100 3.40.630.30 0.781 0.678
2.30.30.100 3.90.190.10 0.705 0.508
2.30.30.100 3.90.190.20 0.751 0.292
2.30.30.40 2.30.30.40 0.889 0.889
2.30.30.40 2.30.30.70 0.878 0.846
2.30.30.40 2.40.10.10 0.916 0.852
2.30.30.40 2.40.128.20 0.805 0.710
2.30.30.40 2.40.30.10 0.877 0.780
2.30.30.40 2.40.40.20 0.855 0.554
2.30.30.40 2.40.50.100 0.873 0.752
2.30.30.40 2.40.50.110 0.882 0.723
2.30.30.40 2.40.50.140 0.839 0.758
2.30.30.40 2.40.50.40 0.829 0.751
2.30.30.40 2.60.120.10 0.824 0.739
2.30.30.40 2.60.120.180 0.850 0.513
2.30.30.40 2.60.120.20 0.725 0.713
2.30.30.40 2.60.120.200 0.798 0.762
2.30.30.40 2.60.120.260 0.771 0.721
2.30.30.40 2.60.120.40 0.855 0.674
2.30.30.40 2.60.20.10 0.882 0.721
2.30.30.40 2.60.200.20 0.872 0.619
2.30.30.40 2.60.40.10 0.759 0.887
2.30.30.40 2.60.40.1180 0.863 0.812
2.30.30.40 2.60.40.150 0.795 0.611
2.30.30.40 2.60.40.30 0.685 0.851
2.30.30.40 2.60.40.420 0.802 0.708
2.30.30.40 2.70.98.10 0.851 0.540
2.30.30.40 3.10.20.10 0.830 0.399
2.30.30.40 3.10.20.120 0.802 0.364
2.30.30.40 3.10.20.30 0.838 0.623
2.30.30.40 3.10.20.90 0.776 0.560
2.30.30.40 3.10.450.10 0.884 0.666
2.30.30.40 3.10.450.30 0.881 0.503
2.30.30.40 3.10.450.40 0.854 0.546
2.30.30.40 3.10.450.50 0.825 0.559
2.30.30.40 3.10.50.10 0.877 0.768
2.30.30.40 3.10.50.40 0.860 0.561
2.30.30.40 3.20.20.100 0.734 0.263
2.30.30.40 3.20.20.120 0.752 0.303
2.30.30.40 3.20.20.140 0.699 0.331
2.30.30.40 3.20.20.150 0.760 0.242
2.30.30.40 3.20.20.30 0.769 0.201
2.30.30.40 3.20.20.60 0.704 0.303
2.30.30.40 3.20.20.70 0.475 0.706
2.30.30.40 3.20.20.80 0.453 0.706
2.30.30.40 3.30.1330.30 0.833 0.312
2.30.30.40 3.30.1370.10 0.840 0.451
2.30.30.40 3.30.1490.20 0.826 0.656
2.30.30.40 3.30.160.20 0.869 0.707
2.30.30.40 3.30.30.10 0.818 0.818
2.30.30.40 3.30.300.10 0.846 0.326
2.30.30.40 3.30.300.20 0.759 0.344
2.30.30.40 3.30.360.10 0.784 0.488
2.30.30.40 3.30.390.10 0.836 0.428
2.30.30.40 3.30.390.30 0.872 0.460
2.30.30.40 3.30.420.10 0.737 0.431
2.30.30.40 3.30.420.40 0.813 0.419
2.30.30.40 3.30.450.20 0.871 0.520
2.30.30.40 3.30.470.20 0.819 0.520
2.30.30.40 3.30.565.10 0.796 0.451
2.30.30.40 3.30.60.30 0.833 0.691
2.30.30.40 3.30.70.100 0.866 0.665
2.30.30.40 3.30.70.20 0.840 0.691
2.30.30.40 3.30.70.270 0.733 0.382
2.30.30.40 3.30.70.330 0.815 0.696
2.30.30.40 3.40.1190.10 0.828 0.258
2.30.30.40 3.40.1190.20 0.768 0.302
2.30.30.40 3.40.190.10 0.700 0.672
2.30.30.40 3.40.190.80 0.828 0.335
2.30.30.40 3.40.30.10 0.634 0.648
2.30.30.40 3.40.50.1000 0.710 0.377
2.30.30.40 3.40.50.1010 0.793 0.259
2.30.30.40 3.40.50.10190 0.780 0.267
2.30.30.40 3.40.50.1100 0.726 0.317
2.30.30.40 3.40.50.1220 0.713 0.345
2.30.30.40 3.40.50.1240 0.806 0.246
2.30.30.40 3.40.50.1370 0.777 0.215
2.30.30.40 3.40.50.1400 0.746 0.218
2.30.30.40 3.40.50.1460 0.773 0.231
2.30.30.40 3.40.50.150 0.567 0.628
2.30.30.40 3.40.50.1580 0.776 0.307
2.30.30.40 3.40.50.1820 0.505 0.695
2.30.30.40 3.40.50.1940 0.700 0.343
2.30.30.40 3.40.50.1980 0.648 0.433
2.30.30.40 3.40.50.20 0.742 0.323
2.30.30.40 3.40.50.200 0.812 0.263
2.30.30.40 3.40.50.2000 0.653 0.376
2.30.30.40 3.40.50.2020 0.665 0.416
2.30.30.40 3.40.50.2030 0.782 0.219
2.30.30.40 3.40.50.2300 0.565 0.532
2.30.30.40 3.40.50.2600 0.705 0.347
2.30.30.40 3.40.50.300 0.387 0.748
2.30.30.40 3.40.50.360 0.711 0.304
2.30.30.40 3.40.50.410 0.757 0.242
2.30.30.40 3.40.50.620 0.485 0.575
2.30.30.40 3.40.50.720 0.413 0.783
2.30.30.40 3.40.50.80 0.671 0.344
2.30.30.40 3.40.50.800 0.816 0.331
2.30.30.40 3.40.50.880 0.751 0.479
2.30.30.40 3.40.50.920 0.793 0.225
2.30.30.40 3.40.50.9600 0.793 0.228
2.30.30.40 3.40.50.970 0.626 0.436
2.30.30.40 3.40.50.980 0.776 0.248
2.30.30.40 3.40.630.10 0.750 0.372
2.30.30.40 3.40.630.30 0.816 0.572
2.30.30.40 3.90.190.10 0.753 0.387
2.30.30.40 3.90.190.20 0.779 0.224
2.30.30.70 2.30.30.70 0.781 0.781
2.30.30.70 2.40.10.10 0.898 0.896
2.30.30.70 2.40.128.20 0.738 0.874
2.30.30.70 2.40.30.10 0.836 0.864
2.30.30.70 2.40.40.20 0.769 0.704
2.30.30.70 2.40.50.100 0.830 0.773
2.30.30.70 2.40.50.110 0.834 0.773
2.30.30.70 2.40.50.140 0.827 0.799
2.30.30.70 2.40.50.40 0.828 0.877
2.30.30.70 2.60.120.10 0.719 0.863
2.30.30.70 2.60.120.180 0.694 0.643
2.30.30.70 2.60.120.20 0.565 0.889
2.30.30.70 2.60.120.200 0.702 0.905
2.30.30.70 2.60.120.260 0.636 0.866
2.30.30.70 2.60.120.40 0.728 0.801
2.30.30.70 2.60.20.10 0.839 0.803
2.30.30.70 2.60.200.20 0.815 0.765
2.30.30.70 2.60.40.10 0.740 0.930
2.30.30.70 2.60.40.1180 0.817 0.861
2.30.30.70 2.60.40.150 0.606 0.776
2.30.30.70 2.60.40.30 0.599 0.942
2.30.30.70 2.60.40.420 0.737 0.856
2.30.30.70 2.70.98.10 0.691 0.677
2.30.30.70 3.10.20.10 0.723 0.514
2.30.30.70 3.10.20.120 0.598 0.621
2.30.30.70 3.10.20.30 0.749 0.760
2.30.30.70 3.10.20.90 0.682 0.739
2.30.30.70 3.10.450.10 0.826 0.718
2.30.30.70 3.10.450.30 0.824 0.607
2.30.30.70 3.10.450.40 0.782 0.727
2.30.30.70 3.10.450.50 0.698 0.767
2.30.30.70 3.10.50.10 0.816 0.835
2.30.30.70 3.10.50.40 0.813 0.671
2.30.30.70 3.20.20.100 0.417 0.581
2.30.30.70 3.20.20.120 0.509 0.617
2.30.30.70 3.20.20.140 0.416 0.663
2.30.30.70 3.20.20.150 0.471 0.540
2.30.30.70 3.20.20.30 0.465 0.486
2.30.30.70 3.20.20.60 0.410 0.632
2.30.30.70 3.20.20.70 0.341 0.892
2.30.30.70 3.20.20.80 0.296 0.903
2.30.30.70 3.30.1330.30 0.701 0.556
2.30.30.70 3.30.1370.10 0.773 0.692
2.30.30.70 3.30.1490.20 0.761 0.793
2.30.30.70 3.30.160.20 0.827 0.857
2.30.30.70 3.30.30.10 0.740 0.850
2.30.30.70 3.30.300.10 0.690 0.519
2.30.30.70 3.30.300.20 0.542 0.559
2.30.30.70 3.30.360.10 0.635 0.697
2.30.30.70 3.30.390.10 0.724 0.678
2.30.30.70 3.30.390.30 0.817 0.650
2.30.30.70 3.30.420.10 0.584 0.719
2.30.30.70 3.30.420.40 0.719 0.666
2.30.30.70 3.30.450.20 0.807 0.677
2.30.30.70 3.30.470.20 0.733 0.720
2.30.30.70 3.30.565.10 0.623 0.721
2.30.30.70 3.30.60.30 0.682 0.663
2.30.30.70 3.30.70.100 0.752 0.761
2.30.30.70 3.30.70.20 0.696 0.763
2.30.30.70 3.30.70.270 0.526 0.548
2.30.30.70 3.30.70.330 0.761 0.824
2.30.30.70 3.40.1190.10 0.655 0.507
2.30.30.70 3.40.1190.20 0.526 0.612
2.30.30.70 3.40.190.10 0.647 0.836
2.30.30.70 3.40.190.80 0.710 0.604
2.30.30.70 3.40.30.10 0.589 0.786
2.30.30.70 3.40.50.1000 0.469 0.694
2.30.30.70 3.40.50.1010 0.571 0.517
2.30.30.70 3.40.50.10190 0.555 0.539
2.30.30.70 3.40.50.1100 0.495 0.594
2.30.30.70 3.40.50.1220 0.445 0.666
2.30.30.70 3.40.50.1240 0.550 0.487
2.30.30.70 3.40.50.1370 0.506 0.495
2.30.30.70 3.40.50.1400 0.434 0.501
2.30.30.70 3.40.50.1460 0.482 0.507
2.30.30.70 3.40.50.150 0.424 0.852
2.30.30.70 3.40.50.1580 0.543 0.605
2.30.30.70 3.40.50.1820 0.349 0.886
2.30.30.70 3.40.50.1940 0.423 0.661
2.30.30.70 3.40.50.1980 0.435 0.699
2.30.30.70 3.40.50.20 0.539 0.527
2.30.30.70 3.40.50.200 0.600 0.511
2.30.30.70 3.40.50.2000 0.380 0.683
2.30.30.70 3.40.50.2020 0.426 0.727
2.30.30.70 3.40.50.2030 0.518 0.476
2.30.30.70 3.40.50.2300 0.361 0.810
2.30.30.70 3.40.50.2600 0.460 0.651
2.30.30.70 3.40.50.300 0.303 0.851
2.30.30.70 3.40.50.360 0.419 0.633
2.30.30.70 3.40.50.410 0.456 0.547
2.30.30.70 3.40.50.620 0.287 0.797
2.30.30.70 3.40.50.720 0.361 0.884
2.30.30.70 3.40.50.80 0.385 0.691
2.30.30.70 3.40.50.800 0.691 0.617
2.30.30.70 3.40.50.880 0.594 0.750
2.30.30.70 3.40.50.920 0.549 0.498
2.30.30.70 3.40.50.9600 0.532 0.492
2.30.30.70 3.40.50.970 0.370 0.746
2.30.30.70 3.40.50.980 0.544 0.553
2.30.30.70 3.40.630.10 0.517 0.684
2.30.30.70 3.40.630.30 0.747 0.799
2.30.30.70 3.90.190.10 0.564 0.692
2.30.30.70 3.90.190.20 0.503 0.507
2.40.10.10 2.40.10.10 0.921 0.921
2.40.10.10 2.40.128.20 0.907 0.841
2.40.10.10 2.40.30.10 0.914 0.900
2.40.10.10 2.40.40.20 0.895 0.742
2.40.10.10 2.40.50.100 0.888 0.870
2.40.10.10 2.40.50.110 0.912 0.899
2.40.10.10 2.40.50.140 0.871 0.855
2.40.10.10 2.40.50.40 0.864 0.899
2.40.10.10 2.60.120.10 0.903 0.853
2.40.10.10 2.60.120.180 0.917 0.790
2.40.10.10 2.60.120.20 0.877 0.810
2.40.10.10 2.60.120.200 0.906 0.855
2.40.10.10 2.60.120.260 0.894 0.830
2.40.10.10 2.60.120.40 0.914 0.832
2.40.10.10 2.60.20.10 0.902 0.852
2.40.10.10 2.60.200.20 0.910 0.837
2.40.10.10 2.60.40.10 0.855 0.910
2.40.10.10 2.60.40.1180 0.876 0.884
2.40.10.10 2.60.40.150 0.903 0.812
2.40.10.10 2.60.40.30 0.831 0.886
2.40.10.10 2.60.40.420 0.901 0.820
2.40.10.10 2.70.98.10 0.916 0.792
2.40.10.10 3.10.20.10 0.891 0.700
2.40.10.10 3.10.20.120 0.899 0.599
2.40.10.10 3.10.20.30 0.851 0.647
2.40.10.10 3.10.20.90 0.845 0.649
2.40.10.10 3.10.450.10 0.919 0.911
2.40.10.10 3.10.450.30 0.916 0.812
2.40.10.10 3.10.450.40 0.915 0.843
2.40.10.10 3.10.450.50 0.905 0.778
2.40.10.10 3.10.50.10 0.900 0.890
2.40.10.10 3.10.50.40 0.903 0.747
2.40.10.10 3.20.20.100 0.867 0.331
2.40.10.10 3.20.20.120 0.867 0.365
2.40.10.10 3.20.20.140 0.852 0.384
2.40.10.10 3.20.20.150 0.879 0.362
2.40.10.10 3.20.20.30 0.885 0.334
2.40.10.10 3.20.20.60 0.852 0.332
2.40.10.10 3.20.20.70 0.672 0.593
2.40.10.10 3.20.20.80 0.684 0.606
2.40.10.10 3.30.1330.30 0.896 0.461
2.40.10.10 3.30.1370.10 0.897 0.733
2.40.10.10 3.30.1490.20 0.856 0.648
2.40.10.10 3.30.160.20 0.899 0.891
2.40.10.10 3.30.30.10 0.828 0.773
2.40.10.10 3.30.300.10 0.902 0.563
2.40.10.10 3.30.300.20 0.866 0.491
2.40.10.10 3.30.360.10 0.891 0.660
2.40.10.10 3.30.390.10 0.897 0.656
2.40.10.10 3.30.390.30 0.918 0.779
2.40.10.10 3.30.420.10 0.856 0.466
2.40.10.10 3.30.420.40 0.886 0.554
2.40.10.10 3.30.450.20 0.916 0.829
2.40.10.10 3.30.470.20 0.907 0.734
2.40.10.10 3.30.565.10 0.899 0.628
2.40.10.10 3.30.60.30 0.875 0.620
2.40.10.10 3.30.70.100 0.893 0.846
2.40.10.10 3.30.70.20 0.854 0.727
2.40.10.10 3.30.70.270 0.846 0.491
2.40.10.10 3.30.70.330 0.874 0.827
2.40.10.10 3.40.1190.10 0.894 0.376
2.40.10.10 3.40.1190.20 0.875 0.373
2.40.10.10 3.40.190.10 0.756 0.588
2.40.10.10 3.40.190.80 0.895 0.478
2.40.10.10 3.40.30.10 0.750 0.609
2.40.10.10 3.40.50.1000 0.844 0.397
2.40.10.10 3.40.50.1010 0.884 0.349
2.40.10.10 3.40.50.10190 0.878 0.362
2.40.10.10 3.40.50.1100 0.854 0.373
2.40.10.10 3.40.50.1220 0.853 0.411
2.40.10.10 3.40.50.1240 0.896 0.400
2.40.10.10 3.40.50.1370 0.883 0.356
2.40.10.10 3.40.50.1400 0.873 0.328
2.40.10.10 3.40.50.1460 0.888 0.421
2.40.10.10 3.40.50.150 0.769 0.572
2.40.10.10 3.40.50.1580 0.891 0.463
2.40.10.10 3.40.50.1820 0.726 0.611
2.40.10.10 3.40.50.1940 0.847 0.371
2.40.10.10 3.40.50.1980 0.806 0.416
2.40.10.10 3.40.50.20 0.858 0.420
2.40.10.10 3.40.50.200 0.895 0.426
2.40.10.10 3.40.50.2000 0.825 0.379
2.40.10.10 3.40.50.2020 0.839 0.468
2.40.10.10 3.40.50.2030 0.885 0.364
2.40.10.10 3.40.50.2300 0.762 0.471
2.40.10.10 3.40.50.2600 0.848 0.410
2.40.10.10 3.40.50.300 0.590 0.667
2.40.10.10 3.40.50.360 0.861 0.405
2.40.10.10 3.40.50.410 0.883 0.403
2.40.10.10 3.40.50.620 0.722 0.498
2.40.10.10 3.40.50.720 0.568 0.691
2.40.10.10 3.40.50.80 0.846 0.428
2.40.10.10 3.40.50.800 0.896 0.513
2.40.10.10 3.40.50.880 0.867 0.537
2.40.10.10 3.40.50.920 0.891 0.401
2.40.10.10 3.40.50.9600 0.884 0.289
2.40.10.10 3.40.50.970 0.819 0.453
2.40.10.10 3.40.50.980 0.882 0.378
2.40.10.10 3.40.630.10 0.873 0.451
2.40.10.10 3.40.630.30 0.893 0.688
2.40.10.10 3.90.190.10 0.867 0.450
2.40.10.10 3.90.190.20 0.886 0.404
2.40.128.20 2.40.128.20 0.979 0.979
2.40.128.20 2.40.30.10 0.908 0.924
2.40.128.20 2.40.40.20 0.851 0.599
2.40.128.20 2.40.50.100 0.841 0.801
2.40.128.20 2.40.50.110 0.900 0.849
2.40.128.20 2.40.50.140 0.811 0.829
2.40.128.20 2.40.50.40 0.789 0.826
2.40.128.20 2.60.120.10 0.935 0.940
2.40.128.20 2.60.120.180 0.980 0.966
2.40.128.20 2.60.120.20 0.937 0.957
2.40.128.20 2.60.120.200 0.978 0.979
2.40.128.20 2.60.120.260 0.952 0.947
2.40.128.20 2.60.120.40 0.971 0.956
2.40.128.20 2.60.20.10 0.900 0.832
2.40.128.20 2.60.200.20 0.940 0.940
2.40.128.20 2.60.40.10 0.915 0.947
2.40.128.20 2.60.40.1180 0.849 0.894
2.40.128.20 2.60.40.150 0.969 0.958
2.40.128.20 2.60.40.30 0.916 0.972
2.40.128.20 2.60.40.420 0.902 0.897
2.40.128.20 2.70.98.10 0.980 0.968
2.40.128.20 3.10.20.10 0.866 0.556
2.40.128.20 3.10.20.120 0.911 0.685
2.40.128.20 3.10.20.30 0.724 0.549
2.40.128.20 3.10.20.90 0.722 0.573
2.40.128.20 3.10.450.10 0.949 0.914
2.40.128.20 3.10.450.30 0.921 0.630
2.40.128.20 3.10.450.40 0.948 0.932
2.40.128.20 3.10.450.50 0.919 0.886
2.40.128.20 3.10.50.10 0.882 0.762
2.40.128.20 3.10.50.40 0.879 0.712
2.40.128.20 3.20.20.100 0.825 0.406
2.40.128.20 3.20.20.120 0.809 0.401
2.40.128.20 3.20.20.140 0.786 0.469
2.40.128.20 3.20.20.150 0.853 0.415
2.40.128.20 3.20.20.30 0.869 0.376
2.40.128.20 3.20.20.60 0.783 0.420
2.40.128.20 3.20.20.70 0.544 0.765
2.40.128.20 3.20.20.80 0.589 0.788
2.40.128.20 3.30.1330.30 0.884 0.436
2.40.128.20 3.30.1370.10 0.887 0.705
2.40.128.20 3.30.1490.20 0.750 0.474
2.40.128.20 3.30.160.20 0.895 0.848
2.40.128.20 3.30.30.10 0.671 0.533
2.40.128.20 3.30.300.10 0.891 0.459
2.40.128.20 3.30.300.20 0.805 0.446
2.40.128.20 3.30.360.10 0.890 0.752
2.40.128.20 3.30.390.10 0.880 0.640
2.40.128.20 3.30.390.30 0.932 0.756
2.40.128.20 3.30.420.10 0.783 0.547
2.40.128.20 3.30.420.40 0.837 0.535
2.40.128.20 3.30.450.20 0.934 0.853
2.40.128.20 3.30.470.20 0.913 0.794
2.40.128.20 3.30.565.10 0.902 0.733
2.40.128.20 3.30.60.30 0.818 0.403
2.40.128.20 3.30.70.100 0.847 0.715
2.40.128.20 3.30.70.20 0.739 0.584
2.40.128.20 3.30.70.270 0.763 0.484
2.40.128.20 3.30.70.330 0.814 0.832
2.40.128.20 3.40.1190.10 0.875 0.336
2.40.128.20 3.40.1190.20 0.827 0.409
2.40.128.20 3.40.190.10 0.607 0.701
2.40.128.20 3.40.190.80 0.875 0.468
2.40.128.20 3.40.30.10 0.640 0.703
2.40.128.20 3.40.50.1000 0.741 0.444
2.40.128.20 3.40.50.1010 0.849 0.350
2.40.128.20 3.40.50.10190 0.822 0.293
2.40.128.20 3.40.50.1100 0.768 0.377
2.40.128.20 3.40.50.1220 0.779 0.467
2.40.128.20 3.40.50.1240 0.901 0.456
2.40.128.20 3.40.50.1370 0.854 0.349
2.40.128.20 3.40.50.1400 0.835 0.368
2.40.128.20 3.40.50.1460 0.887 0.491
2.40.128.20 3.40.50.150 0.683 0.729
2.40.128.20 3.40.50.1580 0.887 0.537
2.40.128.20 3.40.50.1820 0.639 0.777
2.40.128.20 3.40.50.1940 0.763 0.443
2.40.128.20 3.40.50.1980 0.671 0.492
2.40.128.20 3.40.50.20 0.780 0.382
2.40.128.20 3.40.50.200 0.891 0.436
2.40.128.20 3.40.50.2000 0.723 0.476
2.40.128.20 3.40.50.2020 0.772 0.575
2.40.128.20 3.40.50.2030 0.859 0.348
2.40.128.20 3.40.50.2300 0.606 0.602
2.40.128.20 3.40.50.2600 0.758 0.440
2.40.128.20 3.40.50.300 0.492 0.786
2.40.128.20 3.40.50.360 0.800 0.453
2.40.128.20 3.40.50.410 0.868 0.459
2.40.128.20 3.40.50.620 0.589 0.655
2.40.128.20 3.40.50.720 0.444 0.811
2.40.128.20 3.40.50.80 0.764 0.490
2.40.128.20 3.40.50.800 0.880 0.502
2.40.128.20 3.40.50.880 0.804 0.609
2.40.128.20 3.40.50.920 0.874 0.382
2.40.128.20 3.40.50.9600 0.851 0.293
2.40.128.20 3.40.50.970 0.731 0.577
2.40.128.20 3.40.50.980 0.849 0.383
2.40.128.20 3.40.630.10 0.839 0.541
2.40.128.20 3.40.630.30 0.858 0.747
2.40.128.20 3.90.190.10 0.807 0.508
2.40.128.20 3.90.190.20 0.866 0.403
2.40.30.10 2.40.30.10 0.934 0.934
2.40.30.10 2.40.40.20 0.860 0.693
2.40.30.10 2.40.50.100 0.862 0.831
2.40.30.10 2.40.50.110 0.899 0.867
2.40.30.10 2.40.50.140 0.850 0.832
2.40.30.10 2.40.50.40 0.800 0.845
2.40.30.10 2.60.120.10 0.921 0.908
2.40.30.10 2.60.120.180 0.931 0.852
2.40.30.10 2.60.120.20 0.897 0.911
2.40.30.10 2.60.120.200 0.930 0.927
2.40.30.10 2.60.120.260 0.923 0.911
2.40.30.10 2.60.120.40 0.940 0.913
2.40.30.10 2.60.20.10 0.891 0.862
2.40.30.10 2.60.200.20 0.908 0.872
2.40.30.10 2.60.40.10 0.898 0.937
2.40.30.10 2.60.40.1180 0.848 0.884
2.40.30.10 2.60.40.150 0.924 0.899
2.40.30.10 2.60.40.30 0.871 0.950
2.40.30.10 2.60.40.420 0.884 0.855
2.40.30.10 2.70.98.10 0.931 0.864
2.40.30.10 3.10.20.10 0.848 0.557
2.40.30.10 3.10.20.120 0.877 0.608
2.40.30.10 3.10.20.30 0.762 0.613
2.40.30.10 3.10.20.90 0.755 0.620
2.40.30.10 3.10.450.10 0.925 0.904
2.40.30.10 3.10.450.30 0.903 0.698
2.40.30.10 3.10.450.40 0.915 0.864
2.40.30.10 3.10.450.50 0.886 0.805
2.40.30.10 3.10.50.10 0.864 0.771
2.40.30.10 3.10.50.40 0.876 0.710
2.40.30.10 3.20.20.100 0.781 0.317
2.40.30.10 3.20.20.120 0.779 0.343
2.40.30.10 3.20.20.140 0.747 0.389
2.40.30.10 3.20.20.150 0.808 0.313
2.40.30.10 3.20.20.30 0.824 0.276
2.40.30.10 3.20.20.60 0.745 0.345
2.40.30.10 3.20.20.70 0.501 0.727
2.40.30.10 3.20.20.80 0.524 0.739
2.40.30.10 3.30.1330.30 0.854 0.401
2.40.30.10 3.30.1370.10 0.869 0.700
2.40.30.10 3.30.1490.20 0.765 0.579
2.40.30.10 3.30.160.20 0.876 0.857
2.40.30.10 3.30.30.10 0.705 0.681
2.40.30.10 3.30.300.10 0.866 0.450
2.40.30.10 3.30.300.20 0.799 0.462
2.40.30.10 3.30.360.10 0.853 0.669
2.40.30.10 3.30.390.10 0.862 0.628
2.40.30.10 3.30.390.30 0.907 0.715
2.40.30.10 3.30.420.10 0.759 0.499
2.40.30.10 3.30.420.40 0.821 0.512
2.40.30.10 3.30.450.20 0.905 0.777
2.40.30.10 3.30.470.20 0.880 0.716
2.40.30.10 3.30.565.10 0.853 0.610
2.40.30.10 3.30.60.30 0.810 0.524
2.40.30.10 3.30.70.100 0.844 0.747
2.40.30.10 3.30.70.20 0.758 0.639
2.40.30.10 3.30.70.270 0.750 0.461
2.40.30.10 3.30.70.330 0.832 0.830
2.40.30.10 3.40.1190.10 0.845 0.292
2.40.30.10 3.40.1190.20 0.795 0.347
2.40.30.10 3.40.190.10 0.615 0.683
2.40.30.10 3.40.190.80 0.851 0.439
2.40.30.10 3.40.30.10 0.634 0.681
2.40.30.10 3.40.50.1000 0.729 0.412
2.40.30.10 3.40.50.1010 0.820 0.312
2.40.30.10 3.40.50.10190 0.809 0.308
2.40.30.10 3.40.50.1100 0.753 0.359
2.40.30.10 3.40.50.1220 0.752 0.408
2.40.30.10 3.40.50.1240 0.858 0.369
2.40.30.10 3.40.50.1370 0.826 0.305
2.40.30.10 3.40.50.1400 0.801 0.297
2.40.30.10 3.40.50.1460 0.845 0.393
2.40.30.10 3.40.50.150 0.647 0.683
2.40.30.10 3.40.50.1580 0.843 0.455
2.40.30.10 3.40.50.1820 0.583 0.733
2.40.30.10 3.40.50.1940 0.737 0.389
2.40.30.10 3.40.50.1980 0.664 0.465
2.40.30.10 3.40.50.20 0.765 0.375
2.40.30.10 3.40.50.200 0.852 0.365
2.40.30.10 3.40.50.2000 0.697 0.423
2.40.30.10 3.40.50.2020 0.739 0.510
2.40.30.10 3.40.50.2030 0.831 0.309
2.40.30.10 3.40.50.2300 0.596 0.566
2.40.30.10 3.40.50.2600 0.739 0.402
2.40.30.10 3.40.50.300 0.461 0.767
2.40.30.10 3.40.50.360 0.769 0.385
2.40.30.10 3.40.50.410 0.826 0.357
2.40.30.10 3.40.50.620 0.558 0.613
2.40.30.10 3.40.50.720 0.436 0.796
2.40.30.10 3.40.50.80 0.740 0.433
2.40.30.10 3.40.50.800 0.850 0.449
2.40.30.10 3.40.50.880 0.781 0.566
2.40.30.10 3.40.50.920 0.846 0.342
2.40.30.10 3.40.50.9600 0.819 0.249
2.40.30.10 3.40.50.970 0.700 0.515
2.40.30.10 3.40.50.980 0.819 0.326
2.40.30.10 3.40.630.10 0.800 0.470
2.40.30.10 3.40.630.30 0.838 0.697
2.40.30.10 3.90.190.10 0.781 0.456
2.40.30.10 3.90.190.20 0.837 0.349
2.40.40.20 2.40.40.20 0.907 0.907
2.40.40.20 2.40.50.100 0.647 0.770
2.40.40.20 2.40.50.110 0.743 0.794
2.40.40.20 2.40.50.140 0.625 0.801
2.40.40.20 2.40.50.40 0.508 0.789
2.40.40.20 2.60.120.10 0.612 0.853
2.40.40.20 2.60.120.180 0.778 0.715
2.40.40.20 2.60.120.20 0.707 0.905
2.40.40.20 2.60.120.200 0.634 0.897
2.40.40.20 2.60.120.260 0.656 0.873
2.40.40.20 2.60.120.40 0.694 0.806
2.40.40.20 2.60.20.10 0.742 0.805
2.40.40.20 2.60.200.20 0.774 0.793
2.40.40.20 2.60.40.10 0.492 0.925
2.40.40.20 2.60.40.1180 0.527 0.821
2.40.40.20 2.60.40.150 0.661 0.795
2.40.40.20 2.60.40.30 0.389 0.924
2.40.40.20 2.60.40.420 0.846 0.881
2.40.40.20 2.70.98.10 0.763 0.731
2.40.40.20 3.10.20.10 0.758 0.686
2.40.40.20 3.10.20.120 0.886 0.827
2.40.40.20 3.10.20.30 0.784 0.839
2.40.40.20 3.10.20.90 0.789 0.833
2.40.40.20 3.10.450.10 0.772 0.723
2.40.40.20 3.10.450.30 0.874 0.789
2.40.40.20 3.10.450.40 0.763 0.758
2.40.40.20 3.10.450.50 0.804 0.825
2.40.40.20 3.10.50.10 0.727 0.812
2.40.40.20 3.10.50.40 0.806 0.738
2.40.40.20 3.20.20.100 0.674 0.630
2.40.40.20 3.20.20.120 0.697 0.662
2.40.40.20 3.20.20.140 0.656 0.695
2.40.40.20 3.20.20.150 0.707 0.613
2.40.40.20 3.20.20.30 0.746 0.603
2.40.40.20 3.20.20.60 0.651 0.670
2.40.40.20 3.20.20.70 0.518 0.885
2.40.40.20 3.20.20.80 0.501 0.895
2.40.40.20 3.30.1330.30 0.784 0.626
2.40.40.20 3.30.1370.10 0.750 0.746
2.40.40.20 3.30.1490.20 0.711 0.837
2.40.40.20 3.30.160.20 0.709 0.777
2.40.40.20 3.30.30.10 0.543 0.824
2.40.40.20 3.30.300.10 0.861 0.728
2.40.40.20 3.30.300.20 0.739 0.712
2.40.40.20 3.30.360.10 0.823 0.768
2.40.40.20 3.30.390.10 0.840 0.811
2.40.40.20 3.30.390.30 0.877 0.771
2.40.40.20 3.30.420.10 0.766 0.744
2.40.40.20 3.30.420.40 0.874 0.777
2.40.40.20 3.30.450.20 0.813 0.756
2.40.40.20 3.30.470.20 0.844 0.779
2.40.40.20 3.30.565.10 0.819 0.770
2.40.40.20 3.30.60.30 0.655 0.717
2.40.40.20 3.30.70.100 0.723 0.819
2.40.40.20 3.30.70.20 0.687 0.826
2.40.40.20 3.30.70.270 0.691 0.637
2.40.40.20 3.30.70.330 0.751 0.850
2.40.40.20 3.40.1190.10 0.837 0.645
2.40.40.20 3.40.1190.20 0.764 0.676
2.40.40.20 3.40.190.10 0.683 0.836
2.40.40.20 3.40.190.80 0.846 0.700
2.40.40.20 3.40.30.10 0.640 0.790
2.40.40.20 3.40.50.1000 0.730 0.754
2.40.40.20 3.40.50.1010 0.825 0.652
2.40.40.20 3.40.50.10190 0.773 0.684
2.40.40.20 3.40.50.1100 0.748 0.701
2.40.40.20 3.40.50.1220 0.665 0.715
2.40.40.20 3.40.50.1240 0.834 0.654
2.40.40.20 3.40.50.1370 0.778 0.659
2.40.40.20 3.40.50.1400 0.726 0.642
2.40.40.20 3.40.50.1460 0.773 0.665
2.40.40.20 3.40.50.150 0.703 0.858
2.40.40.20 3.40.50.1580 0.862 0.728
2.40.40.20 3.40.50.1820 0.639 0.886
2.40.40.20 3.40.50.1940 0.697 0.712
2.40.40.20 3.40.50.1980 0.665 0.735
2.40.40.20 3.40.50.20 0.737 0.667
2.40.40.20 3.40.50.200 0.829 0.659
2.40.40.20 3.40.50.2000 0.646 0.720
2.40.40.20 3.40.50.2020 0.750 0.783
2.40.40.20 3.40.50.2030 0.778 0.634
2.40.40.20 3.40.50.2300 0.582 0.823
2.40.40.20 3.40.50.2600 0.678 0.715
2.40.40.20 3.40.50.300 0.577 0.853
2.40.40.20 3.40.50.360 0.700 0.709
2.40.40.20 3.40.50.410 0.764 0.667
2.40.40.20 3.40.50.620 0.587 0.807
2.40.40.20 3.40.50.720 0.584 0.886
2.40.40.20 3.40.50.80 0.665 0.750
2.40.40.20 3.40.50.800 0.871 0.782
2.40.40.20 3.40.50.880 0.827 0.790
2.40.40.20 3.40.50.920 0.840 0.689
2.40.40.20 3.40.50.9600 0.768 0.593
2.40.40.20 3.40.50.970 0.681 0.785
2.40.40.20 3.40.50.980 0.747 0.646
2.40.40.20 3.40.630.10 0.845 0.763
2.40.40.20 3.40.630.30 0.893 0.846
2.40.40.20 3.90.190.10 0.784 0.734
2.40.40.20 3.90.190.20 0.785 0.691
2.40.50.100 2.40.50.100 0.809 0.809
2.40.50.100 2.40.50.110 0.824 0.814
2.40.50.100 2.40.50.140 0.793 0.799
2.40.50.100 2.40.50.40 0.750 0.825
2.40.50.100 2.60.120.10 0.804 0.846
2.40.50.100 2.60.120.180 0.801 0.715
2.40.50.100 2.60.120.20 0.715 0.836
2.40.50.100 2.60.120.200 0.795 0.872
2.40.50.100 2.60.120.260 0.772 0.844
2.40.50.100 2.60.120.40 0.809 0.814
2.40.50.100 2.60.20.10 0.819 0.858
2.40.50.100 2.60.200.20 0.822 0.790
2.40.50.100 2.60.40.10 0.828 0.926
2.40.50.100 2.60.40.1180 0.825 0.881
2.40.50.100 2.60.40.150 0.768 0.787
2.40.50.100 2.60.40.30 0.765 0.931
2.40.50.100 2.60.40.420 0.802 0.813
2.40.50.100 2.70.98.10 0.787 0.695
2.40.50.100 3.10.20.10 0.752 0.553
2.40.50.100 3.10.20.120 0.739 0.506
2.40.50.100 3.10.20.30 0.722 0.662
2.40.50.100 3.10.20.90 0.697 0.644
2.40.50.100 3.10.450.10 0.813 0.780
2.40.50.100 3.10.450.30 0.808 0.604
2.40.50.100 3.10.450.40 0.816 0.758
2.40.50.100 3.10.450.50 0.762 0.692
2.40.50.100 3.10.50.10 0.795 0.847
2.40.50.100 3.10.50.40 0.802 0.658
2.40.50.100 3.20.20.100 0.636 0.359
2.40.50.100 3.20.20.120 0.664 0.408
2.40.50.100 3.20.20.140 0.604 0.436
2.40.50.100 3.20.20.150 0.664 0.334
2.40.50.100 3.20.20.30 0.680 0.296
2.40.50.100 3.20.20.60 0.608 0.404
2.40.50.100 3.20.20.70 0.438 0.783
2.40.50.100 3.20.20.80 0.425 0.788
2.40.50.100 3.30.1330.30 0.749 0.407
2.40.50.100 3.30.1370.10 0.783 0.676
2.40.50.100 3.30.1490.20 0.706 0.670
2.40.50.100 3.30.160.20 0.797 0.838
2.40.50.100 3.30.30.10 0.655 0.784
2.40.50.100 3.30.300.10 0.760 0.430
2.40.50.100 3.30.300.20 0.686 0.466
2.40.50.100 3.30.360.10 0.740 0.613
2.40.50.100 3.30.390.10 0.754 0.564
2.40.50.100 3.30.390.30 0.815 0.629
2.40.50.100 3.30.420.10 0.658 0.537
2.40.50.100 3.30.420.40 0.746 0.545
2.40.50.100 3.30.450.20 0.813 0.676
2.40.50.100 3.30.470.20 0.779 0.645
2.40.50.100 3.30.565.10 0.735 0.577
2.40.50.100 3.30.60.30 0.713 0.647
2.40.50.100 3.30.70.100 0.794 0.810
2.40.50.100 3.30.70.20 0.722 0.712
2.40.50.100 3.30.70.270 0.653 0.470
2.40.50.100 3.30.70.330 0.803 0.815
2.40.50.100 3.40.1190.10 0.734 0.335
2.40.50.100 3.40.1190.20 0.670 0.392
2.40.50.100 3.40.190.10 0.613 0.738
2.40.50.100 3.40.190.80 0.751 0.456
2.40.50.100 3.40.30.10 0.622 0.717
2.40.50.100 3.40.50.1000 0.629 0.491
2.40.50.100 3.40.50.1010 0.693 0.336
2.40.50.100 3.40.50.10190 0.691 0.367
2.40.50.100 3.40.50.1100 0.633 0.414
2.40.50.100 3.40.50.1220 0.628 0.461
2.40.50.100 3.40.50.1240 0.717 0.330
2.40.50.100 3.40.50.1370 0.690 0.325
2.40.50.100 3.40.50.1400 0.656 0.321
2.40.50.100 3.40.50.1460 0.694 0.348
2.40.50.100 3.40.50.150 0.556 0.726
2.40.50.100 3.40.50.1580 0.704 0.429
2.40.50.100 3.40.50.1820 0.481 0.774
2.40.50.100 3.40.50.1940 0.605 0.445
2.40.50.100 3.40.50.1980 0.572 0.533
2.40.50.100 3.40.50.20 0.655 0.412
2.40.50.100 3.40.50.200 0.721 0.345
2.40.50.100 3.40.50.2000 0.568 0.481
2.40.50.100 3.40.50.2020 0.609 0.540
2.40.50.100 3.40.50.2030 0.696 0.320
2.40.50.100 3.40.50.2300 0.506 0.641
2.40.50.100 3.40.50.2600 0.622 0.459
2.40.50.100 3.40.50.300 0.398 0.795
2.40.50.100 3.40.50.360 0.633 0.425
2.40.50.100 3.40.50.410 0.683 0.360
2.40.50.100 3.40.50.620 0.446 0.665
2.40.50.100 3.40.50.720 0.415 0.829
2.40.50.100 3.40.50.80 0.605 0.479
2.40.50.100 3.40.50.800 0.753 0.480
2.40.50.100 3.40.50.880 0.677 0.586
2.40.50.100 3.40.50.920 0.716 0.344
2.40.50.100 3.40.50.9600 0.684 0.290
2.40.50.100 3.40.50.970 0.562 0.555
2.40.50.100 3.40.50.980 0.699 0.369
2.40.50.100 3.40.630.10 0.666 0.477
2.40.50.100 3.40.630.30 0.745 0.672
2.40.50.100 3.90.190.10 0.666 0.489
2.40.50.100 3.90.190.20 0.708 0.368
2.40.50.110 2.40.50.110 0.888 0.888
2.40.50.110 2.40.50.140 0.835 0.824
2.40.50.110 2.40.50.40 0.733 0.891
2.40.50.110 2.60.120.10 0.815 0.884
2.40.50.110 2.60.120.180 0.876 0.809
2.40.50.110 2.60.120.20 0.765 0.901
2.40.50.110 2.60.120.200 0.825 0.917
2.40.50.110 2.60.120.260 0.817 0.892
2.40.50.110 2.60.120.40 0.867 0.871
2.40.50.110 2.60.20.10 0.844 0.893
2.40.50.110 2.60.200.20 0.829 0.817
2.40.50.110 2.60.40.10 0.819 0.935
2.40.50.110 2.60.40.1180 0.799 0.886
2.40.50.110 2.60.40.150 0.825 0.860
2.40.50.110 2.60.40.30 0.763 0.952
2.40.50.110 2.60.40.420 0.847 0.873
2.40.50.110 2.70.98.10 0.841 0.783
2.40.50.110 3.10.20.10 0.783 0.662
2.40.50.110 3.10.20.120 0.800 0.678
2.40.50.110 3.10.20.30 0.690 0.723
2.40.50.110 3.10.20.90 0.653 0.708
2.40.50.110 3.10.450.10 0.890 0.899
2.40.50.110 3.10.450.30 0.863 0.748
2.40.50.110 3.10.450.40 0.882 0.864
2.40.50.110 3.10.450.50 0.828 0.824
2.40.50.110 3.10.50.10 0.785 0.834
2.40.50.110 3.10.50.40 0.844 0.741
2.40.50.110 3.20.20.100 0.643 0.500
2.40.50.110 3.20.20.120 0.676 0.553
2.40.50.110 3.20.20.140 0.605 0.576
2.40.50.110 3.20.20.150 0.680 0.482
2.40.50.110 3.20.20.30 0.694 0.430
2.40.50.110 3.20.20.60 0.599 0.535
2.40.50.110 3.20.20.70 0.437 0.849
2.40.50.110 3.20.20.80 0.436 0.860
2.40.50.110 3.30.1330.30 0.779 0.547
2.40.50.110 3.30.1370.10 0.785 0.739
2.40.50.110 3.30.1490.20 0.666 0.712
2.40.50.110 3.30.160.20 0.796 0.869
2.40.50.110 3.30.30.10 0.594 0.780
2.40.50.110 3.30.300.10 0.816 0.607
2.40.50.110 3.30.300.20 0.699 0.595
2.40.50.110 3.30.360.10 0.788 0.726
2.40.50.110 3.30.390.10 0.806 0.727
2.40.50.110 3.30.390.30 0.865 0.733
2.40.50.110 3.30.420.10 0.672 0.658
2.40.50.110 3.30.420.40 0.777 0.659
2.40.50.110 3.30.450.20 0.850 0.770
2.40.50.110 3.30.470.20 0.838 0.764
2.40.50.110 3.30.565.10 0.799 0.732
2.40.50.110 3.30.60.30 0.672 0.571
2.40.50.110 3.30.70.100 0.804 0.864
2.40.50.110 3.30.70.20 0.716 0.786
2.40.50.110 3.30.70.270 0.668 0.569
2.40.50.110 3.30.70.330 0.820 0.861
2.40.50.110 3.40.1190.10 0.766 0.478
2.40.50.110 3.40.1190.20 0.682 0.532
2.40.50.110 3.40.190.10 0.576 0.795
2.40.50.110 3.40.190.80 0.793 0.595
2.40.50.110 3.40.30.10 0.588 0.763
2.40.50.110 3.40.50.1000 0.592 0.600
2.40.50.110 3.40.50.1010 0.711 0.463
2.40.50.110 3.40.50.10190 0.684 0.473
2.40.50.110 3.40.50.1100 0.629 0.536
2.40.50.110 3.40.50.1220 0.627 0.603
2.40.50.110 3.40.50.1240 0.744 0.465
2.40.50.110 3.40.50.1370 0.703 0.463
2.40.50.110 3.40.50.1400 0.670 0.467
2.40.50.110 3.40.50.1460 0.725 0.515
2.40.50.110 3.40.50.150 0.587 0.812
2.40.50.110 3.40.50.1580 0.759 0.595
2.40.50.110 3.40.50.1820 0.493 0.844
2.40.50.110 3.40.50.1940 0.605 0.579
2.40.50.110 3.40.50.1980 0.545 0.633
2.40.50.110 3.40.50.20 0.643 0.498
2.40.50.110 3.40.50.200 0.753 0.494
2.40.50.110 3.40.50.2000 0.556 0.603
2.40.50.110 3.40.50.2020 0.614 0.670
2.40.50.110 3.40.50.2030 0.721 0.469
2.40.50.110 3.40.50.2300 0.482 0.741
2.40.50.110 3.40.50.2600 0.613 0.587
2.40.50.110 3.40.50.300 0.427 0.832
2.40.50.110 3.40.50.360 0.640 0.572
2.40.50.110 3.40.50.410 0.712 0.526
2.40.50.110 3.40.50.620 0.454 0.748
2.40.50.110 3.40.50.720 0.410 0.863
2.40.50.110 3.40.50.80 0.599 0.621
2.40.50.110 3.40.50.800 0.787 0.618
2.40.50.110 3.40.50.880 0.715 0.707
2.40.50.110 3.40.50.920 0.750 0.506
2.40.50.110 3.40.50.9600 0.695 0.410
2.40.50.110 3.40.50.970 0.580 0.689
2.40.50.110 3.40.50.980 0.721 0.521
2.40.50.110 3.40.630.10 0.688 0.618
2.40.50.110 3.40.630.30 0.815 0.792
2.40.50.110 3.90.190.10 0.697 0.633
2.40.50.110 3.90.190.20 0.733 0.527
2.40.50.140 2.40.50.140 0.820 0.820
2.40.50.140 2.40.50.40 0.788 0.840
2.40.50.140 2.60.120.10 0.813 0.795
2.40.50.140 2.60.120.180 0.822 0.740
2.40.50.140 2.60.120.20 0.797 0.787
2.40.50.140 2.60.120.200 0.823 0.815
2.40.50.140 2.60.120.260 0.810 0.799
2.40.50.140 2.60.120.40 0.820 0.787
2.40.50.140 2.60.20.10 0.808 0.754
2.40.50.140 2.60.200.20 0.815 0.735
2.40.50.140 2.60.40.10 0.804 0.896
2.40.50.140 2.60.40.1180 0.787 0.823
2.40.50.140 2.60.40.150 0.812 0.785
2.40.50.140 2.60.40.30 0.769 0.878
2.40.50.140 2.60.40.420 0.827 0.765
2.40.50.140 2.70.98.10 0.818 0.720
2.40.50.140 3.10.20.10 0.797 0.601
2.40.50.140 3.10.20.120 0.802 0.529
2.40.50.140 3.10.20.30 0.754 0.526
2.40.50.140 3.10.20.90 0.748 0.534
2.40.50.140 3.10.450.10 0.825 0.849
2.40.50.140 3.10.450.30 0.818 0.661
2.40.50.140 3.10.450.40 0.824 0.774
2.40.50.140 3.10.450.50 0.814 0.704
2.40.50.140 3.10.50.10 0.800 0.741
2.40.50.140 3.10.50.40 0.813 0.659
2.40.50.140 3.20.20.100 0.764 0.305
2.40.50.140 3.20.20.120 0.767 0.335
2.40.50.140 3.20.20.140 0.750 0.358
2.40.50.140 3.20.20.150 0.777 0.326
2.40.50.140 3.20.20.30 0.781 0.289
2.40.50.140 3.20.20.60 0.747 0.312
2.40.50.140 3.20.20.70 0.593 0.610
2.40.50.140 3.20.20.80 0.607 0.624
2.40.50.140 3.30.1330.30 0.798 0.384
2.40.50.140 3.30.1370.10 0.799 0.600
2.40.50.140 3.30.1490.20 0.755 0.512
2.40.50.140 3.30.160.20 0.808 0.848
2.40.50.140 3.30.30.10 0.729 0.652
2.40.50.140 3.30.300.10 0.802 0.430
2.40.50.140 3.30.300.20 0.765 0.413
2.40.50.140 3.30.360.10 0.799 0.593
2.40.50.140 3.30.390.10 0.803 0.560
2.40.50.140 3.30.390.30 0.821 0.632
2.40.50.140 3.30.420.10 0.766 0.440
2.40.50.140 3.30.420.40 0.796 0.489
2.40.50.140 3.30.450.20 0.818 0.677
2.40.50.140 3.30.470.20 0.819 0.652
2.40.50.140 3.30.565.10 0.803 0.544
2.40.50.140 3.30.60.30 0.772 0.484
2.40.50.140 3.30.70.100 0.789 0.646
2.40.50.140 3.30.70.20 0.750 0.569
2.40.50.140 3.30.70.270 0.748 0.418
2.40.50.140 3.30.70.330 0.794 0.752
2.40.50.140 3.40.1190.10 0.794 0.311
2.40.50.140 3.40.1190.20 0.772 0.318
2.40.50.140 3.40.190.10 0.674 0.574
2.40.50.140 3.40.190.80 0.801 0.429
2.40.50.140 3.40.30.10 0.688 0.605
2.40.50.140 3.40.50.1000 0.741 0.357
2.40.50.140 3.40.50.1010 0.783 0.313
2.40.50.140 3.40.50.10190 0.775 0.306
2.40.50.140 3.40.50.1100 0.752 0.335
2.40.50.140 3.40.50.1220 0.755 0.393
2.40.50.140 3.40.50.1240 0.794 0.343
2.40.50.140 3.40.50.1370 0.782 0.330
2.40.50.140 3.40.50.1400 0.770 0.299
2.40.50.140 3.40.50.1460 0.788 0.389
2.40.50.140 3.40.50.150 0.694 0.575
2.40.50.140 3.40.50.1580 0.796 0.434
2.40.50.140 3.40.50.1820 0.640 0.613
2.40.50.140 3.40.50.1940 0.745 0.347
2.40.50.140 3.40.50.1980 0.704 0.387
2.40.50.140 3.40.50.20 0.758 0.370
2.40.50.140 3.40.50.200 0.797 0.377
2.40.50.140 3.40.50.2000 0.722 0.360
2.40.50.140 3.40.50.2020 0.744 0.442
2.40.50.140 3.40.50.2030 0.785 0.336
2.40.50.140 3.40.50.2300 0.665 0.467
2.40.50.140 3.40.50.2600 0.746 0.371
2.40.50.140 3.40.50.300 0.538 0.685
2.40.50.140 3.40.50.360 0.758 0.356
2.40.50.140 3.40.50.410 0.783 0.360
2.40.50.140 3.40.50.620 0.631 0.508
2.40.50.140 3.40.50.720 0.517 0.710
2.40.50.140 3.40.50.80 0.743 0.392
2.40.50.140 3.40.50.800 0.798 0.431
2.40.50.140 3.40.50.880 0.778 0.501
2.40.50.140 3.40.50.920 0.792 0.360
2.40.50.140 3.40.50.9600 0.779 0.240
2.40.50.140 3.40.50.970 0.725 0.448
2.40.50.140 3.40.50.980 0.783 0.342
2.40.50.140 3.40.630.10 0.774 0.402
2.40.50.140 3.40.630.30 0.811 0.622
2.40.50.140 3.90.190.10 0.772 0.407
2.40.50.140 3.90.190.20 0.786 0.365
2.40.50.40 2.40.50.40 0.938 0.938
2.40.50.40 2.60.120.10 0.797 0.787
2.40.50.40 2.60.120.180 0.866 0.581
2.40.50.40 2.60.120.20 0.613 0.747
2.40.50.40 2.60.120.200 0.743 0.809
2.40.50.40 2.60.120.260 0.682 0.757
2.40.50.40 2.60.120.40 0.812 0.698
2.40.50.40 2.60.20.10 0.885 0.712
2.40.50.40 2.60.200.20 0.873 0.655
2.40.50.40 2.60.40.10 0.739 0.908
2.40.50.40 2.60.40.1180 0.820 0.821
2.40.50.40 2.60.40.150 0.776 0.675
2.40.50.40 2.60.40.30 0.681 0.898
2.40.50.40 2.60.40.420 0.785 0.754
2.40.50.40 2.70.98.10 0.848 0.581
2.40.50.40 3.10.20.10 0.860 0.544
2.40.50.40 3.10.20.120 0.802 0.437
2.40.50.40 3.10.20.30 0.780 0.631
2.40.50.40 3.10.20.90 0.772 0.631
2.40.50.40 3.10.450.10 0.936 0.763
2.40.50.40 3.10.450.30 0.928 0.599
2.40.50.40 3.10.450.40 0.895 0.665
2.40.50.40 3.10.450.50 0.792 0.601
2.40.50.40 3.10.50.10 0.889 0.793
2.40.50.40 3.10.50.40 0.861 0.592
2.40.50.40 3.20.20.100 0.774 0.425
2.40.50.40 3.20.20.120 0.825 0.502
2.40.50.40 3.20.20.140 0.755 0.504
2.40.50.40 3.20.20.150 0.816 0.431
2.40.50.40 3.20.20.30 0.800 0.339
2.40.50.40 3.20.20.60 0.729 0.454
2.40.50.40 3.20.20.70 0.557 0.793
2.40.50.40 3.20.20.80 0.560 0.802
2.40.50.40 3.30.1330.30 0.900 0.498
2.40.50.40 3.30.1370.10 0.890 0.656
2.40.50.40 3.30.1490.20 0.762 0.644
2.40.50.40 3.30.160.20 0.913 0.885
2.40.50.40 3.30.30.10 0.711 0.763
2.40.50.40 3.30.300.10 0.847 0.367
2.40.50.40 3.30.300.20 0.729 0.413
2.40.50.40 3.30.360.10 0.783 0.554
2.40.50.40 3.30.390.10 0.812 0.470
2.40.50.40 3.30.390.30 0.909 0.566
2.40.50.40 3.30.420.10 0.817 0.575
2.40.50.40 3.30.420.40 0.853 0.536
2.40.50.40 3.30.450.20 0.888 0.596
2.40.50.40 3.30.470.20 0.850 0.598
2.40.50.40 3.30.565.10 0.832 0.547
2.40.50.40 3.30.60.30 0.775 0.527
2.40.50.40 3.30.70.100 0.831 0.664
2.40.50.40 3.30.70.20 0.727 0.625
2.40.50.40 3.30.70.270 0.733 0.462
2.40.50.40 3.30.70.330 0.770 0.732
2.40.50.40 3.40.1190.10 0.863 0.388
2.40.50.40 3.40.1190.20 0.804 0.439
2.40.50.40 3.40.190.10 0.724 0.743
2.40.50.40 3.40.190.80 0.903 0.549
2.40.50.40 3.40.30.10 0.791 0.738
2.40.50.40 3.40.50.1000 0.729 0.515
2.40.50.40 3.40.50.1010 0.814 0.374
2.40.50.40 3.40.50.10190 0.823 0.452
2.40.50.40 3.40.50.1100 0.730 0.429
2.40.50.40 3.40.50.1220 0.804 0.566
2.40.50.40 3.40.50.1240 0.823 0.334
2.40.50.40 3.40.50.1370 0.839 0.446
2.40.50.40 3.40.50.1400 0.759 0.335
2.40.50.40 3.40.50.1460 0.817 0.413
2.40.50.40 3.40.50.150 0.687 0.736
2.40.50.40 3.40.50.1580 0.828 0.451
2.40.50.40 3.40.50.1820 0.556 0.773
2.40.50.40 3.40.50.1940 0.725 0.482
2.40.50.40 3.40.50.1980 0.672 0.555
2.40.50.40 3.40.50.20 0.756 0.439
2.40.50.40 3.40.50.200 0.853 0.405
2.40.50.40 3.40.50.2000 0.691 0.520
2.40.50.40 3.40.50.2020 0.708 0.560
2.40.50.40 3.40.50.2030 0.834 0.412
2.40.50.40 3.40.50.2300 0.627 0.671
2.40.50.40 3.40.50.2600 0.750 0.516
2.40.50.40 3.40.50.300 0.470 0.796
2.40.50.40 3.40.50.360 0.748 0.467
2.40.50.40 3.40.50.410 0.804 0.403
2.40.50.40 3.40.50.620 0.512 0.666
2.40.50.40 3.40.50.720 0.534 0.835
2.40.50.40 3.40.50.80 0.731 0.536
2.40.50.40 3.40.50.800 0.877 0.492
2.40.50.40 3.40.50.880 0.825 0.611
2.40.50.40 3.40.50.920 0.828 0.377
2.40.50.40 3.40.50.9600 0.797 0.320
2.40.50.40 3.40.50.970 0.661 0.574
2.40.50.40 3.40.50.980 0.857 0.482
2.40.50.40 3.40.630.10 0.752 0.468
2.40.50.40 3.40.630.30 0.836 0.646
2.40.50.40 3.90.190.10 0.823 0.538
2.40.50.40 3.90.190.20 0.825 0.424
2.60.120.10 2.60.120.10 0.950 0.950
2.60.120.10 2.60.120.180 0.951 0.919
2.60.120.10 2.60.120.20 0.927 0.940
2.60.120.10 2.60.120.200 0.952 0.954
2.60.120.10 2.60.120.260 0.944 0.938
2.60.120.10 2.60.120.40 0.953 0.947
2.60.120.10 2.60.20.10 0.897 0.871
2.60.120.10 2.60.200.20 0.919 0.895
2.60.120.10 2.60.40.10 0.905 0.943
2.60.120.10 2.60.40.1180 0.847 0.888
2.60.120.10 2.60.40.150 0.937 0.924
2.60.120.10 2.60.40.30 0.895 0.963
2.60.120.10 2.60.40.420 0.899 0.882
2.60.120.10 2.70.98.10 0.954 0.937
2.60.120.10 3.10.20.10 0.850 0.487
2.60.120.10 3.10.20.120 0.894 0.636
2.60.120.10 3.10.20.30 0.754 0.572
2.60.120.10 3.10.20.90 0.750 0.593
2.60.120.10 3.10.450.10 0.927 0.874
2.60.120.10 3.10.450.30 0.907 0.627
2.60.120.10 3.10.450.40 0.922 0.866
2.60.120.10 3.10.450.50 0.908 0.848
2.60.120.10 3.10.50.10 0.872 0.737
2.60.120.10 3.10.50.40 0.876 0.698
2.60.120.10 3.20.20.100 0.812 0.355
2.60.120.10 3.20.20.120 0.799 0.352
2.60.120.10 3.20.20.140 0.775 0.415
2.60.120.10 3.20.20.150 0.837 0.359
2.60.120.10 3.20.20.30 0.854 0.335
2.60.120.10 3.20.20.60 0.775 0.371
2.60.120.10 3.20.20.70 0.533 0.730
2.60.120.10 3.20.20.80 0.566 0.748
2.60.120.10 3.30.1330.30 0.872 0.413
2.60.120.10 3.30.1370.10 0.887 0.727
2.60.120.10 3.30.1490.20 0.758 0.472
2.60.120.10 3.30.160.20 0.876 0.771
2.60.120.10 3.30.30.10 0.692 0.551
2.60.120.10 3.30.300.10 0.884 0.474
2.60.120.10 3.30.300.20 0.819 0.482
2.60.120.10 3.30.360.10 0.883 0.728
2.60.120.10 3.30.390.10 0.879 0.647
2.60.120.10 3.30.390.30 0.924 0.768
2.60.120.10 3.30.420.10 0.782 0.511
2.60.120.10 3.30.420.40 0.836 0.518
2.60.120.10 3.30.450.20 0.921 0.828
2.60.120.10 3.30.470.20 0.896 0.746
2.60.120.10 3.30.565.10 0.891 0.699
2.60.120.10 3.30.60.30 0.822 0.477
2.60.120.10 3.30.70.100 0.860 0.772
2.60.120.10 3.30.70.20 0.773 0.650
2.60.120.10 3.30.70.270 0.775 0.495
2.60.120.10 3.30.70.330 0.836 0.841
2.60.120.10 3.40.1190.10 0.863 0.311
2.60.120.10 3.40.1190.20 0.822 0.381
2.60.120.10 3.40.190.10 0.621 0.678
2.60.120.10 3.40.190.80 0.861 0.426
2.60.120.10 3.40.30.10 0.638 0.678
2.60.120.10 3.40.50.1000 0.750 0.421
2.60.120.10 3.40.50.1010 0.840 0.325
2.60.120.10 3.40.50.10190 0.827 0.312
2.60.120.10 3.40.50.1100 0.774 0.365
2.60.120.10 3.40.50.1220 0.775 0.424
2.60.120.10 3.40.50.1240 0.890 0.451
2.60.120.10 3.40.50.1370 0.847 0.333
2.60.120.10 3.40.50.1400 0.826 0.335
2.60.120.10 3.40.50.1460 0.870 0.449
2.60.120.10 3.40.50.150 0.680 0.694
2.60.120.10 3.40.50.1580 0.869 0.490
2.60.120.10 3.40.50.1820 0.638 0.748
2.60.120.10 3.40.50.1940 0.762 0.406
2.60.120.10 3.40.50.1980 0.690 0.475
2.60.120.10 3.40.50.20 0.781 0.372
2.60.120.10 3.40.50.200 0.875 0.401
2.60.120.10 3.40.50.2000 0.728 0.445
2.60.120.10 3.40.50.2020 0.771 0.540
2.60.120.10 3.40.50.2030 0.852 0.332
2.60.120.10 3.40.50.2300 0.614 0.565
2.60.120.10 3.40.50.2600 0.757 0.406
2.60.120.10 3.40.50.300 0.488 0.768
2.60.120.10 3.40.50.360 0.794 0.412
2.60.120.10 3.40.50.410 0.857 0.427
2.60.120.10 3.40.50.620 0.597 0.625
2.60.120.10 3.40.50.720 0.452 0.795
2.60.120.10 3.40.50.80 0.766 0.459
2.60.120.10 3.40.50.800 0.870 0.476
2.60.120.10 3.40.50.880 0.800 0.573
2.60.120.10 3.40.50.920 0.864 0.366
2.60.120.10 3.40.50.9600 0.843 0.277
2.60.120.10 3.40.50.970 0.726 0.531
2.60.120.10 3.40.50.980 0.838 0.342
2.60.120.10 3.40.630.10 0.834 0.511
2.60.120.10 3.40.630.30 0.842 0.694
2.60.120.10 3.90.190.10 0.802 0.471
2.60.120.10 3.90.190.20 0.857 0.382
2.60.120.180 2.60.120.180 0.993 0.993
2.60.120.180 2.60.120.20 0.950 0.989
2.60.120.180 2.60.120.200 0.980 0.987
2.60.120.180 2.60.120.260 0.963 0.965
2.60.120.180 2.60.120.40 0.980 0.987
2.60.120.180 2.60.20.10 0.807 0.929
2.60.120.180 2.60.200.20 0.867 0.950
2.60.120.180 2.60.40.10 0.919 0.947
2.60.120.180 2.60.40.1180 0.744 0.898
2.60.120.180 2.60.40.150 0.978 0.990
2.60.120.180 2.60.40.30 0.924 0.982
2.60.120.180 2.60.40.420 0.906 0.934
2.60.120.180 2.70.98.10 0.986 0.991
2.60.120.180 3.10.20.10 0.691 0.610
2.60.120.180 3.10.20.120 0.831 0.863
2.60.120.180 3.10.20.30 0.545 0.755
2.60.120.180 3.10.20.90 0.549 0.753
2.60.120.180 3.10.450.10 0.867 0.904
2.60.120.180 3.10.450.30 0.810 0.730
2.60.120.180 3.10.450.40 0.878 0.943
2.60.120.180 3.10.450.50 0.857 0.943
2.60.120.180 3.10.50.10 0.666 0.770
2.60.120.180 3.10.50.40 0.764 0.754
2.60.120.180 3.20.20.100 0.585 0.658
2.60.120.180 3.20.20.120 0.564 0.663
2.60.120.180 3.20.20.140 0.545 0.722
2.60.120.180 3.20.20.150 0.632 0.634
2.60.120.180 3.20.20.30 0.659 0.594
2.60.120.180 3.20.20.60 0.521 0.681
2.60.120.180 3.20.20.70 0.419 0.905
2.60.120.180 3.20.20.80 0.464 0.923
2.60.120.180 3.30.1330.30 0.705 0.623
2.60.120.180 3.30.1370.10 0.725 0.788
2.60.120.180 3.30.1490.20 0.484 0.680
2.60.120.180 3.30.160.20 0.707 0.838
2.60.120.180 3.30.30.10 0.377 0.703
2.60.120.180 3.30.300.10 0.755 0.652
2.60.120.180 3.30.300.20 0.622 0.639
2.60.120.180 3.30.360.10 0.829 0.839
2.60.120.180 3.30.390.10 0.759 0.820
2.60.120.180 3.30.390.30 0.857 0.840
2.60.120.180 3.30.420.10 0.607 0.763
2.60.120.180 3.30.420.40 0.697 0.731
2.60.120.180 3.30.450.20 0.852 0.868
2.60.120.180 3.30.470.20 0.840 0.847
2.60.120.180 3.30.565.10 0.829 0.882
2.60.120.180 3.30.60.30 0.543 0.503
2.60.120.180 3.30.70.100 0.687 0.848
2.60.120.180 3.30.70.20 0.541 0.770
2.60.120.180 3.30.70.270 0.588 0.607
2.60.120.180 3.30.70.330 0.748 0.883
2.60.120.180 3.40.1190.10 0.690 0.574
2.60.120.180 3.40.1190.20 0.614 0.676
2.60.120.180 3.40.190.10 0.469 0.841
2.60.120.180 3.40.190.80 0.718 0.680
2.60.120.180 3.40.30.10 0.536 0.799
2.60.120.180 3.40.50.1000 0.499 0.725
2.60.120.180 3.40.50.1010 0.635 0.576
2.60.120.180 3.40.50.10190 0.571 0.556
2.60.120.180 3.40.50.1100 0.531 0.628
2.60.120.180 3.40.50.1220 0.543 0.725
2.60.120.180 3.40.50.1240 0.773 0.661
2.60.120.180 3.40.50.1370 0.640 0.589
2.60.120.180 3.40.50.1400 0.615 0.607
2.60.120.180 3.40.50.1460 0.746 0.710
2.60.120.180 3.40.50.150 0.598 0.885
2.60.120.180 3.40.50.1580 0.776 0.764
2.60.120.180 3.40.50.1820 0.556 0.910
2.60.120.180 3.40.50.1940 0.530 0.710
2.60.120.180 3.40.50.1980 0.458 0.722
2.60.120.180 3.40.50.20 0.554 0.559
2.60.120.180 3.40.50.200 0.728 0.635
2.60.120.180 3.40.50.2000 0.499 0.728
2.60.120.180 3.40.50.2020 0.622 0.805
2.60.120.180 3.40.50.2030 0.658 0.573
2.60.120.180 3.40.50.2300 0.420 0.833
2.60.120.180 3.40.50.2600 0.525 0.699
2.60.120.180 3.40.50.300 0.451 0.860
2.60.120.180 3.40.50.360 0.592 0.720
2.60.120.180 3.40.50.410 0.719 0.714
2.60.120.180 3.40.50.620 0.458 0.823
2.60.120.180 3.40.50.720 0.398 0.890
2.60.120.180 3.40.50.80 0.555 0.765
2.60.120.180 3.40.50.800 0.752 0.737
2.60.120.180 3.40.50.880 0.681 0.812
2.60.120.180 3.40.50.920 0.707 0.630
2.60.120.180 3.40.50.9600 0.619 0.545
2.60.120.180 3.40.50.970 0.562 0.809
2.60.120.180 3.40.50.980 0.628 0.621
2.60.120.180 3.40.630.10 0.698 0.780
2.60.120.180 3.40.630.30 0.772 0.867
2.60.120.180 3.90.190.10 0.632 0.752
2.60.120.180 3.90.190.20 0.696 0.664
2.60.120.20 2.60.120.20 0.993 0.993
2.60.120.20 2.60.120.200 0.970 0.963
2.60.120.20 2.60.120.260 0.981 0.965
2.60.120.20 2.60.120.40 0.981 0.951
2.60.120.20 2.60.20.10 0.909 0.730
2.60.120.20 2.60.200.20 0.936 0.821
2.60.120.20 2.60.40.10 0.868 0.936
2.60.120.20 2.60.40.1180 0.806 0.795
2.60.120.20 2.60.40.150 0.984 0.963
2.60.120.20 2.60.40.30 0.876 0.951
2.60.120.20 2.60.40.420 0.933 0.905
2.60.120.20 2.70.98.10 0.991 0.968
2.60.120.20 3.10.20.10 0.884 0.477
2.60.120.20 3.10.20.120 0.957 0.827
2.60.120.20 3.10.20.30 0.764 0.526
2.60.120.20 3.10.20.90 0.766 0.563
2.60.120.20 3.10.450.10 0.953 0.801
2.60.120.20 3.10.450.30 0.937 0.554
2.60.120.20 3.10.450.40 0.953 0.867
2.60.120.20 3.10.450.50 0.960 0.933
2.60.120.20 3.10.50.10 0.883 0.518
2.60.120.20 3.10.50.40 0.896 0.673
2.60.120.20 3.20.20.100 0.863 0.399
2.60.120.20 3.20.20.120 0.845 0.373
2.60.120.20 3.20.20.140 0.830 0.462
2.60.120.20 3.20.20.150 0.887 0.418
2.60.120.20 3.20.20.30 0.906 0.406
2.60.120.20 3.20.20.60 0.830 0.417
2.60.120.20 3.20.20.70 0.588 0.742
2.60.120.20 3.20.20.80 0.624 0.765
2.60.120.20 3.30.1330.30 0.899 0.364
2.60.120.20 3.30.1370.10 0.901 0.582
2.60.120.20 3.30.1490.20 0.783 0.410
2.60.120.20 3.30.160.20 0.891 0.609
2.60.120.20 3.30.30.10 0.704 0.429
2.60.120.20 3.30.300.10 0.926 0.516
2.60.120.20 3.30.300.20 0.861 0.518
2.60.120.20 3.30.360.10 0.938 0.815
2.60.120.20 3.30.390.10 0.932 0.770
2.60.120.20 3.30.390.30 0.951 0.732
2.60.120.20 3.30.420.10 0.826 0.534
2.60.120.20 3.30.420.40 0.871 0.526
2.60.120.20 3.30.450.20 0.942 0.765
2.60.120.20 3.30.470.20 0.935 0.789
2.60.120.20 3.30.565.10 0.937 0.761
2.60.120.20 3.30.60.30 0.849 0.329
2.60.120.20 3.30.70.100 0.860 0.598
2.60.120.20 3.30.70.20 0.774 0.557
2.60.120.20 3.30.70.270 0.807 0.485
2.60.120.20 3.30.70.330 0.840 0.821
2.60.120.20 3.40.1190.10 0.908 0.348
2.60.120.20 3.40.1190.20 0.869 0.414
2.60.120.20 3.40.190.10 0.626 0.666
2.60.120.20 3.40.190.80 0.900 0.438
2.60.120.20 3.40.30.10 0.642 0.667
2.60.120.20 3.40.50.1000 0.790 0.424
2.60.120.20 3.40.50.1010 0.892 0.378
2.60.120.20 3.40.50.10190 0.865 0.306
2.60.120.20 3.40.50.1100 0.827 0.414
2.60.120.20 3.40.50.1220 0.818 0.443
2.60.120.20 3.40.50.1240 0.941 0.539
2.60.120.20 3.40.50.1370 0.894 0.385
2.60.120.20 3.40.50.1400 0.886 0.432
2.60.120.20 3.40.50.1460 0.925 0.551
2.60.120.20 3.40.50.150 0.742 0.724
2.60.120.20 3.40.50.1580 0.931 0.594
2.60.120.20 3.40.50.1820 0.705 0.771
2.60.120.20 3.40.50.1940 0.818 0.450
2.60.120.20 3.40.50.1980 0.735 0.491
2.60.120.20 3.40.50.20 0.830 0.411
2.60.120.20 3.40.50.200 0.924 0.466
2.60.120.20 3.40.50.2000 0.783 0.482
2.60.120.20 3.40.50.2020 0.832 0.601
2.60.120.20 3.40.50.2030 0.901 0.398
2.60.120.20 3.40.50.2300 0.667 0.583
2.60.120.20 3.40.50.2600 0.808 0.441
2.60.120.20 3.40.50.300 0.563 0.781
2.60.120.20 3.40.50.360 0.853 0.487
2.60.120.20 3.40.50.410 0.911 0.516
2.60.120.20 3.40.50.620 0.670 0.659
2.60.120.20 3.40.50.720 0.503 0.801
2.60.120.20 3.40.50.80 0.821 0.516
2.60.120.20 3.40.50.800 0.910 0.499
2.60.120.20 3.40.50.880 0.852 0.612
2.60.120.20 3.40.50.920 0.919 0.470
2.60.120.20 3.40.50.9600 0.894 0.320
2.60.120.20 3.40.50.970 0.805 0.611
2.60.120.20 3.40.50.980 0.883 0.375
2.60.120.20 3.40.630.10 0.895 0.585
2.60.120.20 3.40.630.30 0.894 0.745
2.60.120.20 3.90.190.10 0.851 0.509
2.60.120.20 3.90.190.20 0.907 0.464
2.60.120.200 2.60.120.200 0.986 0.986
2.60.120.200 2.60.120.260 0.970 0.961
2.60.120.200 2.60.120.40 0.983 0.974
2.60.120.200 2.60.20.10 0.935 0.884
2.60.120.200 2.60.200.20 0.962 0.963
2.60.120.200 2.60.40.10 0.911 0.947
2.60.120.200 2.60.40.1180 0.870 0.885
2.60.120.200 2.60.40.150 0.978 0.966
2.60.120.200 2.60.40.30 0.909 0.965
2.60.120.200 2.60.40.420 0.936 0.923
2.60.120.200 2.70.98.10 0.988 0.990
2.60.120.200 3.10.20.10 0.895 0.488
2.60.120.200 3.10.20.120 0.938 0.696
2.60.120.200 3.10.20.30 0.794 0.549
2.60.120.200 3.10.20.90 0.792 0.574
2.60.120.200 3.10.450.10 0.955 0.842
2.60.120.200 3.10.450.30 0.947 0.675
2.60.120.200 3.10.450.40 0.947 0.859
2.60.120.200 3.10.450.50 0.932 0.855
2.60.120.200 3.10.50.10 0.910 0.711
2.60.120.200 3.10.50.40 0.900 0.682
2.60.120.200 3.20.20.100 0.869 0.363
2.60.120.200 3.20.20.120 0.855 0.348
2.60.120.200 3.20.20.140 0.835 0.416
2.60.120.200 3.20.20.150 0.891 0.376
2.60.120.200 3.20.20.30 0.903 0.341
2.60.120.200 3.20.20.60 0.835 0.366
2.60.120.200 3.20.20.70 0.593 0.711
2.60.120.200 3.20.20.80 0.634 0.736
2.60.120.200 3.30.1330.30 0.911 0.388
2.60.120.200 3.30.1370.10 0.910 0.617
2.60.120.200 3.30.1490.20 0.808 0.434
2.60.120.200 3.30.160.20 0.910 0.720
2.60.120.200 3.30.30.10 0.743 0.492
2.60.120.200 3.30.300.10 0.922 0.449
2.60.120.200 3.30.300.20 0.854 0.426
2.60.120.200 3.30.360.10 0.913 0.736
2.60.120.200 3.30.390.10 0.908 0.596
2.60.120.200 3.30.390.30 0.950 0.745
2.60.120.200 3.30.420.10 0.823 0.485
2.60.120.200 3.30.420.40 0.878 0.509
2.60.120.200 3.30.450.20 0.949 0.845
2.60.120.200 3.30.470.20 0.932 0.790
2.60.120.200 3.30.565.10 0.923 0.700
2.60.120.200 3.30.60.30 0.868 0.407
2.60.120.200 3.30.70.100 0.878 0.648
2.60.120.200 3.30.70.20 0.799 0.572
2.60.120.200 3.30.70.270 0.815 0.462
2.60.120.200 3.30.70.330 0.834 0.804
2.60.120.200 3.40.1190.10 0.911 0.318
2.60.120.200 3.40.1190.20 0.872 0.372
2.60.120.200 3.40.190.10 0.659 0.653
2.60.120.200 3.40.190.80 0.909 0.443
2.60.120.200 3.40.30.10 0.680 0.667
2.60.120.200 3.40.50.1000 0.805 0.399
2.60.120.200 3.40.50.1010 0.891 0.328
2.60.120.200 3.40.50.10190 0.874 0.280
2.60.120.200 3.40.50.1100 0.826 0.337
2.60.120.200 3.40.50.1220 0.832 0.422
2.60.120.200 3.40.50.1240 0.934 0.473
2.60.120.200 3.40.50.1370 0.898 0.343
2.60.120.200 3.40.50.1400 0.879 0.337
2.60.120.200 3.40.50.1460 0.921 0.498
2.60.120.200 3.40.50.150 0.730 0.683
2.60.120.200 3.40.50.1580 0.919 0.524
2.60.120.200 3.40.50.1820 0.687 0.733
2.60.120.200 3.40.50.1940 0.819 0.393
2.60.120.200 3.40.50.1980 0.739 0.440
2.60.120.200 3.40.50.20 0.837 0.370
2.60.120.200 3.40.50.200 0.923 0.433
2.60.120.200 3.40.50.2000 0.787 0.430
2.60.120.200 3.40.50.2020 0.826 0.545
2.60.120.200 3.40.50.2030 0.900 0.337
2.60.120.200 3.40.50.2300 0.678 0.541
2.60.120.200 3.40.50.2600 0.817 0.401
2.60.120.200 3.40.50.300 0.532 0.755
2.60.120.200 3.40.50.360 0.851 0.416
2.60.120.200 3.40.50.410 0.904 0.441
2.60.120.200 3.40.50.620 0.653 0.605
2.60.120.200 3.40.50.720 0.488 0.777
2.60.120.200 3.40.50.80 0.821 0.445
2.60.120.200 3.40.50.800 0.910 0.464
2.60.120.200 3.40.50.880 0.852 0.581
2.60.120.200 3.40.50.920 0.910 0.372
2.60.120.200 3.40.50.9600 0.893 0.263
2.60.120.200 3.40.50.970 0.789 0.533
2.60.120.200 3.40.50.980 0.889 0.346
2.60.120.200 3.40.630.10 0.883 0.519
2.60.120.200 3.40.630.30 0.888 0.724
2.60.120.200 3.90.190.10 0.853 0.465
2.60.120.200 3.90.190.20 0.904 0.385
2.60.120.260 2.60.120.260 0.963 0.963
2.60.120.260 2.60.120.40 0.965 0.971
2.60.120.260 2.60.20.10 0.901 0.820
2.60.120.260 2.60.200.20 0.920 0.868
2.60.120.260 2.60.40.10 0.906 0.945
2.60.120.260 2.60.40.1180 0.832 0.857
2.60.120.260 2.60.40.150 0.963 0.971
2.60.120.260 2.60.40.30 0.905 0.968
2.60.120.260 2.60.40.420 0.912 0.897
2.60.120.260 2.70.98.10 0.964 0.960
2.60.120.260 3.10.20.10 0.861 0.488
2.60.120.260 3.10.20.120 0.916 0.713
2.60.120.260 3.10.20.30 0.747 0.538
2.60.120.260 3.10.20.90 0.745 0.564
2.60.120.260 3.10.450.10 0.932 0.853
2.60.120.260 3.10.450.30 0.913 0.578
2.60.120.260 3.10.450.40 0.931 0.891
2.60.120.260 3.10.450.50 0.919 0.879
2.60.120.260 3.10.50.10 0.867 0.603
2.60.120.260 3.10.50.40 0.878 0.685
2.60.120.260 3.20.20.100 0.819 0.340
2.60.120.260 3.20.20.120 0.806 0.340
2.60.120.260 3.20.20.140 0.783 0.408
2.60.120.260 3.20.20.150 0.844 0.343
2.60.120.260 3.20.20.30 0.864 0.324
2.60.120.260 3.20.20.60 0.783 0.364
2.60.120.260 3.20.20.70 0.542 0.731
2.60.120.260 3.20.20.80 0.573 0.748
2.60.120.260 3.30.1330.30 0.873 0.356
2.60.120.260 3.30.1370.10 0.882 0.633
2.60.120.260 3.30.1490.20 0.760 0.432
2.60.120.260 3.30.160.20 0.878 0.699
2.60.120.260 3.30.30.10 0.686 0.484
2.60.120.260 3.30.300.10 0.893 0.462
2.60.120.260 3.30.300.20 0.827 0.465
2.60.120.260 3.30.360.10 0.897 0.753
2.60.120.260 3.30.390.10 0.894 0.684
2.60.120.260 3.30.390.30 0.927 0.739
2.60.120.260 3.30.420.10 0.783 0.498
2.60.120.260 3.30.420.40 0.841 0.504
2.60.120.260 3.30.450.20 0.920 0.781
2.60.120.260 3.30.470.20 0.905 0.757
2.60.120.260 3.30.565.10 0.897 0.695
2.60.120.260 3.30.60.30 0.823 0.374
2.60.120.260 3.30.70.100 0.852 0.679
2.60.120.260 3.30.70.20 0.764 0.591
2.60.120.260 3.30.70.270 0.775 0.462
2.60.120.260 3.30.70.330 0.838 0.838
2.60.120.260 3.40.1190.10 0.872 0.299
2.60.120.260 3.40.1190.20 0.827 0.366
2.60.120.260 3.40.190.10 0.605 0.667
2.60.120.260 3.40.190.80 0.870 0.416
2.60.120.260 3.40.30.10 0.625 0.669
2.60.120.260 3.40.50.1000 0.751 0.405
2.60.120.260 3.40.50.1010 0.850 0.319
2.60.120.260 3.40.50.10190 0.829 0.280
2.60.120.260 3.40.50.1100 0.785 0.369
2.60.120.260 3.40.50.1220 0.779 0.408
2.60.120.260 3.40.50.1240 0.900 0.443
2.60.120.260 3.40.50.1370 0.856 0.321
2.60.120.260 3.40.50.1400 0.843 0.351
2.60.120.260 3.40.50.1460 0.884 0.460
2.60.120.260 3.40.50.150 0.695 0.700
2.60.120.260 3.40.50.1580 0.887 0.516
2.60.120.260 3.40.50.1820 0.647 0.749
2.60.120.260 3.40.50.1940 0.772 0.404
2.60.120.260 3.40.50.1980 0.692 0.466
2.60.120.260 3.40.50.20 0.791 0.374
2.60.120.260 3.40.50.200 0.886 0.397
2.60.120.260 3.40.50.2000 0.736 0.440
2.60.120.260 3.40.50.2020 0.784 0.546
2.60.120.260 3.40.50.2030 0.863 0.331
2.60.120.260 3.40.50.2300 0.627 0.569
2.60.120.260 3.40.50.2600 0.767 0.406
2.60.120.260 3.40.50.300 0.513 0.772
2.60.120.260 3.40.50.360 0.810 0.424
2.60.120.260 3.40.50.410 0.870 0.435
2.60.120.260 3.40.50.620 0.614 0.631
2.60.120.260 3.40.50.720 0.466 0.797
2.60.120.260 3.40.50.80 0.778 0.460
2.60.120.260 3.40.50.800 0.879 0.470
2.60.120.260 3.40.50.880 0.808 0.575
2.60.120.260 3.40.50.920 0.880 0.388
2.60.120.260 3.40.50.9600 0.852 0.266
2.60.120.260 3.40.50.970 0.753 0.556
2.60.120.260 3.40.50.980 0.847 0.333
2.60.120.260 3.40.630.10 0.846 0.516
2.60.120.260 3.40.630.30 0.853 0.705
2.60.120.260 3.90.190.10 0.808 0.463
2.60.120.260 3.90.190.20 0.872 0.396
2.60.120.40 2.60.120.40 0.988 0.988
2.60.120.40 2.60.20.10 0.884 0.924
2.60.120.40 2.60.200.20 0.910 0.928
2.60.120.40 2.60.40.10 0.934 0.948
2.60.120.40 2.60.40.1180 0.830 0.902
2.60.120.40 2.60.40.150 0.978 0.982
2.60.120.40 2.60.40.30 0.936 0.980
2.60.120.40 2.60.40.420 0.892 0.914
2.60.120.40 2.70.98.10 0.984 0.981
2.60.120.40 3.10.20.10 0.788 0.510
2.60.120.40 3.10.20.120 0.864 0.707
2.60.120.40 3.10.20.30 0.655 0.666
2.60.120.40 3.10.20.90 0.642 0.664
2.60.120.40 3.10.450.10 0.926 0.905
2.60.120.40 3.10.450.30 0.880 0.634
2.60.120.40 3.10.450.40 0.914 0.910
2.60.120.40 3.10.450.50 0.883 0.892
2.60.120.40 3.10.50.10 0.806 0.711
2.60.120.40 3.10.50.40 0.825 0.711
2.60.120.40 3.20.20.100 0.689 0.457
2.60.120.40 3.20.20.120 0.677 0.475
2.60.120.40 3.20.20.140 0.639 0.539
2.60.120.40 3.20.20.150 0.734 0.436
2.60.120.40 3.20.20.30 0.759 0.389
2.60.120.40 3.20.20.60 0.635 0.498
2.60.120.40 3.20.20.70 0.436 0.841
2.60.120.40 3.20.20.80 0.467 0.855
2.60.120.40 3.30.1330.30 0.797 0.449
2.60.120.40 3.30.1370.10 0.819 0.674
2.60.120.40 3.30.1490.20 0.634 0.565
2.60.120.40 3.30.160.20 0.822 0.768
2.60.120.40 3.30.30.10 0.549 0.638
2.60.120.40 3.30.300.10 0.835 0.511
2.60.120.40 3.30.300.20 0.728 0.525
2.60.120.40 3.30.360.10 0.845 0.767
2.60.120.40 3.30.390.10 0.835 0.716
2.60.120.40 3.30.390.30 0.897 0.756
2.60.120.40 3.30.420.10 0.668 0.626
2.60.120.40 3.30.420.40 0.760 0.602
2.60.120.40 3.30.450.20 0.895 0.813
2.60.120.40 3.30.470.20 0.859 0.776
2.60.120.40 3.30.565.10 0.840 0.747
2.60.120.40 3.30.60.30 0.721 0.475
2.60.120.40 3.30.70.100 0.794 0.784
2.60.120.40 3.30.70.20 0.675 0.702
2.60.120.40 3.30.70.270 0.671 0.526
2.60.120.40 3.30.70.330 0.791 0.859
2.60.120.40 3.40.1190.10 0.788 0.382
2.60.120.40 3.40.1190.20 0.712 0.488
2.60.120.40 3.40.190.10 0.527 0.780
2.60.120.40 3.40.190.80 0.796 0.517
2.60.120.40 3.40.30.10 0.557 0.751
2.60.120.40 3.40.50.1000 0.607 0.560
2.60.120.40 3.40.50.1010 0.743 0.406
2.60.120.40 3.40.50.10190 0.710 0.385
2.60.120.40 3.40.50.1100 0.642 0.473
2.60.120.40 3.40.50.1220 0.645 0.547
2.60.120.40 3.40.50.1240 0.833 0.483
2.60.120.40 3.40.50.1370 0.754 0.396
2.60.120.40 3.40.50.1400 0.723 0.416
2.60.120.40 3.40.50.1460 0.810 0.514
2.60.120.40 3.40.50.150 0.598 0.806
2.60.120.40 3.40.50.1580 0.811 0.585
2.60.120.40 3.40.50.1820 0.543 0.845
2.60.120.40 3.40.50.1940 0.626 0.539
2.60.120.40 3.40.50.1980 0.547 0.602
2.60.120.40 3.40.50.20 0.660 0.445
2.60.120.40 3.40.50.200 0.810 0.452
2.60.120.40 3.40.50.2000 0.585 0.577
2.60.120.40 3.40.50.2020 0.668 0.661
2.60.120.40 3.40.50.2030 0.766 0.393
2.60.120.40 3.40.50.2300 0.477 0.717
2.60.120.40 3.40.50.2600 0.622 0.532
2.60.120.40 3.40.50.300 0.432 0.829
2.60.120.40 3.40.50.360 0.678 0.529
2.60.120.40 3.40.50.410 0.778 0.495
2.60.120.40 3.40.50.620 0.480 0.740
2.60.120.40 3.40.50.720 0.395 0.858
2.60.120.40 3.40.50.80 0.636 0.581
2.60.120.40 3.40.50.800 0.811 0.561
2.60.120.40 3.40.50.880 0.712 0.688
2.60.120.40 3.40.50.920 0.796 0.434
2.60.120.40 3.40.50.9600 0.740 0.358
2.60.120.40 3.40.50.970 0.617 0.671
2.60.120.40 3.40.50.980 0.740 0.431
2.60.120.40 3.40.630.10 0.746 0.617
2.60.120.40 3.40.630.30 0.789 0.781
2.60.120.40 3.90.190.10 0.700 0.594
2.60.120.40 3.90.190.20 0.782 0.448
2.60.20.10 2.60.20.10 1.000 1.000
2.60.20.10 2.60.200.20 0.968 0.926
2.60.20.10 2.60.40.10 0.824 0.937
2.60.20.10 2.60.40.1180 0.864 0.895
2.60.20.10 2.60.40.150 0.774 0.839
2.60.20.10 2.60.40.30 0.751 0.956
2.60.20.10 2.60.40.420 0.909 0.888
2.60.20.10 2.70.98.10 0.918 0.808
2.60.20.10 3.10.20.10 0.749 0.549
2.60.20.10 3.10.20.120 0.745 0.623
2.60.20.10 3.10.20.30 0.803 0.812
2.60.20.10 3.10.20.90 0.708 0.761
2.60.20.10 3.10.450.10 0.861 0.753
2.60.20.10 3.10.450.30 0.963 0.820
2.60.20.10 3.10.450.40 0.857 0.790
2.60.20.10 3.10.450.50 0.704 0.754
2.60.20.10 3.10.50.10 0.802 0.832
2.60.20.10 3.10.50.40 0.830 0.703
2.60.20.10 3.20.20.100 0.601 0.553
2.60.20.10 3.20.20.120 0.640 0.605
2.60.20.10 3.20.20.140 0.551 0.630
2.60.20.10 3.20.20.150 0.648 0.521
2.60.20.10 3.20.20.30 0.653 0.449
2.60.20.10 3.20.20.60 0.550 0.595
2.60.20.10 3.20.20.70 0.401 0.880
2.60.20.10 3.20.20.80 0.382 0.890
2.60.20.10 3.30.1330.30 0.823 0.611
2.60.20.10 3.30.1370.10 0.810 0.742
2.60.20.10 3.30.1490.20 0.660 0.762
2.60.20.10 3.30.160.20 0.810 0.838
2.60.20.10 3.30.30.10 0.599 0.829
2.60.20.10 3.30.300.10 0.800 0.550
2.60.20.10 3.30.300.20 0.651 0.578
2.60.20.10 3.30.360.10 0.731 0.701
2.60.20.10 3.30.390.10 0.758 0.672
2.60.20.10 3.30.390.30 0.917 0.722
2.60.20.10 3.30.420.10 0.615 0.695
2.60.20.10 3.30.420.40 0.827 0.706
2.60.20.10 3.30.450.20 0.865 0.736
2.60.20.10 3.30.470.20 0.849 0.753
2.60.20.10 3.30.565.10 0.720 0.710
2.60.20.10 3.30.60.30 0.745 0.727
2.60.20.10 3.30.70.100 0.833 0.870
2.60.20.10 3.30.70.20 0.759 0.827
2.60.20.10 3.30.70.270 0.682 0.589
2.60.20.10 3.30.70.330 0.831 0.856
2.60.20.10 3.40.1190.10 0.789 0.538
2.60.20.10 3.40.1190.20 0.636 0.579
2.60.20.10 3.40.190.10 0.662 0.838
2.60.20.10 3.40.190.80 0.849 0.664
2.60.20.10 3.40.30.10 0.683 0.794
2.60.20.10 3.40.50.1000 0.599 0.687
2.60.20.10 3.40.50.1010 0.694 0.510
2.60.20.10 3.40.50.10190 0.680 0.540
2.60.20.10 3.40.50.1100 0.613 0.600
2.60.20.10 3.40.50.1220 0.620 0.676
2.60.20.10 3.40.50.1240 0.777 0.533
2.60.20.10 3.40.50.1370 0.702 0.517
2.60.20.10 3.40.50.1400 0.638 0.501
2.60.20.10 3.40.50.1460 0.712 0.542
2.60.20.10 3.40.50.150 0.527 0.842
2.60.20.10 3.40.50.1580 0.742 0.627
2.60.20.10 3.40.50.1820 0.457 0.875
2.60.20.10 3.40.50.1940 0.554 0.634
2.60.20.10 3.40.50.1980 0.502 0.682
2.60.20.10 3.40.50.20 0.647 0.555
2.60.20.10 3.40.50.200 0.777 0.556
2.60.20.10 3.40.50.2000 0.518 0.664
2.60.20.10 3.40.50.2020 0.588 0.724
2.60.20.10 3.40.50.2030 0.721 0.512
2.60.20.10 3.40.50.2300 0.460 0.797
2.60.20.10 3.40.50.2600 0.584 0.647
2.60.20.10 3.40.50.300 0.391 0.846
2.60.20.10 3.40.50.360 0.606 0.627
2.60.20.10 3.40.50.410 0.687 0.553
2.60.20.10 3.40.50.620 0.411 0.785
2.60.20.10 3.40.50.720 0.394 0.880
2.60.20.10 3.40.50.80 0.556 0.676
2.60.20.10 3.40.50.800 0.810 0.655
2.60.20.10 3.40.50.880 0.702 0.750
2.60.20.10 3.40.50.920 0.748 0.536
2.60.20.10 3.40.50.9600 0.666 0.457
2.60.20.10 3.40.50.970 0.532 0.737
2.60.20.10 3.40.50.980 0.684 0.543
2.60.20.10 3.40.630.10 0.672 0.676
2.60.20.10 3.40.630.30 0.794 0.800
2.60.20.10 3.90.190.10 0.669 0.683
2.60.20.10 3.90.190.20 0.739 0.573
2.60.200.20 2.60.200.20 0.984 0.984
2.60.200.20 2.60.40.10 0.842 0.940
2.60.200.20 2.60.40.1180 0.814 0.899
2.60.200.20 2.60.40.150 0.869 0.895
2.60.200.20 2.60.40.30 0.771 0.962
2.60.200.20 2.60.40.420 0.913 0.907
2.60.200.20 2.70.98.10 0.964 0.903
2.60.200.20 3.10.20.10 0.742 0.583
2.60.200.20 3.10.20.120 0.809 0.711
2.60.200.20 3.10.20.30 0.707 0.792
2.60.200.20 3.10.20.90 0.685 0.773
2.60.200.20 3.10.450.10 0.863 0.795
2.60.200.20 3.10.450.30 0.915 0.826
2.60.200.20 3.10.450.40 0.870 0.843
2.60.200.20 3.10.450.50 0.824 0.845
2.60.200.20 3.10.50.10 0.847 0.940
2.60.200.20 3.10.50.40 0.836 0.746
2.60.200.20 3.20.20.100 0.653 0.582
2.60.200.20 3.20.20.120 0.644 0.598
2.60.200.20 3.20.20.140 0.596 0.645
2.60.200.20 3.20.20.150 0.690 0.557
2.60.200.20 3.20.20.30 0.713 0.505
2.60.200.20 3.20.20.60 0.599 0.613
2.60.200.20 3.20.20.70 0.428 0.879
2.60.200.20 3.20.20.80 0.466 0.896
2.60.200.20 3.30.1330.30 0.804 0.626
2.60.200.20 3.30.1370.10 0.824 0.825
2.60.200.20 3.30.1490.20 0.645 0.761
2.60.200.20 3.30.160.20 0.839 0.918
2.60.200.20 3.30.30.10 0.530 0.791
2.60.200.20 3.30.300.10 0.800 0.588
2.60.200.20 3.30.300.20 0.650 0.590
2.60.200.20 3.30.360.10 0.780 0.745
2.60.200.20 3.30.390.10 0.755 0.698
2.60.200.20 3.30.390.30 0.920 0.806
2.60.200.20 3.30.420.10 0.647 0.706
2.60.200.20 3.30.420.40 0.775 0.701
2.60.200.20 3.30.450.20 0.937 0.883
2.60.200.20 3.30.470.20 0.891 0.816
2.60.200.20 3.30.565.10 0.782 0.753
2.60.200.20 3.30.60.30 0.699 0.723
2.60.200.20 3.30.70.100 0.724 0.806
2.60.200.20 3.30.70.20 0.644 0.784
2.60.200.20 3.30.70.270 0.629 0.578
2.60.200.20 3.30.70.330 0.748 0.853
2.60.200.20 3.40.1190.10 0.773 0.534
2.60.200.20 3.40.1190.20 0.675 0.598
2.60.200.20 3.40.190.10 0.601 0.831
2.60.200.20 3.40.190.80 0.796 0.645
2.60.200.20 3.40.30.10 0.652 0.796
2.60.200.20 3.40.50.1000 0.613 0.689
2.60.200.20 3.40.50.1010 0.709 0.517
2.60.200.20 3.40.50.10190 0.676 0.525
2.60.200.20 3.40.50.1100 0.586 0.559
2.60.200.20 3.40.50.1220 0.615 0.668
2.60.200.20 3.40.50.1240 0.805 0.581
2.60.200.20 3.40.50.1370 0.708 0.518
2.60.200.20 3.40.50.1400 0.662 0.513
2.60.200.20 3.40.50.1460 0.747 0.586
2.60.200.20 3.40.50.150 0.540 0.841
2.60.200.20 3.40.50.1580 0.753 0.641
2.60.200.20 3.40.50.1820 0.524 0.880
2.60.200.20 3.40.50.1940 0.579 0.634
2.60.200.20 3.40.50.1980 0.501 0.672
2.60.200.20 3.40.50.20 0.624 0.526
2.60.200.20 3.40.50.200 0.791 0.588
2.60.200.20 3.40.50.2000 0.536 0.661
2.60.200.20 3.40.50.2020 0.601 0.727
2.60.200.20 3.40.50.2030 0.712 0.495
2.60.200.20 3.40.50.2300 0.432 0.780
2.60.200.20 3.40.50.2600 0.573 0.625
2.60.200.20 3.40.50.300 0.392 0.845
2.60.200.20 3.40.50.360 0.615 0.621
2.60.200.20 3.40.50.410 0.701 0.564
2.60.200.20 3.40.50.620 0.426 0.781
2.60.200.20 3.40.50.720 0.365 0.876
2.60.200.20 3.40.50.80 0.561 0.660
2.60.200.20 3.40.50.800 0.769 0.638
2.60.200.20 3.40.50.880 0.695 0.753
2.60.200.20 3.40.50.920 0.734 0.519
2.60.200.20 3.40.50.9600 0.693 0.464
2.60.200.20 3.40.50.970 0.532 0.729
2.60.200.20 3.40.50.980 0.704 0.559
2.60.200.20 3.40.630.10 0.714 0.702
2.60.200.20 3.40.630.30 0.815 0.829
2.60.200.20 3.90.190.10 0.659 0.676
2.60.200.20 3.90.190.20 0.715 0.538
2.60.40.10 2.60.40.10 0.946 0.946
2.60.40.10 2.60.40.1180 0.928 0.915
2.60.40.10 2.60.40.150 0.946 0.929
2.60.40.10 2.60.40.30 0.951 0.972
2.60.40.10 2.60.40.420 0.932 0.806
2.60.40.10 2.70.98.10 0.946 0.874
2.60.40.10 3.10.20.10 0.929 0.559
2.60.40.10 3.10.20.120 0.934 0.493
2.60.40.10 3.10.20.30 0.891 0.361
2.60.40.10 3.10.20.90 0.887 0.380
2.60.40.10 3.10.450.10 0.942 0.862
2.60.40.10 3.10.450.30 0.937 0.502
2.60.40.10 3.10.450.40 0.942 0.864
2.60.40.10 3.10.450.50 0.933 0.724
2.60.40.10 3.10.50.10 0.930 0.644
2.60.40.10 3.10.50.40 0.928 0.614
2.60.40.10 3.20.20.100 0.913 0.159
2.60.40.10 3.20.20.120 0.911 0.166
2.60.40.10 3.20.20.140 0.901 0.186
2.60.40.10 3.20.20.150 0.919 0.172
2.60.40.10 3.20.20.30 0.924 0.161
2.60.40.10 3.20.20.60 0.902 0.156
2.60.40.10 3.20.20.70 0.759 0.389
2.60.40.10 3.20.20.80 0.772 0.403
2.60.40.10 3.30.1330.30 0.928 0.242
2.60.40.10 3.30.1370.10 0.932 0.617
2.60.40.10 3.30.1490.20 0.901 0.332
2.60.40.10 3.30.160.20 0.934 0.812
2.60.40.10 3.30.30.10 0.880 0.410
2.60.40.10 3.30.300.10 0.932 0.321
2.60.40.10 3.30.300.20 0.915 0.324
2.60.40.10 3.30.360.10 0.928 0.597
2.60.40.10 3.30.390.10 0.928 0.438
2.60.40.10 3.30.390.30 0.939 0.642
2.60.40.10 3.30.420.10 0.898 0.262
2.60.40.10 3.30.420.40 0.917 0.341
2.60.40.10 3.30.450.20 0.939 0.726
2.60.40.10 3.30.470.20 0.930 0.592
2.60.40.10 3.30.565.10 0.928 0.477
2.60.40.10 3.30.60.30 0.919 0.420
2.60.40.10 3.30.70.100 0.927 0.697
2.60.40.10 3.30.70.20 0.896 0.432
2.60.40.10 3.30.70.270 0.898 0.334
2.60.40.10 3.30.70.330 0.913 0.767
2.60.40.10 3.40.1190.10 0.928 0.170
2.60.40.10 3.40.1190.20 0.914 0.170
2.60.40.10 3.40.190.10 0.808 0.372
2.60.40.10 3.40.190.80 0.927 0.285
2.60.40.10 3.40.30.10 0.814 0.439
2.60.40.10 3.40.50.1000 0.894 0.186
2.60.40.10 3.40.50.1010 0.921 0.166
2.60.40.10 3.40.50.10190 0.918 0.156
2.60.40.10 3.40.50.1100 0.903 0.182
2.60.40.10 3.40.50.1220 0.902 0.207
2.60.40.10 3.40.50.1240 0.930 0.254
2.60.40.10 3.40.50.1370 0.923 0.183
2.60.40.10 3.40.50.1400 0.918 0.177
2.60.40.10 3.40.50.1460 0.928 0.295
2.60.40.10 3.40.50.150 0.845 0.401
2.60.40.10 3.40.50.1580 0.927 0.323
2.60.40.10 3.40.50.1820 0.802 0.418
2.60.40.10 3.40.50.1940 0.898 0.179
2.60.40.10 3.40.50.1980 0.870 0.222
2.60.40.10 3.40.50.20 0.905 0.240
2.60.40.10 3.40.50.200 0.928 0.225
2.60.40.10 3.40.50.2000 0.885 0.200
2.60.40.10 3.40.50.2020 0.897 0.306
2.60.40.10 3.40.50.2030 0.924 0.184
2.60.40.10 3.40.50.2300 0.841 0.272
2.60.40.10 3.40.50.2600 0.899 0.214
2.60.40.10 3.40.50.300 0.684 0.511
2.60.40.10 3.40.50.360 0.909 0.222
2.60.40.10 3.40.50.410 0.925 0.262
2.60.40.10 3.40.50.620 0.812 0.322
2.60.40.10 3.40.50.720 0.661 0.524
2.60.40.10 3.40.50.80 0.902 0.253
2.60.40.10 3.40.50.800 0.930 0.362
2.60.40.10 3.40.50.880 0.902 0.338
2.60.40.10 3.40.50.920 0.928 0.230
2.60.40.10 3.40.50.9600 0.922 0.119
2.60.40.10 3.40.50.970 0.883 0.278
2.60.40.10 3.40.50.980 0.921 0.181
2.60.40.10 3.40.630.10 0.914 0.271
2.60.40.10 3.40.630.30 0.911 0.468
2.60.40.10 3.90.190.10 0.907 0.242
2.60.40.10 3.90.190.20 0.927 0.264
2.60.40.1180 2.60.40.1180 0.905 0.905
2.60.40.1180 2.60.40.150 0.869 0.787
2.60.40.1180 2.60.40.30 0.887 0.936
2.60.40.1180 2.60.40.420 0.853 0.792
2.60.40.1180 2.70.98.10 0.889 0.725
2.60.40.1180 3.10.20.10 0.839 0.508
2.60.40.1180 3.10.20.120 0.822 0.430
2.60.40.1180 3.10.20.30 0.769 0.574
2.60.40.1180 3.10.20.90 0.743 0.558
2.60.40.1180 3.10.450.10 0.893 0.767
2.60.40.1180 3.10.450.30 0.880 0.530
2.60.40.1180 3.10.450.40 0.884 0.720
2.60.40.1180 3.10.450.50 0.829 0.639
2.60.40.1180 3.10.50.10 0.874 0.830
2.60.40.1180 3.10.50.40 0.851 0.607
2.60.40.1180 3.20.20.100 0.747 0.277
2.60.40.1180 3.20.20.120 0.758 0.313
2.60.40.1180 3.20.20.140 0.707 0.344
2.60.40.1180 3.20.20.150 0.772 0.256
2.60.40.1180 3.20.20.30 0.786 0.217
2.60.40.1180 3.20.20.60 0.711 0.312
2.60.40.1180 3.20.20.70 0.487 0.721
2.60.40.1180 3.20.20.80 0.489 0.726
2.60.40.1180 3.30.1330.30 0.835 0.329
2.60.40.1180 3.30.1370.10 0.856 0.615
2.60.40.1180 3.30.1490.20 0.772 0.568
2.60.40.1180 3.30.160.20 0.871 0.812
2.60.40.1180 3.30.30.10 0.732 0.717
2.60.40.1180 3.30.300.10 0.837 0.328
2.60.40.1180 3.30.300.20 0.767 0.372
2.60.40.1180 3.30.360.10 0.808 0.560
2.60.40.1180 3.30.390.10 0.815 0.439
2.60.40.1180 3.30.390.30 0.883 0.592
2.60.40.1180 3.30.420.10 0.720 0.443
2.60.40.1180 3.30.420.40 0.802 0.454
2.60.40.1180 3.30.450.20 0.883 0.667
2.60.40.1180 3.30.470.20 0.837 0.598
2.60.40.1180 3.30.565.10 0.812 0.513
2.60.40.1180 3.30.60.30 0.814 0.592
2.60.40.1180 3.30.70.100 0.860 0.762
2.60.40.1180 3.30.70.20 0.787 0.649
2.60.40.1180 3.30.70.270 0.728 0.404
2.60.40.1180 3.30.70.330 0.827 0.771
2.60.40.1180 3.40.1190.10 0.824 0.251
2.60.40.1180 3.40.1190.20 0.762 0.301
2.60.40.1180 3.40.190.10 0.634 0.676
2.60.40.1180 3.40.190.80 0.828 0.371
2.60.40.1180 3.40.30.10 0.649 0.669
2.60.40.1180 3.40.50.1000 0.708 0.386
2.60.40.1180 3.40.50.1010 0.784 0.251
2.60.40.1180 3.40.50.10190 0.781 0.261
2.60.40.1180 3.40.50.1100 0.720 0.316
2.60.40.1180 3.40.50.1220 0.725 0.367
2.60.40.1180 3.40.50.1240 0.815 0.264
2.60.40.1180 3.40.50.1370 0.792 0.240
2.60.40.1180 3.40.50.1400 0.761 0.236
2.60.40.1180 3.40.50.1460 0.799 0.277
2.60.40.1180 3.40.50.150 0.612 0.657
2.60.40.1180 3.40.50.1580 0.798 0.351
2.60.40.1180 3.40.50.1820 0.537 0.714
2.60.40.1180 3.40.50.1940 0.697 0.348
2.60.40.1180 3.40.50.1980 0.641 0.441
2.60.40.1180 3.40.50.20 0.740 0.328
2.60.40.1180 3.40.50.200 0.817 0.271
2.60.40.1180 3.40.50.2000 0.660 0.390
2.60.40.1180 3.40.50.2020 0.699 0.453
2.60.40.1180 3.40.50.2030 0.794 0.233
2.60.40.1180 3.40.50.2300 0.573 0.550
2.60.40.1180 3.40.50.2600 0.710 0.361
2.60.40.1180 3.40.50.300 0.420 0.759
2.60.40.1180 3.40.50.360 0.730 0.329
2.60.40.1180 3.40.50.410 0.787 0.279
2.60.40.1180 3.40.50.620 0.511 0.594
2.60.40.1180 3.40.50.720 0.426 0.792
2.60.40.1180 3.40.50.80 0.707 0.386
2.60.40.1180 3.40.50.800 0.833 0.398
2.60.40.1180 3.40.50.880 0.740 0.502
2.60.40.1180 3.40.50.920 0.808 0.247
2.60.40.1180 3.40.50.9600 0.785 0.208
2.60.40.1180 3.40.50.970 0.649 0.462
2.60.40.1180 3.40.50.980 0.790 0.273
2.60.40.1180 3.40.630.10 0.753 0.391
2.60.40.1180 3.40.630.30 0.790 0.604
2.60.40.1180 3.90.190.10 0.746 0.399
2.60.40.1180 3.90.190.20 0.807 0.276
2.60.40.150 2.60.40.150 0.997 0.997
2.60.40.150 2.60.40.30 0.952 0.981
2.60.40.150 2.60.40.420 0.884 0.901
2.60.40.150 2.70.98.10 0.979 0.958
2.60.40.150 3.10.20.10 0.795 0.522
2.60.40.150 3.10.20.120 0.883 0.739
2.60.40.150 3.10.20.30 0.606 0.641
2.60.40.150 3.10.20.90 0.620 0.656
2.60.40.150 3.10.450.10 0.929 0.875
2.60.40.150 3.10.450.30 0.864 0.530
2.60.40.150 3.10.450.40 0.926 0.907
2.60.40.150 3.10.450.50 0.904 0.905
2.60.40.150 3.10.50.10 0.771 0.588
2.60.40.150 3.10.50.40 0.823 0.691
2.60.40.150 3.20.20.100 0.685 0.475
2.60.40.150 3.20.20.120 0.666 0.488
2.60.40.150 3.20.20.140 0.636 0.558
2.60.40.150 3.20.20.150 0.732 0.450
2.60.40.150 3.20.20.30 0.766 0.416
2.60.40.150 3.20.20.60 0.631 0.518
2.60.40.150 3.20.20.70 0.439 0.849
2.60.40.150 3.20.20.80 0.482 0.864
2.60.40.150 3.30.1330.30 0.784 0.435
2.60.40.150 3.30.1370.10 0.816 0.641
2.60.40.150 3.30.1490.20 0.612 0.550
2.60.40.150 3.30.160.20 0.824 0.750
2.60.40.150 3.30.30.10 0.499 0.587
2.60.40.150 3.30.300.10 0.835 0.494
2.60.40.150 3.30.300.20 0.730 0.529
2.60.40.150 3.30.360.10 0.860 0.772
2.60.40.150 3.30.390.10 0.841 0.709
2.60.40.150 3.30.390.30 0.891 0.706
2.60.40.150 3.30.420.10 0.677 0.642
2.60.40.150 3.30.420.40 0.747 0.593
2.60.40.150 3.30.450.20 0.897 0.785
2.60.40.150 3.30.470.20 0.864 0.768
2.60.40.150 3.30.565.10 0.855 0.759
2.60.40.150 3.30.60.30 0.682 0.389
2.60.40.150 3.30.70.100 0.766 0.704
2.60.40.150 3.30.70.20 0.615 0.649
2.60.40.150 3.30.70.270 0.659 0.514
2.60.40.150 3.30.70.330 0.793 0.847
2.60.40.150 3.40.1190.10 0.774 0.378
2.60.40.150 3.40.1190.20 0.704 0.501
2.60.40.150 3.40.190.10 0.492 0.782
2.60.40.150 3.40.190.80 0.785 0.506
2.60.40.150 3.40.30.10 0.548 0.753
2.60.40.150 3.40.50.1000 0.589 0.571
2.60.40.150 3.40.50.1010 0.737 0.414
2.60.40.150 3.40.50.10190 0.693 0.387
2.60.40.150 3.40.50.1100 0.633 0.481
2.60.40.150 3.40.50.1220 0.629 0.554
2.60.40.150 3.40.50.1240 0.829 0.475
2.60.40.150 3.40.50.1370 0.748 0.405
2.60.40.150 3.40.50.1400 0.729 0.440
2.60.40.150 3.40.50.1460 0.819 0.535
2.60.40.150 3.40.50.150 0.618 0.815
2.60.40.150 3.40.50.1580 0.818 0.594
2.60.40.150 3.40.50.1820 0.560 0.853
2.60.40.150 3.40.50.1940 0.625 0.557
2.60.40.150 3.40.50.1980 0.535 0.611
2.60.40.150 3.40.50.20 0.651 0.445
2.60.40.150 3.40.50.200 0.800 0.444
2.60.40.150 3.40.50.2000 0.581 0.591
2.60.40.150 3.40.50.2020 0.672 0.673
2.60.40.150 3.40.50.2030 0.759 0.395
2.60.40.150 3.40.50.2300 0.479 0.731
2.60.40.150 3.40.50.2600 0.619 0.548
2.60.40.150 3.40.50.300 0.461 0.834
2.60.40.150 3.40.50.360 0.680 0.546
2.60.40.150 3.40.50.410 0.793 0.529
2.60.40.150 3.40.50.620 0.500 0.753
2.60.40.150 3.40.50.720 0.405 0.863
2.60.40.150 3.40.50.80 0.640 0.600
2.60.40.150 3.40.50.800 0.809 0.554
2.60.40.150 3.40.50.880 0.712 0.694
2.60.40.150 3.40.50.920 0.796 0.440
2.60.40.150 3.40.50.9600 0.731 0.369
2.60.40.150 3.40.50.970 0.626 0.686
2.60.40.150 3.40.50.980 0.734 0.441
2.60.40.150 3.40.630.10 0.749 0.626
2.60.40.150 3.40.630.30 0.794 0.780
2.60.40.150 3.90.190.10 0.693 0.601
2.60.40.150 3.90.190.20 0.783 0.457
2.60.40.30 2.60.40.30 0.984 0.984
2.60.40.30 2.60.40.420 0.931 0.778
2.60.40.30 2.70.98.10 0.977 0.854
2.60.40.30 3.10.20.10 0.941 0.481
2.60.40.30 3.10.20.120 0.950 0.438
2.60.40.30 3.10.20.30 0.850 0.335
2.60.40.30 3.10.20.90 0.843 0.361
2.60.40.30 3.10.450.10 0.972 0.829
2.60.40.30 3.10.450.30 0.956 0.355
2.60.40.30 3.10.450.40 0.971 0.847
2.60.40.30 3.10.450.50 0.950 0.699
2.60.40.30 3.10.50.10 0.941 0.480
2.60.40.30 3.10.50.40 0.934 0.557
2.60.40.30 3.20.20.100 0.902 0.159
2.60.40.30 3.20.20.120 0.897 0.166
2.60.40.30 3.20.20.140 0.875 0.199
2.60.40.30 3.20.20.150 0.917 0.155
2.60.40.30 3.20.20.30 0.928 0.139
2.60.40.30 3.20.20.60 0.879 0.172
2.60.40.30 3.20.20.70 0.643 0.532
2.60.40.30 3.20.20.80 0.666 0.540
2.60.40.30 3.30.1330.30 0.938 0.198
2.60.40.30 3.30.1370.10 0.948 0.539
2.60.40.30 3.30.1490.20 0.873 0.260
2.60.40.30 3.30.160.20 0.954 0.752
2.60.40.30 3.30.30.10 0.827 0.326
2.60.40.30 3.30.300.10 0.946 0.255
2.60.40.30 3.30.300.20 0.910 0.289
2.60.40.30 3.30.360.10 0.935 0.569
2.60.40.30 3.30.390.10 0.938 0.388
2.60.40.30 3.30.390.30 0.960 0.545
2.60.40.30 3.30.420.10 0.871 0.291
2.60.40.30 3.30.420.40 0.908 0.305
2.60.40.30 3.30.450.20 0.960 0.641
2.60.40.30 3.30.470.20 0.936 0.545
2.60.40.30 3.30.565.10 0.936 0.465
2.60.40.30 3.30.60.30 0.919 0.339
2.60.40.30 3.30.70.100 0.937 0.622
2.60.40.30 3.30.70.20 0.864 0.382
2.60.40.30 3.30.70.270 0.872 0.310
2.60.40.30 3.30.70.330 0.906 0.742
2.60.40.30 3.40.1190.10 0.935 0.130
2.60.40.30 3.40.1190.20 0.904 0.170
2.60.40.30 3.40.190.10 0.711 0.479
2.60.40.30 3.40.190.80 0.933 0.240
2.60.40.30 3.40.30.10 0.735 0.522
2.60.40.30 3.40.50.1000 0.859 0.207
2.60.40.30 3.40.50.1010 0.919 0.142
2.60.40.30 3.40.50.10190 0.913 0.129
2.60.40.30 3.40.50.1100 0.879 0.176
2.60.40.30 3.40.50.1220 0.879 0.212
2.60.40.30 3.40.50.1240 0.943 0.208
2.60.40.30 3.40.50.1370 0.926 0.147
2.60.40.30 3.40.50.1400 0.916 0.158
2.60.40.30 3.40.50.1460 0.940 0.257
2.60.40.30 3.40.50.150 0.782 0.492
2.60.40.30 3.40.50.1580 0.934 0.288
2.60.40.30 3.40.50.1820 0.715 0.542
2.60.40.30 3.40.50.1940 0.869 0.202
2.60.40.30 3.40.50.1980 0.812 0.266
2.60.40.30 3.40.50.20 0.884 0.204
2.60.40.30 3.40.50.200 0.937 0.175
2.60.40.30 3.40.50.2000 0.844 0.234
2.60.40.30 3.40.50.2020 0.869 0.315
2.60.40.30 3.40.50.2030 0.928 0.147
2.60.40.30 3.40.50.2300 0.760 0.352
2.60.40.30 3.40.50.2600 0.871 0.214
2.60.40.30 3.40.50.300 0.577 0.640
2.60.40.30 3.40.50.360 0.896 0.216
2.60.40.30 3.40.50.410 0.934 0.237
2.60.40.30 3.40.50.620 0.722 0.425
2.60.40.30 3.40.50.720 0.540 0.663
2.60.40.30 3.40.50.80 0.878 0.250
2.60.40.30 3.40.50.800 0.941 0.305
2.60.40.30 3.40.50.880 0.877 0.351
2.60.40.30 3.40.50.920 0.938 0.178
2.60.40.30 3.40.50.9600 0.922 0.106
2.60.40.30 3.40.50.970 0.843 0.314
2.60.40.30 3.40.50.980 0.921 0.156
2.60.40.30 3.40.630.10 0.904 0.266
2.60.40.30 3.40.630.30 0.893 0.467
2.60.40.30 3.90.190.10 0.889 0.250
2.60.40.30 3.90.190.20 0.938 0.216
2.60.40.420 2.60.40.420 0.933 0.933
2.60.40.420 2.70.98.10 0.930 0.899
2.60.40.420 3.10.20.10 0.858 0.693
2.60.40.420 3.10.20.120 0.909 0.833
2.60.40.420 3.10.20.30 0.787 0.704
2.60.40.420 3.10.20.90 0.780 0.710
2.60.40.420 3.10.450.10 0.898 0.811
2.60.40.420 3.10.450.30 0.909 0.812
2.60.40.420 3.10.450.40 0.901 0.855
2.60.40.420 3.10.450.50 0.896 0.870
2.60.40.420 3.10.50.10 0.857 0.761
2.60.40.420 3.10.50.40 0.866 0.751
2.60.40.420 3.20.20.100 0.837 0.493
2.60.40.420 3.20.20.120 0.831 0.504
2.60.40.420 3.20.20.140 0.812 0.543
2.60.40.420 3.20.20.150 0.855 0.511
2.60.40.420 3.20.20.30 0.867 0.492
2.60.40.420 3.20.20.60 0.811 0.497
2.60.40.420 3.20.20.70 0.608 0.761
2.60.40.420 3.20.20.80 0.634 0.781
2.60.40.420 3.30.1330.30 0.876 0.549
2.60.40.420 3.30.1370.10 0.865 0.740
2.60.40.420 3.30.1490.20 0.779 0.589
2.60.40.420 3.30.160.20 0.859 0.783
2.60.40.420 3.30.30.10 0.718 0.624
2.60.40.420 3.30.300.10 0.888 0.651
2.60.40.420 3.30.300.20 0.829 0.633
2.60.40.420 3.30.360.10 0.898 0.825
2.60.40.420 3.30.390.10 0.875 0.740
2.60.40.420 3.30.390.30 0.917 0.830
2.60.40.420 3.30.420.10 0.815 0.599
2.60.40.420 3.30.420.40 0.869 0.682
2.60.40.420 3.30.450.20 0.903 0.841
2.60.40.420 3.30.470.20 0.905 0.829
2.60.40.420 3.30.565.10 0.901 0.785
2.60.40.420 3.30.60.30 0.830 0.571
2.60.40.420 3.30.70.100 0.840 0.764
2.60.40.420 3.30.70.20 0.778 0.713
2.60.40.420 3.30.70.270 0.799 0.597
2.60.40.420 3.30.70.330 0.820 0.861
2.60.40.420 3.40.1190.10 0.883 0.511
2.60.40.420 3.40.1190.20 0.848 0.513
2.60.40.420 3.40.190.10 0.668 0.712
2.60.40.420 3.40.190.80 0.885 0.611
2.60.40.420 3.40.30.10 0.697 0.725
2.60.40.420 3.40.50.1000 0.797 0.556
2.60.40.420 3.40.50.1010 0.866 0.485
2.60.40.420 3.40.50.10190 0.848 0.478
2.60.40.420 3.40.50.1100 0.815 0.529
2.60.40.420 3.40.50.1220 0.814 0.576
2.60.40.420 3.40.50.1240 0.899 0.609
2.60.40.420 3.40.50.1370 0.867 0.535
2.60.40.420 3.40.50.1400 0.852 0.525
2.60.40.420 3.40.50.1460 0.889 0.644
2.60.40.420 3.40.50.150 0.764 0.758
2.60.40.420 3.40.50.1580 0.901 0.667
2.60.40.420 3.40.50.1820 0.710 0.783
2.60.40.420 3.40.50.1940 0.806 0.540
2.60.40.420 3.40.50.1980 0.742 0.566
2.60.40.420 3.40.50.20 0.821 0.557
2.60.40.420 3.40.50.200 0.892 0.584
2.60.40.420 3.40.50.2000 0.779 0.563
2.60.40.420 3.40.50.2020 0.829 0.675
2.60.40.420 3.40.50.2030 0.870 0.527
2.60.40.420 3.40.50.2300 0.690 0.656
2.60.40.420 3.40.50.2600 0.804 0.565
2.60.40.420 3.40.50.300 0.581 0.791
2.60.40.420 3.40.50.360 0.833 0.585
2.60.40.420 3.40.50.410 0.879 0.610
2.60.40.420 3.40.50.620 0.676 0.686
2.60.40.420 3.40.50.720 0.544 0.815
2.60.40.420 3.40.50.80 0.811 0.618
2.60.40.420 3.40.50.800 0.892 0.696
2.60.40.420 3.40.50.880 0.856 0.692
2.60.40.420 3.40.50.920 0.885 0.582
2.60.40.420 3.40.50.9600 0.860 0.413
2.60.40.420 3.40.50.970 0.792 0.659
2.60.40.420 3.40.50.980 0.858 0.516
2.60.40.420 3.40.630.10 0.871 0.643
2.60.40.420 3.40.630.30 0.885 0.805
2.60.40.420 3.90.190.10 0.841 0.594
2.60.40.420 3.90.190.20 0.878 0.613
2.70.98.10 2.70.98.10 0.999 0.999
2.70.98.10 3.10.20.10 0.672 0.523
2.70.98.10 3.10.20.120 0.835 0.829
2.70.98.10 3.10.20.30 0.570 0.743
2.70.98.10 3.10.20.90 0.584 0.748
2.70.98.10 3.10.450.10 0.869 0.872
2.70.98.10 3.10.450.30 0.837 0.737
2.70.98.10 3.10.450.40 0.861 0.905
2.70.98.10 3.10.450.50 0.872 0.940
2.70.98.10 3.10.50.10 0.712 0.787
2.70.98.10 3.10.50.40 0.764 0.741
2.70.98.10 3.20.20.100 0.630 0.635
2.70.98.10 3.20.20.120 0.597 0.630
2.70.98.10 3.20.20.140 0.589 0.702
2.70.98.10 3.20.20.150 0.681 0.622
2.70.98.10 3.20.20.30 0.703 0.576
2.70.98.10 3.20.20.60 0.566 0.659
2.70.98.10 3.20.20.70 0.441 0.897
2.70.98.10 3.20.20.80 0.499 0.917
2.70.98.10 3.30.1330.30 0.737 0.603
2.70.98.10 3.30.1370.10 0.741 0.756
2.70.98.10 3.30.1490.20 0.511 0.654
2.70.98.10 3.30.160.20 0.704 0.776
2.70.98.10 3.30.30.10 0.408 0.687
2.70.98.10 3.30.300.10 0.764 0.611
2.70.98.10 3.30.300.20 0.617 0.595
2.70.98.10 3.30.360.10 0.830 0.827
2.70.98.10 3.30.390.10 0.764 0.783
2.70.98.10 3.30.390.30 0.869 0.826
2.70.98.10 3.30.420.10 0.627 0.742
2.70.98.10 3.30.420.40 0.701 0.702
2.70.98.10 3.30.450.20 0.872 0.873
2.70.98.10 3.30.470.20 0.865 0.850
2.70.98.10 3.30.565.10 0.841 0.868
2.70.98.10 3.30.60.30 0.582 0.495
2.70.98.10 3.30.70.100 0.680 0.800
2.70.98.10 3.30.70.20 0.571 0.761
2.70.98.10 3.30.70.270 0.607 0.597
2.70.98.10 3.30.70.330 0.712 0.865
2.70.98.10 3.40.1190.10 0.715 0.535
2.70.98.10 3.40.1190.20 0.653 0.652
2.70.98.10 3.40.190.10 0.501 0.835
2.70.98.10 3.40.190.80 0.735 0.648
2.70.98.10 3.40.30.10 0.540 0.792
2.70.98.10 3.40.50.1000 0.527 0.696
2.70.98.10 3.40.50.1010 0.674 0.554
2.70.98.10 3.40.50.10190 0.610 0.523
2.70.98.10 3.40.50.1100 0.556 0.593
2.70.98.10 3.40.50.1220 0.568 0.695
2.70.98.10 3.40.50.1240 0.819 0.672
2.70.98.10 3.40.50.1370 0.671 0.552
2.70.98.10 3.40.50.1400 0.633 0.558
2.70.98.10 3.40.50.1460 0.761 0.675
2.70.98.10 3.40.50.150 0.584 0.871
2.70.98.10 3.40.50.1580 0.786 0.733
2.70.98.10 3.40.50.1820 0.579 0.903
2.70.98.10 3.40.50.1940 0.555 0.679
2.70.98.10 3.40.50.1980 0.474 0.700
2.70.98.10 3.40.50.20 0.574 0.534
2.70.98.10 3.40.50.200 0.778 0.639
2.70.98.10 3.40.50.2000 0.525 0.704
2.70.98.10 3.40.50.2020 0.624 0.780
2.70.98.10 3.40.50.2030 0.685 0.536
2.70.98.10 3.40.50.2300 0.409 0.807
2.70.98.10 3.40.50.2600 0.536 0.659
2.70.98.10 3.40.50.300 0.441 0.855
2.70.98.10 3.40.50.360 0.601 0.677
2.70.98.10 3.40.50.410 0.715 0.658
2.70.98.10 3.40.50.620 0.463 0.810
2.70.98.10 3.40.50.720 0.384 0.885
2.70.98.10 3.40.50.80 0.556 0.722
2.70.98.10 3.40.50.800 0.734 0.670
2.70.98.10 3.40.50.880 0.695 0.795
2.70.98.10 3.40.50.920 0.713 0.572
2.70.98.10 3.40.50.9600 0.659 0.512
2.70.98.10 3.40.50.970 0.565 0.784
2.70.98.10 3.40.50.980 0.656 0.583
2.70.98.10 3.40.630.10 0.736 0.768
2.70.98.10 3.40.630.30 0.796 0.865
2.70.98.10 3.90.190.10 0.656 0.730
2.70.98.10 3.90.190.20 0.687 0.580
3.10.20.10 3.10.20.10 0.664 0.664
3.10.20.10 3.10.20.120 0.705 0.707
3.10.20.10 3.10.20.30 0.641 0.775
3.10.20.10 3.10.20.90 0.630 0.772
3.10.20.10 3.10.450.10 0.673 0.751
3.10.20.10 3.10.450.30 0.713 0.673
3.10.20.10 3.10.450.40 0.727 0.811
3.10.20.10 3.10.450.50 0.704 0.803
3.10.20.10 3.10.50.10 0.555 0.768
3.10.20.10 3.10.50.40 0.742 0.712
3.10.20.10 3.20.20.100 0.572 0.675
3.10.20.10 3.20.20.120 0.637 0.712
3.10.20.10 3.20.20.140 0.559 0.725
3.10.20.10 3.20.20.150 0.583 0.644
3.10.20.10 3.20.20.30 0.604 0.621
3.10.20.10 3.20.20.60 0.542 0.703
3.10.20.10 3.20.20.70 0.535 0.901
3.10.20.10 3.20.20.80 0.490 0.911
3.10.20.10 3.30.1330.30 0.707 0.671
3.10.20.10 3.30.1370.10 0.681 0.777
3.10.20.10 3.30.1490.20 0.612 0.804
3.10.20.10 3.30.160.20 0.663 0.874
3.10.20.10 3.30.30.10 0.371 0.787
3.10.20.10 3.30.300.10 0.730 0.675
3.10.20.10 3.30.300.20 0.641 0.679
3.10.20.10 3.30.360.10 0.723 0.740
3.10.20.10 3.30.390.10 0.735 0.765
3.10.20.10 3.30.390.30 0.756 0.719
3.10.20.10 3.30.420.10 0.747 0.766
3.10.20.10 3.30.420.40 0.747 0.729
3.10.20.10 3.30.450.20 0.695 0.719
3.10.20.10 3.30.470.20 0.749 0.752
3.10.20.10 3.30.565.10 0.731 0.758
3.10.20.10 3.30.60.30 0.445 0.600
3.10.20.10 3.30.70.100 0.664 0.845
3.10.20.10 3.30.70.20 0.498 0.758
3.10.20.10 3.30.70.270 0.601 0.609
3.10.20.10 3.30.70.330 0.717 0.845
3.10.20.10 3.40.1190.10 0.714 0.650
3.10.20.10 3.40.1190.20 0.640 0.682
3.10.20.10 3.40.190.10 0.667 0.846
3.10.20.10 3.40.190.80 0.742 0.703
3.10.20.10 3.40.30.10 0.692 0.800
3.10.20.10 3.40.50.1000 0.604 0.755
3.10.20.10 3.40.50.1010 0.671 0.628
3.10.20.10 3.40.50.10190 0.580 0.643
3.10.20.10 3.40.50.1100 0.616 0.685
3.10.20.10 3.40.50.1220 0.554 0.731
3.10.20.10 3.40.50.1240 0.600 0.567
3.10.20.10 3.40.50.1370 0.584 0.626
3.10.20.10 3.40.50.1400 0.581 0.646
3.10.20.10 3.40.50.1460 0.560 0.622
3.10.20.10 3.40.50.150 0.696 0.870
3.10.20.10 3.40.50.1580 0.686 0.688
3.10.20.10 3.40.50.1820 0.595 0.894
3.10.20.10 3.40.50.1940 0.608 0.730
3.10.20.10 3.40.50.1980 0.578 0.741
3.10.20.10 3.40.50.20 0.609 0.619
3.10.20.10 3.40.50.200 0.607 0.592
3.10.20.10 3.40.50.2000 0.543 0.733
3.10.20.10 3.40.50.2020 0.606 0.775
3.10.20.10 3.40.50.2030 0.600 0.610
3.10.20.10 3.40.50.2300 0.587 0.848
3.10.20.10 3.40.50.2600 0.634 0.744
3.10.20.10 3.40.50.300 0.600 0.859
3.10.20.10 3.40.50.360 0.617 0.732
3.10.20.10 3.40.50.410 0.657 0.690
3.10.20.10 3.40.50.620 0.554 0.818
3.10.20.10 3.40.50.720 0.583 0.891
3.10.20.10 3.40.50.80 0.622 0.786
3.10.20.10 3.40.50.800 0.765 0.749
3.10.20.10 3.40.50.880 0.723 0.782
3.10.20.10 3.40.50.920 0.687 0.665
3.10.20.10 3.40.50.9600 0.617 0.604
3.10.20.10 3.40.50.970 0.582 0.793
3.10.20.10 3.40.50.980 0.632 0.667
3.10.20.10 3.40.630.10 0.667 0.730
3.10.20.10 3.40.630.30 0.805 0.823
3.10.20.10 3.90.190.10 0.723 0.748
3.10.20.10 3.90.190.20 0.641 0.687
3.10.20.120 3.10.20.120 0.998 0.998
3.10.20.120 3.10.20.30 0.596 0.796
3.10.20.120 3.10.20.90 0.662 0.820
3.10.20.120 3.10.450.10 0.769 0.773
3.10.20.120 3.10.450.30 0.827 0.750
3.10.20.120 3.10.450.40 0.821 0.864
3.10.20.120 3.10.450.50 0.904 0.936
3.10.20.120 3.10.50.10 0.632 0.698
3.10.20.120 3.10.50.40 0.760 0.766
3.10.20.120 3.20.20.100 0.751 0.769
3.10.20.120 3.20.20.120 0.708 0.759
3.10.20.120 3.20.20.140 0.704 0.798
3.10.20.120 3.20.20.150 0.764 0.744
3.10.20.120 3.20.20.30 0.829 0.748
3.10.20.120 3.20.20.60 0.681 0.775
3.10.20.120 3.20.20.70 0.563 0.917
3.10.20.120 3.20.20.80 0.607 0.934
3.10.20.120 3.30.1330.30 0.776 0.708
3.10.20.120 3.30.1370.10 0.725 0.820
3.10.20.120 3.30.1490.20 0.553 0.766
3.10.20.120 3.30.160.20 0.644 0.752
3.10.20.120 3.30.30.10 0.369 0.702
3.10.20.120 3.30.300.10 0.906 0.855
3.10.20.120 3.30.300.20 0.779 0.799
3.10.20.120 3.30.360.10 0.913 0.867
3.10.20.120 3.30.390.10 0.886 0.923
3.10.20.120 3.30.390.30 0.879 0.825
3.10.20.120 3.30.420.10 0.809 0.822
3.10.20.120 3.30.420.40 0.825 0.803
3.10.20.120 3.30.450.20 0.817 0.824
3.10.20.120 3.30.470.20 0.880 0.854
3.10.20.120 3.30.565.10 0.960 0.933
3.10.20.120 3.30.60.30 0.553 0.511
3.10.20.120 3.30.70.100 0.642 0.830
3.10.20.120 3.30.70.20 0.538 0.788
3.10.20.120 3.30.70.270 0.698 0.690
3.10.20.120 3.30.70.330 0.685 0.871
3.10.20.120 3.40.1190.10 0.835 0.711
3.10.20.120 3.40.1190.20 0.809 0.778
3.10.20.120 3.40.190.10 0.581 0.854
3.10.20.120 3.40.190.80 0.835 0.766
3.10.20.120 3.40.30.10 0.617 0.810
3.10.20.120 3.40.50.1000 0.631 0.787
3.10.20.120 3.40.50.1010 0.825 0.715
3.10.20.120 3.40.50.10190 0.684 0.671
3.10.20.120 3.40.50.1100 0.707 0.735
3.10.20.120 3.40.50.1220 0.650 0.789
3.10.20.120 3.40.50.1240 0.926 0.797
3.10.20.120 3.40.50.1370 0.778 0.733
3.10.20.120 3.40.50.1400 0.821 0.783
3.10.20.120 3.40.50.1460 0.880 0.821
3.10.20.120 3.40.50.150 0.813 0.904
3.10.20.120 3.40.50.1580 0.964 0.861
3.10.20.120 3.40.50.1820 0.800 0.925
3.10.20.120 3.40.50.1940 0.750 0.805
3.10.20.120 3.40.50.1980 0.627 0.775
3.10.20.120 3.40.50.20 0.670 0.663
3.10.20.120 3.40.50.200 0.845 0.732
3.10.20.120 3.40.50.2000 0.696 0.799
3.10.20.120 3.40.50.2020 0.816 0.857
3.10.20.120 3.40.50.2030 0.808 0.725
3.10.20.120 3.40.50.2300 0.572 0.870
3.10.20.120 3.40.50.2600 0.671 0.780
3.10.20.120 3.40.50.300 0.686 0.870
3.10.20.120 3.40.50.360 0.774 0.818
3.10.20.120 3.40.50.410 0.868 0.806
3.10.20.120 3.40.50.620 0.698 0.854
3.10.20.120 3.40.50.720 0.581 0.898
3.10.20.120 3.40.50.80 0.701 0.835
3.10.20.120 3.40.50.800 0.886 0.853
3.10.20.120 3.40.50.880 0.860 0.857
3.10.20.120 3.40.50.920 0.866 0.773
3.10.20.120 3.40.50.9600 0.811 0.715
3.10.20.120 3.40.50.970 0.758 0.858
3.10.20.120 3.40.50.980 0.774 0.753
3.10.20.120 3.40.630.10 0.928 0.865
3.10.20.120 3.40.630.30 0.923 0.907
3.10.20.120 3.90.190.10 0.834 0.825
3.10.20.120 3.90.190.20 0.820 0.788
3.10.20.30 3.10.20.30 0.877 0.877
3.10.20.30 3.10.20.90 0.841 0.833
3.10.20.30 3.10.450.10 0.764 0.566
3.10.20.30 3.10.450.30 0.874 0.776
3.10.20.30 3.10.450.40 0.737 0.591
3.10.20.30 3.10.450.50 0.698 0.629
3.10.20.30 3.10.50.10 0.790 0.812
3.10.20.30 3.10.50.40 0.797 0.678
3.10.20.30 3.20.20.100 0.763 0.579
3.10.20.30 3.20.20.120 0.798 0.633
3.10.20.30 3.20.20.140 0.743 0.627
3.10.20.30 3.20.20.150 0.774 0.554
3.10.20.30 3.20.20.30 0.783 0.520
3.10.20.30 3.20.20.60 0.741 0.606
3.10.20.30 3.20.20.70 0.638 0.843
3.10.20.30 3.20.20.80 0.581 0.843
3.10.20.30 3.30.1330.30 0.864 0.700
3.10.20.30 3.30.1370.10 0.798 0.702
3.10.20.30 3.30.1490.20 0.785 0.874
3.10.20.30 3.30.160.20 0.748 0.667
3.10.20.30 3.30.30.10 0.664 0.864
3.10.20.30 3.30.300.10 0.843 0.634
3.10.20.30 3.30.300.20 0.750 0.644
3.10.20.30 3.30.360.10 0.735 0.626
3.10.20.30 3.30.390.10 0.795 0.642
3.10.20.30 3.30.390.30 0.846 0.648
3.10.20.30 3.30.420.10 0.804 0.670
3.10.20.30 3.30.420.40 0.867 0.714
3.10.20.30 3.30.450.20 0.798 0.653
3.10.20.30 3.30.470.20 0.783 0.656
3.10.20.30 3.30.565.10 0.763 0.612
3.10.20.30 3.30.60.30 0.757 0.801
3.10.20.30 3.30.70.100 0.775 0.784
3.10.20.30 3.30.70.20 0.777 0.832
3.10.20.30 3.30.70.270 0.744 0.622
3.10.20.30 3.30.70.330 0.696 0.776
3.10.20.30 3.40.1190.10 0.872 0.652
3.10.20.30 3.40.1190.20 0.828 0.623
3.10.20.30 3.40.190.10 0.869 0.838
3.10.20.30 3.40.190.80 0.883 0.713
3.10.20.30 3.40.30.10 0.795 0.789
3.10.20.30 3.40.50.1000 0.824 0.729
3.10.20.30 3.40.50.1010 0.841 0.595
3.10.20.30 3.40.50.10190 0.834 0.711
3.10.20.30 3.40.50.1100 0.793 0.664
3.10.20.30 3.40.50.1220 0.770 0.678
3.10.20.30 3.40.50.1240 0.840 0.569
3.10.20.30 3.40.50.1370 0.820 0.625
3.10.20.30 3.40.50.1400 0.768 0.570
3.10.20.30 3.40.50.1460 0.787 0.566
3.10.20.30 3.40.50.150 0.731 0.797
3.10.20.30 3.40.50.1580 0.817 0.591
3.10.20.30 3.40.50.1820 0.686 0.832
3.10.20.30 3.40.50.1940 0.772 0.649
3.10.20.30 3.40.50.1980 0.771 0.712
3.10.20.30 3.40.50.20 0.785 0.660
3.10.20.30 3.40.50.200 0.839 0.589
3.10.20.30 3.40.50.2000 0.750 0.671
3.10.20.30 3.40.50.2020 0.755 0.692
3.10.20.30 3.40.50.2030 0.820 0.600
3.10.20.30 3.40.50.2300 0.716 0.783
3.10.20.30 3.40.50.2600 0.779 0.687
3.10.20.30 3.40.50.300 0.604 0.828
3.10.20.30 3.40.50.360 0.770 0.644
3.10.20.30 3.40.50.410 0.777 0.556
3.10.20.30 3.40.50.620 0.634 0.751
3.10.20.30 3.40.50.720 0.687 0.868
3.10.20.30 3.40.50.80 0.742 0.683
3.10.20.30 3.40.50.800 0.856 0.676
3.10.20.30 3.40.50.880 0.840 0.716
3.10.20.30 3.40.50.920 0.837 0.611
3.10.20.30 3.40.50.9600 0.830 0.571
3.10.20.30 3.40.50.970 0.705 0.693
3.10.20.30 3.40.50.980 0.824 0.627
3.10.20.30 3.40.630.10 0.819 0.647
3.10.20.30 3.40.630.30 0.835 0.748
3.10.20.30 3.90.190.10 0.836 0.671
3.10.20.30 3.90.190.20 0.812 0.628
3.10.20.90 3.10.20.90 0.856 0.856
3.10.20.90 3.10.450.10 0.758 0.559
3.10.20.90 3.10.450.30 0.859 0.778
3.10.20.90 3.10.450.40 0.739 0.590
3.10.20.90 3.10.450.50 0.723 0.643
3.10.20.90 3.10.50.10 0.765 0.748
3.10.20.90 3.10.50.40 0.768 0.641
3.10.20.90 3.20.20.100 0.768 0.587
3.10.20.90 3.20.20.120 0.783 0.619
3.10.20.90 3.20.20.140 0.752 0.631
3.10.20.90 3.20.20.150 0.776 0.565
3.10.20.90 3.20.20.30 0.794 0.552
3.10.20.90 3.20.20.60 0.736 0.596
3.10.20.90 3.20.20.70 0.628 0.833
3.10.20.90 3.20.20.80 0.603 0.837
3.10.20.90 3.30.1330.30 0.837 0.649
3.10.20.90 3.30.1370.10 0.795 0.706
3.10.20.90 3.30.1490.20 0.781 0.846
3.10.20.90 3.30.160.20 0.737 0.642
3.10.20.90 3.30.30.10 0.647 0.810
3.10.20.90 3.30.300.10 0.828 0.619
3.10.20.90 3.30.300.20 0.750 0.640
3.10.20.90 3.30.360.10 0.745 0.626
3.10.20.90 3.30.390.10 0.772 0.595
3.10.20.90 3.30.390.30 0.833 0.644
3.10.20.90 3.30.420.10 0.812 0.671
3.10.20.90 3.30.420.40 0.857 0.721
3.10.20.90 3.30.450.20 0.791 0.642
3.10.20.90 3.30.470.20 0.801 0.673
3.10.20.90 3.30.565.10 0.778 0.621
3.10.20.90 3.30.60.30 0.723 0.704
3.10.20.90 3.30.70.100 0.755 0.741
3.10.20.90 3.30.70.20 0.730 0.779
3.10.20.90 3.30.70.270 0.752 0.626
3.10.20.90 3.30.70.330 0.678 0.757
3.10.20.90 3.40.1190.10 0.843 0.611
3.10.20.90 3.40.1190.20 0.820 0.618
3.10.20.90 3.40.190.10 0.823 0.817
3.10.20.90 3.40.190.80 0.858 0.680
3.10.20.90 3.40.30.10 0.793 0.785
3.10.20.90 3.40.50.1000 0.807 0.713
3.10.20.90 3.40.50.1010 0.829 0.594
3.10.20.90 3.40.50.10190 0.821 0.700
3.10.20.90 3.40.50.1100 0.771 0.633
3.10.20.90 3.40.50.1220 0.756 0.661
3.10.20.90 3.40.50.1240 0.834 0.584
3.10.20.90 3.40.50.1370 0.815 0.638
3.10.20.90 3.40.50.1400 0.762 0.563
3.10.20.90 3.40.50.1460 0.783 0.571
3.10.20.90 3.40.50.150 0.739 0.790
3.10.20.90 3.40.50.1580 0.821 0.603
3.10.20.90 3.40.50.1820 0.724 0.830
3.10.20.90 3.40.50.1940 0.767 0.642
3.10.20.90 3.40.50.1980 0.758 0.698
3.10.20.90 3.40.50.20 0.778 0.653
3.10.20.90 3.40.50.200 0.828 0.592
3.10.20.90 3.40.50.2000 0.744 0.663
3.10.20.90 3.40.50.2020 0.766 0.693
3.10.20.90 3.40.50.2030 0.809 0.599
3.10.20.90 3.40.50.2300 0.700 0.769
3.10.20.90 3.40.50.2600 0.774 0.682
3.10.20.90 3.40.50.300 0.639 0.826
3.10.20.90 3.40.50.360 0.773 0.648
3.10.20.90 3.40.50.410 0.779 0.567
3.10.20.90 3.40.50.620 0.663 0.749
3.10.20.90 3.40.50.720 0.663 0.862
3.10.20.90 3.40.50.80 0.752 0.690
3.10.20.90 3.40.50.800 0.832 0.640
3.10.20.90 3.40.50.880 0.845 0.719
3.10.20.90 3.40.50.920 0.817 0.594
3.10.20.90 3.40.50.9600 0.810 0.550
3.10.20.90 3.40.50.970 0.696 0.679
3.10.20.90 3.40.50.980 0.812 0.623
3.10.20.90 3.40.630.10 0.830 0.658
3.10.20.90 3.40.630.30 0.855 0.763
3.10.20.90 3.90.190.10 0.834 0.671
3.10.20.90 3.90.190.20 0.791 0.607
3.10.450.10 3.10.450.10 0.966 0.966
3.10.450.10 3.10.450.30 0.832 0.743
3.10.450.10 3.10.450.40 0.963 0.964
3.10.450.10 3.10.450.50 0.907 0.930
3.10.450.10 3.10.50.10 0.733 0.872
3.10.450.10 3.10.50.40 0.845 0.773
3.10.450.10 3.20.20.100 0.545 0.646
3.10.450.10 3.20.20.120 0.577 0.679
3.10.450.10 3.20.20.140 0.517 0.716
3.10.450.10 3.20.20.150 0.607 0.625
3.10.450.10 3.20.20.30 0.621 0.573
3.10.450.10 3.20.20.60 0.494 0.683
3.10.450.10 3.20.20.70 0.393 0.904
3.10.450.10 3.20.20.80 0.404 0.918
3.10.450.10 3.30.1330.30 0.736 0.653
3.10.450.10 3.30.1370.10 0.784 0.857
3.10.450.10 3.30.1490.20 0.562 0.763
3.10.450.10 3.30.160.20 0.848 0.970
3.10.450.10 3.30.30.10 0.452 0.793
3.10.450.10 3.30.300.10 0.807 0.703
3.10.450.10 3.30.300.20 0.640 0.652
3.10.450.10 3.30.360.10 0.813 0.801
3.10.450.10 3.30.390.10 0.838 0.861
3.10.450.10 3.30.390.30 0.906 0.844
3.10.450.10 3.30.420.10 0.653 0.775
3.10.450.10 3.30.420.40 0.706 0.726
3.10.450.10 3.30.450.20 0.874 0.846
3.10.450.10 3.30.470.20 0.860 0.826
3.10.450.10 3.30.565.10 0.827 0.843
3.10.450.10 3.30.60.30 0.549 0.578
3.10.450.10 3.30.70.100 0.781 0.913
3.10.450.10 3.30.70.20 0.625 0.811
3.10.450.10 3.30.70.270 0.602 0.614
3.10.450.10 3.30.70.330 0.816 0.884
3.10.450.10 3.40.1190.10 0.690 0.580
3.10.450.10 3.40.1190.20 0.614 0.676
3.10.450.10 3.40.190.10 0.502 0.844
3.10.450.10 3.40.190.80 0.726 0.680
3.10.450.10 3.40.30.10 0.521 0.797
3.10.450.10 3.40.50.1000 0.471 0.723
3.10.450.10 3.40.50.1010 0.629 0.582
3.10.450.10 3.40.50.10190 0.564 0.576
3.10.450.10 3.40.50.1100 0.524 0.634
3.10.450.10 3.40.50.1220 0.512 0.718
3.10.450.10 3.40.50.1240 0.694 0.587
3.10.450.10 3.40.50.1370 0.591 0.559
3.10.450.10 3.40.50.1400 0.555 0.572
3.10.450.10 3.40.50.1460 0.640 0.615
3.10.450.10 3.40.50.150 0.542 0.875
3.10.450.10 3.40.50.1580 0.702 0.710
3.10.450.10 3.40.50.1820 0.471 0.902
3.10.450.10 3.40.50.1940 0.512 0.707
3.10.450.10 3.40.50.1980 0.447 0.724
3.10.450.10 3.40.50.20 0.525 0.553
3.10.450.10 3.40.50.200 0.695 0.606
3.10.450.10 3.40.50.2000 0.452 0.718
3.10.450.10 3.40.50.2020 0.526 0.773
3.10.450.10 3.40.50.2030 0.617 0.550
3.10.450.10 3.40.50.2300 0.372 0.828
3.10.450.10 3.40.50.2600 0.488 0.689
3.10.450.10 3.40.50.300 0.389 0.858
3.10.450.10 3.40.50.360 0.530 0.691
3.10.450.10 3.40.50.410 0.653 0.658
3.10.450.10 3.40.50.620 0.390 0.815
3.10.450.10 3.40.50.720 0.362 0.889
3.10.450.10 3.40.50.80 0.478 0.735
3.10.450.10 3.40.50.800 0.741 0.721
3.10.450.10 3.40.50.880 0.642 0.795
3.10.450.10 3.40.50.920 0.674 0.600
3.10.450.10 3.40.50.9600 0.609 0.554
3.10.450.10 3.40.50.970 0.493 0.789
3.10.450.10 3.40.50.980 0.627 0.630
3.10.450.10 3.40.630.10 0.644 0.752
3.10.450.10 3.40.630.30 0.788 0.853
3.10.450.10 3.90.190.10 0.631 0.748
3.10.450.10 3.90.190.20 0.629 0.600
3.10.450.30 3.10.450.30 0.903 0.903
3.10.450.30 3.10.450.40 0.744 0.865
3.10.450.30 3.10.450.50 0.689 0.874
3.10.450.30 3.10.50.10 0.693 0.936
3.10.450.30 3.10.50.40 0.782 0.784
3.10.450.30 3.20.20.100 0.587 0.764
3.10.450.30 3.20.20.120 0.635 0.789
3.10.450.30 3.20.20.140 0.566 0.805
3.10.450.30 3.20.20.150 0.633 0.744
3.10.450.30 3.20.20.30 0.622 0.702
3.10.450.30 3.20.20.60 0.518 0.773
3.10.450.30 3.20.20.70 0.493 0.925
3.10.450.30 3.20.20.80 0.497 0.939
3.10.450.30 3.30.1330.30 0.817 0.819
3.10.450.30 3.30.1370.10 0.701 0.866
3.10.450.30 3.30.1490.20 0.597 0.862
3.10.450.30 3.30.160.20 0.634 0.890
3.10.450.30 3.30.30.10 0.452 0.859
3.10.450.30 3.30.300.10 0.786 0.785
3.10.450.30 3.30.300.20 0.576 0.720
3.10.450.30 3.30.360.10 0.708 0.801
3.10.450.30 3.30.390.10 0.736 0.855
3.10.450.30 3.30.390.30 0.879 0.863
3.10.450.30 3.30.420.10 0.724 0.823
3.10.450.30 3.30.420.40 0.887 0.849
3.10.450.30 3.30.450.20 0.800 0.844
3.10.450.30 3.30.470.20 0.865 0.856
3.10.450.30 3.30.565.10 0.754 0.849
3.10.450.30 3.30.60.30 0.488 0.689
3.10.450.30 3.30.70.100 0.645 0.901
3.10.450.30 3.30.70.20 0.618 0.869
3.10.450.30 3.30.70.270 0.641 0.672
3.10.450.30 3.30.70.330 0.694 0.877
3.10.450.30 3.40.1190.10 0.800 0.753
3.10.450.30 3.40.1190.20 0.691 0.782
3.10.450.30 3.40.190.10 0.748 0.880
3.10.450.30 3.40.190.80 0.872 0.838
3.10.450.30 3.40.30.10 0.761 0.830
3.10.450.30 3.40.50.1000 0.643 0.836
3.10.450.30 3.40.50.1010 0.705 0.707
3.10.450.30 3.40.50.10190 0.648 0.750
3.10.450.30 3.40.50.1100 0.581 0.734
3.10.450.30 3.40.50.1220 0.621 0.828
3.10.450.30 3.40.50.1240 0.763 0.731
3.10.450.30 3.40.50.1370 0.673 0.741
3.10.450.30 3.40.50.1400 0.572 0.705
3.10.450.30 3.40.50.1460 0.663 0.744
3.10.450.30 3.40.50.150 0.627 0.899
3.10.450.30 3.40.50.1580 0.789 0.802
3.10.450.30 3.40.50.1820 0.596 0.922
3.10.450.30 3.40.50.1940 0.582 0.796
3.10.450.30 3.40.50.1980 0.540 0.786
3.10.450.30 3.40.50.20 0.611 0.677
3.10.450.30 3.40.50.200 0.788 0.755
3.10.450.30 3.40.50.2000 0.528 0.794
3.10.450.30 3.40.50.2020 0.618 0.840
3.10.450.30 3.40.50.2030 0.691 0.720
3.10.450.30 3.40.50.2300 0.510 0.884
3.10.450.30 3.40.50.2600 0.602 0.800
3.10.450.30 3.40.50.300 0.508 0.869
3.10.450.30 3.40.50.360 0.605 0.803
3.10.450.30 3.40.50.410 0.626 0.746
3.10.450.30 3.40.50.620 0.468 0.845
3.10.450.30 3.40.50.720 0.499 0.901
3.10.450.30 3.40.50.80 0.555 0.835
3.10.450.30 3.40.50.800 0.788 0.822
3.10.450.30 3.40.50.880 0.820 0.863
3.10.450.30 3.40.50.920 0.726 0.740
3.10.450.30 3.40.50.9600 0.631 0.682
3.10.450.30 3.40.50.970 0.544 0.844
3.10.450.30 3.40.50.980 0.705 0.775
3.10.450.30 3.40.630.10 0.740 0.826
3.10.450.30 3.40.630.30 0.902 0.906
3.10.450.30 3.90.190.10 0.775 0.831
3.10.450.30 3.90.190.20 0.659 0.756
3.10.450.40 3.10.450.40 0.982 0.982
3.10.450.40 3.10.450.50 0.953 0.951
3.10.450.40 3.10.50.10 0.742 0.814
3.10.450.40 3.10.50.40 0.867 0.788
3.10.450.40 3.20.20.100 0.661 0.617
3.10.450.40 3.20.20.120 0.667 0.644
3.10.450.40 3.20.20.140 0.614 0.680
3.10.450.40 3.20.20.150 0.703 0.601
3.10.450.40 3.20.20.30 0.745 0.579
3.10.450.40 3.20.20.60 0.611 0.650
3.10.450.40 3.20.20.70 0.443 0.887
3.10.450.40 3.20.20.80 0.445 0.899
3.10.450.40 3.30.1330.30 0.807 0.661
3.10.450.40 3.30.1370.10 0.839 0.891
3.10.450.40 3.30.1490.20 0.611 0.741
3.10.450.40 3.30.160.20 0.857 0.971
3.10.450.40 3.30.30.10 0.453 0.733
3.10.450.40 3.30.300.10 0.859 0.742
3.10.450.40 3.30.300.20 0.728 0.695
3.10.450.40 3.30.360.10 0.895 0.839
3.10.450.40 3.30.390.10 0.891 0.896
3.10.450.40 3.30.390.30 0.938 0.872
3.10.450.40 3.30.420.10 0.714 0.753
3.10.450.40 3.30.420.40 0.760 0.716
3.10.450.40 3.30.450.20 0.910 0.871
3.10.450.40 3.30.470.20 0.910 0.849
3.10.450.40 3.30.565.10 0.878 0.849
3.10.450.40 3.30.60.30 0.630 0.593
3.10.450.40 3.30.70.100 0.810 0.926
3.10.450.40 3.30.70.20 0.615 0.781
3.10.450.40 3.30.70.270 0.665 0.632
3.10.450.40 3.30.70.330 0.863 0.899
3.10.450.40 3.40.1190.10 0.775 0.566
3.10.450.40 3.40.1190.20 0.692 0.634
3.10.450.40 3.40.190.10 0.532 0.826
3.10.450.40 3.40.190.80 0.785 0.655
3.10.450.40 3.40.30.10 0.570 0.789
3.10.450.40 3.40.50.1000 0.575 0.686
3.10.450.40 3.40.50.1010 0.720 0.553
3.10.450.40 3.40.50.10190 0.657 0.528
3.10.450.40 3.40.50.1100 0.624 0.621
3.10.450.40 3.40.50.1220 0.596 0.677
3.10.450.40 3.40.50.1240 0.791 0.581
3.10.450.40 3.40.50.1370 0.695 0.532
3.10.450.40 3.40.50.1400 0.698 0.594
3.10.450.40 3.40.50.1460 0.743 0.608
3.10.450.40 3.40.50.150 0.602 0.859
3.10.450.40 3.40.50.1580 0.788 0.689
3.10.450.40 3.40.50.1820 0.540 0.887
3.10.450.40 3.40.50.1940 0.612 0.676
3.10.450.40 3.40.50.1980 0.532 0.699
3.10.450.40 3.40.50.20 0.625 0.555
3.10.450.40 3.40.50.200 0.768 0.577
3.10.450.40 3.40.50.2000 0.552 0.687
3.10.450.40 3.40.50.2020 0.625 0.752
3.10.450.40 3.40.50.2030 0.716 0.536
3.10.450.40 3.40.50.2300 0.465 0.804
3.10.450.40 3.40.50.2600 0.601 0.671
3.10.450.40 3.40.50.300 0.444 0.851
3.10.450.40 3.40.50.360 0.666 0.690
3.10.450.40 3.40.50.410 0.765 0.668
3.10.450.40 3.40.50.620 0.477 0.799
3.10.450.40 3.40.50.720 0.402 0.881
3.10.450.40 3.40.50.80 0.603 0.720
3.10.450.40 3.40.50.800 0.820 0.734
3.10.450.40 3.40.50.880 0.692 0.764
3.10.450.40 3.40.50.920 0.782 0.620
3.10.450.40 3.40.50.9600 0.718 0.523
3.10.450.40 3.40.50.970 0.586 0.767
3.10.450.40 3.40.50.980 0.715 0.603
3.10.450.40 3.40.630.10 0.726 0.723
3.10.450.40 3.40.630.30 0.824 0.847
3.10.450.40 3.90.190.10 0.694 0.712
3.10.450.40 3.90.190.20 0.752 0.629
3.10.450.50 3.10.450.50 0.980 0.980
3.10.450.50 3.10.50.10 0.775 0.732
3.10.450.50 3.10.50.40 0.861 0.780
3.10.450.50 3.20.20.100 0.767 0.623
3.10.450.50 3.20.20.120 0.741 0.610
3.10.450.50 3.20.20.140 0.723 0.673
3.10.450.50 3.20.20.150 0.798 0.618
3.10.450.50 3.20.20.30 0.839 0.621
3.10.450.50 3.20.20.60 0.723 0.645
3.10.450.50 3.20.20.70 0.517 0.868
3.10.450.50 3.20.20.80 0.545 0.884
3.10.450.50 3.30.1330.30 0.826 0.592
3.10.450.50 3.30.1370.10 0.841 0.834
3.10.450.50 3.30.1490.20 0.659 0.689
3.10.450.50 3.30.160.20 0.825 0.880
3.10.450.50 3.30.30.10 0.519 0.671
3.10.450.50 3.30.300.10 0.915 0.821
3.10.450.50 3.30.300.20 0.804 0.753
3.10.450.50 3.30.360.10 0.941 0.878
3.10.450.50 3.30.390.10 0.935 0.937
3.10.450.50 3.30.390.30 0.940 0.872
3.10.450.50 3.30.420.10 0.803 0.748
3.10.450.50 3.30.420.40 0.818 0.712
3.10.450.50 3.30.450.20 0.918 0.875
3.10.450.50 3.30.470.20 0.917 0.853
3.10.450.50 3.30.565.10 0.945 0.900
3.10.450.50 3.30.60.30 0.706 0.555
3.10.450.50 3.30.70.100 0.791 0.848
3.10.450.50 3.30.70.20 0.656 0.753
3.10.450.50 3.30.70.270 0.712 0.632
3.10.450.50 3.30.70.330 0.810 0.884
3.10.450.50 3.40.1190.10 0.847 0.581
3.10.450.50 3.40.1190.20 0.807 0.653
3.10.450.50 3.40.190.10 0.558 0.800
3.10.450.50 3.40.190.80 0.815 0.603
3.10.450.50 3.40.30.10 0.549 0.762
3.10.450.50 3.40.50.1000 0.676 0.663
3.10.450.50 3.40.50.1010 0.820 0.578
3.10.450.50 3.40.50.10190 0.750 0.522
3.10.450.50 3.40.50.1100 0.721 0.611
3.10.450.50 3.40.50.1220 0.684 0.647
3.10.450.50 3.40.50.1240 0.891 0.664
3.10.450.50 3.40.50.1370 0.787 0.549
3.10.450.50 3.40.50.1400 0.789 0.611
3.10.450.50 3.40.50.1460 0.843 0.661
3.10.450.50 3.40.50.150 0.691 0.845
3.10.450.50 3.40.50.1580 0.881 0.714
3.10.450.50 3.40.50.1820 0.671 0.879
3.10.450.50 3.40.50.1940 0.719 0.669
3.10.450.50 3.40.50.1980 0.618 0.677
3.10.450.50 3.40.50.20 0.699 0.543
3.10.450.50 3.40.50.200 0.860 0.627
3.10.450.50 3.40.50.2000 0.668 0.679
3.10.450.50 3.40.50.2020 0.737 0.746
3.10.450.50 3.40.50.2030 0.799 0.549
3.10.450.50 3.40.50.2300 0.523 0.764
3.10.450.50 3.40.50.2600 0.676 0.634
3.10.450.50 3.40.50.300 0.522 0.844
3.10.450.50 3.40.50.360 0.744 0.674
3.10.450.50 3.40.50.410 0.841 0.677
3.10.450.50 3.40.50.620 0.581 0.787
3.10.450.50 3.40.50.720 0.453 0.871
3.10.450.50 3.40.50.80 0.682 0.687
3.10.450.50 3.40.50.800 0.856 0.705
3.10.450.50 3.40.50.880 0.777 0.749
3.10.450.50 3.40.50.920 0.846 0.628
3.10.450.50 3.40.50.9600 0.827 0.565
3.10.450.50 3.40.50.970 0.685 0.753
3.10.450.50 3.40.50.980 0.791 0.598
3.10.450.50 3.40.630.10 0.861 0.755
3.10.450.50 3.40.630.30 0.897 0.866
3.10.450.50 3.90.190.10 0.786 0.705
3.10.450.50 3.90.190.20 0.809 0.615
3.10.50.10 3.10.50.10 0.991 0.991
3.10.50.10 3.10.50.40 0.930 0.732
3.10.50.10 3.20.20.100 0.572 0.593
3.10.50.10 3.20.20.120 0.631 0.634
3.10.50.10 3.20.20.140 0.538 0.670
3.10.50.10 3.20.20.150 0.627 0.563
3.10.50.10 3.20.20.30 0.664 0.523
3.10.50.10 3.20.20.60 0.537 0.643
3.10.50.10 3.20.20.70 0.402 0.891
3.10.50.10 3.20.20.80 0.428 0.905
3.10.50.10 3.30.1330.30 0.860 0.629
3.10.50.10 3.30.1370.10 0.951 0.856
3.10.50.10 3.30.1490.20 0.726 0.792
3.10.50.10 3.30.160.20 0.933 0.914
3.10.50.10 3.30.30.10 0.734 0.875
3.10.50.10 3.30.300.10 0.812 0.558
3.10.50.10 3.30.300.20 0.651 0.605
3.10.50.10 3.30.360.10 0.724 0.708
3.10.50.10 3.30.390.10 0.777 0.694
3.10.50.10 3.30.390.30 0.953 0.737
3.10.50.10 3.30.420.10 0.678 0.724
3.10.50.10 3.30.420.40 0.832 0.693
3.10.50.10 3.30.450.20 0.945 0.788
3.10.50.10 3.30.470.20 0.842 0.747
3.10.50.10 3.30.565.10 0.797 0.744
3.10.50.10 3.30.60.30 0.687 0.692
3.10.50.10 3.30.70.100 0.868 0.855
3.10.50.10 3.30.70.20 0.827 0.833
3.10.50.10 3.30.70.270 0.616 0.567
3.10.50.10 3.30.70.330 0.817 0.841
3.10.50.10 3.40.1190.10 0.790 0.550
3.10.50.10 3.40.1190.20 0.681 0.633
3.10.50.10 3.40.190.10 0.717 0.841
3.10.50.10 3.40.190.80 0.820 0.634
3.10.50.10 3.40.30.10 0.711 0.795
3.10.50.10 3.40.50.1000 0.622 0.718
3.10.50.10 3.40.50.1010 0.694 0.540
3.10.50.10 3.40.50.10190 0.704 0.596
3.10.50.10 3.40.50.1100 0.564 0.599
3.10.50.10 3.40.50.1220 0.575 0.685
3.10.50.10 3.40.50.1240 0.731 0.523
3.10.50.10 3.40.50.1370 0.650 0.516
3.10.50.10 3.40.50.1400 0.600 0.531
3.10.50.10 3.40.50.1460 0.644 0.536
3.10.50.10 3.40.50.150 0.490 0.848
3.10.50.10 3.40.50.1580 0.680 0.617
3.10.50.10 3.40.50.1820 0.483 0.886
3.10.50.10 3.40.50.1940 0.534 0.665
3.10.50.10 3.40.50.1980 0.523 0.705
3.10.50.10 3.40.50.20 0.603 0.536
3.10.50.10 3.40.50.200 0.747 0.550
3.10.50.10 3.40.50.2000 0.484 0.685
3.10.50.10 3.40.50.2020 0.507 0.725
3.10.50.10 3.40.50.2030 0.661 0.500
3.10.50.10 3.40.50.2300 0.415 0.807
3.10.50.10 3.40.50.2600 0.544 0.655
3.10.50.10 3.40.50.300 0.348 0.849
3.10.50.10 3.40.50.360 0.539 0.635
3.10.50.10 3.40.50.410 0.605 0.545
3.10.50.10 3.40.50.620 0.363 0.794
3.10.50.10 3.40.50.720 0.381 0.883
3.10.50.10 3.40.50.80 0.521 0.696
3.10.50.10 3.40.50.800 0.797 0.643
3.10.50.10 3.40.50.880 0.684 0.754
3.10.50.10 3.40.50.920 0.694 0.521
3.10.50.10 3.40.50.9600 0.673 0.516
3.10.50.10 3.40.50.970 0.468 0.745
3.10.50.10 3.40.50.980 0.717 0.601
3.10.50.10 3.40.630.10 0.662 0.693
3.10.50.10 3.40.630.30 0.793 0.800
3.10.50.10 3.90.190.10 0.643 0.692
3.10.50.10 3.90.190.20 0.654 0.528
3.10.50.40 3.10.50.40 0.799 0.799
3.10.50.40 3.20.20.100 0.646 0.584
3.10.50.40 3.20.20.120 0.665 0.618
3.10.50.40 3.20.20.140 0.625 0.646
3.10.50.40 3.20.20.150 0.671 0.574
3.10.50.40 3.20.20.30 0.701 0.563
3.10.50.40 3.20.20.60 0.619 0.617
3.10.50.40 3.20.20.70 0.501 0.862
3.10.50.40 3.20.20.80 0.503 0.873
3.10.50.40 3.30.1330.30 0.774 0.724
3.10.50.40 3.30.1370.10 0.794 0.923
3.10.50.40 3.30.1490.20 0.630 0.795
3.10.50.40 3.30.160.20 0.733 0.915
3.10.50.40 3.30.30.10 0.506 0.817
3.10.50.40 3.30.300.10 0.788 0.764
3.10.50.40 3.30.300.20 0.696 0.725
3.10.50.40 3.30.360.10 0.782 0.784
3.10.50.40 3.30.390.10 0.811 0.879
3.10.50.40 3.30.390.30 0.837 0.860
3.10.50.40 3.30.420.10 0.736 0.735
3.10.50.40 3.30.420.40 0.768 0.736
3.10.50.40 3.30.450.20 0.807 0.865
3.10.50.40 3.30.470.20 0.823 0.816
3.10.50.40 3.30.565.10 0.801 0.795
3.10.50.40 3.30.60.30 0.611 0.695
3.10.50.40 3.30.70.100 0.735 0.909
3.10.50.40 3.30.70.20 0.650 0.836
3.10.50.40 3.30.70.270 0.654 0.636
3.10.50.40 3.30.70.330 0.800 0.888
3.10.50.40 3.40.1190.10 0.754 0.597
3.10.50.40 3.40.1190.20 0.705 0.627
3.10.50.40 3.40.190.10 0.669 0.827
3.10.50.40 3.40.190.80 0.764 0.675
3.10.50.40 3.40.30.10 0.643 0.786
3.10.50.40 3.40.50.1000 0.635 0.679
3.10.50.40 3.40.50.1010 0.718 0.571
3.10.50.40 3.40.50.10190 0.668 0.587
3.10.50.40 3.40.50.1100 0.662 0.638
3.10.50.40 3.40.50.1220 0.618 0.656
3.10.50.40 3.40.50.1240 0.747 0.597
3.10.50.40 3.40.50.1370 0.681 0.551
3.10.50.40 3.40.50.1400 0.686 0.601
3.10.50.40 3.40.50.1460 0.694 0.596
3.10.50.40 3.40.50.150 0.640 0.830
3.10.50.40 3.40.50.1580 0.745 0.657
3.10.50.40 3.40.50.1820 0.621 0.866
3.10.50.40 3.40.50.1940 0.641 0.655
3.10.50.40 3.40.50.1980 0.597 0.690
3.10.50.40 3.40.50.20 0.640 0.586
3.10.50.40 3.40.50.200 0.732 0.592
3.10.50.40 3.40.50.2000 0.593 0.663
3.10.50.40 3.40.50.2020 0.632 0.712
3.10.50.40 3.40.50.2030 0.705 0.566
3.10.50.40 3.40.50.2300 0.538 0.777
3.10.50.40 3.40.50.2600 0.625 0.654
3.10.50.40 3.40.50.300 0.520 0.840
3.10.50.40 3.40.50.360 0.649 0.651
3.10.50.40 3.40.50.410 0.707 0.621
3.10.50.40 3.40.50.620 0.546 0.776
3.10.50.40 3.40.50.720 0.501 0.871
3.10.50.40 3.40.50.80 0.630 0.693
3.10.50.40 3.40.50.800 0.772 0.731
3.10.50.40 3.40.50.880 0.729 0.745
3.10.50.40 3.40.50.920 0.741 0.624
3.10.50.40 3.40.50.9600 0.711 0.553
3.10.50.40 3.40.50.970 0.618 0.733
3.10.50.40 3.40.50.980 0.704 0.609
3.10.50.40 3.40.630.10 0.741 0.704
3.10.50.40 3.40.630.30 0.805 0.826
3.10.50.40 3.90.190.10 0.711 0.686
3.10.50.40 3.90.190.20 0.703 0.615
3.20.20.100 3.20.20.100 0.998 0.998
3.20.20.100 3.20.20.120 0.973 0.979
3.20.20.100 3.20.20.140 0.987 0.979
3.20.20.100 3.20.20.150 0.994 0.987
3.20.20.100 3.20.20.30 0.989 0.984
3.20.20.100 3.20.20.60 0.983 0.979
3.20.20.100 3.20.20.70 0.969 0.964
3.20.20.100 3.20.20.80 0.979 0.979
3.20.20.100 3.30.1330.30 0.848 0.845
3.20.20.100 3.30.1370.10 0.647 0.621
3.20.20.100 3.30.1490.20 0.519 0.694
3.20.20.100 3.30.160.20 0.586 0.560
3.20.20.100 3.30.30.10 0.345 0.665
3.20.20.100 3.30.300.10 0.801 0.728
3.20.20.100 3.30.300.20 0.666 0.677
3.20.20.100 3.30.360.10 0.676 0.747
3.20.20.100 3.30.390.10 0.712 0.737
3.20.20.100 3.30.390.30 0.723 0.640
3.20.20.100 3.30.420.10 0.884 0.901
3.20.20.100 3.30.420.40 0.781 0.791
3.20.20.100 3.30.450.20 0.646 0.630
3.20.20.100 3.30.470.20 0.672 0.747
3.20.20.100 3.30.565.10 0.782 0.839
3.20.20.100 3.30.60.30 0.545 0.464
3.20.20.100 3.30.70.100 0.537 0.660
3.20.20.100 3.30.70.20 0.498 0.731
3.20.20.100 3.30.70.270 0.666 0.663
3.20.20.100 3.30.70.330 0.425 0.787
3.20.20.100 3.40.1190.10 0.947 0.931
3.20.20.100 3.40.1190.20 0.969 0.964
3.20.20.100 3.40.190.10 0.760 0.890
3.20.20.100 3.40.190.80 0.864 0.853
3.20.20.100 3.40.30.10 0.703 0.830
3.20.20.100 3.40.50.1000 0.885 0.941
3.20.20.100 3.40.50.1010 0.939 0.909
3.20.20.100 3.40.50.10190 0.836 0.860
3.20.20.100 3.40.50.1100 0.837 0.842
3.20.20.100 3.40.50.1220 0.924 0.954
3.20.20.100 3.40.50.1240 0.924 0.884
3.20.20.100 3.40.50.1370 0.929 0.921
3.20.20.100 3.40.50.1400 0.892 0.898
3.20.20.100 3.40.50.1460 0.902 0.900
3.20.20.100 3.40.50.150 0.895 0.936
3.20.20.100 3.40.50.1580 0.923 0.904
3.20.20.100 3.40.50.1820 0.942 0.956
3.20.20.100 3.40.50.1940 0.950 0.942
3.20.20.100 3.40.50.1980 0.825 0.863
3.20.20.100 3.40.50.20 0.755 0.729
3.20.20.100 3.40.50.200 0.949 0.926
3.20.20.100 3.40.50.2000 0.935 0.919
3.20.20.100 3.40.50.2020 0.894 0.920
3.20.20.100 3.40.50.2030 0.935 0.901
3.20.20.100 3.40.50.2300 0.855 0.938
3.20.20.100 3.40.50.2600 0.874 0.906
3.20.20.100 3.40.50.300 0.878 0.885
3.20.20.100 3.40.50.360 0.909 0.929
3.20.20.100 3.40.50.410 0.940 0.936
3.20.20.100 3.40.50.620 0.879 0.894
3.20.20.100 3.40.50.720 0.862 0.915
3.20.20.100 3.40.50.80 0.876 0.935
3.20.20.100 3.40.50.800 0.817 0.804
3.20.20.100 3.40.50.880 0.874 0.899
3.20.20.100 3.40.50.920 0.910 0.878
3.20.20.100 3.40.50.9600 0.964 0.965
3.20.20.100 3.40.50.970 0.894 0.925
3.20.20.100 3.40.50.980 0.941 0.953
3.20.20.100 3.40.630.10 0.918 0.923
3.20.20.100 3.40.630.30 0.729 0.853
3.20.20.100 3.90.190.10 0.940 0.933
3.20.20.100 3.90.190.20 0.887 0.887
3.20.20.120 3.20.20.120 0.981 0.981
3.20.20.120 3.20.20.140 0.974 0.964
3.20.20.120 3.20.20.150 0.967 0.954
3.20.20.120 3.20.20.30 0.961 0.932
3.20.20.120 3.20.20.60 0.971 0.969
3.20.20.120 3.20.20.70 0.970 0.961
3.20.20.120 3.20.20.80 0.942 0.971
3.20.20.120 3.30.1330.30 0.871 0.885
3.20.20.120 3.30.1370.10 0.684 0.659
3.20.20.120 3.30.1490.20 0.590 0.777
3.20.20.120 3.30.160.20 0.628 0.625
3.20.20.120 3.30.30.10 0.408 0.743
3.20.20.120 3.30.300.10 0.811 0.737
3.20.20.120 3.30.300.20 0.682 0.693
3.20.20.120 3.30.360.10 0.678 0.736
3.20.20.120 3.30.390.10 0.731 0.745
3.20.20.120 3.30.390.30 0.741 0.645
3.20.20.120 3.30.420.10 0.886 0.892
3.20.20.120 3.30.420.40 0.803 0.804
3.20.20.120 3.30.450.20 0.667 0.638
3.20.20.120 3.30.470.20 0.676 0.733
3.20.20.120 3.30.565.10 0.782 0.819
3.20.20.120 3.30.60.30 0.589 0.575
3.20.20.120 3.30.70.100 0.593 0.710
3.20.20.120 3.30.70.20 0.563 0.780
3.20.20.120 3.30.70.270 0.687 0.677
3.20.20.120 3.30.70.330 0.474 0.793
3.20.20.120 3.40.1190.10 0.961 0.947
3.20.20.120 3.40.1190.20 0.965 0.948
3.20.20.120 3.40.190.10 0.804 0.896
3.20.20.120 3.40.190.80 0.913 0.921
3.20.20.120 3.40.30.10 0.734 0.835
3.20.20.120 3.40.50.1000 0.900 0.941
3.20.20.120 3.40.50.1010 0.933 0.887
3.20.20.120 3.40.50.10190 0.871 0.913
3.20.20.120 3.40.50.1100 0.865 0.861
3.20.20.120 3.40.50.1220 0.939 0.960
3.20.20.120 3.40.50.1240 0.889 0.800
3.20.20.120 3.40.50.1370 0.934 0.921
3.20.20.120 3.40.50.1400 0.879 0.870
3.20.20.120 3.40.50.1460 0.882 0.852
3.20.20.120 3.40.50.150 0.914 0.935
3.20.20.120 3.40.50.1580 0.903 0.863
3.20.20.120 3.40.50.1820 0.889 0.943
3.20.20.120 3.40.50.1940 0.942 0.926
3.20.20.120 3.40.50.1980 0.861 0.873
3.20.20.120 3.40.50.20 0.800 0.764
3.20.20.120 3.40.50.200 0.934 0.887
3.20.20.120 3.40.50.2000 0.935 0.912
3.20.20.120 3.40.50.2020 0.880 0.902
3.20.20.120 3.40.50.2030 0.944 0.911
3.20.20.120 3.40.50.2300 0.900 0.946
3.20.20.120 3.40.50.2600 0.909 0.923
3.20.20.120 3.40.50.300 0.864 0.883
3.20.20.120 3.40.50.360 0.910 0.920
3.20.20.120 3.40.50.410 0.929 0.910
3.20.20.120 3.40.50.620 0.850 0.884
3.20.20.120 3.40.50.720 0.904 0.916
3.20.20.120 3.40.50.80 0.885 0.931
3.20.20.120 3.40.50.800 0.848 0.848
3.20.20.120 3.40.50.880 0.887 0.895
3.20.20.120 3.40.50.920 0.916 0.877
3.20.20.120 3.40.50.9600 0.952 0.934
3.20.20.120 3.40.50.970 0.908 0.922
3.20.20.120 3.40.50.980 0.964 0.975
3.20.20.120 3.40.630.10 0.880 0.873
3.20.20.120 3.40.630.30 0.728 0.837
3.20.20.120 3.90.190.10 0.938 0.919
3.20.20.120 3.90.190.20 0.906 0.910
3.20.20.140 3.20.20.140 0.977 0.977
3.20.20.140 3.20.20.150 0.977 0.979
3.20.20.140 3.20.20.30 0.975 0.977
3.20.20.140 3.20.20.60 0.968 0.975
3.20.20.140 3.20.20.70 0.964 0.964
3.20.20.140 3.20.20.80 0.968 0.977
3.20.20.140 3.30.1330.30 0.864 0.827
3.20.20.140 3.30.1370.10 0.710 0.584
3.20.20.140 3.30.1490.20 0.586 0.663
3.20.20.140 3.30.160.20 0.662 0.525
3.20.20.140 3.30.30.10 0.432 0.649
3.20.20.140 3.30.300.10 0.819 0.674
3.20.20.140 3.30.300.20 0.699 0.635
3.20.20.140 3.30.360.10 0.717 0.725
3.20.20.140 3.30.390.10 0.759 0.709
3.20.20.140 3.30.390.30 0.772 0.611
3.20.20.140 3.30.420.10 0.893 0.902
3.20.20.140 3.30.420.40 0.806 0.778
3.20.20.140 3.30.450.20 0.709 0.599
3.20.20.140 3.30.470.20 0.709 0.716
3.20.20.140 3.30.565.10 0.810 0.818
3.20.20.140 3.30.60.30 0.626 0.458
3.20.20.140 3.30.70.100 0.599 0.595
3.20.20.140 3.30.70.20 0.556 0.699
3.20.20.140 3.30.70.270 0.686 0.641
3.20.20.140 3.30.70.330 0.479 0.757
3.20.20.140 3.40.1190.10 0.940 0.915
3.20.20.140 3.40.1190.20 0.963 0.960
3.20.20.140 3.40.190.10 0.770 0.886
3.20.20.140 3.40.190.80 0.885 0.863
3.20.20.140 3.40.30.10 0.708 0.826
3.20.20.140 3.40.50.1000 0.894 0.940
3.20.20.140 3.40.50.1010 0.938 0.908
3.20.20.140 3.40.50.10190 0.863 0.870
3.20.20.140 3.40.50.1100 0.862 0.857
3.20.20.140 3.40.50.1220 0.927 0.954
3.20.20.140 3.40.50.1240 0.924 0.871
3.20.20.140 3.40.50.1370 0.932 0.924
3.20.20.140 3.40.50.1400 0.892 0.881
3.20.20.140 3.40.50.1460 0.910 0.894
3.20.20.140 3.40.50.150 0.902 0.935
3.20.20.140 3.40.50.1580 0.929 0.898
3.20.20.140 3.40.50.1820 0.938 0.954
3.20.20.140 3.40.50.1940 0.943 0.938
3.20.20.140 3.40.50.1980 0.839 0.867
3.20.20.140 3.40.50.20 0.792 0.749
3.20.20.140 3.40.50.200 0.955 0.944
3.20.20.140 3.40.50.2000 0.932 0.919
3.20.20.140 3.40.50.2020 0.902 0.918
3.20.20.140 3.40.50.2030 0.937 0.908
3.20.20.140 3.40.50.2300 0.861 0.936
3.20.20.140 3.40.50.2600 0.887 0.910
3.20.20.140 3.40.50.300 0.871 0.885
3.20.20.140 3.40.50.360 0.918 0.932
3.20.20.140 3.40.50.410 0.940 0.931
3.20.20.140 3.40.50.620 0.870 0.892
3.20.20.140 3.40.50.720 0.873 0.916
3.20.20.140 3.40.50.80 0.892 0.937
3.20.20.140 3.40.50.800 0.842 0.788
3.20.20.140 3.40.50.880 0.895 0.904
3.20.20.140 3.40.50.920 0.917 0.877
3.20.20.140 3.40.50.9600 0.953 0.951
3.20.20.140 3.40.50.970 0.912 0.929
3.20.20.140 3.40.50.980 0.940 0.952
3.20.20.140 3.40.630.10 0.919 0.911
3.20.20.140 3.40.630.30 0.755 0.832
3.20.20.140 3.90.190.10 0.937 0.927
3.20.20.140 3.90.190.20 0.898 0.882
3.20.20.150 3.20.20.150 0.984 0.984
3.20.20.150 3.20.20.30 0.979 0.985
3.20.20.150 3.20.20.60 0.965 0.972
3.20.20.150 3.20.20.70 0.957 0.962
3.20.20.150 3.20.20.80 0.979 0.979
3.20.20.150 3.30.1330.30 0.824 0.842
3.20.20.150 3.30.1370.10 0.617 0.652
3.20.20.150 3.30.1490.20 0.476 0.703
3.20.20.150 3.30.160.20 0.554 0.617
3.20.20.150 3.30.30.10 0.317 0.697
3.20.20.150 3.30.300.10 0.767 0.718
3.20.20.150 3.30.300.20 0.626 0.668
3.20.20.150 3.30.360.10 0.674 0.769
3.20.20.150 3.30.390.10 0.701 0.774
3.20.20.150 3.30.390.30 0.712 0.684
3.20.20.150 3.30.420.10 0.880 0.906
3.20.20.150 3.30.420.40 0.772 0.806
3.20.20.150 3.30.450.20 0.638 0.675
3.20.20.150 3.30.470.20 0.672 0.774
3.20.20.150 3.30.565.10 0.786 0.870
3.20.20.150 3.30.60.30 0.492 0.469
3.20.20.150 3.30.70.100 0.497 0.686
3.20.20.150 3.30.70.20 0.473 0.749
3.20.20.150 3.30.70.270 0.639 0.658
3.20.20.150 3.30.70.330 0.426 0.805
3.20.20.150 3.40.1190.10 0.921 0.907
3.20.20.150 3.40.1190.20 0.956 0.959
3.20.20.150 3.40.190.10 0.746 0.889
3.20.20.150 3.40.190.80 0.855 0.871
3.20.20.150 3.40.30.10 0.699 0.831
3.20.20.150 3.40.50.1000 0.866 0.934
3.20.20.150 3.40.50.1010 0.925 0.904
3.20.20.150 3.40.50.10190 0.812 0.858
3.20.20.150 3.40.50.1100 0.816 0.837
3.20.20.150 3.40.50.1220 0.919 0.955
3.20.20.150 3.40.50.1240 0.911 0.891
3.20.20.150 3.40.50.1370 0.919 0.924
3.20.20.150 3.40.50.1400 0.870 0.890
3.20.20.150 3.40.50.1460 0.901 0.926
3.20.20.150 3.40.50.150 0.894 0.937
3.20.20.150 3.40.50.1580 0.921 0.921
3.20.20.150 3.40.50.1820 0.940 0.956
3.20.20.150 3.40.50.1940 0.934 0.935
3.20.20.150 3.40.50.1980 0.806 0.858
3.20.20.150 3.40.50.20 0.731 0.726
3.20.20.150 3.40.50.200 0.949 0.943
3.20.20.150 3.40.50.2000 0.913 0.910
3.20.20.150 3.40.50.2020 0.888 0.923
3.20.20.150 3.40.50.2030 0.922 0.902
3.20.20.150 3.40.50.2300 0.830 0.934
3.20.20.150 3.40.50.2600 0.851 0.898
3.20.20.150 3.40.50.300 0.874 0.885
3.20.20.150 3.40.50.360 0.898 0.932
3.20.20.150 3.40.50.410 0.934 0.946
3.20.20.150 3.40.50.620 0.865 0.892
3.20.20.150 3.40.50.720 0.853 0.915
3.20.20.150 3.40.50.80 0.870 0.942
3.20.20.150 3.40.50.800 0.801 0.827
3.20.20.150 3.40.50.880 0.878 0.908
3.20.20.150 3.40.50.920 0.893 0.883
3.20.20.150 3.40.50.9600 0.933 0.937
3.20.20.150 3.40.50.970 0.903 0.932
3.20.20.150 3.40.50.980 0.925 0.945
3.20.20.150 3.40.630.10 0.912 0.929
3.20.20.150 3.40.630.30 0.730 0.868
3.20.20.150 3.90.190.10 0.935 0.934
3.20.20.150 3.90.190.20 0.865 0.889
3.20.20.30 3.20.20.30 0.999 0.999
3.20.20.30 3.20.20.60 0.970 0.976
3.20.20.30 3.20.20.70 0.941 0.961
3.20.20.30 3.20.20.80 0.955 0.977
3.20.20.30 3.30.1330.30 0.807 0.851
3.20.20.30 3.30.1370.10 0.620 0.736
3.20.20.30 3.30.1490.20 0.459 0.739
3.20.20.30 3.30.160.20 0.513 0.656
3.20.20.30 3.30.30.10 0.276 0.714
3.20.20.30 3.30.300.10 0.767 0.771
3.20.20.30 3.30.300.20 0.641 0.731
3.20.20.30 3.30.360.10 0.685 0.803
3.20.20.30 3.30.390.10 0.706 0.837
3.20.20.30 3.30.390.30 0.701 0.730
3.20.20.30 3.30.420.10 0.886 0.916
3.20.20.30 3.30.420.40 0.761 0.821
3.20.20.30 3.30.450.20 0.623 0.715
3.20.20.30 3.30.470.20 0.659 0.793
3.20.20.30 3.30.565.10 0.796 0.907
3.20.20.30 3.30.60.30 0.449 0.501
3.20.20.30 3.30.70.100 0.496 0.750
3.20.20.30 3.30.70.20 0.447 0.772
3.20.20.30 3.30.70.270 0.632 0.673
3.20.20.30 3.30.70.330 0.440 0.827
3.20.20.30 3.40.1190.10 0.911 0.907
3.20.20.30 3.40.1190.20 0.967 0.971
3.20.20.30 3.40.190.10 0.721 0.889
3.20.20.30 3.40.190.80 0.820 0.852
3.20.20.30 3.40.30.10 0.668 0.829
3.20.20.30 3.40.50.1000 0.873 0.950
3.20.20.30 3.40.50.1010 0.931 0.918
3.20.20.30 3.40.50.10190 0.802 0.875
3.20.20.30 3.40.50.1100 0.828 0.858
3.20.20.30 3.40.50.1220 0.870 0.938
3.20.20.30 3.40.50.1240 0.917 0.917
3.20.20.30 3.40.50.1370 0.896 0.913
3.20.20.30 3.40.50.1400 0.896 0.925
3.20.20.30 3.40.50.1460 0.891 0.929
3.20.20.30 3.40.50.150 0.885 0.939
3.20.20.30 3.40.50.1580 0.920 0.935
3.20.20.30 3.40.50.1820 0.960 0.960
3.20.20.30 3.40.50.1940 0.942 0.945
3.20.20.30 3.40.50.1980 0.816 0.867
3.20.20.30 3.40.50.20 0.721 0.736
3.20.20.30 3.40.50.200 0.932 0.932
3.20.20.30 3.40.50.2000 0.918 0.915
3.20.20.30 3.40.50.2020 0.889 0.932
3.20.20.30 3.40.50.2030 0.910 0.898
3.20.20.30 3.40.50.2300 0.834 0.940
3.20.20.30 3.40.50.2600 0.849 0.907
3.20.20.30 3.40.50.300 0.883 0.885
3.20.20.30 3.40.50.360 0.912 0.950
3.20.20.30 3.40.50.410 0.953 0.974
3.20.20.30 3.40.50.620 0.895 0.898
3.20.20.30 3.40.50.720 0.849 0.915
3.20.20.30 3.40.50.80 0.878 0.957
3.20.20.30 3.40.50.800 0.806 0.876
3.20.20.30 3.40.50.880 0.855 0.907
3.20.20.30 3.40.50.920 0.901 0.912
3.20.20.30 3.40.50.9600 0.962 0.978
3.20.20.30 3.40.50.970 0.901 0.937
3.20.20.30 3.40.50.980 0.906 0.940
3.20.20.30 3.40.630.10 0.933 0.952
3.20.20.30 3.40.630.30 0.713 0.878
3.20.20.30 3.90.190.10 0.915 0.929
3.20.20.30 3.90.190.20 0.861 0.907
3.20.20.60 3.20.20.60 0.974 0.974
3.20.20.60 3.20.20.70 0.971 0.962
3.20.20.60 3.20.20.80 0.960 0.974
3.20.20.60 3.30.1330.30 0.854 0.802
3.20.20.60 3.30.1370.10 0.689 0.587
3.20.20.60 3.30.1490.20 0.582 0.695
3.20.20.60 3.30.160.20 0.638 0.531
3.20.20.60 3.30.30.10 0.406 0.661
3.20.20.60 3.30.300.10 0.811 0.674
3.20.20.60 3.30.300.20 0.693 0.653
3.20.20.60 3.30.360.10 0.696 0.718
3.20.20.60 3.30.390.10 0.749 0.722
3.20.20.60 3.30.390.30 0.744 0.596
3.20.20.60 3.30.420.10 0.884 0.883
3.20.20.60 3.30.420.40 0.786 0.755
3.20.20.60 3.30.450.20 0.680 0.592
3.20.20.60 3.30.470.20 0.677 0.702
3.20.20.60 3.30.565.10 0.790 0.797
3.20.20.60 3.30.60.30 0.610 0.508
3.20.20.60 3.30.70.100 0.577 0.611
3.20.20.60 3.30.70.20 0.541 0.711
3.20.20.60 3.30.70.270 0.675 0.637
3.20.20.60 3.30.70.330 0.458 0.764
3.20.20.60 3.40.1190.10 0.944 0.908
3.20.20.60 3.40.1190.20 0.965 0.952
3.20.20.60 3.40.190.10 0.771 0.883
3.20.20.60 3.40.190.80 0.873 0.828
3.20.20.60 3.40.30.10 0.692 0.819
3.20.20.60 3.40.50.1000 0.900 0.932
3.20.20.60 3.40.50.1010 0.941 0.898
3.20.20.60 3.40.50.10190 0.860 0.866
3.20.20.60 3.40.50.1100 0.861 0.849
3.20.20.60 3.40.50.1220 0.922 0.939
3.20.20.60 3.40.50.1240 0.909 0.827
3.20.20.60 3.40.50.1370 0.927 0.900
3.20.20.60 3.40.50.1400 0.899 0.887
3.20.20.60 3.40.50.1460 0.898 0.866
3.20.20.60 3.40.50.150 0.897 0.928
3.20.20.60 3.40.50.1580 0.906 0.853
3.20.20.60 3.40.50.1820 0.920 0.947
3.20.20.60 3.40.50.1940 0.948 0.933
3.20.20.60 3.40.50.1980 0.852 0.865
3.20.20.60 3.40.50.20 0.785 0.734
3.20.20.60 3.40.50.200 0.938 0.894
3.20.20.60 3.40.50.2000 0.940 0.914
3.20.20.60 3.40.50.2020 0.891 0.903
3.20.20.60 3.40.50.2030 0.930 0.883
3.20.20.60 3.40.50.2300 0.873 0.934
3.20.20.60 3.40.50.2600 0.883 0.896
3.20.20.60 3.40.50.300 0.870 0.883
3.20.20.60 3.40.50.360 0.911 0.914
3.20.20.60 3.40.50.410 0.932 0.907
3.20.20.60 3.40.50.620 0.878 0.889
3.20.20.60 3.40.50.720 0.886 0.915
3.20.20.60 3.40.50.80 0.874 0.913
3.20.20.60 3.40.50.800 0.838 0.791
3.20.20.60 3.40.50.880 0.860 0.866
3.20.20.60 3.40.50.920 0.913 0.860
3.20.20.60 3.40.50.9600 0.962 0.959
3.20.20.60 3.40.50.970 0.912 0.922
3.20.20.60 3.40.50.980 0.942 0.940
3.20.20.60 3.40.630.10 0.903 0.886
3.20.20.60 3.40.630.30 0.720 0.812
3.20.20.60 3.90.190.10 0.920 0.897
3.20.20.60 3.90.190.20 0.894 0.873
3.20.20.70 3.20.20.70 0.961 0.961
3.20.20.70 3.20.20.80 0.961 0.966
3.20.20.70 3.30.1330.30 0.938 0.808
3.20.20.70 3.30.1370.10 0.896 0.422
3.20.20.70 3.30.1490.20 0.849 0.545
3.20.20.70 3.30.160.20 0.888 0.371
3.20.20.70 3.30.30.10 0.785 0.498
3.20.20.70 3.30.300.10 0.928 0.634
3.20.20.70 3.30.300.20 0.887 0.582
3.20.20.70 3.30.360.10 0.879 0.597
3.20.20.70 3.30.390.10 0.906 0.581
3.20.20.70 3.30.390.30 0.913 0.481
3.20.20.70 3.30.420.10 0.935 0.862
3.20.20.70 3.30.420.40 0.915 0.721
3.20.20.70 3.30.450.20 0.894 0.456
3.20.20.70 3.30.470.20 0.876 0.568
3.20.20.70 3.30.565.10 0.913 0.687
3.20.20.70 3.30.60.30 0.882 0.462
3.20.20.70 3.30.70.100 0.860 0.404
3.20.20.70 3.30.70.20 0.826 0.575
3.20.20.70 3.30.70.270 0.868 0.626
3.20.20.70 3.30.70.330 0.744 0.545
3.20.20.70 3.40.1190.10 0.957 0.917
3.20.20.70 3.40.1190.20 0.960 0.934
3.20.20.70 3.40.190.10 0.867 0.867
3.20.20.70 3.40.190.80 0.943 0.846
3.20.20.70 3.40.30.10 0.820 0.807
3.20.20.70 3.40.50.1000 0.943 0.926
3.20.20.70 3.40.50.1010 0.954 0.890
3.20.20.70 3.40.50.10190 0.938 0.868
3.20.20.70 3.40.50.1100 0.933 0.859
3.20.20.70 3.40.50.1220 0.952 0.945
3.20.20.70 3.40.50.1240 0.950 0.813
3.20.20.70 3.40.50.1370 0.953 0.901
3.20.20.70 3.40.50.1400 0.943 0.861
3.20.20.70 3.40.50.1460 0.947 0.848
3.20.20.70 3.40.50.150 0.936 0.913
3.20.20.70 3.40.50.1580 0.950 0.830
3.20.20.70 3.40.50.1820 0.940 0.922
3.20.20.70 3.40.50.1940 0.954 0.920
3.20.20.70 3.40.50.1980 0.921 0.882
3.20.20.70 3.40.50.20 0.914 0.784
3.20.20.70 3.40.50.200 0.957 0.909
3.20.20.70 3.40.50.2000 0.951 0.920
3.20.20.70 3.40.50.2020 0.941 0.885
3.20.20.70 3.40.50.2030 0.955 0.900
3.20.20.70 3.40.50.2300 0.924 0.919
3.20.20.70 3.40.50.2600 0.940 0.906
3.20.20.70 3.40.50.300 0.893 0.884
3.20.20.70 3.40.50.360 0.948 0.898
3.20.20.70 3.40.50.410 0.954 0.888
3.20.20.70 3.40.50.620 0.913 0.880
3.20.20.70 3.40.50.720 0.908 0.917
3.20.20.70 3.40.50.80 0.937 0.885
3.20.20.70 3.40.50.800 0.932 0.737
3.20.20.70 3.40.50.880 0.936 0.851
3.20.20.70 3.40.50.920 0.951 0.858
3.20.20.70 3.40.50.9600 0.957 0.921
3.20.20.70 3.40.50.970 0.944 0.905
3.20.20.70 3.40.50.980 0.956 0.938
3.20.20.70 3.40.630.10 0.945 0.841
3.20.20.70 3.40.630.30 0.877 0.689
3.20.20.70 3.90.190.10 0.952 0.893
3.20.20.70 3.90.190.20 0.947 0.864
3.20.20.80 3.20.20.80 0.978 0.978
3.20.20.80 3.30.1330.30 0.950 0.768
3.20.20.80 3.30.1370.10 0.908 0.416
3.20.20.80 3.30.1490.20 0.847 0.423
3.20.20.80 3.30.160.20 0.900 0.362
3.20.20.80 3.30.30.10 0.787 0.421
3.20.20.80 3.30.300.10 0.939 0.583
3.20.20.80 3.30.300.20 0.896 0.540
3.20.20.80 3.30.360.10 0.894 0.612
3.20.20.80 3.30.390.10 0.916 0.538
3.20.20.80 3.30.390.30 0.927 0.490
3.20.20.80 3.30.420.10 0.946 0.851
3.20.20.80 3.30.420.40 0.926 0.701
3.20.20.80 3.30.450.20 0.910 0.482
3.20.20.80 3.30.470.20 0.893 0.603
3.20.20.80 3.30.565.10 0.931 0.731
3.20.20.80 3.30.60.30 0.889 0.342
3.20.20.80 3.30.70.100 0.864 0.345
3.20.20.80 3.30.70.20 0.826 0.512
3.20.20.80 3.30.70.270 0.873 0.591
3.20.20.80 3.30.70.330 0.746 0.539
3.20.20.80 3.40.1190.10 0.968 0.852
3.20.20.80 3.40.1190.20 0.972 0.914
3.20.20.80 3.40.190.10 0.857 0.833
3.20.20.80 3.40.190.80 0.955 0.806
3.20.20.80 3.40.30.10 0.826 0.804
3.20.20.80 3.40.50.1000 0.949 0.890
3.20.20.80 3.40.50.1010 0.967 0.861
3.20.20.80 3.40.50.10190 0.948 0.808
3.20.20.80 3.40.50.1100 0.938 0.793
3.20.20.80 3.40.50.1220 0.965 0.939
3.20.20.80 3.40.50.1240 0.968 0.855
3.20.20.80 3.40.50.1370 0.967 0.891
3.20.20.80 3.40.50.1400 0.957 0.855
3.20.20.80 3.40.50.1460 0.968 0.914
3.20.20.80 3.40.50.150 0.943 0.909
3.20.20.80 3.40.50.1580 0.969 0.865
3.20.20.80 3.40.50.1820 0.961 0.940
3.20.20.80 3.40.50.1940 0.965 0.900
3.20.20.80 3.40.50.1980 0.918 0.828
3.20.20.80 3.40.50.20 0.918 0.722
3.20.20.80 3.40.50.200 0.975 0.934
3.20.20.80 3.40.50.2000 0.960 0.899
3.20.20.80 3.40.50.2020 0.954 0.887
3.20.20.80 3.40.50.2030 0.968 0.883
3.20.20.80 3.40.50.2300 0.916 0.879
3.20.20.80 3.40.50.2600 0.944 0.858
3.20.20.80 3.40.50.300 0.898 0.883
3.20.20.80 3.40.50.360 0.958 0.872
3.20.20.80 3.40.50.410 0.969 0.889
3.20.20.80 3.40.50.620 0.922 0.878
3.20.20.80 3.40.50.720 0.885 0.903
3.20.20.80 3.40.50.80 0.948 0.873
3.20.20.80 3.40.50.800 0.942 0.678
3.20.20.80 3.40.50.880 0.950 0.860
3.20.20.80 3.40.50.920 0.963 0.821
3.20.20.80 3.40.50.9600 0.968 0.861
3.20.20.80 3.40.50.970 0.956 0.906
3.20.20.80 3.40.50.980 0.969 0.919
3.20.20.80 3.40.630.10 0.963 0.870
3.20.20.80 3.40.630.30 0.895 0.721
3.20.20.80 3.90.190.10 0.965 0.885
3.20.20.80 3.90.190.20 0.959 0.834
3.30.1330.30 3.30.1330.30 0.950 0.950
3.30.1330.30 3.30.1370.10 0.786 0.923
3.30.1330.30 3.30.1490.20 0.571 0.857
3.30.1330.30 3.30.160.20 0.609 0.838
3.30.1330.30 3.30.30.10 0.356 0.820
3.30.1330.30 3.30.300.10 0.807 0.800
3.30.1330.30 3.30.300.20 0.628 0.748
3.30.1330.30 3.30.360.10 0.688 0.791
3.30.1330.30 3.30.390.10 0.715 0.838
3.30.1330.30 3.30.390.30 0.817 0.816
3.30.1330.30 3.30.420.10 0.894 0.867
3.30.1330.30 3.30.420.40 0.826 0.823
3.30.1330.30 3.30.450.20 0.713 0.800
3.30.1330.30 3.30.470.20 0.768 0.821
3.30.1330.30 3.30.565.10 0.811 0.864
3.30.1330.30 3.30.60.30 0.519 0.704
3.30.1330.30 3.30.70.100 0.643 0.891
3.30.1330.30 3.30.70.20 0.579 0.861
3.30.1330.30 3.30.70.270 0.685 0.701
3.30.1330.30 3.30.70.330 0.587 0.861
3.30.1330.30 3.40.1190.10 0.918 0.831
3.30.1330.30 3.40.1190.20 0.899 0.848
3.30.1330.30 3.40.190.10 0.868 0.896
3.30.1330.30 3.40.190.80 0.943 0.900
3.30.1330.30 3.40.30.10 0.839 0.840
3.30.1330.30 3.40.50.1000 0.819 0.880
3.30.1330.30 3.40.50.1010 0.872 0.790
3.30.1330.30 3.40.50.10190 0.789 0.842
3.30.1330.30 3.40.50.1100 0.771 0.802
3.30.1330.30 3.40.50.1220 0.820 0.878
3.30.1330.30 3.40.50.1240 0.880 0.793
3.30.1330.30 3.40.50.1370 0.817 0.807
3.30.1330.30 3.40.50.1400 0.749 0.789
3.30.1330.30 3.40.50.1460 0.758 0.781
3.30.1330.30 3.40.50.150 0.830 0.912
3.30.1330.30 3.40.50.1580 0.855 0.822
3.30.1330.30 3.40.50.1820 0.836 0.933
3.30.1330.30 3.40.50.1940 0.814 0.848
3.30.1330.30 3.40.50.1980 0.747 0.825
3.30.1330.30 3.40.50.20 0.683 0.708
3.30.1330.30 3.40.50.200 0.896 0.813
3.30.1330.30 3.40.50.2000 0.787 0.842
3.30.1330.30 3.40.50.2020 0.750 0.859
3.30.1330.30 3.40.50.2030 0.834 0.786
3.30.1330.30 3.40.50.2300 0.717 0.905
3.30.1330.30 3.40.50.2600 0.762 0.842
3.30.1330.30 3.40.50.300 0.711 0.874
3.30.1330.30 3.40.50.360 0.764 0.845
3.30.1330.30 3.40.50.410 0.828 0.824
3.30.1330.30 3.40.50.620 0.717 0.863
3.30.1330.30 3.40.50.720 0.737 0.906
3.30.1330.30 3.40.50.80 0.748 0.876
3.30.1330.30 3.40.50.800 0.869 0.875
3.30.1330.30 3.40.50.880 0.879 0.870
3.30.1330.30 3.40.50.920 0.840 0.796
3.30.1330.30 3.40.50.9600 0.850 0.796
3.30.1330.30 3.40.50.970 0.743 0.872
3.30.1330.30 3.40.50.980 0.880 0.852
3.30.1330.30 3.40.630.10 0.877 0.860
3.30.1330.30 3.40.630.30 0.811 0.882
3.30.1330.30 3.90.190.10 0.902 0.861
3.30.1330.30 3.90.190.20 0.790 0.818
3.30.1370.10 3.30.1370.10 0.970 0.970
3.30.1370.10 3.30.1490.20 0.702 0.832
3.30.1370.10 3.30.160.20 0.874 0.953
3.30.1370.10 3.30.30.10 0.492 0.836
3.30.1370.10 3.30.300.10 0.885 0.718
3.30.1370.10 3.30.300.20 0.795 0.747
3.30.1370.10 3.30.360.10 0.831 0.769
3.30.1370.10 3.30.390.10 0.895 0.841
3.30.1370.10 3.30.390.30 0.957 0.843
3.30.1370.10 3.30.420.10 0.793 0.777
3.30.1370.10 3.30.420.40 0.827 0.735
3.30.1370.10 3.30.450.20 0.915 0.824
3.30.1370.10 3.30.470.20 0.865 0.785
3.30.1370.10 3.30.565.10 0.877 0.804
3.30.1370.10 3.30.60.30 0.599 0.715
3.30.1370.10 3.30.70.100 0.919 0.953
3.30.1370.10 3.30.70.20 0.737 0.855
3.30.1370.10 3.30.70.270 0.715 0.646
3.30.1370.10 3.30.70.330 0.882 0.885
3.30.1370.10 3.40.1190.10 0.802 0.618
3.30.1370.10 3.40.1190.20 0.734 0.690
3.30.1370.10 3.40.190.10 0.707 0.851
3.30.1370.10 3.40.190.80 0.835 0.692
3.30.1370.10 3.40.30.10 0.687 0.803
3.30.1370.10 3.40.50.1000 0.622 0.747
3.30.1370.10 3.40.50.1010 0.737 0.607
3.30.1370.10 3.40.50.10190 0.701 0.656
3.30.1370.10 3.40.50.1100 0.659 0.678
3.30.1370.10 3.40.50.1220 0.564 0.711
3.30.1370.10 3.40.50.1240 0.806 0.619
3.30.1370.10 3.40.50.1370 0.672 0.592
3.30.1370.10 3.40.50.1400 0.683 0.637
3.30.1370.10 3.40.50.1460 0.680 0.610
3.30.1370.10 3.40.50.150 0.590 0.864
3.30.1370.10 3.40.50.1580 0.742 0.674
3.30.1370.10 3.40.50.1820 0.586 0.897
3.30.1370.10 3.40.50.1940 0.607 0.712
3.30.1370.10 3.40.50.1980 0.579 0.738
3.30.1370.10 3.40.50.20 0.627 0.595
3.30.1370.10 3.40.50.200 0.756 0.608
3.30.1370.10 3.40.50.2000 0.560 0.726
3.30.1370.10 3.40.50.2020 0.573 0.760
3.30.1370.10 3.40.50.2030 0.705 0.588
3.30.1370.10 3.40.50.2300 0.475 0.831
3.30.1370.10 3.40.50.2600 0.595 0.707
3.30.1370.10 3.40.50.300 0.444 0.855
3.30.1370.10 3.40.50.360 0.614 0.701
3.30.1370.10 3.40.50.410 0.716 0.659
3.30.1370.10 3.40.50.620 0.493 0.815
3.30.1370.10 3.40.50.720 0.445 0.888
3.30.1370.10 3.40.50.80 0.591 0.754
3.30.1370.10 3.40.50.800 0.869 0.752
3.30.1370.10 3.40.50.880 0.710 0.775
3.30.1370.10 3.40.50.920 0.761 0.629
3.30.1370.10 3.40.50.9600 0.751 0.608
3.30.1370.10 3.40.50.970 0.541 0.778
3.30.1370.10 3.40.50.980 0.726 0.659
3.30.1370.10 3.40.630.10 0.760 0.747
3.30.1370.10 3.40.630.30 0.829 0.826
3.30.1370.10 3.90.190.10 0.715 0.734
3.30.1370.10 3.90.190.20 0.705 0.636
3.30.1490.20 3.30.1490.20 0.891 0.891
3.30.1490.20 3.30.160.20 0.798 0.733
3.30.1490.20 3.30.30.10 0.742 0.860
3.30.1490.20 3.30.300.10 0.855 0.564
3.30.1490.20 3.30.300.20 0.749 0.588
3.30.1490.20 3.30.360.10 0.686 0.615
3.30.1490.20 3.30.390.10 0.811 0.629
3.30.1490.20 3.30.390.30 0.835 0.589
3.30.1490.20 3.30.420.10 0.779 0.657
3.30.1490.20 3.30.420.40 0.835 0.634
3.30.1490.20 3.30.450.20 0.795 0.605
3.30.1490.20 3.30.470.20 0.753 0.641
3.30.1490.20 3.30.565.10 0.701 0.606
3.30.1490.20 3.30.60.30 0.767 0.758
3.30.1490.20 3.30.70.100 0.808 0.755
3.30.1490.20 3.30.70.20 0.781 0.778
3.30.1490.20 3.30.70.270 0.727 0.559
3.30.1490.20 3.30.70.330 0.699 0.776
3.30.1490.20 3.40.1190.10 0.863 0.546
3.30.1490.20 3.40.1190.20 0.794 0.571
3.30.1490.20 3.40.190.10 0.851 0.817
3.30.1490.20 3.40.190.80 0.865 0.588
3.30.1490.20 3.40.30.10 0.719 0.765
3.30.1490.20 3.40.50.1000 0.754 0.658
3.30.1490.20 3.40.50.1010 0.824 0.526
3.30.1490.20 3.40.50.10190 0.801 0.586
3.30.1490.20 3.40.50.1100 0.750 0.594
3.30.1490.20 3.40.50.1220 0.653 0.590
3.30.1490.20 3.40.50.1240 0.766 0.443
3.30.1490.20 3.40.50.1370 0.756 0.495
3.30.1490.20 3.40.50.1400 0.706 0.488
3.30.1490.20 3.40.50.1460 0.679 0.423
3.30.1490.20 3.40.50.150 0.608 0.793
3.30.1490.20 3.40.50.1580 0.721 0.509
3.30.1490.20 3.40.50.1820 0.518 0.833
3.30.1490.20 3.40.50.1940 0.700 0.603
3.30.1490.20 3.40.50.1980 0.719 0.674
3.30.1490.20 3.40.50.20 0.757 0.571
3.30.1490.20 3.40.50.200 0.773 0.465
3.30.1490.20 3.40.50.2000 0.660 0.628
3.30.1490.20 3.40.50.2020 0.618 0.642
3.30.1490.20 3.40.50.2030 0.757 0.472
3.30.1490.20 3.40.50.2300 0.631 0.763
3.30.1490.20 3.40.50.2600 0.723 0.627
3.30.1490.20 3.40.50.300 0.491 0.829
3.30.1490.20 3.40.50.360 0.673 0.568
3.30.1490.20 3.40.50.410 0.692 0.469
3.30.1490.20 3.40.50.620 0.527 0.748
3.30.1490.20 3.40.50.720 0.583 0.867
3.30.1490.20 3.40.50.80 0.624 0.613
3.30.1490.20 3.40.50.800 0.833 0.583
3.30.1490.20 3.40.50.880 0.735 0.667
3.30.1490.20 3.40.50.920 0.768 0.479
3.30.1490.20 3.40.50.9600 0.823 0.517
3.30.1490.20 3.40.50.970 0.572 0.661
3.30.1490.20 3.40.50.980 0.785 0.538
3.30.1490.20 3.40.630.10 0.735 0.600
3.30.1490.20 3.40.630.30 0.814 0.733
3.30.1490.20 3.90.190.10 0.772 0.621
3.30.1490.20 3.90.190.20 0.725 0.475
3.30.160.20 3.30.160.20 0.988 0.988
3.30.160.20 3.30.30.10 0.648 0.846
3.30.160.20 3.30.300.10 0.852 0.587
3.30.160.20 3.30.300.20 0.682 0.605
3.30.160.20 3.30.360.10 0.800 0.729
3.30.160.20 3.30.390.10 0.856 0.737
3.30.160.20 3.30.390.30 0.955 0.760
3.30.160.20 3.30.420.10 0.731 0.737
3.30.160.20 3.30.420.40 0.795 0.685
3.30.160.20 3.30.450.20 0.941 0.774
3.30.160.20 3.30.470.20 0.856 0.752
3.30.160.20 3.30.565.10 0.790 0.743
3.30.160.20 3.30.60.30 0.721 0.730
3.30.160.20 3.30.70.100 0.848 0.846
3.30.160.20 3.30.70.20 0.642 0.758
3.30.160.20 3.30.70.270 0.588 0.560
3.30.160.20 3.30.70.330 0.874 0.855
3.30.160.20 3.40.1190.10 0.767 0.532
3.30.160.20 3.40.1190.20 0.647 0.617
3.30.160.20 3.40.190.10 0.585 0.831
3.30.160.20 3.40.190.80 0.790 0.618
3.30.160.20 3.40.30.10 0.638 0.790
3.30.160.20 3.40.50.1000 0.565 0.698
3.30.160.20 3.40.50.1010 0.672 0.525
3.30.160.20 3.40.50.10190 0.640 0.548
3.30.160.20 3.40.50.1100 0.585 0.602
3.30.160.20 3.40.50.1220 0.539 0.669
3.30.160.20 3.40.50.1240 0.691 0.493
3.30.160.20 3.40.50.1370 0.613 0.491
3.30.160.20 3.40.50.1400 0.605 0.528
3.30.160.20 3.40.50.1460 0.632 0.520
3.30.160.20 3.40.50.150 0.503 0.848
3.30.160.20 3.40.50.1580 0.685 0.613
3.30.160.20 3.40.50.1820 0.437 0.883
3.30.160.20 3.40.50.1940 0.543 0.664
3.30.160.20 3.40.50.1980 0.470 0.693
3.30.160.20 3.40.50.20 0.588 0.528
3.30.160.20 3.40.50.200 0.722 0.528
3.30.160.20 3.40.50.2000 0.466 0.679
3.30.160.20 3.40.50.2020 0.504 0.721
3.30.160.20 3.40.50.2030 0.635 0.481
3.30.160.20 3.40.50.2300 0.410 0.806
3.30.160.20 3.40.50.2600 0.528 0.650
3.30.160.20 3.40.50.300 0.346 0.849
3.30.160.20 3.40.50.360 0.550 0.637
3.30.160.20 3.40.50.410 0.658 0.571
3.30.160.20 3.40.50.620 0.360 0.793
3.30.160.20 3.40.50.720 0.360 0.882
3.30.160.20 3.40.50.80 0.487 0.683
3.30.160.20 3.40.50.800 0.838 0.672
3.30.160.20 3.40.50.880 0.630 0.744
3.30.160.20 3.40.50.920 0.711 0.528
3.30.160.20 3.40.50.9600 0.673 0.509
3.30.160.20 3.40.50.970 0.474 0.744
3.30.160.20 3.40.50.980 0.664 0.566
3.30.160.20 3.40.630.10 0.648 0.685
3.30.160.20 3.40.630.30 0.781 0.797
3.30.160.20 3.90.190.10 0.630 0.686
3.30.160.20 3.90.190.20 0.663 0.533
3.30.30.10 3.30.30.10 0.863 0.863
3.30.30.10 3.30.300.10 0.807 0.320
3.30.30.10 3.30.300.20 0.721 0.412
3.30.30.10 3.30.360.10 0.659 0.493
3.30.30.10 3.30.390.10 0.775 0.428
3.30.30.10 3.30.390.30 0.831 0.432
3.30.30.10 3.30.420.10 0.720 0.517
3.30.30.10 3.30.420.40 0.820 0.498
3.30.30.10 3.30.450.20 0.802 0.454
3.30.30.10 3.30.470.20 0.722 0.519
3.30.30.10 3.30.565.10 0.683 0.480
3.30.30.10 3.30.60.30 0.817 0.727
3.30.30.10 3.30.70.100 0.836 0.631
3.30.30.10 3.30.70.20 0.855 0.715
3.30.30.10 3.30.70.270 0.688 0.424
3.30.30.10 3.30.70.330 0.742 0.700
3.30.30.10 3.40.1190.10 0.820 0.328
3.30.30.10 3.40.1190.20 0.758 0.400
3.30.30.10 3.40.190.10 0.797 0.744
3.30.30.10 3.40.190.80 0.823 0.412
3.30.30.10 3.40.30.10 0.682 0.710
3.30.30.10 3.40.50.1000 0.750 0.510
3.30.30.10 3.40.50.1010 0.779 0.342
3.30.30.10 3.40.50.10190 0.792 0.405
3.30.30.10 3.40.50.1100 0.731 0.429
3.30.30.10 3.40.50.1220 0.674 0.453
3.30.30.10 3.40.50.1240 0.741 0.278
3.30.30.10 3.40.50.1370 0.741 0.318
3.30.30.10 3.40.50.1400 0.691 0.302
3.30.30.10 3.40.50.1460 0.696 0.292
3.30.30.10 3.40.50.150 0.524 0.712
3.30.30.10 3.40.50.1580 0.698 0.364
3.30.30.10 3.40.50.1820 0.460 0.770
3.30.30.10 3.40.50.1940 0.669 0.446
3.30.30.10 3.40.50.1980 0.675 0.543
3.30.30.10 3.40.50.20 0.748 0.419
3.30.30.10 3.40.50.200 0.776 0.322
3.30.30.10 3.40.50.2000 0.625 0.485
3.30.30.10 3.40.50.2020 0.594 0.512
3.30.30.10 3.40.50.2030 0.743 0.304
3.30.30.10 3.40.50.2300 0.598 0.650
3.30.30.10 3.40.50.2600 0.698 0.460
3.30.30.10 3.40.50.300 0.393 0.793
3.30.30.10 3.40.50.360 0.653 0.399
3.30.30.10 3.40.50.410 0.674 0.305
3.30.30.10 3.40.50.620 0.449 0.662
3.30.30.10 3.40.50.720 0.520 0.832
3.30.30.10 3.40.50.80 0.609 0.455
3.30.30.10 3.40.50.800 0.795 0.393
3.30.30.10 3.40.50.880 0.710 0.555
3.30.30.10 3.40.50.920 0.752 0.297
3.30.30.10 3.40.50.9600 0.778 0.315
3.30.30.10 3.40.50.970 0.566 0.539
3.30.30.10 3.40.50.980 0.755 0.349
3.30.30.10 3.40.630.10 0.689 0.449
3.30.30.10 3.40.630.30 0.761 0.617
3.30.30.10 3.90.190.10 0.719 0.472
3.30.30.10 3.90.190.20 0.721 0.299
3.30.300.10 3.30.300.10 0.889 0.889
3.30.300.10 3.30.300.20 0.792 0.836
3.30.300.10 3.30.360.10 0.806 0.835
3.30.300.10 3.30.390.10 0.888 0.950
3.30.300.10 3.30.390.30 0.854 0.856
3.30.300.10 3.30.420.10 0.856 0.854
3.30.300.10 3.30.420.40 0.850 0.835
3.30.300.10 3.30.450.20 0.724 0.809
3.30.300.10 3.30.470.20 0.830 0.842
3.30.300.10 3.30.565.10 0.884 0.898
3.30.300.10 3.30.60.30 0.465 0.676
3.30.300.10 3.30.70.100 0.719 0.941
3.30.300.10 3.30.70.20 0.617 0.876
3.30.300.10 3.30.70.270 0.731 0.720
3.30.300.10 3.30.70.330 0.696 0.881
3.30.300.10 3.40.1190.10 0.869 0.802
3.30.300.10 3.40.1190.20 0.848 0.826
3.30.300.10 3.40.190.10 0.727 0.877
3.30.300.10 3.40.190.80 0.805 0.793
3.30.300.10 3.40.30.10 0.613 0.817
3.30.300.10 3.40.50.1000 0.663 0.832
3.30.300.10 3.40.50.1010 0.821 0.759
3.30.300.10 3.40.50.10190 0.665 0.754
3.30.300.10 3.40.50.1100 0.731 0.783
3.30.300.10 3.40.50.1220 0.604 0.810
3.30.300.10 3.40.50.1240 0.839 0.773
3.30.300.10 3.40.50.1370 0.686 0.735
3.30.300.10 3.40.50.1400 0.735 0.781
3.30.300.10 3.40.50.1460 0.702 0.754
3.30.300.10 3.40.50.150 0.777 0.906
3.30.300.10 3.40.50.1580 0.867 0.826
3.30.300.10 3.40.50.1820 0.769 0.927
3.30.300.10 3.40.50.1940 0.740 0.825
3.30.300.10 3.40.50.1980 0.667 0.805
3.30.300.10 3.40.50.20 0.623 0.681
3.30.300.10 3.40.50.200 0.790 0.752
3.30.300.10 3.40.50.2000 0.673 0.815
3.30.300.10 3.40.50.2020 0.714 0.849
3.30.300.10 3.40.50.2030 0.731 0.732
3.30.300.10 3.40.50.2300 0.587 0.887
3.30.300.10 3.40.50.2600 0.649 0.805
3.30.300.10 3.40.50.300 0.674 0.872
3.30.300.10 3.40.50.360 0.707 0.825
3.30.300.10 3.40.50.410 0.805 0.813
3.30.300.10 3.40.50.620 0.679 0.857
3.30.300.10 3.40.50.720 0.637 0.903
3.30.300.10 3.40.50.80 0.621 0.841
3.30.300.10 3.40.50.800 0.864 0.884
3.30.300.10 3.40.50.880 0.803 0.851
3.30.300.10 3.40.50.920 0.833 0.800
3.30.300.10 3.40.50.9600 0.845 0.795
3.30.300.10 3.40.50.970 0.686 0.859
3.30.300.10 3.40.50.980 0.740 0.783
3.30.300.10 3.40.630.10 0.896 0.867
3.30.300.10 3.40.630.30 0.859 0.890
3.30.300.10 3.90.190.10 0.849 0.845
3.30.300.10 3.90.190.20 0.720 0.782
3.30.300.20 3.30.300.20 0.779 0.779
3.30.300.20 3.30.360.10 0.777 0.753
3.30.300.20 3.30.390.10 0.828 0.843
3.30.300.20 3.30.390.30 0.783 0.691
3.30.300.20 3.30.420.10 0.792 0.752
3.30.300.20 3.30.420.40 0.796 0.721
3.30.300.20 3.30.450.20 0.688 0.661
3.30.300.20 3.30.470.20 0.746 0.723
3.30.300.20 3.30.565.10 0.810 0.772
3.30.300.20 3.30.60.30 0.525 0.564
3.30.300.20 3.30.70.100 0.722 0.850
3.30.300.20 3.30.70.20 0.617 0.787
3.30.300.20 3.30.70.270 0.735 0.668
3.30.300.20 3.30.70.330 0.729 0.837
3.30.300.20 3.40.1190.10 0.791 0.649
3.30.300.20 3.40.1190.20 0.774 0.697
3.30.300.20 3.40.190.10 0.687 0.829
3.30.300.20 3.40.190.80 0.745 0.634
3.30.300.20 3.40.30.10 0.625 0.779
3.30.300.20 3.40.50.1000 0.680 0.734
3.30.300.20 3.40.50.1010 0.767 0.642
3.30.300.20 3.40.50.10190 0.700 0.659
3.30.300.20 3.40.50.1100 0.748 0.716
3.30.300.20 3.40.50.1220 0.615 0.698
3.30.300.20 3.40.50.1240 0.765 0.627
3.30.300.20 3.40.50.1370 0.698 0.638
3.30.300.20 3.40.50.1400 0.763 0.718
3.30.300.20 3.40.50.1460 0.723 0.663
3.30.300.20 3.40.50.150 0.770 0.860
3.30.300.20 3.40.50.1580 0.795 0.698
3.30.300.20 3.40.50.1820 0.726 0.887
3.30.300.20 3.40.50.1940 0.730 0.731
3.30.300.20 3.40.50.1980 0.706 0.745
3.30.300.20 3.40.50.20 0.663 0.616
3.30.300.20 3.40.50.200 0.706 0.586
3.30.300.20 3.40.50.2000 0.694 0.737
3.30.300.20 3.40.50.2020 0.727 0.772
3.30.300.20 3.40.50.2030 0.728 0.636
3.30.300.20 3.40.50.2300 0.662 0.834
3.30.300.20 3.40.50.2600 0.681 0.723
3.30.300.20 3.40.50.300 0.709 0.856
3.30.300.20 3.40.50.360 0.711 0.727
3.30.300.20 3.40.50.410 0.769 0.703
3.30.300.20 3.40.50.620 0.730 0.821
3.30.300.20 3.40.50.720 0.681 0.887
3.30.300.20 3.40.50.80 0.692 0.768
3.30.300.20 3.40.50.800 0.828 0.766
3.30.300.20 3.40.50.880 0.742 0.750
3.30.300.20 3.40.50.920 0.795 0.705
3.30.300.20 3.40.50.9600 0.774 0.666
3.30.300.20 3.40.50.970 0.705 0.788
3.30.300.20 3.40.50.980 0.721 0.663
3.30.300.20 3.40.630.10 0.807 0.747
3.30.300.20 3.40.630.30 0.786 0.789
3.30.300.20 3.90.190.10 0.783 0.734
3.30.300.20 3.90.190.20 0.744 0.701
3.30.360.10 3.30.360.10 0.871 0.871
3.30.360.10 3.30.390.10 0.852 0.916
3.30.360.10 3.30.390.30 0.858 0.855
3.30.360.10 3.30.420.10 0.791 0.774
3.30.360.10 3.30.420.40 0.789 0.755
3.30.360.10 3.30.450.20 0.820 0.840
3.30.360.10 3.30.470.20 0.847 0.846
3.30.360.10 3.30.565.10 0.896 0.917
3.30.360.10 3.30.60.30 0.656 0.560
3.30.360.10 3.30.70.100 0.728 0.844
3.30.360.10 3.30.70.20 0.625 0.764
3.30.360.10 3.30.70.270 0.697 0.677
3.30.360.10 3.30.70.330 0.756 0.878
3.30.360.10 3.40.1190.10 0.808 0.647
3.30.360.10 3.40.1190.20 0.789 0.699
3.30.360.10 3.40.190.10 0.603 0.816
3.30.360.10 3.40.190.80 0.797 0.692
3.30.360.10 3.40.30.10 0.610 0.782
3.30.360.10 3.40.50.1000 0.685 0.708
3.30.360.10 3.40.50.1010 0.787 0.636
3.30.360.10 3.40.50.10190 0.724 0.603
3.30.360.10 3.40.50.1100 0.722 0.684
3.30.360.10 3.40.50.1220 0.692 0.705
3.30.360.10 3.40.50.1240 0.843 0.737
3.30.360.10 3.40.50.1370 0.759 0.640
3.30.360.10 3.40.50.1400 0.769 0.697
3.30.360.10 3.40.50.1460 0.806 0.737
3.30.360.10 3.40.50.150 0.772 0.866
3.30.360.10 3.40.50.1580 0.858 0.777
3.30.360.10 3.40.50.1820 0.744 0.890
3.30.360.10 3.40.50.1940 0.727 0.718
3.30.360.10 3.40.50.1980 0.657 0.721
3.30.360.10 3.40.50.20 0.694 0.630
3.30.360.10 3.40.50.200 0.811 0.674
3.30.360.10 3.40.50.2000 0.695 0.726
3.30.360.10 3.40.50.2020 0.771 0.794
3.30.360.10 3.40.50.2030 0.774 0.645
3.30.360.10 3.40.50.2300 0.598 0.806
3.30.360.10 3.40.50.2600 0.694 0.707
3.30.360.10 3.40.50.300 0.622 0.852
3.30.360.10 3.40.50.360 0.749 0.737
3.30.360.10 3.40.50.410 0.826 0.751
3.30.360.10 3.40.50.620 0.653 0.811
3.30.360.10 3.40.50.720 0.571 0.879
3.30.360.10 3.40.50.80 0.718 0.762
3.30.360.10 3.40.50.800 0.838 0.824
3.30.360.10 3.40.50.880 0.797 0.791
3.30.360.10 3.40.50.920 0.818 0.715
3.30.360.10 3.40.50.9600 0.788 0.634
3.30.360.10 3.40.50.970 0.734 0.796
3.30.360.10 3.40.50.980 0.764 0.667
3.30.360.10 3.40.630.10 0.846 0.796
3.30.360.10 3.40.630.30 0.842 0.862
3.30.360.10 3.90.190.10 0.788 0.746
3.30.360.10 3.90.190.20 0.789 0.721
3.30.390.10 3.30.390.10 0.986 0.986
3.30.390.10 3.30.390.30 0.941 0.870
3.30.390.10 3.30.420.10 0.883 0.826
3.30.390.10 3.30.420.40 0.872 0.800
3.30.390.10 3.30.450.20 0.867 0.823
3.30.390.10 3.30.470.20 0.904 0.844
3.30.390.10 3.30.565.10 0.955 0.902
3.30.390.10 3.30.60.30 0.607 0.616
3.30.390.10 3.30.70.100 0.771 0.904
3.30.390.10 3.30.70.20 0.635 0.835
3.30.390.10 3.30.70.270 0.733 0.696
3.30.390.10 3.30.70.330 0.835 0.893
3.30.390.10 3.40.1190.10 0.898 0.718
3.30.390.10 3.40.1190.20 0.856 0.758
3.30.390.10 3.40.190.10 0.690 0.855
3.30.390.10 3.40.190.80 0.843 0.720
3.30.390.10 3.40.30.10 0.587 0.797
3.30.390.10 3.40.50.1000 0.667 0.761
3.30.390.10 3.40.50.1010 0.867 0.703
3.30.390.10 3.40.50.10190 0.717 0.659
3.30.390.10 3.40.50.1100 0.777 0.752
3.30.390.10 3.40.50.1220 0.656 0.748
3.30.390.10 3.40.50.1240 0.893 0.715
3.30.390.10 3.40.50.1370 0.763 0.669
3.30.390.10 3.40.50.1400 0.830 0.750
3.30.390.10 3.40.50.1460 0.803 0.707
3.30.390.10 3.40.50.150 0.760 0.882
3.30.390.10 3.40.50.1580 0.906 0.771
3.30.390.10 3.40.50.1820 0.732 0.907
3.30.390.10 3.40.50.1940 0.768 0.775
3.30.390.10 3.40.50.1980 0.680 0.768
3.30.390.10 3.40.50.20 0.695 0.664
3.30.390.10 3.40.50.200 0.838 0.679
3.30.390.10 3.40.50.2000 0.689 0.767
3.30.390.10 3.40.50.2020 0.741 0.806
3.30.390.10 3.40.50.2030 0.820 0.693
3.30.390.10 3.40.50.2300 0.601 0.854
3.30.390.10 3.40.50.2600 0.690 0.756
3.30.390.10 3.40.50.300 0.647 0.863
3.30.390.10 3.40.50.360 0.771 0.779
3.30.390.10 3.40.50.410 0.847 0.752
3.30.390.10 3.40.50.620 0.683 0.837
3.30.390.10 3.40.50.720 0.593 0.894
3.30.390.10 3.40.50.80 0.680 0.790
3.30.390.10 3.40.50.800 0.920 0.848
3.30.390.10 3.40.50.880 0.821 0.812
3.30.390.10 3.40.50.920 0.901 0.766
3.30.390.10 3.40.50.9600 0.880 0.721
3.30.390.10 3.40.50.970 0.775 0.836
3.30.390.10 3.40.50.980 0.797 0.718
3.30.390.10 3.40.630.10 0.892 0.808
3.30.390.10 3.40.630.30 0.896 0.873
3.30.390.10 3.90.190.10 0.858 0.793
3.30.390.10 3.90.190.20 0.814 0.738
3.30.390.30 3.30.390.30 0.942 0.942
3.30.390.30 3.30.420.10 0.753 0.824
3.30.390.30 3.30.420.40 0.823 0.833
3.30.390.30 3.30.450.20 0.899 0.924
3.30.390.30 3.30.470.20 0.901 0.885
3.30.390.30 3.30.565.10 0.888 0.913
3.30.390.30 3.30.60.30 0.568 0.703
3.30.390.30 3.30.70.100 0.758 0.954
3.30.390.30 3.30.70.20 0.651 0.884
3.30.390.30 3.30.70.270 0.641 0.682
3.30.390.30 3.30.70.330 0.811 0.903
3.30.390.30 3.40.1190.10 0.795 0.720
3.30.390.30 3.40.1190.20 0.734 0.760
3.30.390.30 3.40.190.10 0.638 0.868
3.30.390.30 3.40.190.80 0.802 0.781
3.30.390.30 3.40.30.10 0.622 0.819
3.30.390.30 3.40.50.1000 0.620 0.796
3.30.390.30 3.40.50.1010 0.735 0.684
3.30.390.30 3.40.50.10190 0.663 0.699
3.30.390.30 3.40.50.1100 0.639 0.726
3.30.390.30 3.40.50.1220 0.588 0.775
3.30.390.30 3.40.50.1240 0.821 0.747
3.30.390.30 3.40.50.1370 0.681 0.679
3.30.390.30 3.40.50.1400 0.664 0.699
3.30.390.30 3.40.50.1460 0.714 0.719
3.30.390.30 3.40.50.150 0.641 0.891
3.30.390.30 3.40.50.1580 0.811 0.793
3.30.390.30 3.40.50.1820 0.633 0.916
3.30.390.30 3.40.50.1940 0.606 0.762
3.30.390.30 3.40.50.1980 0.557 0.769
3.30.390.30 3.40.50.20 0.619 0.661
3.30.390.30 3.40.50.200 0.792 0.728
3.30.390.30 3.40.50.2000 0.560 0.768
3.30.390.30 3.40.50.2020 0.641 0.821
3.30.390.30 3.40.50.2030 0.707 0.676
3.30.390.30 3.40.50.2300 0.470 0.857
3.30.390.30 3.40.50.2600 0.586 0.758
3.30.390.30 3.40.50.300 0.488 0.864
3.30.390.30 3.40.50.360 0.634 0.771
3.30.390.30 3.40.50.410 0.738 0.754
3.30.390.30 3.40.50.620 0.509 0.835
3.30.390.30 3.40.50.720 0.468 0.896
3.30.390.30 3.40.50.80 0.598 0.808
3.30.390.30 3.40.50.800 0.844 0.871
3.30.390.30 3.40.50.880 0.758 0.841
3.30.390.30 3.40.50.920 0.776 0.736
3.30.390.30 3.40.50.9600 0.729 0.678
3.30.390.30 3.40.50.970 0.588 0.827
3.30.390.30 3.40.50.980 0.697 0.723
3.30.390.30 3.40.630.10 0.799 0.829
3.30.390.30 3.40.630.30 0.864 0.903
3.30.390.30 3.90.190.10 0.730 0.799
3.30.390.30 3.90.190.20 0.706 0.729
3.30.420.10 3.30.420.10 0.917 0.917
3.30.420.10 3.30.420.40 0.849 0.860
3.30.420.10 3.30.450.20 0.765 0.714
3.30.420.10 3.30.470.20 0.775 0.786
3.30.420.10 3.30.565.10 0.850 0.871
3.30.420.10 3.30.60.30 0.685 0.611
3.30.420.10 3.30.70.100 0.695 0.754
3.30.420.10 3.30.70.20 0.614 0.766
3.30.420.10 3.30.70.270 0.729 0.738
3.30.420.10 3.30.70.330 0.595 0.804
3.30.420.10 3.40.1190.10 0.910 0.881
3.30.420.10 3.40.1190.20 0.922 0.897
3.30.420.10 3.40.190.10 0.788 0.891
3.30.420.10 3.40.190.80 0.880 0.872
3.30.420.10 3.40.30.10 0.728 0.838
3.30.420.10 3.40.50.1000 0.850 0.891
3.30.420.10 3.40.50.1010 0.907 0.875
3.30.420.10 3.40.50.10190 0.834 0.844
3.30.420.10 3.40.50.1100 0.844 0.847
3.30.420.10 3.40.50.1220 0.854 0.875
3.30.420.10 3.40.50.1240 0.897 0.849
3.30.420.10 3.40.50.1370 0.875 0.842
3.30.420.10 3.40.50.1400 0.857 0.845
3.30.420.10 3.40.50.1460 0.862 0.827
3.30.420.10 3.40.50.150 0.878 0.913
3.30.420.10 3.40.50.1580 0.905 0.862
3.30.420.10 3.40.50.1820 0.906 0.934
3.30.420.10 3.40.50.1940 0.896 0.884
3.30.420.10 3.40.50.1980 0.814 0.851
3.30.420.10 3.40.50.20 0.781 0.772
3.30.420.10 3.40.50.200 0.905 0.864
3.30.420.10 3.40.50.2000 0.864 0.863
3.30.420.10 3.40.50.2020 0.857 0.872
3.30.420.10 3.40.50.2030 0.886 0.839
3.30.420.10 3.40.50.2300 0.797 0.900
3.30.420.10 3.40.50.2600 0.835 0.860
3.30.420.10 3.40.50.300 0.828 0.879
3.30.420.10 3.40.50.360 0.870 0.872
3.30.420.10 3.40.50.410 0.898 0.871
3.30.420.10 3.40.50.620 0.825 0.873
3.30.420.10 3.40.50.720 0.808 0.907
3.30.420.10 3.40.50.80 0.837 0.877
3.30.420.10 3.40.50.800 0.860 0.876
3.30.420.10 3.40.50.880 0.898 0.891
3.30.420.10 3.40.50.920 0.894 0.863
3.30.420.10 3.40.50.9600 0.909 0.889
3.30.420.10 3.40.50.970 0.855 0.880
3.30.420.10 3.40.50.980 0.886 0.868
3.30.420.10 3.40.630.10 0.917 0.897
3.30.420.10 3.40.630.30 0.816 0.872
3.30.420.10 3.90.190.10 0.924 0.902
3.30.420.10 3.90.190.20 0.861 0.840
3.30.420.40 3.30.420.40 0.878 0.878
3.30.420.40 3.30.450.20 0.747 0.777
3.30.420.40 3.30.470.20 0.805 0.822
3.30.420.40 3.30.565.10 0.815 0.834
3.30.420.40 3.30.60.30 0.624 0.681
3.30.420.40 3.30.70.100 0.678 0.852
3.30.420.40 3.30.70.20 0.627 0.849
3.30.420.40 3.30.70.270 0.701 0.720
3.30.420.40 3.30.70.330 0.644 0.853
3.30.420.40 3.40.1190.10 0.882 0.828
3.30.420.40 3.40.1190.20 0.861 0.813
3.30.420.40 3.40.190.10 0.800 0.883
3.30.420.40 3.40.190.80 0.871 0.856
3.30.420.40 3.40.30.10 0.755 0.834
3.30.420.40 3.40.50.1000 0.817 0.862
3.30.420.40 3.40.50.1010 0.854 0.786
3.30.420.40 3.40.50.10190 0.790 0.812
3.30.420.40 3.40.50.1100 0.790 0.800
3.30.420.40 3.40.50.1220 0.785 0.832
3.30.420.40 3.40.50.1240 0.858 0.791
3.30.420.40 3.40.50.1370 0.824 0.793
3.30.420.40 3.40.50.1400 0.790 0.784
3.30.420.40 3.40.50.1460 0.815 0.792
3.30.420.40 3.40.50.150 0.817 0.894
3.30.420.40 3.40.50.1580 0.886 0.836
3.30.420.40 3.40.50.1820 0.813 0.915
3.30.420.40 3.40.50.1940 0.808 0.816
3.30.420.40 3.40.50.1980 0.757 0.815
3.30.420.40 3.40.50.20 0.751 0.757
3.30.420.40 3.40.50.200 0.861 0.804
3.30.420.40 3.40.50.2000 0.767 0.808
3.30.420.40 3.40.50.2020 0.824 0.850
3.30.420.40 3.40.50.2030 0.838 0.783
3.30.420.40 3.40.50.2300 0.737 0.883
3.30.420.40 3.40.50.2600 0.779 0.823
3.30.420.40 3.40.50.300 0.740 0.869
3.30.420.40 3.40.50.360 0.809 0.827
3.30.420.40 3.40.50.410 0.826 0.791
3.30.420.40 3.40.50.620 0.725 0.847
3.30.420.40 3.40.50.720 0.738 0.900
3.30.420.40 3.40.50.80 0.770 0.843
3.30.420.40 3.40.50.800 0.864 0.898
3.30.420.40 3.40.50.880 0.887 0.870
3.30.420.40 3.40.50.920 0.863 0.817
3.30.420.40 3.40.50.9600 0.837 0.769
3.30.420.40 3.40.50.970 0.776 0.846
3.30.420.40 3.40.50.980 0.833 0.806
3.30.420.40 3.40.630.10 0.877 0.848
3.30.420.40 3.40.630.30 0.870 0.893
3.30.420.40 3.90.190.10 0.886 0.848
3.30.420.40 3.90.190.20 0.826 0.824
3.30.450.20 3.30.450.20 0.918 0.918
3.30.450.20 3.30.470.20 0.883 0.850
3.30.450.20 3.30.565.10 0.869 0.861
3.30.450.20 3.30.60.30 0.602 0.673
3.30.450.20 3.30.70.100 0.729 0.898
3.30.450.20 3.30.70.20 0.617 0.822
3.30.450.20 3.30.70.270 0.625 0.627
3.30.450.20 3.30.70.330 0.799 0.888
3.30.450.20 3.40.1190.10 0.759 0.610
3.30.450.20 3.40.1190.20 0.704 0.683
3.30.450.20 3.40.190.10 0.633 0.845
3.30.450.20 3.40.190.80 0.782 0.690
3.30.450.20 3.40.30.10 0.636 0.803
3.30.450.20 3.40.50.1000 0.606 0.736
3.30.450.20 3.40.50.1010 0.703 0.592
3.30.450.20 3.40.50.10190 0.643 0.597
3.30.450.20 3.40.50.1100 0.595 0.637
3.30.450.20 3.40.50.1220 0.586 0.712
3.30.450.20 3.40.50.1240 0.795 0.650
3.30.450.20 3.40.50.1370 0.673 0.592
3.30.450.20 3.40.50.1400 0.656 0.619
3.30.450.20 3.40.50.1460 0.709 0.647
3.30.450.20 3.40.50.150 0.596 0.864
3.30.450.20 3.40.50.1580 0.749 0.697
3.30.450.20 3.40.50.1820 0.598 0.898
3.30.450.20 3.40.50.1940 0.586 0.698
3.30.450.20 3.40.50.1980 0.534 0.722
3.30.450.20 3.40.50.20 0.605 0.589
3.30.450.20 3.40.50.200 0.755 0.630
3.30.450.20 3.40.50.2000 0.539 0.712
3.30.450.20 3.40.50.2020 0.612 0.770
3.30.450.20 3.40.50.2030 0.690 0.583
3.30.450.20 3.40.50.2300 0.444 0.817
3.30.450.20 3.40.50.2600 0.574 0.693
3.30.450.20 3.40.50.300 0.438 0.854
3.30.450.20 3.40.50.360 0.616 0.700
3.30.450.20 3.40.50.410 0.694 0.662
3.30.450.20 3.40.50.620 0.466 0.807
3.30.450.20 3.40.50.720 0.411 0.885
3.30.450.20 3.40.50.80 0.571 0.739
3.30.450.20 3.40.50.800 0.798 0.752
3.30.450.20 3.40.50.880 0.726 0.789
3.30.450.20 3.40.50.920 0.722 0.621
3.30.450.20 3.40.50.9600 0.698 0.571
3.30.450.20 3.40.50.970 0.546 0.775
3.30.450.20 3.40.50.980 0.691 0.640
3.30.450.20 3.40.630.10 0.743 0.756
3.30.450.20 3.40.630.30 0.834 0.861
3.30.450.20 3.90.190.10 0.686 0.733
3.30.450.20 3.90.190.20 0.689 0.632
3.30.470.20 3.30.470.20 0.887 0.887
3.30.470.20 3.30.565.10 0.879 0.891
3.30.470.20 3.30.60.30 0.668 0.568
3.30.470.20 3.30.70.100 0.720 0.844
3.30.470.20 3.30.70.20 0.649 0.808
3.30.470.20 3.30.70.270 0.708 0.688
3.30.470.20 3.30.70.330 0.745 0.880
3.30.470.20 3.40.1190.10 0.814 0.654
3.30.470.20 3.40.1190.20 0.778 0.685
3.30.470.20 3.40.190.10 0.653 0.836
3.30.470.20 3.40.190.80 0.821 0.736
3.30.470.20 3.40.30.10 0.665 0.806
3.30.470.20 3.40.50.1000 0.677 0.707
3.30.470.20 3.40.50.1010 0.787 0.631
3.30.470.20 3.40.50.10190 0.722 0.592
3.30.470.20 3.40.50.1100 0.701 0.655
3.30.470.20 3.40.50.1220 0.692 0.706
3.30.470.20 3.40.50.1240 0.846 0.728
3.30.470.20 3.40.50.1370 0.760 0.628
3.30.470.20 3.40.50.1400 0.753 0.665
3.30.470.20 3.40.50.1460 0.789 0.688
3.30.470.20 3.40.50.150 0.702 0.852
3.30.470.20 3.40.50.1580 0.853 0.768
3.30.470.20 3.40.50.1820 0.708 0.885
3.30.470.20 3.40.50.1940 0.704 0.700
3.30.470.20 3.40.50.1980 0.621 0.703
3.30.470.20 3.40.50.20 0.695 0.629
3.30.470.20 3.40.50.200 0.826 0.690
3.30.470.20 3.40.50.2000 0.658 0.704
3.30.470.20 3.40.50.2020 0.722 0.764
3.30.470.20 3.40.50.2030 0.775 0.635
3.30.470.20 3.40.50.2300 0.561 0.795
3.30.470.20 3.40.50.2600 0.679 0.694
3.30.470.20 3.40.50.300 0.568 0.849
3.30.470.20 3.40.50.360 0.724 0.709
3.30.470.20 3.40.50.410 0.791 0.698
3.30.470.20 3.40.50.620 0.604 0.800
3.30.470.20 3.40.50.720 0.499 0.875
3.30.470.20 3.40.50.80 0.684 0.733
3.30.470.20 3.40.50.800 0.819 0.781
3.30.470.20 3.40.50.880 0.806 0.806
3.30.470.20 3.40.50.920 0.804 0.675
3.30.470.20 3.40.50.9600 0.774 0.598
3.30.470.20 3.40.50.970 0.689 0.774
3.30.470.20 3.40.50.980 0.768 0.666
3.30.470.20 3.40.630.10 0.836 0.784
3.30.470.20 3.40.630.30 0.885 0.901
3.30.470.20 3.90.190.10 0.787 0.748
3.30.470.20 3.90.190.20 0.766 0.665
3.30.565.10 3.30.565.10 0.980 0.980
3.30.565.10 3.30.60.30 0.670 0.517
3.30.565.10 3.30.70.100 0.742 0.882
3.30.565.10 3.30.70.20 0.631 0.817
3.30.565.10 3.30.70.270 0.727 0.724
3.30.565.10 3.30.70.330 0.723 0.883
3.30.565.10 3.40.1190.10 0.881 0.728
3.30.565.10 3.40.1190.20 0.891 0.807
3.30.565.10 3.40.190.10 0.634 0.850
3.30.565.10 3.40.190.80 0.862 0.781
3.30.565.10 3.40.30.10 0.640 0.810
3.30.565.10 3.40.50.1000 0.722 0.773
3.30.565.10 3.40.50.1010 0.865 0.726
3.30.565.10 3.40.50.10190 0.773 0.677
3.30.565.10 3.40.50.1100 0.771 0.736
3.30.565.10 3.40.50.1220 0.757 0.789
3.30.565.10 3.40.50.1240 0.941 0.844
3.30.565.10 3.40.50.1370 0.828 0.725
3.30.565.10 3.40.50.1400 0.837 0.774
3.30.565.10 3.40.50.1460 0.889 0.822
3.30.565.10 3.40.50.150 0.845 0.903
3.30.565.10 3.40.50.1580 0.951 0.867
3.30.565.10 3.40.50.1820 0.857 0.925
3.30.565.10 3.40.50.1940 0.807 0.802
3.30.565.10 3.40.50.1980 0.689 0.771
3.30.565.10 3.40.50.20 0.723 0.670
3.30.565.10 3.40.50.200 0.900 0.771
3.30.565.10 3.40.50.2000 0.767 0.796
3.30.565.10 3.40.50.2020 0.833 0.847
3.30.565.10 3.40.50.2030 0.853 0.733
3.30.565.10 3.40.50.2300 0.635 0.855
3.30.565.10 3.40.50.2600 0.740 0.775
3.30.565.10 3.40.50.300 0.693 0.868
3.30.565.10 3.40.50.360 0.812 0.808
3.30.565.10 3.40.50.410 0.920 0.843
3.30.565.10 3.40.50.620 0.722 0.850
3.30.565.10 3.40.50.720 0.612 0.894
3.30.565.10 3.40.50.80 0.765 0.824
3.30.565.10 3.40.50.800 0.898 0.890
3.30.565.10 3.40.50.880 0.880 0.864
3.30.565.10 3.40.50.920 0.882 0.773
3.30.565.10 3.40.50.9600 0.872 0.739
3.30.565.10 3.40.50.970 0.815 0.857
3.30.565.10 3.40.50.980 0.842 0.765
3.30.565.10 3.40.630.10 0.939 0.880
3.30.565.10 3.40.630.30 0.882 0.902
3.30.565.10 3.90.190.10 0.875 0.832
3.30.565.10 3.90.190.20 0.847 0.781
3.30.60.30 3.30.60.30 0.683 0.683
3.30.60.30 3.30.70.100 0.729 0.733
3.30.60.30 3.30.70.20 0.749 0.760
3.30.60.30 3.30.70.270 0.555 0.530
3.30.60.30 3.30.70.330 0.668 0.795
3.30.60.30 3.40.1190.10 0.680 0.489
3.30.60.30 3.40.1190.20 0.592 0.581
3.30.60.30 3.40.190.10 0.735 0.827
3.30.60.30 3.40.190.80 0.703 0.562
3.30.60.30 3.40.30.10 0.632 0.778
3.30.60.30 3.40.50.1000 0.660 0.698
3.30.60.30 3.40.50.1010 0.615 0.494
3.30.60.30 3.40.50.10190 0.646 0.552
3.30.60.30 3.40.50.1100 0.596 0.582
3.30.60.30 3.40.50.1220 0.514 0.641
3.30.60.30 3.40.50.1240 0.567 0.445
3.30.60.30 3.40.50.1370 0.544 0.467
3.30.60.30 3.40.50.1400 0.473 0.468
3.30.60.30 3.40.50.1460 0.454 0.449
3.30.60.30 3.40.50.150 0.471 0.833
3.30.60.30 3.40.50.1580 0.485 0.543
3.30.60.30 3.40.50.1820 0.424 0.873
3.30.60.30 3.40.50.1940 0.522 0.636
3.30.60.30 3.40.50.1980 0.574 0.688
3.30.60.30 3.40.50.20 0.599 0.524
3.30.60.30 3.40.50.200 0.613 0.477
3.30.60.30 3.40.50.2000 0.502 0.665
3.30.60.30 3.40.50.2020 0.479 0.696
3.30.60.30 3.40.50.2030 0.527 0.436
3.30.60.30 3.40.50.2300 0.469 0.792
3.30.60.30 3.40.50.2600 0.512 0.623
3.30.60.30 3.40.50.300 0.358 0.844
3.30.60.30 3.40.50.360 0.477 0.597
3.30.60.30 3.40.50.410 0.476 0.498
3.30.60.30 3.40.50.620 0.369 0.782
3.30.60.30 3.40.50.720 0.488 0.880
3.30.60.30 3.40.50.80 0.410 0.647
3.30.60.30 3.40.50.800 0.681 0.567
3.30.60.30 3.40.50.880 0.548 0.712
3.30.60.30 3.40.50.920 0.575 0.455
3.30.60.30 3.40.50.9600 0.615 0.486
3.30.60.30 3.40.50.970 0.396 0.712
3.30.60.30 3.40.50.980 0.557 0.510
3.30.60.30 3.40.630.10 0.565 0.645
3.30.60.30 3.40.630.30 0.599 0.757
3.30.60.30 3.90.190.10 0.550 0.649
3.30.60.30 3.90.190.20 0.536 0.471
3.30.70.100 3.30.70.100 0.976 0.976
3.30.70.100 3.30.70.20 0.894 0.883
3.30.70.100 3.30.70.270 0.816 0.654
3.30.70.100 3.30.70.330 0.930 0.884
3.30.70.100 3.40.1190.10 0.836 0.529
3.30.70.100 3.40.1190.20 0.760 0.593
3.30.70.100 3.40.190.10 0.696 0.819
3.30.70.100 3.40.190.80 0.848 0.598
3.30.70.100 3.40.30.10 0.620 0.770
3.30.70.100 3.40.50.1000 0.646 0.654
3.30.70.100 3.40.50.1010 0.771 0.513
3.30.70.100 3.40.50.10190 0.748 0.552
3.30.70.100 3.40.50.1100 0.708 0.611
3.30.70.100 3.40.50.1220 0.594 0.602
3.30.70.100 3.40.50.1240 0.819 0.516
3.30.70.100 3.40.50.1370 0.712 0.474
3.30.70.100 3.40.50.1400 0.705 0.517
3.30.70.100 3.40.50.1460 0.708 0.482
3.30.70.100 3.40.50.150 0.583 0.823
3.30.70.100 3.40.50.1580 0.766 0.582
3.30.70.100 3.40.50.1820 0.512 0.858
3.30.70.100 3.40.50.1940 0.626 0.617
3.30.70.100 3.40.50.1980 0.624 0.684
3.30.70.100 3.40.50.20 0.674 0.537
3.30.70.100 3.40.50.200 0.771 0.489
3.30.70.100 3.40.50.2000 0.577 0.643
3.30.70.100 3.40.50.2020 0.591 0.683
3.30.70.100 3.40.50.2030 0.738 0.479
3.30.70.100 3.40.50.2300 0.497 0.773
3.30.70.100 3.40.50.2600 0.640 0.629
3.30.70.100 3.40.50.300 0.406 0.838
3.30.70.100 3.40.50.360 0.656 0.609
3.30.70.100 3.40.50.410 0.765 0.576
3.30.70.100 3.40.50.620 0.468 0.770
3.30.70.100 3.40.50.720 0.422 0.872
3.30.70.100 3.40.50.80 0.616 0.666
3.30.70.100 3.40.50.800 0.899 0.699
3.30.70.100 3.40.50.880 0.709 0.706
3.30.70.100 3.40.50.920 0.803 0.546
3.30.70.100 3.40.50.9600 0.794 0.511
3.30.70.100 3.40.50.970 0.547 0.700
3.30.70.100 3.40.50.980 0.722 0.520
3.30.70.100 3.40.630.10 0.759 0.658
3.30.70.100 3.40.630.30 0.806 0.765
3.30.70.100 3.90.190.10 0.739 0.657
3.30.70.100 3.90.190.20 0.763 0.554
3.30.70.20 3.30.70.20 0.890 0.890
3.30.70.20 3.30.70.270 0.789 0.604
3.30.70.20 3.30.70.330 0.803 0.799
3.30.70.20 3.40.1190.10 0.853 0.523
3.30.70.20 3.40.1190.20 0.816 0.559
3.30.70.20 3.40.190.10 0.796 0.794
3.30.70.20 3.40.190.80 0.853 0.565
3.30.70.20 3.40.30.10 0.659 0.739
3.30.70.20 3.40.50.1000 0.747 0.618
3.30.70.20 3.40.50.1010 0.814 0.495
3.30.70.20 3.40.50.10190 0.802 0.563
3.30.70.20 3.40.50.1100 0.756 0.572
3.30.70.20 3.40.50.1220 0.707 0.577
3.30.70.20 3.40.50.1240 0.833 0.496
3.30.70.20 3.40.50.1370 0.774 0.475
3.30.70.20 3.40.50.1400 0.739 0.464
3.30.70.20 3.40.50.1460 0.750 0.445
3.30.70.20 3.40.50.150 0.660 0.769
3.30.70.20 3.40.50.1580 0.795 0.524
3.30.70.20 3.40.50.1820 0.609 0.813
3.30.70.20 3.40.50.1940 0.708 0.562
3.30.70.20 3.40.50.1980 0.717 0.643
3.30.70.20 3.40.50.20 0.734 0.528
3.30.70.20 3.40.50.200 0.830 0.513
3.30.70.20 3.40.50.2000 0.685 0.597
3.30.70.20 3.40.50.2020 0.679 0.620
3.30.70.20 3.40.50.2030 0.787 0.476
3.30.70.20 3.40.50.2300 0.590 0.713
3.30.70.20 3.40.50.2600 0.703 0.573
3.30.70.20 3.40.50.300 0.483 0.814
3.30.70.20 3.40.50.360 0.702 0.533
3.30.70.20 3.40.50.410 0.766 0.487
3.30.70.20 3.40.50.620 0.558 0.720
3.30.70.20 3.40.50.720 0.557 0.852
3.30.70.20 3.40.50.80 0.661 0.577
3.30.70.20 3.40.50.800 0.841 0.576
3.30.70.20 3.40.50.880 0.776 0.648
3.30.70.20 3.40.50.920 0.811 0.499
3.30.70.20 3.40.50.9600 0.820 0.489
3.30.70.20 3.40.50.970 0.652 0.641
3.30.70.20 3.40.50.980 0.787 0.510
3.30.70.20 3.40.630.10 0.804 0.597
3.30.70.20 3.40.630.30 0.810 0.701
3.30.70.20 3.90.190.10 0.786 0.594
3.30.70.20 3.90.190.20 0.769 0.480
3.30.70.270 3.30.70.270 0.681 0.681
3.30.70.270 3.30.70.330 0.628 0.798
3.30.70.270 3.40.1190.10 0.700 0.623
3.30.70.270 3.40.1190.20 0.706 0.671
3.30.70.270 3.40.190.10 0.715 0.823
3.30.70.270 3.40.190.80 0.710 0.665
3.30.70.270 3.40.30.10 0.656 0.779
3.30.70.270 3.40.50.1000 0.636 0.701
3.30.70.270 3.40.50.1010 0.699 0.634
3.30.70.270 3.40.50.10190 0.646 0.647
3.30.70.270 3.40.50.1100 0.660 0.680
3.30.70.270 3.40.50.1220 0.616 0.684
3.30.70.270 3.40.50.1240 0.707 0.638
3.30.70.270 3.40.50.1370 0.654 0.638
3.30.70.270 3.40.50.1400 0.652 0.655
3.30.70.270 3.40.50.1460 0.642 0.613
3.30.70.270 3.40.50.150 0.724 0.831
3.30.70.270 3.40.50.1580 0.708 0.658
3.30.70.270 3.40.50.1820 0.709 0.863
3.30.70.270 3.40.50.1940 0.671 0.702
3.30.70.270 3.40.50.1980 0.661 0.726
3.30.70.270 3.40.50.20 0.619 0.619
3.30.70.270 3.40.50.200 0.671 0.594
3.30.70.270 3.40.50.2000 0.652 0.710
3.30.70.270 3.40.50.2020 0.663 0.729
3.30.70.270 3.40.50.2030 0.668 0.632
3.30.70.270 3.40.50.2300 0.611 0.801
3.30.70.270 3.40.50.2600 0.636 0.700
3.30.70.270 3.40.50.300 0.674 0.845
3.30.70.270 3.40.50.360 0.650 0.695
3.30.70.270 3.40.50.410 0.684 0.670
3.30.70.270 3.40.50.620 0.669 0.795
3.30.70.270 3.40.50.720 0.645 0.876
3.30.70.270 3.40.50.80 0.633 0.729
3.30.70.270 3.40.50.800 0.711 0.698
3.30.70.270 3.40.50.880 0.723 0.734
3.30.70.270 3.40.50.920 0.690 0.657
3.30.70.270 3.40.50.9600 0.681 0.624
3.30.70.270 3.40.50.970 0.644 0.746
3.30.70.270 3.40.50.980 0.662 0.641
3.30.70.270 3.40.630.10 0.740 0.713
3.30.70.270 3.40.630.30 0.726 0.773
3.30.70.270 3.90.190.10 0.740 0.720
3.30.70.270 3.90.190.20 0.654 0.657
3.30.70.330 3.30.70.330 0.898 0.898
3.30.70.330 3.40.1190.10 0.848 0.464
3.30.70.330 3.40.1190.20 0.811 0.474
3.30.70.330 3.40.190.10 0.684 0.719
3.30.70.330 3.40.190.80 0.852 0.545
3.30.70.330 3.40.30.10 0.675 0.706
3.30.70.330 3.40.50.1000 0.756 0.521
3.30.70.330 3.40.50.1010 0.828 0.444
3.30.70.330 3.40.50.10190 0.811 0.460
3.30.70.330 3.40.50.1100 0.789 0.541
3.30.70.330 3.40.50.1220 0.757 0.496
3.30.70.330 3.40.50.1240 0.854 0.491
3.30.70.330 3.40.50.1370 0.818 0.437
3.30.70.330 3.40.50.1400 0.817 0.501
3.30.70.330 3.40.50.1460 0.829 0.489
3.30.70.330 3.40.50.150 0.707 0.721
3.30.70.330 3.40.50.1580 0.845 0.539
3.30.70.330 3.40.50.1820 0.641 0.754
3.30.70.330 3.40.50.1940 0.763 0.503
3.30.70.330 3.40.50.1980 0.718 0.567
3.30.70.330 3.40.50.20 0.782 0.514
3.30.70.330 3.40.50.200 0.839 0.457
3.30.70.330 3.40.50.2000 0.728 0.521
3.30.70.330 3.40.50.2020 0.758 0.586
3.30.70.330 3.40.50.2030 0.828 0.462
3.30.70.330 3.40.50.2300 0.653 0.644
3.30.70.330 3.40.50.2600 0.763 0.531
3.30.70.330 3.40.50.300 0.530 0.781
3.30.70.330 3.40.50.360 0.787 0.527
3.30.70.330 3.40.50.410 0.836 0.535
3.30.70.330 3.40.50.620 0.631 0.667
3.30.70.330 3.40.50.720 0.507 0.810
3.30.70.330 3.40.50.80 0.763 0.565
3.30.70.330 3.40.50.800 0.874 0.675
3.30.70.330 3.40.50.880 0.798 0.606
3.30.70.330 3.40.50.920 0.852 0.540
3.30.70.330 3.40.50.9600 0.829 0.412
3.30.70.330 3.40.50.970 0.738 0.607
3.30.70.330 3.40.50.980 0.817 0.459
3.30.70.330 3.40.630.10 0.822 0.560
3.30.70.330 3.40.630.30 0.852 0.712
3.30.70.330 3.90.190.10 0.800 0.539
3.30.70.330 3.90.190.20 0.839 0.548
3.40.1190.10 3.40.1190.10 0.982 0.982
3.40.1190.10 3.40.1190.20 0.970 0.963
3.40.1190.10 3.40.190.10 0.819 0.904
3.40.1190.10 3.40.190.80 0.897 0.940
3.40.1190.10 3.40.30.10 0.705 0.839
3.40.1190.10 3.40.50.1000 0.888 0.950
3.40.1190.10 3.40.50.1010 0.940 0.916
3.40.1190.10 3.40.50.10190 0.834 0.929
3.40.1190.10 3.40.50.1100 0.862 0.880
3.40.1190.10 3.40.50.1220 0.884 0.947
3.40.1190.10 3.40.50.1240 0.868 0.869
3.40.1190.10 3.40.50.1370 0.892 0.920
3.40.1190.10 3.40.50.1400 0.847 0.900
3.40.1190.10 3.40.50.1460 0.832 0.892
3.40.1190.10 3.40.50.150 0.895 0.939
3.40.1190.10 3.40.50.1580 0.915 0.930
3.40.1190.10 3.40.50.1820 0.891 0.951
3.40.1190.10 3.40.50.1940 0.932 0.934
3.40.1190.10 3.40.50.1980 0.843 0.875
3.40.1190.10 3.40.50.20 0.755 0.771
3.40.1190.10 3.40.50.200 0.925 0.929
3.40.1190.10 3.40.50.2000 0.905 0.907
3.40.1190.10 3.40.50.2020 0.880 0.927
3.40.1190.10 3.40.50.2030 0.914 0.903
3.40.1190.10 3.40.50.2300 0.873 0.946
3.40.1190.10 3.40.50.2600 0.874 0.917
3.40.1190.10 3.40.50.300 0.842 0.884
3.40.1190.10 3.40.50.360 0.905 0.943
3.40.1190.10 3.40.50.410 0.887 0.921
3.40.1190.10 3.40.50.620 0.822 0.889
3.40.1190.10 3.40.50.720 0.901 0.916
3.40.1190.10 3.40.50.80 0.842 0.944
3.40.1190.10 3.40.50.800 0.858 0.957
3.40.1190.10 3.40.50.880 0.888 0.919
3.40.1190.10 3.40.50.920 0.935 0.944
3.40.1190.10 3.40.50.9600 0.973 0.976
3.40.1190.10 3.40.50.970 0.885 0.929
3.40.1190.10 3.40.50.980 0.942 0.968
3.40.1190.10 3.40.630.10 0.904 0.932
3.40.1190.10 3.40.630.30 0.728 0.897
3.40.1190.10 3.90.190.10 0.951 0.937
3.40.1190.10 3.90.190.20 0.889 0.943
3.40.1190.20 3.40.1190.20 0.984 0.984
3.40.1190.20 3.40.190.10 0.775 0.901
3.40.1190.20 3.40.190.80 0.871 0.901
3.40.1190.20 3.40.30.10 0.674 0.834
3.40.1190.20 3.40.50.1000 0.893 0.956
3.40.1190.20 3.40.50.1010 0.946 0.935
3.40.1190.20 3.40.50.10190 0.852 0.920
3.40.1190.20 3.40.50.1100 0.861 0.883
3.40.1190.20 3.40.50.1220 0.889 0.943
3.40.1190.20 3.40.50.1240 0.923 0.912
3.40.1190.20 3.40.50.1370 0.912 0.920
3.40.1190.20 3.40.50.1400 0.880 0.905
3.40.1190.20 3.40.50.1460 0.888 0.909
3.40.1190.20 3.40.50.150 0.893 0.940
3.40.1190.20 3.40.50.1580 0.923 0.925
3.40.1190.20 3.40.50.1820 0.936 0.956
3.40.1190.20 3.40.50.1940 0.945 0.946
3.40.1190.20 3.40.50.1980 0.840 0.882
3.40.1190.20 3.40.50.20 0.759 0.769
3.40.1190.20 3.40.50.200 0.947 0.947
3.40.1190.20 3.40.50.2000 0.927 0.922
3.40.1190.20 3.40.50.2020 0.890 0.929
3.40.1190.20 3.40.50.2030 0.921 0.906
3.40.1190.20 3.40.50.2300 0.846 0.942
3.40.1190.20 3.40.50.2600 0.860 0.911
3.40.1190.20 3.40.50.300 0.850 0.886
3.40.1190.20 3.40.50.360 0.901 0.937
3.40.1190.20 3.40.50.410 0.923 0.933
3.40.1190.20 3.40.50.620 0.858 0.896
3.40.1190.20 3.40.50.720 0.870 0.917
3.40.1190.20 3.40.50.80 0.848 0.932
3.40.1190.20 3.40.50.800 0.850 0.914
3.40.1190.20 3.40.50.880 0.881 0.916
3.40.1190.20 3.40.50.920 0.913 0.912
3.40.1190.20 3.40.50.9600 0.982 0.994
3.40.1190.20 3.40.50.970 0.890 0.931
3.40.1190.20 3.40.50.980 0.936 0.958
3.40.1190.20 3.40.630.10 0.939 0.949
3.40.1190.20 3.40.630.30 0.741 0.879
3.40.1190.20 3.90.190.10 0.947 0.944
3.40.1190.20 3.90.190.20 0.875 0.900
3.40.190.10 3.40.190.10 0.902 0.902
3.40.190.10 3.40.190.80 0.901 0.847
3.40.190.10 3.40.30.10 0.838 0.833
3.40.190.10 3.40.50.1000 0.888 0.831
3.40.190.10 3.40.50.1010 0.898 0.769
3.40.190.10 3.40.50.10190 0.880 0.816
3.40.190.10 3.40.50.1100 0.872 0.779
3.40.190.10 3.40.50.1220 0.878 0.788
3.40.190.10 3.40.50.1240 0.894 0.727
3.40.190.10 3.40.50.1370 0.887 0.761
3.40.190.10 3.40.50.1400 0.873 0.726
3.40.190.10 3.40.50.1460 0.873 0.669
3.40.190.10 3.40.50.150 0.854 0.807
3.40.190.10 3.40.50.1580 0.885 0.678
3.40.190.10 3.40.50.1820 0.859 0.837
3.40.190.10 3.40.50.1940 0.881 0.756
3.40.190.10 3.40.50.1980 0.866 0.810
3.40.190.10 3.40.50.20 0.858 0.769
3.40.190.10 3.40.50.200 0.896 0.749
3.40.190.10 3.40.50.2000 0.875 0.772
3.40.190.10 3.40.50.2020 0.862 0.744
3.40.190.10 3.40.50.2030 0.891 0.759
3.40.190.10 3.40.50.2300 0.848 0.828
3.40.190.10 3.40.50.2600 0.874 0.795
3.40.190.10 3.40.50.300 0.790 0.833
3.40.190.10 3.40.50.360 0.873 0.747
3.40.190.10 3.40.50.410 0.876 0.680
3.40.190.10 3.40.50.620 0.822 0.784
3.40.190.10 3.40.50.720 0.825 0.873
3.40.190.10 3.40.50.80 0.861 0.762
3.40.190.10 3.40.50.800 0.882 0.750
3.40.190.10 3.40.50.880 0.892 0.782
3.40.190.10 3.40.50.920 0.888 0.723
3.40.190.10 3.40.50.9600 0.898 0.772
3.40.190.10 3.40.50.970 0.851 0.751
3.40.190.10 3.40.50.980 0.892 0.776
3.40.190.10 3.40.630.10 0.889 0.736
3.40.190.10 3.40.630.30 0.857 0.759
3.40.190.10 3.90.190.10 0.902 0.787
3.40.190.10 3.90.190.20 0.877 0.725
3.40.190.80 3.40.190.80 0.952 0.952
3.40.190.80 3.40.30.10 0.822 0.847
3.40.190.80 3.40.50.1000 0.846 0.908
3.40.190.80 3.40.50.1010 0.893 0.838
3.40.190.80 3.40.50.10190 0.836 0.897
3.40.190.80 3.40.50.1100 0.807 0.833
3.40.190.80 3.40.50.1220 0.886 0.920
3.40.190.80 3.40.50.1240 0.868 0.812
3.40.190.80 3.40.50.1370 0.904 0.889
3.40.190.80 3.40.50.1400 0.797 0.824
3.40.190.80 3.40.50.1460 0.848 0.852
3.40.190.80 3.40.50.150 0.904 0.928
3.40.190.80 3.40.50.1580 0.916 0.880
3.40.190.80 3.40.50.1820 0.831 0.935
3.40.190.80 3.40.50.1940 0.857 0.872
3.40.190.80 3.40.50.1980 0.799 0.850
3.40.190.80 3.40.50.20 0.758 0.769
3.40.190.80 3.40.50.200 0.916 0.866
3.40.190.80 3.40.50.2000 0.845 0.866
3.40.190.80 3.40.50.2020 0.856 0.891
3.40.190.80 3.40.50.2030 0.912 0.865
3.40.190.80 3.40.50.2300 0.828 0.925
3.40.190.80 3.40.50.2600 0.848 0.885
3.40.190.80 3.40.50.300 0.791 0.878
3.40.190.80 3.40.50.360 0.855 0.886
3.40.190.80 3.40.50.410 0.870 0.860
3.40.190.80 3.40.50.620 0.755 0.870
3.40.190.80 3.40.50.720 0.847 0.912
3.40.190.80 3.40.50.80 0.836 0.911
3.40.190.80 3.40.50.800 0.886 0.939
3.40.190.80 3.40.50.880 0.932 0.910
3.40.190.80 3.40.50.920 0.897 0.865
3.40.190.80 3.40.50.9600 0.856 0.819
3.40.190.80 3.40.50.970 0.852 0.898
3.40.190.80 3.40.50.980 0.924 0.917
3.40.190.80 3.40.630.10 0.869 0.873
3.40.190.80 3.40.630.30 0.821 0.898
3.40.190.80 3.90.190.10 0.933 0.899
3.40.190.80 3.90.190.20 0.880 0.897
3.40.30.10 3.40.30.10 0.838 0.838
3.40.30.10 3.40.50.1000 0.830 0.768
3.40.30.10 3.40.50.1010 0.832 0.663
3.40.30.10 3.40.50.10190 0.822 0.748
3.40.30.10 3.40.50.1100 0.809 0.685
3.40.30.10 3.40.50.1220 0.834 0.777
3.40.30.10 3.40.50.1240 0.833 0.663
3.40.30.10 3.40.50.1370 0.834 0.751
3.40.30.10 3.40.50.1400 0.818 0.693
3.40.30.10 3.40.50.1460 0.826 0.701
3.40.30.10 3.40.50.150 0.829 0.784
3.40.30.10 3.40.50.1580 0.834 0.681
3.40.30.10 3.40.50.1820 0.822 0.804
3.40.30.10 3.40.50.1940 0.826 0.709
3.40.30.10 3.40.50.1980 0.806 0.735
3.40.30.10 3.40.50.20 0.806 0.729
3.40.30.10 3.40.50.200 0.834 0.675
3.40.30.10 3.40.50.2000 0.819 0.717
3.40.30.10 3.40.50.2020 0.821 0.725
3.40.30.10 3.40.50.2030 0.835 0.730
3.40.30.10 3.40.50.2300 0.810 0.796
3.40.30.10 3.40.50.2600 0.822 0.756
3.40.30.10 3.40.50.300 0.773 0.815
3.40.30.10 3.40.50.360 0.827 0.731
3.40.30.10 3.40.50.410 0.827 0.678
3.40.30.10 3.40.50.620 0.781 0.748
3.40.30.10 3.40.50.720 0.784 0.848
3.40.30.10 3.40.50.80 0.820 0.755
3.40.30.10 3.40.50.800 0.832 0.734
3.40.30.10 3.40.50.880 0.849 0.759
3.40.30.10 3.40.50.920 0.832 0.697
3.40.30.10 3.40.50.9600 0.825 0.616
3.40.30.10 3.40.50.970 0.809 0.721
3.40.30.10 3.40.50.980 0.837 0.742
3.40.30.10 3.40.630.10 0.830 0.672
3.40.30.10 3.40.630.30 0.820 0.726
3.40.30.10 3.90.190.10 0.845 0.727
3.40.30.10 3.90.190.20 0.829 0.743
3.40.50.1000 3.40.50.1000 0.961 0.961
3.40.50.1000 3.40.50.1010 0.946 0.871
3.40.50.1000 3.40.50.10190 0.921 0.940
3.40.50.1000 3.40.50.1100 0.888 0.854
3.40.50.1000 3.40.50.1220 0.935 0.923
3.40.50.1000 3.40.50.1240 0.910 0.783
3.40.50.1000 3.40.50.1370 0.942 0.903
3.40.50.1000 3.40.50.1400 0.890 0.840
3.40.50.1000 3.40.50.1460 0.903 0.839
3.40.50.1000 3.40.50.150 0.875 0.905
3.40.50.1000 3.40.50.1580 0.896 0.793
3.40.50.1000 3.40.50.1820 0.898 0.928
3.40.50.1000 3.40.50.1940 0.940 0.894
3.40.50.1000 3.40.50.1980 0.894 0.869
3.40.50.1000 3.40.50.20 0.847 0.783
3.40.50.1000 3.40.50.200 0.939 0.861
3.40.50.1000 3.40.50.2000 0.930 0.883
3.40.50.1000 3.40.50.2020 0.910 0.885
3.40.50.1000 3.40.50.2030 0.934 0.855
3.40.50.1000 3.40.50.2300 0.901 0.927
3.40.50.1000 3.40.50.2600 0.907 0.892
3.40.50.1000 3.40.50.300 0.847 0.876
3.40.50.1000 3.40.50.360 0.919 0.887
3.40.50.1000 3.40.50.410 0.917 0.845
3.40.50.1000 3.40.50.620 0.851 0.869
3.40.50.1000 3.40.50.720 0.897 0.911
3.40.50.1000 3.40.50.80 0.898 0.903
3.40.50.1000 3.40.50.800 0.877 0.825
3.40.50.1000 3.40.50.880 0.890 0.854
3.40.50.1000 3.40.50.920 0.927 0.849
3.40.50.1000 3.40.50.9600 0.949 0.884
3.40.50.1000 3.40.50.970 0.873 0.873
3.40.50.1000 3.40.50.980 0.938 0.892
3.40.50.1000 3.40.630.10 0.906 0.846
3.40.50.1000 3.40.630.30 0.756 0.799
3.40.50.1000 3.90.190.10 0.925 0.862
3.40.50.1000 3.90.190.20 0.916 0.879
3.40.50.1010 3.40.50.1010 0.916 0.916
3.40.50.1010 3.40.50.10190 0.811 0.915
3.40.50.1010 3.40.50.1100 0.841 0.875
3.40.50.1010 3.40.50.1220 0.844 0.927
3.40.50.1010 3.40.50.1240 0.868 0.879
3.40.50.1010 3.40.50.1370 0.884 0.923
3.40.50.1010 3.40.50.1400 0.833 0.892
3.40.50.1010 3.40.50.1460 0.826 0.889
3.40.50.1010 3.40.50.150 0.864 0.933
3.40.50.1010 3.40.50.1580 0.889 0.913
3.40.50.1010 3.40.50.1820 0.892 0.949
3.40.50.1010 3.40.50.1940 0.910 0.929
3.40.50.1010 3.40.50.1980 0.818 0.871
3.40.50.1010 3.40.50.20 0.738 0.769
3.40.50.1010 3.40.50.200 0.900 0.910
3.40.50.1010 3.40.50.2000 0.885 0.902
3.40.50.1010 3.40.50.2020 0.860 0.919
3.40.50.1010 3.40.50.2030 0.880 0.889
3.40.50.1010 3.40.50.2300 0.819 0.936
3.40.50.1010 3.40.50.2600 0.824 0.900
3.40.50.1010 3.40.50.300 0.860 0.884
3.40.50.1010 3.40.50.360 0.852 0.918
3.40.50.1010 3.40.50.410 0.875 0.914
3.40.50.1010 3.40.50.620 0.860 0.892
3.40.50.1010 3.40.50.720 0.864 0.915
3.40.50.1010 3.40.50.80 0.819 0.931
3.40.50.1010 3.40.50.800 0.802 0.908
3.40.50.1010 3.40.50.880 0.858 0.905
3.40.50.1010 3.40.50.920 0.883 0.915
3.40.50.1010 3.40.50.9600 0.916 0.956
3.40.50.1010 3.40.50.970 0.870 0.924
3.40.50.1010 3.40.50.980 0.874 0.922
3.40.50.1010 3.40.630.10 0.907 0.931
3.40.50.1010 3.40.630.30 0.724 0.886
3.40.50.1010 3.90.190.10 0.920 0.927
3.40.50.1010 3.90.190.20 0.821 0.896
3.40.50.10190 3.40.50.10190 0.929 0.929
3.40.50.10190 3.40.50.1100 0.864 0.821
3.40.50.10190 3.40.50.1220 0.911 0.898
3.40.50.10190 3.40.50.1240 0.831 0.728
3.40.50.10190 3.40.50.1370 0.929 0.879
3.40.50.10190 3.40.50.1400 0.807 0.785
3.40.50.10190 3.40.50.1460 0.853 0.819
3.40.50.10190 3.40.50.150 0.876 0.912
3.40.50.10190 3.40.50.1580 0.848 0.798
3.40.50.10190 3.40.50.1820 0.817 0.927
3.40.50.10190 3.40.50.1940 0.894 0.859
3.40.50.10190 3.40.50.1980 0.900 0.851
3.40.50.10190 3.40.50.20 0.799 0.734
3.40.50.10190 3.40.50.200 0.889 0.797
3.40.50.10190 3.40.50.2000 0.901 0.860
3.40.50.10190 3.40.50.2020 0.873 0.874
3.40.50.10190 3.40.50.2030 0.925 0.833
3.40.50.10190 3.40.50.2300 0.886 0.918
3.40.50.10190 3.40.50.2600 0.884 0.866
3.40.50.10190 3.40.50.300 0.822 0.874
3.40.50.10190 3.40.50.360 0.869 0.862
3.40.50.10190 3.40.50.410 0.877 0.832
3.40.50.10190 3.40.50.620 0.805 0.863
3.40.50.10190 3.40.50.720 0.914 0.910
3.40.50.10190 3.40.50.80 0.885 0.903
3.40.50.10190 3.40.50.800 0.846 0.826
3.40.50.10190 3.40.50.880 0.853 0.852
3.40.50.10190 3.40.50.920 0.911 0.834
3.40.50.10190 3.40.50.9600 0.896 0.808
3.40.50.10190 3.40.50.970 0.840 0.876
3.40.50.10190 3.40.50.980 0.936 0.887
3.40.50.10190 3.40.630.10 0.835 0.828
3.40.50.10190 3.40.630.30 0.667 0.821
3.40.50.10190 3.90.190.10 0.901 0.854
3.40.50.10190 3.90.190.20 0.898 0.868
3.40.50.1100 3.40.50.1100 0.851 0.851
3.40.50.1100 3.40.50.1220 0.826 0.862
3.40.50.1100 3.40.50.1240 0.831 0.764
3.40.50.1100 3.40.50.1370 0.848 0.840
3.40.50.1100 3.40.50.1400 0.842 0.855
3.40.50.1100 3.40.50.1460 0.811 0.798
3.40.50.1100 3.40.50.150 0.866 0.906
3.40.50.1100 3.40.50.1580 0.869 0.836
3.40.50.1100 3.40.50.1820 0.866 0.926
3.40.50.1100 3.40.50.1940 0.878 0.872
3.40.50.1100 3.40.50.1980 0.835 0.848
3.40.50.1100 3.40.50.20 0.784 0.753
3.40.50.1100 3.40.50.200 0.850 0.812
3.40.50.1100 3.40.50.2000 0.864 0.858
3.40.50.1100 3.40.50.2020 0.858 0.874
3.40.50.1100 3.40.50.2030 0.860 0.836
3.40.50.1100 3.40.50.2300 0.860 0.919
3.40.50.1100 3.40.50.2600 0.845 0.872
3.40.50.1100 3.40.50.300 0.861 0.876
3.40.50.1100 3.40.50.360 0.862 0.878
3.40.50.1100 3.40.50.410 0.865 0.855
3.40.50.1100 3.40.50.620 0.857 0.871
3.40.50.1100 3.40.50.720 0.893 0.910
3.40.50.1100 3.40.50.80 0.857 0.903
3.40.50.1100 3.40.50.800 0.838 0.874
3.40.50.1100 3.40.50.880 0.841 0.845
3.40.50.1100 3.40.50.920 0.872 0.883
3.40.50.1100 3.40.50.9600 0.885 0.876
3.40.50.1100 3.40.50.970 0.874 0.889
3.40.50.1100 3.40.50.980 0.851 0.847
3.40.50.1100 3.40.630.10 0.864 0.850
3.40.50.1100 3.40.630.30 0.709 0.805
3.40.50.1100 3.90.190.10 0.874 0.854
3.40.50.1100 3.90.190.20 0.850 0.881
3.40.50.1220 3.40.50.1220 0.971 0.971
3.40.50.1220 3.40.50.1240 0.902 0.779
3.40.50.1220 3.40.50.1370 0.965 0.957
3.40.50.1220 3.40.50.1400 0.888 0.844
3.40.50.1220 3.40.50.1460 0.931 0.906
3.40.50.1220 3.40.50.150 0.914 0.925
3.40.50.1220 3.40.50.1580 0.925 0.857
3.40.50.1220 3.40.50.1820 0.894 0.935
3.40.50.1220 3.40.50.1940 0.945 0.911
3.40.50.1220 3.40.50.1980 0.866 0.859
3.40.50.1220 3.40.50.20 0.820 0.750
3.40.50.1220 3.40.50.200 0.949 0.890
3.40.50.1220 3.40.50.2000 0.936 0.898
3.40.50.1220 3.40.50.2020 0.922 0.907
3.40.50.1220 3.40.50.2030 0.959 0.915
3.40.50.1220 3.40.50.2300 0.900 0.935
3.40.50.1220 3.40.50.2600 0.904 0.899
3.40.50.1220 3.40.50.300 0.864 0.880
3.40.50.1220 3.40.50.360 0.930 0.917
3.40.50.1220 3.40.50.410 0.935 0.889
3.40.50.1220 3.40.50.620 0.846 0.873
3.40.50.1220 3.40.50.720 0.902 0.914
3.40.50.1220 3.40.50.80 0.913 0.930
3.40.50.1220 3.40.50.800 0.865 0.802
3.40.50.1220 3.40.50.880 0.907 0.883
3.40.50.1220 3.40.50.920 0.930 0.872
3.40.50.1220 3.40.50.9600 0.920 0.841
3.40.50.1220 3.40.50.970 0.923 0.913
3.40.50.1220 3.40.50.980 0.967 0.961
3.40.50.1220 3.40.630.10 0.883 0.840
3.40.50.1220 3.40.630.30 0.747 0.801
3.40.50.1220 3.90.190.10 0.936 0.893
3.40.50.1220 3.90.190.20 0.938 0.931
3.40.50.1240 3.40.50.1240 0.971 0.971
3.40.50.1240 3.40.50.1370 0.827 0.862
3.40.50.1240 3.40.50.1400 0.813 0.867
3.40.50.1240 3.40.50.1460 0.882 0.928
3.40.50.1240 3.40.50.150 0.860 0.934
3.40.50.1240 3.40.50.1580 0.951 0.957
3.40.50.1240 3.40.50.1820 0.947 0.956
3.40.50.1240 3.40.50.1940 0.837 0.897
3.40.50.1240 3.40.50.1980 0.731 0.846
3.40.50.1240 3.40.50.20 0.656 0.724
3.40.50.1240 3.40.50.200 0.935 0.930
3.40.50.1240 3.40.50.2000 0.830 0.884
3.40.50.1240 3.40.50.2020 0.869 0.922
3.40.50.1240 3.40.50.2030 0.848 0.849
3.40.50.1240 3.40.50.2300 0.700 0.919
3.40.50.1240 3.40.50.2600 0.739 0.865
3.40.50.1240 3.40.50.300 0.804 0.882
3.40.50.1240 3.40.50.360 0.822 0.904
3.40.50.1240 3.40.50.410 0.902 0.924
3.40.50.1240 3.40.50.620 0.818 0.888
3.40.50.1240 3.40.50.720 0.753 0.911
3.40.50.1240 3.40.50.80 0.770 0.914
3.40.50.1240 3.40.50.800 0.780 0.879
3.40.50.1240 3.40.50.880 0.893 0.921
3.40.50.1240 3.40.50.920 0.865 0.882
3.40.50.1240 3.40.50.9600 0.886 0.902
3.40.50.1240 3.40.50.970 0.828 0.916
3.40.50.1240 3.40.50.980 0.801 0.866
3.40.50.1240 3.40.630.10 0.969 0.966
3.40.50.1240 3.40.630.30 0.794 0.915
3.40.50.1240 3.90.190.10 0.889 0.913
3.40.50.1240 3.90.190.20 0.796 0.869
3.40.50.1370 3.40.50.1370 0.965 0.965
3.40.50.1370 3.40.50.1400 0.861 0.879
3.40.50.1370 3.40.50.1460 0.917 0.939
3.40.50.1370 3.40.50.150 0.919 0.936
3.40.50.1370 3.40.50.1580 0.911 0.906
3.40.50.1370 3.40.50.1820 0.876 0.946
3.40.50.1370 3.40.50.1940 0.932 0.921
3.40.50.1370 3.40.50.1980 0.854 0.866
3.40.50.1370 3.40.50.20 0.790 0.755
3.40.50.1370 3.40.50.200 0.912 0.888
3.40.50.1370 3.40.50.2000 0.929 0.904
3.40.50.1370 3.40.50.2020 0.928 0.930
3.40.50.1370 3.40.50.2030 0.961 0.928
3.40.50.1370 3.40.50.2300 0.903 0.944
3.40.50.1370 3.40.50.2600 0.888 0.909
3.40.50.1370 3.40.50.300 0.883 0.883
3.40.50.1370 3.40.50.360 0.903 0.930
3.40.50.1370 3.40.50.410 0.919 0.925
3.40.50.1370 3.40.50.620 0.861 0.887
3.40.50.1370 3.40.50.720 0.923 0.916
3.40.50.1370 3.40.50.80 0.920 0.960
3.40.50.1370 3.40.50.800 0.831 0.881
3.40.50.1370 3.40.50.880 0.892 0.905
3.40.50.1370 3.40.50.920 0.919 0.912
3.40.50.1370 3.40.50.9600 0.894 0.881
3.40.50.1370 3.40.50.970 0.907 0.925
3.40.50.1370 3.40.50.980 0.951 0.963
3.40.50.1370 3.40.630.10 0.860 0.892
3.40.50.1370 3.40.630.30 0.713 0.859
3.40.50.1370 3.90.190.10 0.920 0.911
3.40.50.1370 3.90.190.20 0.924 0.952
3.40.50.1400 3.40.50.1400 0.916 0.916
3.40.50.1400 3.40.50.1460 0.897 0.906
3.40.50.1400 3.40.50.150 0.885 0.922
3.40.50.1400 3.40.50.1580 0.917 0.888
3.40.50.1400 3.40.50.1820 0.912 0.943
3.40.50.1400 3.40.50.1940 0.930 0.908
3.40.50.1400 3.40.50.1980 0.830 0.845
3.40.50.1400 3.40.50.20 0.755 0.723
3.40.50.1400 3.40.50.200 0.852 0.796
3.40.50.1400 3.40.50.2000 0.897 0.880
3.40.50.1400 3.40.50.2020 0.891 0.904
3.40.50.1400 3.40.50.2030 0.901 0.860
3.40.50.1400 3.40.50.2300 0.890 0.933
3.40.50.1400 3.40.50.2600 0.864 0.881
3.40.50.1400 3.40.50.300 0.907 0.881
3.40.50.1400 3.40.50.360 0.926 0.925
3.40.50.1400 3.40.50.410 0.922 0.912
3.40.50.1400 3.40.50.620 0.916 0.888
3.40.50.1400 3.40.50.720 0.877 0.911
3.40.50.1400 3.40.50.80 0.892 0.933
3.40.50.1400 3.40.50.800 0.858 0.888
3.40.50.1400 3.40.50.880 0.836 0.861
3.40.50.1400 3.40.50.920 0.920 0.906
3.40.50.1400 3.40.50.9600 0.920 0.897
3.40.50.1400 3.40.50.970 0.926 0.920
3.40.50.1400 3.40.50.980 0.881 0.876
3.40.50.1400 3.40.630.10 0.890 0.884
3.40.50.1400 3.40.630.30 0.717 0.840
3.40.50.1400 3.90.190.10 0.888 0.872
3.40.50.1400 3.90.190.20 0.900 0.920
3.40.50.1460 3.40.50.1460 0.991 0.991
3.40.50.1460 3.40.50.150 0.936 0.936
3.40.50.1460 3.40.50.1580 0.984 0.955
3.40.50.1460 3.40.50.1820 0.925 0.949
3.40.50.1460 3.40.50.1940 0.907 0.900
3.40.50.1460 3.40.50.1980 0.791 0.840
3.40.50.1460 3.40.50.20 0.722 0.712
3.40.50.1460 3.40.50.200 0.927 0.877
3.40.50.1460 3.40.50.2000 0.901 0.888
3.40.50.1460 3.40.50.2020 0.955 0.936
3.40.50.1460 3.40.50.2030 0.934 0.881
3.40.50.1460 3.40.50.2300 0.829 0.927
3.40.50.1460 3.40.50.2600 0.836 0.878
3.40.50.1460 3.40.50.300 0.882 0.882
3.40.50.1460 3.40.50.360 0.926 0.928
3.40.50.1460 3.40.50.410 0.977 0.954
3.40.50.1460 3.40.50.620 0.876 0.886
3.40.50.1460 3.40.50.720 0.854 0.912
3.40.50.1460 3.40.50.80 0.897 0.941
3.40.50.1460 3.40.50.800 0.854 0.885
3.40.50.1460 3.40.50.880 0.897 0.901
3.40.50.1460 3.40.50.920 0.932 0.903
3.40.50.1460 3.40.50.9600 0.873 0.838
3.40.50.1460 3.40.50.970 0.940 0.929
3.40.50.1460 3.40.50.980 0.917 0.911
3.40.50.1460 3.40.630.10 0.913 0.910
3.40.50.1460 3.40.630.30 0.757 0.876
3.40.50.1460 3.90.190.10 0.904 0.893
3.40.50.1460 3.90.190.20 0.940 0.948
3.40.50.150 3.40.50.150 0.946 0.946
3.40.50.150 3.40.50.1580 0.947 0.935
3.40.50.150 3.40.50.1820 0.926 0.928
3.40.50.150 3.40.50.1940 0.930 0.893
3.40.50.150 3.40.50.1980 0.888 0.876
3.40.50.150 3.40.50.20 0.880 0.813
3.40.50.150 3.40.50.200 0.938 0.881
3.40.50.150 3.40.50.2000 0.928 0.901
3.40.50.150 3.40.50.2020 0.937 0.937
3.40.50.150 3.40.50.2030 0.938 0.909
3.40.50.150 3.40.50.2300 0.893 0.918
3.40.50.150 3.40.50.2600 0.913 0.900
3.40.50.150 3.40.50.300 0.885 0.890
3.40.50.150 3.40.50.360 0.930 0.912
3.40.50.150 3.40.50.410 0.946 0.953
3.40.50.150 3.40.50.620 0.891 0.888
3.40.50.150 3.40.50.720 0.892 0.918
3.40.50.150 3.40.50.80 0.924 0.929
3.40.50.150 3.40.50.800 0.921 0.909
3.40.50.150 3.40.50.880 0.929 0.907
3.40.50.150 3.40.50.920 0.939 0.927
3.40.50.150 3.40.50.9600 0.934 0.864
3.40.50.150 3.40.50.970 0.934 0.924
3.40.50.150 3.40.50.980 0.937 0.925
3.40.50.150 3.40.630.10 0.934 0.882
3.40.50.150 3.40.630.30 0.859 0.804
3.40.50.150 3.90.190.10 0.939 0.904
3.40.50.150 3.90.190.20 0.936 0.941
3.40.50.1580 3.40.50.1580 1.000 1.000
3.40.50.1580 3.40.50.1820 0.941 0.957
3.40.50.1580 3.40.50.1940 0.889 0.913
3.40.50.1580 3.40.50.1980 0.764 0.852
3.40.50.1580 3.40.50.20 0.734 0.759
3.40.50.1580 3.40.50.200 0.964 0.957
3.40.50.1580 3.40.50.2000 0.868 0.894
3.40.50.1580 3.40.50.2020 0.939 0.950
3.40.50.1580 3.40.50.2030 0.928 0.911
3.40.50.1580 3.40.50.2300 0.782 0.929
3.40.50.1580 3.40.50.2600 0.817 0.888
3.40.50.1580 3.40.50.300 0.865 0.886
3.40.50.1580 3.40.50.360 0.907 0.943
3.40.50.1580 3.40.50.410 0.976 0.983
3.40.50.1580 3.40.50.620 0.860 0.896
3.40.50.1580 3.40.50.720 0.816 0.914
3.40.50.1580 3.40.50.80 0.875 0.951
3.40.50.1580 3.40.50.800 0.887 0.960
3.40.50.1580 3.40.50.880 0.934 0.940
3.40.50.1580 3.40.50.920 0.957 0.965
3.40.50.1580 3.40.50.9600 0.902 0.895
3.40.50.1580 3.40.50.970 0.942 0.946
3.40.50.1580 3.40.50.980 0.897 0.919
3.40.50.1580 3.40.630.10 0.968 0.968
3.40.50.1580 3.40.630.30 0.809 0.920
3.40.50.1580 3.90.190.10 0.933 0.935
3.40.50.1580 3.90.190.20 0.919 0.955
3.40.50.1820 3.40.50.1820 0.960 0.960
3.40.50.1820 3.40.50.1940 0.947 0.917
3.40.50.1820 3.40.50.1980 0.902 0.861
3.40.50.1820 3.40.50.20 0.901 0.784
3.40.50.1820 3.40.50.200 0.956 0.936
3.40.50.1820 3.40.50.2000 0.940 0.905
3.40.50.1820 3.40.50.2020 0.942 0.928
3.40.50.1820 3.40.50.2030 0.948 0.883
3.40.50.1820 3.40.50.2300 0.896 0.896
3.40.50.1820 3.40.50.2600 0.925 0.880
3.40.50.1820 3.40.50.300 0.892 0.897
3.40.50.1820 3.40.50.360 0.945 0.924
3.40.50.1820 3.40.50.410 0.955 0.937
3.40.50.1820 3.40.50.620 0.916 0.908
3.40.50.1820 3.40.50.720 0.863 0.909
3.40.50.1820 3.40.50.80 0.934 0.913
3.40.50.1820 3.40.50.800 0.932 0.839
3.40.50.1820 3.40.50.880 0.939 0.911
3.40.50.1820 3.40.50.920 0.949 0.893
3.40.50.1820 3.40.50.9600 0.954 0.922
3.40.50.1820 3.40.50.970 0.938 0.917
3.40.50.1820 3.40.50.980 0.945 0.883
3.40.50.1820 3.40.630.10 0.957 0.954
3.40.50.1820 3.40.630.30 0.888 0.811
3.40.50.1820 3.90.190.10 0.950 0.917
3.40.50.1820 3.90.190.20 0.942 0.877
3.40.50.1940 3.40.50.1940 0.945 0.945
3.40.50.1940 3.40.50.1980 0.855 0.876
3.40.50.1940 3.40.50.20 0.803 0.772
3.40.50.1940 3.40.50.200 0.916 0.885
3.40.50.1940 3.40.50.2000 0.929 0.918
3.40.50.1940 3.40.50.2020 0.903 0.921
3.40.50.1940 3.40.50.2030 0.924 0.911
3.40.50.1940 3.40.50.2300 0.892 0.945
3.40.50.1940 3.40.50.2600 0.889 0.915
3.40.50.1940 3.40.50.300 0.889 0.886
3.40.50.1940 3.40.50.360 0.928 0.949
3.40.50.1940 3.40.50.410 0.925 0.926
3.40.50.1940 3.40.50.620 0.887 0.895
3.40.50.1940 3.40.50.720 0.891 0.916
3.40.50.1940 3.40.50.80 0.891 0.940
3.40.50.1940 3.40.50.800 0.858 0.868
3.40.50.1940 3.40.50.880 0.876 0.887
3.40.50.1940 3.40.50.920 0.923 0.924
3.40.50.1940 3.40.50.9600 0.945 0.957
3.40.50.1940 3.40.50.970 0.919 0.931
3.40.50.1940 3.40.50.980 0.923 0.941
3.40.50.1940 3.40.630.10 0.907 0.903
3.40.50.1940 3.40.630.30 0.746 0.822
3.40.50.1940 3.90.190.10 0.927 0.920
3.40.50.1940 3.90.190.20 0.905 0.928
3.40.50.1980 3.40.50.1980 0.861 0.861
3.40.50.1980 3.40.50.20 0.809 0.777
3.40.50.1980 3.40.50.200 0.850 0.754
3.40.50.1980 3.40.50.2000 0.877 0.857
3.40.50.1980 3.40.50.2020 0.865 0.853
3.40.50.1980 3.40.50.2030 0.869 0.841
3.40.50.1980 3.40.50.2300 0.873 0.913
3.40.50.1980 3.40.50.2600 0.863 0.876
3.40.50.1980 3.40.50.300 0.852 0.870
3.40.50.1980 3.40.50.360 0.868 0.867
3.40.50.1980 3.40.50.410 0.860 0.819
3.40.50.1980 3.40.50.620 0.843 0.855
3.40.50.1980 3.40.50.720 0.904 0.907
3.40.50.1980 3.40.50.80 0.863 0.886
3.40.50.1980 3.40.50.800 0.841 0.823
3.40.50.1980 3.40.50.880 0.852 0.814
3.40.50.1980 3.40.50.920 0.868 0.847
3.40.50.1980 3.40.50.9600 0.875 0.851
3.40.50.1980 3.40.50.970 0.852 0.851
3.40.50.1980 3.40.50.980 0.870 0.857
3.40.50.1980 3.40.630.10 0.850 0.786
3.40.50.1980 3.40.630.30 0.737 0.735
3.40.50.1980 3.90.190.10 0.878 0.832
3.40.50.1980 3.90.190.20 0.859 0.867
3.40.50.20 3.40.50.20 0.711 0.711
3.40.50.20 3.40.50.200 0.736 0.694
3.40.50.20 3.40.50.2000 0.766 0.804
3.40.50.20 3.40.50.2020 0.791 0.827
3.40.50.20 3.40.50.2030 0.757 0.763
3.40.50.20 3.40.50.2300 0.808 0.896
3.40.50.20 3.40.50.2600 0.780 0.838
3.40.50.20 3.40.50.300 0.796 0.865
3.40.50.20 3.40.50.360 0.769 0.818
3.40.50.20 3.40.50.410 0.751 0.756
3.40.50.20 3.40.50.620 0.762 0.839
3.40.50.20 3.40.50.720 0.841 0.901
3.40.50.20 3.40.50.80 0.774 0.856
3.40.50.20 3.40.50.800 0.762 0.788
3.40.50.20 3.40.50.880 0.803 0.811
3.40.50.20 3.40.50.920 0.769 0.776
3.40.50.20 3.40.50.9600 0.748 0.736
3.40.50.20 3.40.50.970 0.771 0.831
3.40.50.20 3.40.50.980 0.754 0.776
3.40.50.20 3.40.630.10 0.759 0.760
3.40.50.20 3.40.630.30 0.705 0.789
3.40.50.20 3.90.190.10 0.794 0.792
3.40.50.20 3.90.190.20 0.753 0.809
3.40.50.200 3.40.50.200 0.980 0.980
3.40.50.200 3.40.50.2000 0.872 0.897
3.40.50.200 3.40.50.2020 0.887 0.929
3.40.50.200 3.40.50.2030 0.892 0.884
3.40.50.200 3.40.50.2300 0.746 0.926
3.40.50.200 3.40.50.2600 0.784 0.882
3.40.50.200 3.40.50.300 0.812 0.882
3.40.50.200 3.40.50.360 0.843 0.915
3.40.50.200 3.40.50.410 0.898 0.926
3.40.50.200 3.40.50.620 0.803 0.886
3.40.50.200 3.40.50.720 0.816 0.914
3.40.50.200 3.40.50.80 0.795 0.923
3.40.50.200 3.40.50.800 0.780 0.871
3.40.50.200 3.40.50.880 0.908 0.928
3.40.50.200 3.40.50.920 0.883 0.899
3.40.50.200 3.40.50.9600 0.905 0.916
3.40.50.200 3.40.50.970 0.881 0.929
3.40.50.200 3.40.50.980 0.893 0.930
3.40.50.200 3.40.630.10 0.953 0.958
3.40.50.200 3.40.630.30 0.766 0.907
3.40.50.200 3.90.190.10 0.924 0.929
3.40.50.200 3.90.190.20 0.827 0.891
3.40.50.2000 3.40.50.2000 0.911 0.911
3.40.50.2000 3.40.50.2020 0.896 0.914
3.40.50.2000 3.40.50.2030 0.904 0.904
3.40.50.2000 3.40.50.2300 0.882 0.939
3.40.50.2000 3.40.50.2600 0.877 0.907
3.40.50.2000 3.40.50.300 0.874 0.884
3.40.50.2000 3.40.50.360 0.901 0.927
3.40.50.2000 3.40.50.410 0.906 0.912
3.40.50.2000 3.40.50.620 0.874 0.890
3.40.50.2000 3.40.50.720 0.898 0.916
3.40.50.2000 3.40.50.80 0.879 0.927
3.40.50.2000 3.40.50.800 0.847 0.828
3.40.50.2000 3.40.50.880 0.867 0.868
3.40.50.2000 3.40.50.920 0.897 0.895
3.40.50.2000 3.40.50.9600 0.914 0.931
3.40.50.2000 3.40.50.970 0.899 0.918
3.40.50.2000 3.40.50.980 0.906 0.934
3.40.50.2000 3.40.630.10 0.885 0.873
3.40.50.2000 3.40.630.30 0.744 0.783
3.40.50.2000 3.90.190.10 0.904 0.897
3.40.50.2000 3.90.190.20 0.888 0.912
3.40.50.2020 3.40.50.2020 0.945 0.945
3.40.50.2020 3.40.50.2030 0.927 0.896
3.40.50.2020 3.40.50.2300 0.872 0.929
3.40.50.2020 3.40.50.2600 0.888 0.898
3.40.50.2020 3.40.50.300 0.879 0.884
3.40.50.2020 3.40.50.360 0.924 0.929
3.40.50.2020 3.40.50.410 0.944 0.938
3.40.50.2020 3.40.50.620 0.875 0.887
3.40.50.2020 3.40.50.720 0.885 0.915
3.40.50.2020 3.40.50.80 0.914 0.944
3.40.50.2020 3.40.50.800 0.897 0.915
3.40.50.2020 3.40.50.880 0.912 0.902
3.40.50.2020 3.40.50.920 0.934 0.924
3.40.50.2020 3.40.50.9600 0.921 0.874
3.40.50.2020 3.40.50.970 0.922 0.919
3.40.50.2020 3.40.50.980 0.916 0.900
3.40.50.2020 3.40.630.10 0.927 0.903
3.40.50.2020 3.40.630.30 0.796 0.829
3.40.50.2020 3.90.190.10 0.926 0.897
3.40.50.2020 3.90.190.20 0.927 0.946
3.40.50.2030 3.40.50.2030 0.919 0.919
3.40.50.2030 3.40.50.2300 0.888 0.946
3.40.50.2030 3.40.50.2600 0.872 0.912
3.40.50.2030 3.40.50.300 0.887 0.884
3.40.50.2030 3.40.50.360 0.900 0.941
3.40.50.2030 3.40.50.410 0.906 0.935
3.40.50.2030 3.40.50.620 0.867 0.889
3.40.50.2030 3.40.50.720 0.906 0.916
3.40.50.2030 3.40.50.80 0.904 0.962
3.40.50.2030 3.40.50.800 0.814 0.899
3.40.50.2030 3.40.50.880 0.886 0.913
3.40.50.2030 3.40.50.920 0.910 0.936
3.40.50.2030 3.40.50.9600 0.884 0.904
3.40.50.2030 3.40.50.970 0.916 0.934
3.40.50.2030 3.40.50.980 0.923 0.960
3.40.50.2030 3.40.630.10 0.854 0.901
3.40.50.2030 3.40.630.30 0.705 0.866
3.40.50.2030 3.90.190.10 0.915 0.922
3.40.50.2030 3.90.190.20 0.904 0.961
3.40.50.2300 3.40.50.2300 0.949 0.949
3.40.50.2300 3.40.50.2600 0.944 0.932
3.40.50.2300 3.40.50.300 0.900 0.876
3.40.50.2300 3.40.50.360 0.948 0.923
3.40.50.2300 3.40.50.410 0.940 0.859
3.40.50.2300 3.40.50.620 0.900 0.866
3.40.50.2300 3.40.50.720 0.940 0.915
3.40.50.2300 3.40.50.80 0.942 0.933
3.40.50.2300 3.40.50.800 0.919 0.842
3.40.50.2300 3.40.50.880 0.913 0.822
3.40.50.2300 3.40.50.920 0.945 0.892
3.40.50.2300 3.40.50.9600 0.944 0.873
3.40.50.2300 3.40.50.970 0.931 0.882
3.40.50.2300 3.40.50.980 0.945 0.901
3.40.50.2300 3.40.630.10 0.906 0.755
3.40.50.2300 3.40.630.30 0.813 0.686
3.40.50.2300 3.90.190.10 0.933 0.838
3.40.50.2300 3.90.190.20 0.945 0.932
3.40.50.2600 3.40.50.2600 0.913 0.913
3.40.50.2600 3.40.50.300 0.882 0.878
3.40.50.2600 3.40.50.360 0.927 0.929
3.40.50.2600 3.40.50.410 0.908 0.871
3.40.50.2600 3.40.50.620 0.860 0.871
3.40.50.2600 3.40.50.720 0.925 0.913
3.40.50.2600 3.40.50.80 0.920 0.941
3.40.50.2600 3.40.50.800 0.865 0.848
3.40.50.2600 3.40.50.880 0.892 0.867
3.40.50.2600 3.40.50.920 0.912 0.887
3.40.50.2600 3.40.50.9600 0.908 0.861
3.40.50.2600 3.40.50.970 0.895 0.893
3.40.50.2600 3.40.50.980 0.914 0.899
3.40.50.2600 3.40.630.10 0.859 0.814
3.40.50.2600 3.40.630.30 0.749 0.795
3.40.50.2600 3.90.190.10 0.913 0.874
3.40.50.2600 3.90.190.20 0.909 0.921
3.40.50.300 3.40.50.300 0.883 0.883
3.40.50.300 3.40.50.360 0.884 0.905
3.40.50.300 3.40.50.410 0.886 0.902
3.40.50.300 3.40.50.620 0.885 0.895
3.40.50.300 3.40.50.720 0.877 0.900
3.40.50.300 3.40.50.80 0.882 0.913
3.40.50.300 3.40.50.800 0.876 0.811
3.40.50.300 3.40.50.880 0.881 0.827
3.40.50.300 3.40.50.920 0.884 0.892
3.40.50.300 3.40.50.9600 0.883 0.860
3.40.50.300 3.40.50.970 0.887 0.897
3.40.50.300 3.40.50.980 0.882 0.868
3.40.50.300 3.40.630.10 0.885 0.832
3.40.50.300 3.40.630.30 0.854 0.682
3.40.50.300 3.90.190.10 0.887 0.862
3.40.50.300 3.90.190.20 0.881 0.896
3.40.50.360 3.40.50.360 0.967 0.967
3.40.50.360 3.40.50.410 0.958 0.946
3.40.50.360 3.40.50.620 0.893 0.891
3.40.50.360 3.40.50.720 0.903 0.915
3.40.50.360 3.40.50.80 0.945 0.966
3.40.50.360 3.40.50.800 0.887 0.903
3.40.50.360 3.40.50.880 0.898 0.891
3.40.50.360 3.40.50.920 0.954 0.946
3.40.50.360 3.40.50.9600 0.937 0.905
3.40.50.360 3.40.50.970 0.942 0.931
3.40.50.360 3.40.50.980 0.937 0.929
3.40.50.360 3.40.630.10 0.898 0.878
3.40.50.360 3.40.630.30 0.751 0.825
3.40.50.360 3.90.190.10 0.936 0.907
3.40.50.360 3.90.190.20 0.951 0.968
3.40.50.410 3.40.50.410 0.999 0.999
3.40.50.410 3.40.50.620 0.898 0.897
3.40.50.410 3.40.50.720 0.875 0.915
3.40.50.410 3.40.50.80 0.930 0.970
3.40.50.410 3.40.50.800 0.874 0.940
3.40.50.410 3.40.50.880 0.889 0.911
3.40.50.410 3.40.50.920 0.963 0.961
3.40.50.410 3.40.50.9600 0.922 0.907
3.40.50.410 3.40.50.970 0.953 0.944
3.40.50.410 3.40.50.980 0.906 0.919
3.40.50.410 3.40.630.10 0.934 0.935
3.40.50.410 3.40.630.30 0.727 0.865
3.40.50.410 3.90.190.10 0.920 0.917
3.40.50.410 3.90.190.20 0.950 0.975
3.40.50.620 3.40.50.620 0.893 0.893
3.40.50.620 3.40.50.720 0.864 0.903
3.40.50.620 3.40.50.80 0.882 0.901
3.40.50.620 3.40.50.800 0.871 0.807
3.40.50.620 3.40.50.880 0.873 0.813
3.40.50.620 3.40.50.920 0.891 0.878
3.40.50.620 3.40.50.9600 0.893 0.879
3.40.50.620 3.40.50.970 0.895 0.898
3.40.50.620 3.40.50.980 0.884 0.845
3.40.50.620 3.40.630.10 0.893 0.849
3.40.50.620 3.40.630.30 0.811 0.716
3.40.50.620 3.90.190.10 0.891 0.842
3.40.50.620 3.90.190.20 0.883 0.875
3.40.50.720 3.40.50.720 0.916 0.916
3.40.50.720 3.40.50.80 0.914 0.920
3.40.50.720 3.40.50.800 0.909 0.845
3.40.50.720 3.40.50.880 0.911 0.820
3.40.50.720 3.40.50.920 0.916 0.904
3.40.50.720 3.40.50.9600 0.916 0.890
3.40.50.720 3.40.50.970 0.915 0.884
3.40.50.720 3.40.50.980 0.916 0.911
3.40.50.720 3.40.630.10 0.911 0.781
3.40.50.720 3.40.630.30 0.878 0.617
3.40.50.720 3.90.190.10 0.916 0.852
3.40.50.720 3.90.190.20 0.914 0.923
3.40.50.80 3.40.50.80 0.977 0.977
3.40.50.80 3.40.50.800 0.910 0.882
3.40.50.80 3.40.50.880 0.911 0.871
3.40.50.80 3.40.50.920 0.962 0.925
3.40.50.80 3.40.50.9600 0.936 0.842
3.40.50.80 3.40.50.970 0.937 0.910
3.40.50.80 3.40.50.980 0.948 0.905
3.40.50.80 3.40.630.10 0.904 0.840
3.40.50.80 3.40.630.30 0.767 0.789
3.40.50.80 3.90.190.10 0.936 0.876
3.40.50.80 3.90.190.20 0.966 0.965
3.40.50.800 3.40.50.800 0.987 0.987
3.40.50.800 3.40.50.880 0.898 0.875
3.40.50.800 3.40.50.920 0.962 0.888
3.40.50.800 3.40.50.9600 0.911 0.824
3.40.50.800 3.40.50.970 0.872 0.891
3.40.50.800 3.40.50.980 0.886 0.850
3.40.50.800 3.40.630.10 0.922 0.871
3.40.50.800 3.40.630.30 0.811 0.879
3.40.50.800 3.90.190.10 0.927 0.868
3.40.50.800 3.90.190.20 0.948 0.915
3.40.50.880 3.40.50.880 0.935 0.935
3.40.50.880 3.40.50.920 0.912 0.891
3.40.50.880 3.40.50.9600 0.895 0.834
3.40.50.880 3.40.50.970 0.880 0.898
3.40.50.880 3.40.50.980 0.901 0.889
3.40.50.880 3.40.630.10 0.922 0.908
3.40.50.880 3.40.630.30 0.855 0.896
3.40.50.880 3.90.190.10 0.934 0.922
3.40.50.880 3.90.190.20 0.893 0.893
3.40.50.920 3.40.50.920 0.971 0.971
3.40.50.920 3.40.50.9600 0.916 0.915
3.40.50.920 3.40.50.970 0.943 0.937
3.40.50.920 3.40.50.980 0.905 0.926
3.40.50.920 3.40.630.10 0.905 0.920
3.40.50.920 3.40.630.30 0.724 0.880
3.40.50.920 3.90.190.10 0.922 0.916
3.40.50.920 3.90.190.20 0.949 0.979
3.40.50.9600 3.40.50.9600 1.000 1.000
3.40.50.9600 3.40.50.970 0.875 0.925
3.40.50.9600 3.40.50.980 0.907 0.931
3.40.50.9600 3.40.630.10 0.931 0.941
3.40.50.9600 3.40.630.30 0.684 0.873
3.40.50.9600 3.90.190.10 0.930 0.926
3.40.50.9600 3.90.190.20 0.853 0.900
3.40.50.970 3.40.50.970 0.945 0.945
3.40.50.970 3.40.50.980 0.926 0.919
3.40.50.970 3.40.630.10 0.918 0.880
3.40.50.970 3.40.630.30 0.791 0.789
3.40.50.970 3.90.190.10 0.923 0.892
3.40.50.970 3.90.190.20 0.928 0.947
3.40.50.980 3.40.50.980 0.988 0.988
3.40.50.980 3.40.630.10 0.860 0.880
3.40.50.980 3.40.630.30 0.729 0.862
3.40.50.980 3.90.190.10 0.941 0.918
3.40.50.980 3.90.190.20 0.932 0.948
3.40.630.10 3.40.630.10 0.974 0.974
3.40.630.10 3.40.630.30 0.827 0.912
3.40.630.10 3.90.190.10 0.931 0.925
3.40.630.10 3.90.190.20 0.875 0.865
3.40.630.30 3.40.630.30 0.936 0.936
3.40.630.30 3.90.190.10 0.893 0.808
3.40.630.30 3.90.190.20 0.849 0.717
3.90.190.10 3.90.190.10 0.950 0.950
3.90.190.10 3.90.190.20 0.892 0.915
3.90.190.20 3.90.190.20 0.988 0.988
