# Supplementary material for: Structural footprinting in protein structure comparison: the impact of structural fragments
Source: BMC Struct Biol. 2007 Aug 9;7:53. doi: 10.1186/1472-6807-7-53 (PMC2082327; doi:10.1186/1472-6807-7-53)
Supplement: Additional file 2 — Affinity graphs and affinity scores for all three methods. An archive that contains the affinity graphs for all three methods. The graphs are given in Cytoscape's GML format. We also include a separate file for each method giving the affinity scores. [file 1472-6807-7-53-S2.zip › affinity_scores_seg.data]

# superfamily_A superfamily_B affinity_A_towards_B affinity_B_towards_A
1.10.10.10 1.10.10.10 0.879 0.879
1.10.10.10 1.10.10.60 0.864 0.900
1.10.10.10 1.10.1200.10 0.879 0.875
1.10.10.10 1.10.150.20 0.871 0.866
1.10.10.10 1.10.150.50 0.880 0.874
1.10.10.10 1.10.220.10 0.870 0.825
1.10.10.10 1.10.238.10 0.896 0.918
1.10.10.10 1.10.238.20 0.883 0.896
1.10.10.10 1.10.246.10 0.853 0.812
1.10.10.10 1.10.260.40 0.874 0.889
1.10.10.10 1.10.472.10 0.876 0.882
1.10.10.10 1.10.490.10 0.837 0.822
1.10.10.10 1.10.8.10 0.855 0.858
1.10.10.10 1.10.8.60 0.873 0.888
1.10.10.10 1.20.1050.10 0.838 0.824
1.10.10.10 1.20.120.10 0.852 0.730
1.10.10.10 1.20.58.60 0.848 0.734
1.10.10.10 1.25.40.10 0.819 0.777
1.10.10.10 1.25.40.180 0.862 0.739
1.10.10.10 1.25.40.20 0.871 0.753
1.10.10.10 1.50.10.10 0.858 0.760
1.10.10.10 1.50.10.20 0.865 0.781
1.10.10.10 2.120.10.10 0.813 0.338
1.10.10.10 2.120.10.30 0.843 0.341
1.10.10.10 2.130.10.10 0.787 0.402
1.10.10.10 2.160.10.10 0.822 0.353
1.10.10.10 2.160.20.10 0.788 0.280
1.10.10.10 2.20.25.10 0.840 0.408
1.10.10.10 2.30.30.100 0.817 0.450
1.10.10.10 2.30.30.40 0.741 0.436
1.10.10.10 2.30.30.70 0.847 0.382
1.10.10.10 2.40.10.10 0.523 0.535
1.10.10.10 2.40.128.20 0.746 0.390
1.10.10.10 2.40.30.10 0.716 0.390
1.10.10.10 2.40.40.20 0.802 0.283
1.10.10.10 2.40.50.100 0.775 0.379
1.10.10.10 2.40.50.110 0.810 0.338
1.10.10.10 2.40.50.140 0.616 0.517
1.10.10.10 2.40.50.40 0.779 0.426
1.10.10.10 2.60.120.10 0.708 0.375
1.10.10.10 2.60.120.180 0.834 0.246
1.10.10.10 2.60.120.20 0.691 0.391
1.10.10.10 2.60.120.200 0.662 0.440
1.10.10.10 2.60.120.260 0.709 0.388
1.10.10.10 2.60.120.40 0.806 0.320
1.10.10.10 2.60.20.10 0.826 0.261
1.10.10.10 2.60.200.20 0.814 0.273
1.10.10.10 2.60.40.10 0.427 0.682
1.10.10.10 2.60.40.1180 0.730 0.382
1.10.10.10 2.60.40.150 0.806 0.318
1.10.10.10 2.60.40.30 0.601 0.531
1.10.10.10 2.60.40.420 0.642 0.427
1.10.10.10 2.70.98.10 0.824 0.262
1.10.10.10 3.10.20.10 0.854 0.563
1.10.10.10 3.10.20.120 0.839 0.290
1.10.10.10 3.10.20.30 0.788 0.421
1.10.10.10 3.10.20.90 0.790 0.461
1.10.10.10 3.10.450.10 0.849 0.361
1.10.10.10 3.10.450.30 0.848 0.331
1.10.10.10 3.10.450.40 0.824 0.294
1.10.10.10 3.10.450.50 0.799 0.305
1.10.10.10 3.10.50.10 0.839 0.321
1.10.10.10 3.10.50.40 0.816 0.434
1.10.10.10 3.20.20.100 0.871 0.625
1.10.10.10 3.20.20.120 0.856 0.615
1.10.10.10 3.20.20.140 0.863 0.621
1.10.10.10 3.20.20.150 0.871 0.569
1.10.10.10 3.20.20.30 0.878 0.720
1.10.10.10 3.20.20.60 0.868 0.666
1.10.10.10 3.20.20.70 0.796 0.721
1.10.10.10 3.20.20.80 0.802 0.671
1.10.10.10 3.30.1330.30 0.858 0.549
1.10.10.10 3.30.1370.10 0.858 0.491
1.10.10.10 3.30.1490.20 0.830 0.511
1.10.10.10 3.30.160.20 0.842 0.354
1.10.10.10 3.30.30.10 0.811 0.558
1.10.10.10 3.30.300.10 0.857 0.385
1.10.10.10 3.30.300.20 0.851 0.506
1.10.10.10 3.30.360.10 0.794 0.340
1.10.10.10 3.30.390.10 0.862 0.667
1.10.10.10 3.30.390.30 0.852 0.434
1.10.10.10 3.30.420.10 0.856 0.602
1.10.10.10 3.30.420.40 0.847 0.533
1.10.10.10 3.30.450.20 0.853 0.506
1.10.10.10 3.30.470.20 0.811 0.405
1.10.10.10 3.30.565.10 0.841 0.428
1.10.10.10 3.30.60.30 0.845 0.376
1.10.10.10 3.30.70.100 0.842 0.518
1.10.10.10 3.30.70.20 0.799 0.421
1.10.10.10 3.30.70.270 0.854 0.629
1.10.10.10 3.30.70.330 0.744 0.475
1.10.10.10 3.40.1190.10 0.865 0.550
1.10.10.10 3.40.1190.20 0.867 0.674
1.10.10.10 3.40.190.10 0.780 0.674
1.10.10.10 3.40.190.80 0.845 0.431
1.10.10.10 3.40.30.10 0.740 0.599
1.10.10.10 3.40.50.1000 0.853 0.636
1.10.10.10 3.40.50.1010 0.866 0.582
1.10.10.10 3.40.50.10190 0.854 0.518
1.10.10.10 3.40.50.1100 0.861 0.652
1.10.10.10 3.40.50.1220 0.845 0.557
1.10.10.10 3.40.50.1240 0.870 0.558
1.10.10.10 3.40.50.1370 0.862 0.534
1.10.10.10 3.40.50.1400 0.877 0.692
1.10.10.10 3.40.50.1460 0.862 0.370
1.10.10.10 3.40.50.150 0.768 0.596
1.10.10.10 3.40.50.1580 0.831 0.246
1.10.10.10 3.40.50.1820 0.781 0.620
1.10.10.10 3.40.50.1940 0.860 0.654
1.10.10.10 3.40.50.1980 0.819 0.561
1.10.10.10 3.40.50.20 0.846 0.540
1.10.10.10 3.40.50.200 0.855 0.333
1.10.10.10 3.40.50.2000 0.847 0.623
1.10.10.10 3.40.50.2020 0.808 0.391
1.10.10.10 3.40.50.2030 0.869 0.626
1.10.10.10 3.40.50.2300 0.836 0.731
1.10.10.10 3.40.50.2600 0.848 0.614
1.10.10.10 3.40.50.300 0.760 0.716
1.10.10.10 3.40.50.360 0.853 0.498
1.10.10.10 3.40.50.410 0.858 0.428
1.10.10.10 3.40.50.620 0.822 0.644
1.10.10.10 3.40.50.720 0.734 0.762
1.10.10.10 3.40.50.80 0.844 0.558
1.10.10.10 3.40.50.800 0.862 0.637
1.10.10.10 3.40.50.880 0.805 0.411
1.10.10.10 3.40.50.920 0.860 0.486
1.10.10.10 3.40.50.9600 0.877 0.762
1.10.10.10 3.40.50.970 0.833 0.585
1.10.10.10 3.40.50.980 0.861 0.589
1.10.10.10 3.40.630.10 0.842 0.391
1.10.10.10 3.40.630.30 0.829 0.555
1.10.10.10 3.90.190.10 0.861 0.561
1.10.10.10 3.90.190.20 0.858 0.490
1.10.10.60 1.10.10.60 0.936 0.936
1.10.10.60 1.10.1200.10 0.927 0.830
1.10.10.60 1.10.150.20 0.929 0.885
1.10.10.60 1.10.150.50 0.936 0.910
1.10.10.60 1.10.220.10 0.936 0.904
1.10.10.60 1.10.238.10 0.895 0.887
1.10.10.60 1.10.238.20 0.938 0.885
1.10.10.60 1.10.246.10 0.915 0.881
1.10.10.60 1.10.260.40 0.937 0.956
1.10.10.60 1.10.472.10 0.939 0.923
1.10.10.60 1.10.490.10 0.906 0.888
1.10.10.60 1.10.8.10 0.897 0.895
1.10.10.60 1.10.8.60 0.922 0.898
1.10.10.60 1.20.1050.10 0.865 0.846
1.10.10.60 1.20.120.10 0.897 0.794
1.10.10.60 1.20.58.60 0.890 0.802
1.10.10.60 1.25.40.10 0.871 0.906
1.10.10.60 1.25.40.180 0.914 0.809
1.10.10.60 1.25.40.20 0.896 0.706
1.10.10.60 1.50.10.10 0.875 0.685
1.10.10.60 1.50.10.20 0.898 0.722
1.10.10.60 2.120.10.10 0.812 0.421
1.10.10.60 2.120.10.30 0.868 0.398
1.10.10.60 2.130.10.10 0.778 0.503
1.10.10.60 2.160.10.10 0.833 0.432
1.10.10.60 2.160.20.10 0.771 0.384
1.10.10.60 2.20.25.10 0.864 0.460
1.10.10.60 2.30.30.100 0.823 0.497
1.10.10.60 2.30.30.40 0.709 0.538
1.10.10.60 2.30.30.70 0.877 0.465
1.10.10.60 2.40.10.10 0.433 0.655
1.10.10.60 2.40.128.20 0.697 0.484
1.10.10.60 2.40.30.10 0.662 0.508
1.10.10.60 2.40.40.20 0.773 0.327
1.10.10.60 2.40.50.100 0.752 0.455
1.10.10.60 2.40.50.110 0.801 0.376
1.10.10.60 2.40.50.140 0.559 0.628
1.10.10.60 2.40.50.40 0.752 0.491
1.10.10.60 2.60.120.10 0.650 0.502
1.10.10.60 2.60.120.180 0.846 0.310
1.10.10.60 2.60.120.20 0.632 0.537
1.10.10.60 2.60.120.200 0.587 0.581
1.10.10.60 2.60.120.260 0.659 0.527
1.10.10.60 2.60.120.40 0.808 0.430
1.10.10.60 2.60.20.10 0.831 0.318
1.10.10.60 2.60.200.20 0.799 0.310
1.10.10.60 2.60.40.10 0.376 0.801
1.10.10.60 2.60.40.1180 0.683 0.501
1.10.10.60 2.60.40.150 0.800 0.402
1.10.10.60 2.60.40.30 0.546 0.680
1.10.10.60 2.60.40.420 0.555 0.565
1.10.10.60 2.70.98.10 0.828 0.336
1.10.10.60 3.10.20.10 0.858 0.395
1.10.10.60 3.10.20.120 0.843 0.291
1.10.10.60 3.10.20.30 0.724 0.395
1.10.10.60 3.10.20.90 0.704 0.426
1.10.10.60 3.10.450.10 0.875 0.364
1.10.10.60 3.10.450.30 0.867 0.308
1.10.10.60 3.10.450.40 0.824 0.328
1.10.10.60 3.10.450.50 0.783 0.352
1.10.10.60 3.10.50.10 0.837 0.272
1.10.10.60 3.10.50.40 0.784 0.391
1.10.10.60 3.20.20.100 0.902 0.571
1.10.10.60 3.20.20.120 0.879 0.581
1.10.10.60 3.20.20.140 0.885 0.588
1.10.10.60 3.20.20.150 0.904 0.501
1.10.10.60 3.20.20.30 0.929 0.709
1.10.10.60 3.20.20.60 0.899 0.635
1.10.10.60 3.20.20.70 0.764 0.754
1.10.10.60 3.20.20.80 0.721 0.694
1.10.10.60 3.30.1330.30 0.886 0.495
1.10.10.60 3.30.1370.10 0.867 0.354
1.10.10.60 3.30.1490.20 0.816 0.435
1.10.10.60 3.30.160.20 0.864 0.384
1.10.10.60 3.30.30.10 0.806 0.567
1.10.10.60 3.30.300.10 0.870 0.287
1.10.10.60 3.30.300.20 0.859 0.427
1.10.10.60 3.30.360.10 0.753 0.370
1.10.10.60 3.30.390.10 0.911 0.743
1.10.10.60 3.30.390.30 0.874 0.420
1.10.10.60 3.30.420.10 0.854 0.533
1.10.10.60 3.30.420.40 0.846 0.471
1.10.10.60 3.30.450.20 0.854 0.362
1.10.10.60 3.30.470.20 0.782 0.395
1.10.10.60 3.30.565.10 0.824 0.380
1.10.10.60 3.30.60.30 0.874 0.425
1.10.10.60 3.30.70.100 0.815 0.395
1.10.10.60 3.30.70.20 0.745 0.376
1.10.10.60 3.30.70.270 0.870 0.580
1.10.10.60 3.30.70.330 0.636 0.481
1.10.10.60 3.40.1190.10 0.903 0.517
1.10.10.60 3.40.1190.20 0.904 0.643
1.10.10.60 3.40.190.10 0.770 0.693
1.10.10.60 3.40.190.80 0.851 0.363
1.10.10.60 3.40.30.10 0.625 0.598
1.10.10.60 3.40.50.1000 0.865 0.597
1.10.10.60 3.40.50.1010 0.898 0.525
1.10.10.60 3.40.50.10190 0.874 0.444
1.10.10.60 3.40.50.1100 0.871 0.566
1.10.10.60 3.40.50.1220 0.849 0.523
1.10.10.60 3.40.50.1240 0.909 0.481
1.10.10.60 3.40.50.1370 0.890 0.478
1.10.10.60 3.40.50.1400 0.920 0.641
1.10.10.60 3.40.50.1460 0.873 0.243
1.10.10.60 3.40.50.150 0.691 0.622
1.10.10.60 3.40.50.1580 0.811 0.227
1.10.10.60 3.40.50.1820 0.730 0.659
1.10.10.60 3.40.50.1940 0.894 0.650
1.10.10.60 3.40.50.1980 0.809 0.567
1.10.10.60 3.40.50.20 0.865 0.512
1.10.10.60 3.40.50.200 0.863 0.235
1.10.10.60 3.40.50.2000 0.870 0.621
1.10.10.60 3.40.50.2020 0.764 0.375
1.10.10.60 3.40.50.2030 0.904 0.568
1.10.10.60 3.40.50.2300 0.838 0.738
1.10.10.60 3.40.50.2600 0.857 0.575
1.10.10.60 3.40.50.300 0.693 0.741
1.10.10.60 3.40.50.360 0.853 0.427
1.10.10.60 3.40.50.410 0.864 0.326
1.10.10.60 3.40.50.620 0.798 0.649
1.10.10.60 3.40.50.720 0.708 0.798
1.10.10.60 3.40.50.80 0.857 0.549
1.10.10.60 3.40.50.800 0.883 0.534
1.10.10.60 3.40.50.880 0.790 0.450
1.10.10.60 3.40.50.920 0.882 0.425
1.10.10.60 3.40.50.9600 0.925 0.733
1.10.10.60 3.40.50.970 0.833 0.591
1.10.10.60 3.40.50.980 0.886 0.521
1.10.10.60 3.40.630.10 0.823 0.324
1.10.10.60 3.40.630.30 0.807 0.529
1.10.10.60 3.90.190.10 0.877 0.521
1.10.10.60 3.90.190.20 0.882 0.431
1.10.1200.10 1.10.1200.10 0.987 0.987
1.10.1200.10 1.10.150.20 0.938 0.888
1.10.1200.10 1.10.150.50 0.974 0.960
1.10.1200.10 1.10.220.10 0.790 0.898
1.10.1200.10 1.10.238.10 0.949 0.965
1.10.1200.10 1.10.238.20 0.958 0.926
1.10.1200.10 1.10.246.10 0.664 0.903
1.10.1200.10 1.10.260.40 0.863 0.913
1.10.1200.10 1.10.472.10 0.844 0.943
1.10.1200.10 1.10.490.10 0.644 0.940
1.10.1200.10 1.10.8.10 0.896 0.976
1.10.1200.10 1.10.8.60 0.976 0.974
1.10.1200.10 1.20.1050.10 0.618 0.927
1.10.1200.10 1.20.120.10 0.637 0.841
1.10.1200.10 1.20.58.60 0.615 0.854
1.10.1200.10 1.25.40.10 0.495 0.908
1.10.1200.10 1.25.40.180 0.677 0.791
1.10.1200.10 1.25.40.20 0.803 0.886
1.10.1200.10 1.50.10.10 0.700 0.860
1.10.1200.10 1.50.10.20 0.728 0.834
1.10.1200.10 2.120.10.10 0.401 0.710
1.10.1200.10 2.120.10.30 0.559 0.604
1.10.1200.10 2.130.10.10 0.388 0.809
1.10.1200.10 2.160.10.10 0.541 0.747
1.10.1200.10 2.160.20.10 0.368 0.754
1.10.1200.10 2.20.25.10 0.566 0.619
1.10.1200.10 2.30.30.100 0.473 0.764
1.10.1200.10 2.30.30.40 0.325 0.805
1.10.1200.10 2.30.30.70 0.602 0.634
1.10.1200.10 2.40.10.10 0.149 0.836
1.10.1200.10 2.40.128.20 0.385 0.848
1.10.1200.10 2.40.30.10 0.284 0.813
1.10.1200.10 2.40.40.20 0.377 0.698
1.10.1200.10 2.40.50.100 0.372 0.709
1.10.1200.10 2.40.50.110 0.439 0.672
1.10.1200.10 2.40.50.140 0.252 0.817
1.10.1200.10 2.40.50.40 0.374 0.815
1.10.1200.10 2.60.120.10 0.297 0.838
1.10.1200.10 2.60.120.180 0.488 0.574
1.10.1200.10 2.60.120.20 0.266 0.873
1.10.1200.10 2.60.120.200 0.202 0.880
1.10.1200.10 2.60.120.260 0.290 0.853
1.10.1200.10 2.60.120.40 0.443 0.745
1.10.1200.10 2.60.20.10 0.438 0.635
1.10.1200.10 2.60.200.20 0.413 0.647
1.10.1200.10 2.60.40.10 0.185 0.937
1.10.1200.10 2.60.40.1180 0.282 0.824
1.10.1200.10 2.60.40.150 0.425 0.716
1.10.1200.10 2.60.40.30 0.251 0.912
1.10.1200.10 2.60.40.420 0.202 0.862
1.10.1200.10 2.70.98.10 0.451 0.620
1.10.1200.10 3.10.20.10 0.695 0.698
1.10.1200.10 3.10.20.120 0.624 0.666
1.10.1200.10 3.10.20.30 0.474 0.767
1.10.1200.10 3.10.20.90 0.508 0.813
1.10.1200.10 3.10.450.10 0.688 0.629
1.10.1200.10 3.10.450.30 0.647 0.562
1.10.1200.10 3.10.450.40 0.610 0.653
1.10.1200.10 3.10.450.50 0.457 0.742
1.10.1200.10 3.10.50.10 0.508 0.583
1.10.1200.10 3.10.50.40 0.558 0.649
1.10.1200.10 3.20.20.100 0.889 0.820
1.10.1200.10 3.20.20.120 0.748 0.829
1.10.1200.10 3.20.20.140 0.804 0.827
1.10.1200.10 3.20.20.150 0.832 0.740
1.10.1200.10 3.20.20.30 0.907 0.793
1.10.1200.10 3.20.20.60 0.850 0.838
1.10.1200.10 3.20.20.70 0.693 0.910
1.10.1200.10 3.20.20.80 0.690 0.912
1.10.1200.10 3.30.1330.30 0.730 0.735
1.10.1200.10 3.30.1370.10 0.693 0.651
1.10.1200.10 3.30.1490.20 0.606 0.721
1.10.1200.10 3.30.160.20 0.625 0.676
1.10.1200.10 3.30.30.10 0.533 0.819
1.10.1200.10 3.30.300.10 0.857 0.738
1.10.1200.10 3.30.300.20 0.819 0.746
1.10.1200.10 3.30.360.10 0.543 0.731
1.10.1200.10 3.30.390.10 0.748 0.758
1.10.1200.10 3.30.390.30 0.846 0.812
1.10.1200.10 3.30.420.10 0.833 0.795
1.10.1200.10 3.30.420.40 0.751 0.720
1.10.1200.10 3.30.450.20 0.806 0.833
1.10.1200.10 3.30.470.20 0.602 0.747
1.10.1200.10 3.30.565.10 0.655 0.727
1.10.1200.10 3.30.60.30 0.600 0.590
1.10.1200.10 3.30.70.100 0.671 0.803
1.10.1200.10 3.30.70.20 0.463 0.745
1.10.1200.10 3.30.70.270 0.810 0.699
1.10.1200.10 3.30.70.330 0.426 0.775
1.10.1200.10 3.40.1190.10 0.822 0.761
1.10.1200.10 3.40.1190.20 0.883 0.857
1.10.1200.10 3.40.190.10 0.637 0.795
1.10.1200.10 3.40.190.80 0.632 0.695
1.10.1200.10 3.40.30.10 0.556 0.798
1.10.1200.10 3.40.50.1000 0.760 0.786
1.10.1200.10 3.40.50.1010 0.794 0.713
1.10.1200.10 3.40.50.10190 0.718 0.722
1.10.1200.10 3.40.50.1100 0.840 0.803
1.10.1200.10 3.40.50.1220 0.681 0.807
1.10.1200.10 3.40.50.1240 0.890 0.729
1.10.1200.10 3.40.50.1370 0.755 0.714
1.10.1200.10 3.40.50.1400 0.907 0.814
1.10.1200.10 3.40.50.1460 0.757 0.606
1.10.1200.10 3.40.50.150 0.585 0.872
1.10.1200.10 3.40.50.1580 0.523 0.626
1.10.1200.10 3.40.50.1820 0.684 0.855
1.10.1200.10 3.40.50.1940 0.760 0.792
1.10.1200.10 3.40.50.1980 0.619 0.799
1.10.1200.10 3.40.50.20 0.701 0.623
1.10.1200.10 3.40.50.200 0.677 0.553
1.10.1200.10 3.40.50.2000 0.741 0.781
1.10.1200.10 3.40.50.2020 0.517 0.743
1.10.1200.10 3.40.50.2030 0.839 0.752
1.10.1200.10 3.40.50.2300 0.762 0.909
1.10.1200.10 3.40.50.2600 0.716 0.806
1.10.1200.10 3.40.50.300 0.700 0.834
1.10.1200.10 3.40.50.360 0.731 0.769
1.10.1200.10 3.40.50.410 0.719 0.693
1.10.1200.10 3.40.50.620 0.747 0.803
1.10.1200.10 3.40.50.720 0.643 0.881
1.10.1200.10 3.40.50.80 0.679 0.798
1.10.1200.10 3.40.50.800 0.770 0.808
1.10.1200.10 3.40.50.880 0.525 0.720
1.10.1200.10 3.40.50.920 0.748 0.695
1.10.1200.10 3.40.50.9600 0.930 0.889
1.10.1200.10 3.40.50.970 0.669 0.842
1.10.1200.10 3.40.50.980 0.757 0.774
1.10.1200.10 3.40.630.10 0.657 0.731
1.10.1200.10 3.40.630.30 0.703 0.815
1.10.1200.10 3.90.190.10 0.767 0.705
1.10.1200.10 3.90.190.20 0.707 0.670
1.10.150.20 1.10.150.20 0.880 0.880
1.10.150.20 1.10.150.50 0.886 0.904
1.10.150.20 1.10.220.10 0.881 0.887
1.10.150.20 1.10.238.10 0.882 0.931
1.10.150.20 1.10.238.20 0.892 0.895
1.10.150.20 1.10.246.10 0.843 0.886
1.10.150.20 1.10.260.40 0.880 0.924
1.10.150.20 1.10.472.10 0.886 0.922
1.10.150.20 1.10.490.10 0.843 0.908
1.10.150.20 1.10.8.10 0.861 0.937
1.10.150.20 1.10.8.60 0.895 0.946
1.10.150.20 1.20.1050.10 0.805 0.882
1.10.150.20 1.20.120.10 0.822 0.810
1.10.150.20 1.20.58.60 0.817 0.827
1.10.150.20 1.25.40.10 0.775 0.912
1.10.150.20 1.25.40.180 0.848 0.816
1.10.150.20 1.25.40.20 0.806 0.711
1.10.150.20 1.50.10.10 0.794 0.716
1.10.150.20 1.50.10.20 0.823 0.728
1.10.150.20 2.120.10.10 0.674 0.502
1.10.150.20 2.120.10.30 0.762 0.446
1.10.150.20 2.130.10.10 0.643 0.606
1.10.150.20 2.160.10.10 0.724 0.528
1.10.150.20 2.160.20.10 0.623 0.504
1.10.150.20 2.20.25.10 0.760 0.492
1.10.150.20 2.30.30.100 0.703 0.576
1.10.150.20 2.30.30.40 0.570 0.647
1.10.150.20 2.30.30.70 0.776 0.488
1.10.150.20 2.40.10.10 0.315 0.748
1.10.150.20 2.40.128.20 0.557 0.629
1.10.150.20 2.40.30.10 0.511 0.633
1.10.150.20 2.40.40.20 0.623 0.446
1.10.150.20 2.40.50.100 0.613 0.547
1.10.150.20 2.40.50.110 0.664 0.463
1.10.150.20 2.40.50.140 0.436 0.719
1.10.150.20 2.40.50.40 0.616 0.608
1.10.150.20 2.60.120.10 0.504 0.644
1.10.150.20 2.60.120.180 0.722 0.374
1.10.150.20 2.60.120.20 0.480 0.680
1.10.150.20 2.60.120.200 0.436 0.713
1.10.150.20 2.60.120.260 0.513 0.662
1.10.150.20 2.60.120.40 0.685 0.530
1.10.150.20 2.60.20.10 0.703 0.404
1.10.150.20 2.60.200.20 0.653 0.406
1.10.150.20 2.60.40.10 0.313 0.876
1.10.150.20 2.60.40.1180 0.537 0.633
1.10.150.20 2.60.40.150 0.665 0.498
1.10.150.20 2.60.40.30 0.433 0.794
1.10.150.20 2.60.40.420 0.401 0.700
1.10.150.20 2.70.98.10 0.697 0.414
1.10.150.20 3.10.20.10 0.757 0.464
1.10.150.20 3.10.20.120 0.730 0.386
1.10.150.20 3.10.20.30 0.586 0.531
1.10.150.20 3.10.20.90 0.568 0.579
1.10.150.20 3.10.450.10 0.782 0.436
1.10.150.20 3.10.450.30 0.764 0.379
1.10.150.20 3.10.450.40 0.723 0.446
1.10.150.20 3.10.450.50 0.643 0.482
1.10.150.20 3.10.50.10 0.711 0.355
1.10.150.20 3.10.50.40 0.662 0.482
1.10.150.20 3.20.20.100 0.829 0.602
1.10.150.20 3.20.20.120 0.773 0.585
1.10.150.20 3.20.20.140 0.792 0.618
1.10.150.20 3.20.20.150 0.829 0.537
1.10.150.20 3.20.20.30 0.863 0.665
1.10.150.20 3.20.20.60 0.817 0.654
1.10.150.20 3.20.20.70 0.653 0.812
1.10.150.20 3.20.20.80 0.616 0.787
1.10.150.20 3.30.1330.30 0.786 0.499
1.10.150.20 3.30.1370.10 0.753 0.402
1.10.150.20 3.30.1490.20 0.710 0.539
1.10.150.20 3.30.160.20 0.772 0.482
1.10.150.20 3.30.30.10 0.690 0.642
1.10.150.20 3.30.300.10 0.808 0.447
1.10.150.20 3.30.300.20 0.796 0.565
1.10.150.20 3.30.360.10 0.629 0.502
1.10.150.20 3.30.390.10 0.839 0.718
1.10.150.20 3.30.390.30 0.810 0.553
1.10.150.20 3.30.420.10 0.786 0.623
1.10.150.20 3.30.420.40 0.765 0.552
1.10.150.20 3.30.450.20 0.791 0.545
1.10.150.20 3.30.470.20 0.669 0.522
1.10.150.20 3.30.565.10 0.715 0.494
1.10.150.20 3.30.60.30 0.775 0.461
1.10.150.20 3.30.70.100 0.691 0.498
1.10.150.20 3.30.70.20 0.597 0.503
1.10.150.20 3.30.70.270 0.795 0.615
1.10.150.20 3.30.70.330 0.495 0.606
1.10.150.20 3.40.1190.10 0.821 0.519
1.10.150.20 3.40.1190.20 0.841 0.691
1.10.150.20 3.40.190.10 0.665 0.722
1.10.150.20 3.40.190.80 0.724 0.402
1.10.150.20 3.40.30.10 0.514 0.689
1.10.150.20 3.40.50.1000 0.766 0.616
1.10.150.20 3.40.50.1010 0.808 0.519
1.10.150.20 3.40.50.10190 0.770 0.463
1.10.150.20 3.40.50.1100 0.806 0.637
1.10.150.20 3.40.50.1220 0.724 0.560
1.10.150.20 3.40.50.1240 0.840 0.521
1.10.150.20 3.40.50.1370 0.789 0.474
1.10.150.20 3.40.50.1400 0.860 0.661
1.10.150.20 3.40.50.1460 0.769 0.313
1.10.150.20 3.40.50.150 0.559 0.719
1.10.150.20 3.40.50.1580 0.668 0.332
1.10.150.20 3.40.50.1820 0.648 0.747
1.10.150.20 3.40.50.1940 0.806 0.656
1.10.150.20 3.40.50.1980 0.679 0.622
1.10.150.20 3.40.50.20 0.763 0.512
1.10.150.20 3.40.50.200 0.753 0.293
1.10.150.20 3.40.50.2000 0.767 0.634
1.10.150.20 3.40.50.2020 0.600 0.479
1.10.150.20 3.40.50.2030 0.822 0.569
1.10.150.20 3.40.50.2300 0.740 0.780
1.10.150.20 3.40.50.2600 0.746 0.604
1.10.150.20 3.40.50.300 0.625 0.785
1.10.150.20 3.40.50.360 0.737 0.498
1.10.150.20 3.40.50.410 0.750 0.376
1.10.150.20 3.40.50.620 0.713 0.708
1.10.150.20 3.40.50.720 0.623 0.835
1.10.150.20 3.40.50.80 0.732 0.571
1.10.150.20 3.40.50.800 0.788 0.557
1.10.150.20 3.40.50.880 0.631 0.516
1.10.150.20 3.40.50.920 0.788 0.450
1.10.150.20 3.40.50.9600 0.867 0.784
1.10.150.20 3.40.50.970 0.696 0.636
1.10.150.20 3.40.50.980 0.783 0.513
1.10.150.20 3.40.630.10 0.694 0.443
1.10.150.20 3.40.630.30 0.716 0.621
1.10.150.20 3.90.190.10 0.797 0.556
1.10.150.20 3.90.190.20 0.773 0.421
1.10.150.50 1.10.150.50 0.974 0.974
1.10.150.50 1.10.220.10 0.902 0.931
1.10.150.50 1.10.238.10 0.936 0.964
1.10.150.50 1.10.238.20 0.962 0.940
1.10.150.50 1.10.246.10 0.700 0.892
1.10.150.50 1.10.260.40 0.930 0.950
1.10.150.50 1.10.472.10 0.847 0.938
1.10.150.50 1.10.490.10 0.718 0.938
1.10.150.50 1.10.8.10 0.822 0.941
1.10.150.50 1.10.8.60 0.900 0.955
1.10.150.50 1.20.1050.10 0.741 0.933
1.10.150.50 1.20.120.10 0.751 0.858
1.10.150.50 1.20.58.60 0.698 0.854
1.10.150.50 1.25.40.10 0.714 0.955
1.10.150.50 1.25.40.180 0.813 0.845
1.10.150.50 1.25.40.20 0.876 0.903
1.10.150.50 1.50.10.10 0.777 0.876
1.10.150.50 1.50.10.20 0.818 0.863
1.10.150.50 2.120.10.10 0.470 0.607
1.10.150.50 2.120.10.30 0.628 0.497
1.10.150.50 2.130.10.10 0.437 0.728
1.10.150.50 2.160.10.10 0.562 0.642
1.10.150.50 2.160.20.10 0.437 0.675
1.10.150.50 2.20.25.10 0.626 0.539
1.10.150.50 2.30.30.100 0.527 0.678
1.10.150.50 2.30.30.40 0.371 0.753
1.10.150.50 2.30.30.70 0.667 0.541
1.10.150.50 2.40.10.10 0.162 0.815
1.10.150.50 2.40.128.20 0.403 0.794
1.10.150.50 2.40.30.10 0.301 0.758
1.10.150.50 2.40.40.20 0.434 0.614
1.10.150.50 2.40.50.100 0.408 0.644
1.10.150.50 2.40.50.110 0.501 0.597
1.10.150.50 2.40.50.140 0.276 0.792
1.10.150.50 2.40.50.40 0.425 0.746
1.10.150.50 2.60.120.10 0.332 0.792
1.10.150.50 2.60.120.180 0.566 0.469
1.10.150.50 2.60.120.20 0.298 0.824
1.10.150.50 2.60.120.200 0.220 0.833
1.10.150.50 2.60.120.260 0.307 0.797
1.10.150.50 2.60.120.40 0.486 0.651
1.10.150.50 2.60.20.10 0.526 0.533
1.10.150.50 2.60.200.20 0.473 0.555
1.10.150.50 2.60.40.10 0.147 0.923
1.10.150.50 2.60.40.1180 0.315 0.765
1.10.150.50 2.60.40.150 0.461 0.617
1.10.150.50 2.60.40.30 0.226 0.880
1.10.150.50 2.60.40.420 0.222 0.822
1.10.150.50 2.70.98.10 0.517 0.518
1.10.150.50 3.10.20.10 0.709 0.656
1.10.150.50 3.10.20.120 0.677 0.605
1.10.150.50 3.10.20.30 0.494 0.720
1.10.150.50 3.10.20.90 0.492 0.766
1.10.150.50 3.10.450.10 0.690 0.528
1.10.150.50 3.10.450.30 0.681 0.485
1.10.150.50 3.10.450.40 0.610 0.576
1.10.150.50 3.10.450.50 0.489 0.662
1.10.150.50 3.10.50.10 0.561 0.485
1.10.150.50 3.10.50.40 0.583 0.617
1.10.150.50 3.20.20.100 0.897 0.808
1.10.150.50 3.20.20.120 0.805 0.823
1.10.150.50 3.20.20.140 0.844 0.818
1.10.150.50 3.20.20.150 0.869 0.737
1.10.150.50 3.20.20.30 0.943 0.845
1.10.150.50 3.20.20.60 0.879 0.837
1.10.150.50 3.20.20.70 0.742 0.905
1.10.150.50 3.20.20.80 0.733 0.904
1.10.150.50 3.30.1330.30 0.781 0.725
1.10.150.50 3.30.1370.10 0.738 0.633
1.10.150.50 3.30.1490.20 0.603 0.667
1.10.150.50 3.30.160.20 0.650 0.567
1.10.150.50 3.30.30.10 0.553 0.767
1.10.150.50 3.30.300.10 0.813 0.648
1.10.150.50 3.30.300.20 0.769 0.695
1.10.150.50 3.30.360.10 0.554 0.682
1.10.150.50 3.30.390.10 0.815 0.797
1.10.150.50 3.30.390.30 0.838 0.785
1.10.150.50 3.30.420.10 0.831 0.784
1.10.150.50 3.30.420.40 0.771 0.719
1.10.150.50 3.30.450.20 0.761 0.754
1.10.150.50 3.30.470.20 0.568 0.682
1.10.150.50 3.30.565.10 0.673 0.680
1.10.150.50 3.30.60.30 0.654 0.493
1.10.150.50 3.30.70.100 0.653 0.741
1.10.150.50 3.30.70.20 0.478 0.685
1.10.150.50 3.30.70.270 0.830 0.706
1.10.150.50 3.30.70.330 0.426 0.742
1.10.150.50 3.40.1190.10 0.835 0.747
1.10.150.50 3.40.1190.20 0.867 0.836
1.10.150.50 3.40.190.10 0.689 0.796
1.10.150.50 3.40.190.80 0.693 0.654
1.10.150.50 3.40.30.10 0.543 0.784
1.10.150.50 3.40.50.1000 0.800 0.786
1.10.150.50 3.40.50.1010 0.849 0.721
1.10.150.50 3.40.50.10190 0.774 0.710
1.10.150.50 3.40.50.1100 0.850 0.798
1.10.150.50 3.40.50.1220 0.725 0.779
1.10.150.50 3.40.50.1240 0.899 0.733
1.10.150.50 3.40.50.1370 0.814 0.707
1.10.150.50 3.40.50.1400 0.931 0.832
1.10.150.50 3.40.50.1460 0.790 0.557
1.10.150.50 3.40.50.150 0.628 0.858
1.10.150.50 3.40.50.1580 0.604 0.555
1.10.150.50 3.40.50.1820 0.709 0.846
1.10.150.50 3.40.50.1940 0.821 0.799
1.10.150.50 3.40.50.1980 0.688 0.788
1.10.150.50 3.40.50.20 0.749 0.631
1.10.150.50 3.40.50.200 0.700 0.471
1.10.150.50 3.40.50.2000 0.794 0.783
1.10.150.50 3.40.50.2020 0.585 0.707
1.10.150.50 3.40.50.2030 0.872 0.761
1.10.150.50 3.40.50.2300 0.802 0.907
1.10.150.50 3.40.50.2600 0.766 0.798
1.10.150.50 3.40.50.300 0.719 0.831
1.10.150.50 3.40.50.360 0.785 0.751
1.10.150.50 3.40.50.410 0.788 0.662
1.10.150.50 3.40.50.620 0.779 0.799
1.10.150.50 3.40.50.720 0.694 0.879
1.10.150.50 3.40.50.80 0.742 0.781
1.10.150.50 3.40.50.800 0.798 0.798
1.10.150.50 3.40.50.880 0.622 0.702
1.10.150.50 3.40.50.920 0.810 0.691
1.10.150.50 3.40.50.9600 0.918 0.869
1.10.150.50 3.40.50.970 0.756 0.835
1.10.150.50 3.40.50.980 0.813 0.769
1.10.150.50 3.40.630.10 0.699 0.687
1.10.150.50 3.40.630.30 0.701 0.793
1.10.150.50 3.90.190.10 0.777 0.685
1.10.150.50 3.90.190.20 0.780 0.662
1.10.220.10 1.10.220.10 1.000 1.000
1.10.220.10 1.10.238.10 0.807 0.932
1.10.220.10 1.10.238.20 0.968 0.915
1.10.220.10 1.10.246.10 0.944 0.955
1.10.220.10 1.10.260.40 0.956 0.961
1.10.220.10 1.10.472.10 0.965 0.972
1.10.220.10 1.10.490.10 0.975 0.977
1.10.220.10 1.10.8.10 0.786 0.856
1.10.220.10 1.10.8.60 0.844 0.902
1.10.220.10 1.20.1050.10 0.928 0.965
1.10.220.10 1.20.120.10 0.932 0.927
1.10.220.10 1.20.58.60 0.939 0.944
1.10.220.10 1.25.40.10 0.836 0.962
1.10.220.10 1.25.40.180 0.970 0.939
1.10.220.10 1.25.40.20 0.787 0.764
1.10.220.10 1.50.10.10 0.917 0.960
1.10.220.10 1.50.10.20 0.925 0.948
1.10.220.10 2.120.10.10 0.622 0.575
1.10.220.10 2.120.10.30 0.763 0.490
1.10.220.10 2.130.10.10 0.600 0.696
1.10.220.10 2.160.10.10 0.693 0.602
1.10.220.10 2.160.20.10 0.560 0.600
1.10.220.10 2.20.25.10 0.764 0.537
1.10.220.10 2.30.30.100 0.682 0.652
1.10.220.10 2.30.30.40 0.521 0.722
1.10.220.10 2.30.30.70 0.791 0.540
1.10.220.10 2.40.10.10 0.252 0.795
1.10.220.10 2.40.128.20 0.451 0.711
1.10.220.10 2.40.30.10 0.417 0.712
1.10.220.10 2.40.40.20 0.536 0.531
1.10.220.10 2.40.50.100 0.553 0.610
1.10.220.10 2.40.50.110 0.642 0.558
1.10.220.10 2.40.50.140 0.389 0.770
1.10.220.10 2.40.50.40 0.579 0.703
1.10.220.10 2.60.120.10 0.404 0.733
1.10.220.10 2.60.120.180 0.687 0.414
1.10.220.10 2.60.120.20 0.391 0.769
1.10.220.10 2.60.120.200 0.343 0.796
1.10.220.10 2.60.120.260 0.428 0.750
1.10.220.10 2.60.120.40 0.639 0.609
1.10.220.10 2.60.20.10 0.670 0.483
1.10.220.10 2.60.200.20 0.576 0.472
1.10.220.10 2.60.40.10 0.256 0.910
1.10.220.10 2.60.40.1180 0.458 0.721
1.10.220.10 2.60.40.150 0.598 0.565
1.10.220.10 2.60.40.30 0.365 0.857
1.10.220.10 2.60.40.420 0.299 0.778
1.10.220.10 2.70.98.10 0.645 0.466
1.10.220.10 3.10.20.10 0.696 0.421
1.10.220.10 3.10.20.120 0.722 0.473
1.10.220.10 3.10.20.30 0.475 0.607
1.10.220.10 3.10.20.90 0.436 0.657
1.10.220.10 3.10.450.10 0.794 0.463
1.10.220.10 3.10.450.30 0.753 0.371
1.10.220.10 3.10.450.40 0.642 0.452
1.10.220.10 3.10.450.50 0.678 0.638
1.10.220.10 3.10.50.10 0.668 0.409
1.10.220.10 3.10.50.40 0.614 0.563
1.10.220.10 3.20.20.100 0.826 0.628
1.10.220.10 3.20.20.120 0.766 0.650
1.10.220.10 3.20.20.140 0.829 0.730
1.10.220.10 3.20.20.150 0.880 0.652
1.10.220.10 3.20.20.30 0.929 0.752
1.10.220.10 3.20.20.60 0.857 0.753
1.10.220.10 3.20.20.70 0.649 0.868
1.10.220.10 3.20.20.80 0.660 0.864
1.10.220.10 3.30.1330.30 0.868 0.704
1.10.220.10 3.30.1370.10 0.715 0.463
1.10.220.10 3.30.1490.20 0.623 0.538
1.10.220.10 3.30.160.20 0.743 0.468
1.10.220.10 3.30.30.10 0.654 0.684
1.10.220.10 3.30.300.10 0.755 0.365
1.10.220.10 3.30.300.20 0.756 0.574
1.10.220.10 3.30.360.10 0.558 0.590
1.10.220.10 3.30.390.10 0.911 0.858
1.10.220.10 3.30.390.30 0.729 0.482
1.10.220.10 3.30.420.10 0.805 0.700
1.10.220.10 3.30.420.40 0.705 0.569
1.10.220.10 3.30.450.20 0.712 0.513
1.10.220.10 3.30.470.20 0.634 0.612
1.10.220.10 3.30.565.10 0.738 0.607
1.10.220.10 3.30.60.30 0.788 0.492
1.10.220.10 3.30.70.100 0.570 0.521
1.10.220.10 3.30.70.20 0.532 0.594
1.10.220.10 3.30.70.270 0.742 0.591
1.10.220.10 3.30.70.330 0.379 0.670
1.10.220.10 3.40.1190.10 0.776 0.431
1.10.220.10 3.40.1190.20 0.806 0.644
1.10.220.10 3.40.190.10 0.671 0.769
1.10.220.10 3.40.190.80 0.702 0.474
1.10.220.10 3.40.30.10 0.521 0.750
1.10.220.10 3.40.50.1000 0.722 0.644
1.10.220.10 3.40.50.1010 0.850 0.621
1.10.220.10 3.40.50.10190 0.749 0.473
1.10.220.10 3.40.50.1100 0.733 0.616
1.10.220.10 3.40.50.1220 0.732 0.664
1.10.220.10 3.40.50.1240 0.907 0.650
1.10.220.10 3.40.50.1370 0.816 0.560
1.10.220.10 3.40.50.1400 0.913 0.734
1.10.220.10 3.40.50.1460 0.760 0.362
1.10.220.10 3.40.50.150 0.521 0.795
1.10.220.10 3.40.50.1580 0.602 0.423
1.10.220.10 3.40.50.1820 0.689 0.817
1.10.220.10 3.40.50.1940 0.887 0.811
1.10.220.10 3.40.50.1980 0.679 0.711
1.10.220.10 3.40.50.20 0.766 0.555
1.10.220.10 3.40.50.200 0.713 0.333
1.10.220.10 3.40.50.2000 0.812 0.744
1.10.220.10 3.40.50.2020 0.631 0.607
1.10.220.10 3.40.50.2030 0.860 0.634
1.10.220.10 3.40.50.2300 0.697 0.831
1.10.220.10 3.40.50.2600 0.742 0.675
1.10.220.10 3.40.50.300 0.643 0.817
1.10.220.10 3.40.50.360 0.694 0.566
1.10.220.10 3.40.50.410 0.806 0.512
1.10.220.10 3.40.50.620 0.712 0.766
1.10.220.10 3.40.50.720 0.621 0.863
1.10.220.10 3.40.50.80 0.724 0.673
1.10.220.10 3.40.50.800 0.773 0.591
1.10.220.10 3.40.50.880 0.683 0.653
1.10.220.10 3.40.50.920 0.782 0.502
1.10.220.10 3.40.50.9600 0.933 0.814
1.10.220.10 3.40.50.970 0.727 0.757
1.10.220.10 3.40.50.980 0.806 0.593
1.10.220.10 3.40.630.10 0.802 0.651
1.10.220.10 3.40.630.30 0.694 0.718
1.10.220.10 3.90.190.10 0.797 0.616
1.10.220.10 3.90.190.20 0.763 0.444
1.10.238.10 1.10.238.10 0.970 0.970
1.10.238.10 1.10.238.20 0.970 0.946
1.10.238.10 1.10.246.10 0.894 0.779
1.10.238.10 1.10.260.40 0.945 0.885
1.10.238.10 1.10.472.10 0.932 0.877
1.10.238.10 1.10.490.10 0.864 0.828
1.10.238.10 1.10.8.10 0.916 0.870
1.10.238.10 1.10.8.60 0.948 0.928
1.10.238.10 1.20.1050.10 0.904 0.876
1.10.238.10 1.20.120.10 0.912 0.734
1.10.238.10 1.20.58.60 0.905 0.738
1.10.238.10 1.25.40.10 0.842 0.761
1.10.238.10 1.25.40.180 0.930 0.733
1.10.238.10 1.25.40.20 0.947 0.832
1.10.238.10 1.50.10.10 0.929 0.845
1.10.238.10 1.50.10.20 0.942 0.864
1.10.238.10 2.120.10.10 0.852 0.297
1.10.238.10 2.120.10.30 0.903 0.281
1.10.238.10 2.130.10.10 0.807 0.382
1.10.238.10 2.160.10.10 0.869 0.341
1.10.238.10 2.160.20.10 0.815 0.283
1.10.238.10 2.20.25.10 0.894 0.354
1.10.238.10 2.30.30.100 0.852 0.409
1.10.238.10 2.30.30.40 0.733 0.431
1.10.238.10 2.30.30.70 0.910 0.342
1.10.238.10 2.40.10.10 0.449 0.577
1.10.238.10 2.40.128.20 0.750 0.425
1.10.238.10 2.40.30.10 0.703 0.406
1.10.238.10 2.40.40.20 0.837 0.283
1.10.238.10 2.40.50.100 0.789 0.370
1.10.238.10 2.40.50.110 0.843 0.309
1.10.238.10 2.40.50.140 0.569 0.551
1.10.238.10 2.40.50.40 0.788 0.414
1.10.238.10 2.60.120.10 0.692 0.406
1.10.238.10 2.60.120.180 0.891 0.215
1.10.238.10 2.60.120.20 0.675 0.434
1.10.238.10 2.60.120.200 0.625 0.466
1.10.238.10 2.60.120.260 0.697 0.416
1.10.238.10 2.60.120.40 0.842 0.300
1.10.238.10 2.60.20.10 0.871 0.212
1.10.238.10 2.60.200.20 0.854 0.243
1.10.238.10 2.60.40.10 0.344 0.732
1.10.238.10 2.60.40.1180 0.717 0.384
1.10.238.10 2.60.40.150 0.844 0.300
1.10.238.10 2.60.40.30 0.542 0.572
1.10.238.10 2.60.40.420 0.607 0.471
1.10.238.10 2.70.98.10 0.874 0.227
1.10.238.10 3.10.20.10 0.925 0.640
1.10.238.10 3.10.20.120 0.907 0.367
1.10.238.10 3.10.20.30 0.828 0.503
1.10.238.10 3.10.20.90 0.837 0.563
1.10.238.10 3.10.450.10 0.915 0.368
1.10.238.10 3.10.450.30 0.913 0.339
1.10.238.10 3.10.450.40 0.882 0.337
1.10.238.10 3.10.450.50 0.835 0.341
1.10.238.10 3.10.50.10 0.893 0.270
1.10.238.10 3.10.50.40 0.876 0.523
1.10.238.10 3.20.20.100 0.950 0.692
1.10.238.10 3.20.20.120 0.928 0.686
1.10.238.10 3.20.20.140 0.936 0.687
1.10.238.10 3.20.20.150 0.953 0.662
1.10.238.10 3.20.20.30 0.961 0.763
1.10.238.10 3.20.20.60 0.948 0.749
1.10.238.10 3.20.20.70 0.831 0.790
1.10.238.10 3.20.20.80 0.856 0.771
1.10.238.10 3.30.1330.30 0.931 0.610
1.10.238.10 3.30.1370.10 0.927 0.520
1.10.238.10 3.30.1490.20 0.890 0.587
1.10.238.10 3.30.160.20 0.905 0.373
1.10.238.10 3.30.30.10 0.843 0.542
1.10.238.10 3.30.300.10 0.940 0.582
1.10.238.10 3.30.300.20 0.929 0.681
1.10.238.10 3.30.360.10 0.843 0.429
1.10.238.10 3.30.390.10 0.926 0.681
1.10.238.10 3.30.390.30 0.931 0.598
1.10.238.10 3.30.420.10 0.931 0.733
1.10.238.10 3.30.420.40 0.928 0.716
1.10.238.10 3.30.450.20 0.931 0.712
1.10.238.10 3.30.470.20 0.853 0.461
1.10.238.10 3.30.565.10 0.905 0.515
1.10.238.10 3.30.60.30 0.906 0.350
1.10.238.10 3.30.70.100 0.905 0.579
1.10.238.10 3.30.70.20 0.824 0.434
1.10.238.10 3.30.70.270 0.916 0.687
1.10.238.10 3.30.70.330 0.760 0.535
1.10.238.10 3.40.1190.10 0.942 0.628
1.10.238.10 3.40.1190.20 0.937 0.704
1.10.238.10 3.40.190.10 0.787 0.709
1.10.238.10 3.40.190.80 0.908 0.450
1.10.238.10 3.40.30.10 0.756 0.667
1.10.238.10 3.40.50.1000 0.923 0.721
1.10.238.10 3.40.50.1010 0.947 0.672
1.10.238.10 3.40.50.10190 0.933 0.647
1.10.238.10 3.40.50.1100 0.939 0.748
1.10.238.10 3.40.50.1220 0.901 0.588
1.10.238.10 3.40.50.1240 0.953 0.663
1.10.238.10 3.40.50.1370 0.938 0.586
1.10.238.10 3.40.50.1400 0.960 0.792
1.10.238.10 3.40.50.1460 0.945 0.486
1.10.238.10 3.40.50.150 0.804 0.678
1.10.238.10 3.40.50.1580 0.901 0.312
1.10.238.10 3.40.50.1820 0.823 0.711
1.10.238.10 3.40.50.1940 0.930 0.720
1.10.238.10 3.40.50.1980 0.861 0.611
1.10.238.10 3.40.50.20 0.902 0.552
1.10.238.10 3.40.50.200 0.927 0.343
1.10.238.10 3.40.50.2000 0.900 0.654
1.10.238.10 3.40.50.2020 0.858 0.459
1.10.238.10 3.40.50.2030 0.948 0.667
1.10.238.10 3.40.50.2300 0.889 0.794
1.10.238.10 3.40.50.2600 0.912 0.671
1.10.238.10 3.40.50.300 0.777 0.761
1.10.238.10 3.40.50.360 0.932 0.609
1.10.238.10 3.40.50.410 0.937 0.528
1.10.238.10 3.40.50.620 0.874 0.717
1.10.238.10 3.40.50.720 0.747 0.809
1.10.238.10 3.40.50.80 0.892 0.551
1.10.238.10 3.40.50.800 0.943 0.771
1.10.238.10 3.40.50.880 0.827 0.419
1.10.238.10 3.40.50.920 0.941 0.594
1.10.238.10 3.40.50.9600 0.956 0.774
1.10.238.10 3.40.50.970 0.883 0.641
1.10.238.10 3.40.50.980 0.939 0.676
1.10.238.10 3.40.630.10 0.906 0.471
1.10.238.10 3.40.630.30 0.872 0.621
1.10.238.10 3.90.190.10 0.918 0.583
1.10.238.10 3.90.190.20 0.933 0.545
1.10.238.20 1.10.238.20 0.980 0.980
1.10.238.20 1.10.246.10 0.833 0.954
1.10.238.20 1.10.260.40 0.920 0.958
1.10.238.20 1.10.472.10 0.941 0.980
1.10.238.20 1.10.490.10 0.834 0.968
1.10.238.20 1.10.8.10 0.794 0.962
1.10.238.20 1.10.8.60 0.925 0.973
1.10.238.20 1.20.1050.10 0.821 0.964
1.10.238.20 1.20.120.10 0.771 0.910
1.10.238.20 1.20.58.60 0.748 0.916
1.10.238.20 1.25.40.10 0.648 0.954
1.10.238.20 1.25.40.180 0.820 0.894
1.10.238.20 1.25.40.20 0.864 0.942
1.10.238.20 1.50.10.10 0.795 0.941
1.10.238.20 1.50.10.20 0.828 0.933
1.10.238.20 2.120.10.10 0.400 0.615
1.10.238.20 2.120.10.30 0.570 0.486
1.10.238.20 2.130.10.10 0.403 0.747
1.10.238.20 2.160.10.10 0.511 0.655
1.10.238.20 2.160.20.10 0.361 0.694
1.10.238.20 2.20.25.10 0.585 0.530
1.10.238.20 2.30.30.100 0.496 0.694
1.10.238.20 2.30.30.40 0.348 0.767
1.10.238.20 2.30.30.70 0.612 0.521
1.10.238.20 2.40.10.10 0.139 0.823
1.10.238.20 2.40.128.20 0.340 0.809
1.10.238.20 2.40.30.10 0.255 0.774
1.10.238.20 2.40.40.20 0.336 0.632
1.10.238.20 2.40.50.100 0.367 0.652
1.10.238.20 2.40.50.110 0.454 0.617
1.10.238.20 2.40.50.140 0.267 0.800
1.10.238.20 2.40.50.40 0.404 0.769
1.10.238.20 2.60.120.10 0.251 0.809
1.10.238.20 2.60.120.180 0.474 0.454
1.10.238.20 2.60.120.20 0.238 0.840
1.10.238.20 2.60.120.200 0.183 0.850
1.10.238.20 2.60.120.260 0.258 0.814
1.10.238.20 2.60.120.40 0.431 0.663
1.10.238.20 2.60.20.10 0.455 0.556
1.10.238.20 2.60.200.20 0.371 0.563
1.10.238.20 2.60.40.10 0.140 0.928
1.10.238.20 2.60.40.1180 0.271 0.784
1.10.238.20 2.60.40.150 0.392 0.627
1.10.238.20 2.60.40.30 0.217 0.892
1.10.238.20 2.60.40.420 0.166 0.836
1.10.238.20 2.70.98.10 0.419 0.508
1.10.238.20 3.10.20.10 0.635 0.648
1.10.238.20 3.10.20.120 0.589 0.620
1.10.238.20 3.10.20.30 0.425 0.731
1.10.238.20 3.10.20.90 0.438 0.785
1.10.238.20 3.10.450.10 0.616 0.461
1.10.238.20 3.10.450.30 0.603 0.472
1.10.238.20 3.10.450.40 0.486 0.537
1.10.238.20 3.10.450.50 0.455 0.702
1.10.238.20 3.10.50.10 0.480 0.495
1.10.238.20 3.10.50.40 0.507 0.625
1.10.238.20 3.20.20.100 0.845 0.830
1.10.238.20 3.20.20.120 0.735 0.832
1.10.238.20 3.20.20.140 0.809 0.853
1.10.238.20 3.20.20.150 0.835 0.784
1.10.238.20 3.20.20.30 0.914 0.867
1.10.238.20 3.20.20.60 0.846 0.869
1.10.238.20 3.20.20.70 0.698 0.914
1.10.238.20 3.20.20.80 0.699 0.917
1.10.238.20 3.30.1330.30 0.747 0.758
1.10.238.20 3.30.1370.10 0.669 0.636
1.10.238.20 3.30.1490.20 0.561 0.683
1.10.238.20 3.30.160.20 0.572 0.531
1.10.238.20 3.30.30.10 0.510 0.747
1.10.238.20 3.30.300.10 0.712 0.588
1.10.238.20 3.30.300.20 0.697 0.685
1.10.238.20 3.30.360.10 0.464 0.698
1.10.238.20 3.30.390.10 0.819 0.861
1.10.238.20 3.30.390.30 0.695 0.705
1.10.238.20 3.30.420.10 0.807 0.805
1.10.238.20 3.30.420.40 0.718 0.728
1.10.238.20 3.30.450.20 0.680 0.742
1.10.238.20 3.30.470.20 0.509 0.705
1.10.238.20 3.30.565.10 0.657 0.733
1.10.238.20 3.30.60.30 0.612 0.479
1.10.238.20 3.30.70.100 0.570 0.746
1.10.238.20 3.30.70.20 0.419 0.704
1.10.238.20 3.30.70.270 0.775 0.700
1.10.238.20 3.30.70.330 0.371 0.756
1.10.238.20 3.40.1190.10 0.765 0.730
1.10.238.20 3.40.1190.20 0.832 0.862
1.10.238.20 3.40.190.10 0.642 0.799
1.10.238.20 3.40.190.80 0.628 0.664
1.10.238.20 3.40.30.10 0.518 0.794
1.10.238.20 3.40.50.1000 0.733 0.792
1.10.238.20 3.40.50.1010 0.824 0.762
1.10.238.20 3.40.50.10190 0.710 0.698
1.10.238.20 3.40.50.1100 0.793 0.804
1.10.238.20 3.40.50.1220 0.677 0.804
1.10.238.20 3.40.50.1240 0.849 0.732
1.10.238.20 3.40.50.1370 0.766 0.724
1.10.238.20 3.40.50.1400 0.903 0.863
1.10.238.20 3.40.50.1460 0.779 0.644
1.10.238.20 3.40.50.150 0.579 0.870
1.10.238.20 3.40.50.1580 0.494 0.592
1.10.238.20 3.40.50.1820 0.674 0.858
1.10.238.20 3.40.50.1940 0.825 0.846
1.10.238.20 3.40.50.1980 0.629 0.798
1.10.238.20 3.40.50.20 0.682 0.620
1.10.238.20 3.40.50.200 0.661 0.523
1.10.238.20 3.40.50.2000 0.744 0.796
1.10.238.20 3.40.50.2020 0.543 0.735
1.10.238.20 3.40.50.2030 0.831 0.774
1.10.238.20 3.40.50.2300 0.744 0.915
1.10.238.20 3.40.50.2600 0.709 0.814
1.10.238.20 3.40.50.300 0.691 0.836
1.10.238.20 3.40.50.360 0.706 0.766
1.10.238.20 3.40.50.410 0.746 0.702
1.10.238.20 3.40.50.620 0.751 0.811
1.10.238.20 3.40.50.720 0.652 0.883
1.10.238.20 3.40.50.80 0.684 0.797
1.10.238.20 3.40.50.800 0.750 0.822
1.10.238.20 3.40.50.880 0.542 0.719
1.10.238.20 3.40.50.920 0.732 0.679
1.10.238.20 3.40.50.9600 0.897 0.903
1.10.238.20 3.40.50.970 0.697 0.853
1.10.238.20 3.40.50.980 0.771 0.798
1.10.238.20 3.40.630.10 0.665 0.737
1.10.238.20 3.40.630.30 0.671 0.822
1.10.238.20 3.90.190.10 0.785 0.738
1.10.238.20 3.90.190.20 0.718 0.661
1.10.246.10 1.10.246.10 0.991 0.991
1.10.246.10 1.10.260.40 0.919 0.880
1.10.246.10 1.10.472.10 0.980 0.980
1.10.246.10 1.10.490.10 0.986 0.982
1.10.246.10 1.10.8.10 0.895 0.925
1.10.246.10 1.10.8.60 0.920 0.928
1.10.246.10 1.20.1050.10 0.930 0.958
1.10.246.10 1.20.120.10 0.956 0.941
1.10.246.10 1.20.58.60 0.952 0.942
1.10.246.10 1.25.40.10 0.892 0.964
1.10.246.10 1.25.40.180 0.974 0.937
1.10.246.10 1.25.40.20 0.717 0.612
1.10.246.10 1.50.10.10 0.886 0.834
1.10.246.10 1.50.10.20 0.899 0.785
1.10.246.10 2.120.10.10 0.699 0.568
1.10.246.10 2.120.10.30 0.821 0.488
1.10.246.10 2.130.10.10 0.700 0.686
1.10.246.10 2.160.10.10 0.774 0.587
1.10.246.10 2.160.20.10 0.637 0.577
1.10.246.10 2.20.25.10 0.837 0.536
1.10.246.10 2.30.30.100 0.776 0.646
1.10.246.10 2.30.30.40 0.640 0.714
1.10.246.10 2.30.30.70 0.847 0.538
1.10.246.10 2.40.10.10 0.361 0.789
1.10.246.10 2.40.128.20 0.517 0.684
1.10.246.10 2.40.30.10 0.523 0.700
1.10.246.10 2.40.40.20 0.601 0.511
1.10.246.10 2.40.50.100 0.657 0.602
1.10.246.10 2.40.50.110 0.691 0.516
1.10.246.10 2.40.50.140 0.509 0.763
1.10.246.10 2.40.50.40 0.673 0.682
1.10.246.10 2.60.120.10 0.472 0.712
1.10.246.10 2.60.120.180 0.739 0.403
1.10.246.10 2.60.120.20 0.494 0.754
1.10.246.10 2.60.120.200 0.453 0.785
1.10.246.10 2.60.120.260 0.529 0.735
1.10.246.10 2.60.120.40 0.731 0.601
1.10.246.10 2.60.20.10 0.744 0.471
1.10.246.10 2.60.200.20 0.637 0.454
1.10.246.10 2.60.40.10 0.391 0.906
1.10.246.10 2.60.40.1180 0.571 0.710
1.10.246.10 2.60.40.150 0.675 0.552
1.10.246.10 2.60.40.30 0.501 0.850
1.10.246.10 2.60.40.420 0.389 0.765
1.10.246.10 2.70.98.10 0.701 0.451
1.10.246.10 3.10.20.10 0.717 0.347
1.10.246.10 3.10.20.120 0.664 0.376
1.10.246.10 3.10.20.30 0.533 0.577
1.10.246.10 3.10.20.90 0.477 0.629
1.10.246.10 3.10.450.10 0.814 0.347
1.10.246.10 3.10.450.30 0.756 0.290
1.10.246.10 3.10.450.40 0.688 0.419
1.10.246.10 3.10.450.50 0.692 0.563
1.10.246.10 3.10.50.10 0.722 0.390
1.10.246.10 3.10.50.40 0.633 0.499
1.10.246.10 3.20.20.100 0.775 0.490
1.10.246.10 3.20.20.120 0.711 0.459
1.10.246.10 3.20.20.140 0.781 0.611
1.10.246.10 3.20.20.150 0.849 0.515
1.10.246.10 3.20.20.30 0.873 0.501
1.10.246.10 3.20.20.60 0.805 0.611
1.10.246.10 3.20.20.70 0.533 0.825
1.10.246.10 3.20.20.80 0.460 0.812
1.10.246.10 3.30.1330.30 0.848 0.502
1.10.246.10 3.30.1370.10 0.699 0.372
1.10.246.10 3.30.1490.20 0.680 0.500
1.10.246.10 3.30.160.20 0.809 0.457
1.10.246.10 3.30.30.10 0.746 0.669
1.10.246.10 3.30.300.10 0.739 0.298
1.10.246.10 3.30.300.20 0.781 0.503
1.10.246.10 3.30.360.10 0.538 0.525
1.10.246.10 3.30.390.10 0.892 0.735
1.10.246.10 3.30.390.30 0.668 0.359
1.10.246.10 3.30.420.10 0.728 0.594
1.10.246.10 3.30.420.40 0.672 0.479
1.10.246.10 3.30.450.20 0.718 0.415
1.10.246.10 3.30.470.20 0.615 0.561
1.10.246.10 3.30.565.10 0.712 0.547
1.10.246.10 3.30.60.30 0.855 0.493
1.10.246.10 3.30.70.100 0.593 0.469
1.10.246.10 3.30.70.20 0.566 0.556
1.10.246.10 3.30.70.270 0.720 0.526
1.10.246.10 3.30.70.330 0.436 0.652
1.10.246.10 3.40.1190.10 0.801 0.362
1.10.246.10 3.40.1190.20 0.847 0.608
1.10.246.10 3.40.190.10 0.606 0.718
1.10.246.10 3.40.190.80 0.689 0.380
1.10.246.10 3.40.30.10 0.413 0.715
1.10.246.10 3.40.50.1000 0.677 0.530
1.10.246.10 3.40.50.1010 0.819 0.478
1.10.246.10 3.40.50.10190 0.738 0.344
1.10.246.10 3.40.50.1100 0.746 0.540
1.10.246.10 3.40.50.1220 0.682 0.534
1.10.246.10 3.40.50.1240 0.802 0.396
1.10.246.10 3.40.50.1370 0.793 0.398
1.10.246.10 3.40.50.1400 0.870 0.532
1.10.246.10 3.40.50.1460 0.751 0.306
1.10.246.10 3.40.50.150 0.424 0.750
1.10.246.10 3.40.50.1580 0.617 0.379
1.10.246.10 3.40.50.1820 0.535 0.767
1.10.246.10 3.40.50.1940 0.848 0.688
1.10.246.10 3.40.50.1980 0.619 0.626
1.10.246.10 3.40.50.20 0.742 0.424
1.10.246.10 3.40.50.200 0.726 0.293
1.10.246.10 3.40.50.2000 0.736 0.608
1.10.246.10 3.40.50.2020 0.502 0.527
1.10.246.10 3.40.50.2030 0.825 0.459
1.10.246.10 3.40.50.2300 0.612 0.744
1.10.246.10 3.40.50.2600 0.680 0.543
1.10.246.10 3.40.50.300 0.511 0.795
1.10.246.10 3.40.50.360 0.606 0.445
1.10.246.10 3.40.50.410 0.712 0.342
1.10.246.10 3.40.50.620 0.625 0.713
1.10.246.10 3.40.50.720 0.541 0.842
1.10.246.10 3.40.50.80 0.686 0.564
1.10.246.10 3.40.50.800 0.732 0.428
1.10.246.10 3.40.50.880 0.521 0.538
1.10.246.10 3.40.50.920 0.769 0.382
1.10.246.10 3.40.50.9600 0.916 0.691
1.10.246.10 3.40.50.970 0.629 0.643
1.10.246.10 3.40.50.980 0.725 0.376
1.10.246.10 3.40.630.10 0.679 0.506
1.10.246.10 3.40.630.30 0.622 0.630
1.10.246.10 3.90.190.10 0.800 0.535
1.10.246.10 3.90.190.20 0.751 0.311
1.10.260.40 1.10.260.40 0.958 0.958
1.10.260.40 1.10.472.10 0.941 0.949
1.10.260.40 1.10.490.10 0.894 0.948
1.10.260.40 1.10.8.10 0.823 0.919
1.10.260.40 1.10.8.60 0.898 0.926
1.10.260.40 1.20.1050.10 0.864 0.939
1.10.260.40 1.20.120.10 0.862 0.876
1.10.260.40 1.20.58.60 0.842 0.884
1.10.260.40 1.25.40.10 0.829 0.963
1.10.260.40 1.25.40.180 0.899 0.871
1.10.260.40 1.25.40.20 0.862 0.849
1.10.260.40 1.50.10.10 0.844 0.869
1.10.260.40 1.50.10.20 0.881 0.874
1.10.260.40 2.120.10.10 0.589 0.596
1.10.260.40 2.120.10.30 0.727 0.508
1.10.260.40 2.130.10.10 0.578 0.714
1.10.260.40 2.160.10.10 0.662 0.617
1.10.260.40 2.160.20.10 0.528 0.624
1.10.260.40 2.20.25.10 0.737 0.553
1.10.260.40 2.30.30.100 0.662 0.672
1.10.260.40 2.30.30.40 0.512 0.738
1.10.260.40 2.30.30.70 0.757 0.555
1.10.260.40 2.40.10.10 0.255 0.803
1.10.260.40 2.40.128.20 0.453 0.739
1.10.260.40 2.40.30.10 0.408 0.730
1.10.260.40 2.40.40.20 0.499 0.552
1.10.260.40 2.40.50.100 0.536 0.627
1.10.260.40 2.40.50.110 0.598 0.562
1.10.260.40 2.40.50.140 0.391 0.779
1.10.260.40 2.40.50.40 0.558 0.719
1.10.260.40 2.60.120.10 0.390 0.751
1.10.260.40 2.60.120.180 0.644 0.434
1.10.260.40 2.60.120.20 0.378 0.787
1.10.260.40 2.60.120.200 0.337 0.811
1.10.260.40 2.60.120.260 0.415 0.767
1.10.260.40 2.60.120.40 0.614 0.632
1.10.260.40 2.60.20.10 0.635 0.507
1.10.260.40 2.60.200.20 0.542 0.498
1.10.260.40 2.60.40.10 0.270 0.915
1.10.260.40 2.60.40.1180 0.445 0.739
1.10.260.40 2.60.40.150 0.570 0.589
1.10.260.40 2.60.40.30 0.370 0.867
1.10.260.40 2.60.40.420 0.294 0.793
1.10.260.40 2.70.98.10 0.606 0.488
1.10.260.40 3.10.20.10 0.705 0.516
1.10.260.40 3.10.20.120 0.654 0.484
1.10.260.40 3.10.20.30 0.466 0.633
1.10.260.40 3.10.20.90 0.441 0.686
1.10.260.40 3.10.450.10 0.751 0.465
1.10.260.40 3.10.450.30 0.716 0.406
1.10.260.40 3.10.450.40 0.612 0.478
1.10.260.40 3.10.450.50 0.574 0.610
1.10.260.40 3.10.50.10 0.629 0.431
1.10.260.40 3.10.50.40 0.555 0.538
1.10.260.40 3.20.20.100 0.809 0.673
1.10.260.40 3.20.20.120 0.772 0.716
1.10.260.40 3.20.20.140 0.782 0.726
1.10.260.40 3.20.20.150 0.816 0.615
1.10.260.40 3.20.20.30 0.909 0.770
1.10.260.40 3.20.20.60 0.826 0.751
1.10.260.40 3.20.20.70 0.655 0.877
1.10.260.40 3.20.20.80 0.586 0.864
1.10.260.40 3.30.1330.30 0.790 0.626
1.10.260.40 3.30.1370.10 0.713 0.494
1.10.260.40 3.30.1490.20 0.646 0.601
1.10.260.40 3.30.160.20 0.722 0.512
1.10.260.40 3.30.30.10 0.652 0.726
1.10.260.40 3.30.300.10 0.728 0.406
1.10.260.40 3.30.300.20 0.724 0.567
1.10.260.40 3.30.360.10 0.492 0.592
1.10.260.40 3.30.390.10 0.874 0.802
1.10.260.40 3.30.390.30 0.738 0.567
1.10.260.40 3.30.420.10 0.739 0.684
1.10.260.40 3.30.420.40 0.713 0.617
1.10.260.40 3.30.450.20 0.694 0.540
1.10.260.40 3.30.470.20 0.575 0.608
1.10.260.40 3.30.565.10 0.646 0.591
1.10.260.40 3.30.60.30 0.760 0.511
1.10.260.40 3.30.70.100 0.595 0.592
1.10.260.40 3.30.70.20 0.502 0.613
1.10.260.40 3.30.70.270 0.781 0.635
1.10.260.40 3.30.70.330 0.384 0.690
1.10.260.40 3.40.1190.10 0.801 0.569
1.10.260.40 3.40.1190.20 0.822 0.718
1.10.260.40 3.40.190.10 0.698 0.778
1.10.260.40 3.40.190.80 0.679 0.515
1.10.260.40 3.40.30.10 0.479 0.752
1.10.260.40 3.40.50.1000 0.751 0.703
1.10.260.40 3.40.50.1010 0.806 0.603
1.10.260.40 3.40.50.10190 0.743 0.545
1.10.260.40 3.40.50.1100 0.752 0.669
1.10.260.40 3.40.50.1220 0.703 0.684
1.10.260.40 3.40.50.1240 0.837 0.573
1.10.260.40 3.40.50.1370 0.781 0.569
1.10.260.40 3.40.50.1400 0.891 0.731
1.10.260.40 3.40.50.1460 0.709 0.382
1.10.260.40 3.40.50.150 0.507 0.807
1.10.260.40 3.40.50.1580 0.536 0.439
1.10.260.40 3.40.50.1820 0.619 0.813
1.10.260.40 3.40.50.1940 0.836 0.766
1.10.260.40 3.40.50.1980 0.663 0.726
1.10.260.40 3.40.50.20 0.752 0.570
1.10.260.40 3.40.50.200 0.671 0.356
1.10.260.40 3.40.50.2000 0.784 0.735
1.10.260.40 3.40.50.2020 0.538 0.616
1.10.260.40 3.40.50.2030 0.837 0.650
1.10.260.40 3.40.50.2300 0.757 0.864
1.10.260.40 3.40.50.2600 0.737 0.712
1.10.260.40 3.40.50.300 0.603 0.816
1.10.260.40 3.40.50.360 0.682 0.605
1.10.260.40 3.40.50.410 0.704 0.480
1.10.260.40 3.40.50.620 0.676 0.760
1.10.260.40 3.40.50.720 0.649 0.867
1.10.260.40 3.40.50.80 0.729 0.696
1.10.260.40 3.40.50.800 0.782 0.669
1.10.260.40 3.40.50.880 0.621 0.650
1.10.260.40 3.40.50.920 0.760 0.529
1.10.260.40 3.40.50.9600 0.894 0.788
1.10.260.40 3.40.50.970 0.695 0.763
1.10.260.40 3.40.50.980 0.787 0.648
1.10.260.40 3.40.630.10 0.653 0.576
1.10.260.40 3.40.630.30 0.651 0.721
1.10.260.40 3.90.190.10 0.779 0.632
1.10.260.40 3.90.190.20 0.755 0.517
1.10.472.10 1.10.472.10 0.990 0.990
1.10.472.10 1.10.490.10 0.966 0.968
1.10.472.10 1.10.8.10 0.910 0.952
1.10.472.10 1.10.8.60 0.953 0.962
1.10.472.10 1.20.1050.10 0.899 0.937
1.10.472.10 1.20.120.10 0.935 0.902
1.10.472.10 1.20.58.60 0.929 0.911
1.10.472.10 1.25.40.10 0.845 0.936
1.10.472.10 1.25.40.180 0.953 0.899
1.10.472.10 1.25.40.20 0.832 0.694
1.10.472.10 1.50.10.10 0.885 0.839
1.10.472.10 1.50.10.20 0.902 0.807
1.10.472.10 2.120.10.10 0.710 0.431
1.10.472.10 2.120.10.30 0.827 0.362
1.10.472.10 2.130.10.10 0.675 0.564
1.10.472.10 2.160.10.10 0.772 0.470
1.10.472.10 2.160.20.10 0.645 0.454
1.10.472.10 2.20.25.10 0.824 0.425
1.10.472.10 2.30.30.100 0.753 0.527
1.10.472.10 2.30.30.40 0.590 0.617
1.10.472.10 2.30.30.70 0.847 0.411
1.10.472.10 2.40.10.10 0.291 0.740
1.10.472.10 2.40.128.20 0.540 0.592
1.10.472.10 2.40.30.10 0.499 0.599
1.10.472.10 2.40.40.20 0.638 0.391
1.10.472.10 2.40.50.100 0.634 0.499
1.10.472.10 2.40.50.110 0.711 0.424
1.10.472.10 2.40.50.140 0.438 0.707
1.10.472.10 2.40.50.40 0.651 0.580
1.10.472.10 2.60.120.10 0.469 0.621
1.10.472.10 2.60.120.180 0.771 0.273
1.10.472.10 2.60.120.20 0.465 0.654
1.10.472.10 2.60.120.200 0.417 0.692
1.10.472.10 2.60.120.260 0.503 0.632
1.10.472.10 2.60.120.40 0.718 0.465
1.10.472.10 2.60.20.10 0.751 0.341
1.10.472.10 2.60.200.20 0.677 0.335
1.10.472.10 2.60.40.10 0.276 0.872
1.10.472.10 2.60.40.1180 0.536 0.602
1.10.472.10 2.60.40.150 0.691 0.423
1.10.472.10 2.60.40.30 0.413 0.782
1.10.472.10 2.60.40.420 0.370 0.682
1.10.472.10 2.70.98.10 0.735 0.319
1.10.472.10 3.10.20.10 0.790 0.354
1.10.472.10 3.10.20.120 0.778 0.346
1.10.472.10 3.10.20.30 0.579 0.501
1.10.472.10 3.10.20.90 0.555 0.555
1.10.472.10 3.10.450.10 0.838 0.302
1.10.472.10 3.10.450.30 0.818 0.281
1.10.472.10 3.10.450.40 0.732 0.339
1.10.472.10 3.10.450.50 0.688 0.464
1.10.472.10 3.10.50.10 0.757 0.287
1.10.472.10 3.10.50.40 0.680 0.463
1.10.472.10 3.20.20.100 0.883 0.596
1.10.472.10 3.20.20.120 0.824 0.560
1.10.472.10 3.20.20.140 0.863 0.667
1.10.472.10 3.20.20.150 0.903 0.576
1.10.472.10 3.20.20.30 0.936 0.682
1.10.472.10 3.20.20.60 0.884 0.693
1.10.472.10 3.20.20.70 0.679 0.829
1.10.472.10 3.20.20.80 0.650 0.804
1.10.472.10 3.30.1330.30 0.878 0.554
1.10.472.10 3.30.1370.10 0.793 0.356
1.10.472.10 3.30.1490.20 0.722 0.462
1.10.472.10 3.30.160.20 0.817 0.360
1.10.472.10 3.30.30.10 0.728 0.565
1.10.472.10 3.30.300.10 0.841 0.308
1.10.472.10 3.30.300.20 0.821 0.509
1.10.472.10 3.30.360.10 0.631 0.483
1.10.472.10 3.30.390.10 0.924 0.829
1.10.472.10 3.30.390.30 0.806 0.375
1.10.472.10 3.30.420.10 0.830 0.636
1.10.472.10 3.30.420.40 0.786 0.513
1.10.472.10 3.30.450.20 0.802 0.430
1.10.472.10 3.30.470.20 0.692 0.509
1.10.472.10 3.30.565.10 0.786 0.526
1.10.472.10 3.30.60.30 0.847 0.382
1.10.472.10 3.30.70.100 0.696 0.413
1.10.472.10 3.30.70.20 0.615 0.477
1.10.472.10 3.30.70.270 0.812 0.580
1.10.472.10 3.30.70.330 0.480 0.594
1.10.472.10 3.40.1190.10 0.879 0.451
1.10.472.10 3.40.1190.20 0.896 0.687
1.10.472.10 3.40.190.10 0.666 0.721
1.10.472.10 3.40.190.80 0.779 0.367
1.10.472.10 3.40.30.10 0.538 0.696
1.10.472.10 3.40.50.1000 0.796 0.593
1.10.472.10 3.40.50.1010 0.886 0.560
1.10.472.10 3.40.50.10190 0.829 0.402
1.10.472.10 3.40.50.1100 0.841 0.613
1.10.472.10 3.40.50.1220 0.785 0.563
1.10.472.10 3.40.50.1240 0.907 0.522
1.10.472.10 3.40.50.1370 0.867 0.469
1.10.472.10 3.40.50.1400 0.926 0.672
1.10.472.10 3.40.50.1460 0.865 0.330
1.10.472.10 3.40.50.150 0.577 0.729
1.10.472.10 3.40.50.1580 0.704 0.312
1.10.472.10 3.40.50.1820 0.671 0.763
1.10.472.10 3.40.50.1940 0.890 0.740
1.10.472.10 3.40.50.1980 0.714 0.624
1.10.472.10 3.40.50.20 0.807 0.486
1.10.472.10 3.40.50.200 0.828 0.288
1.10.472.10 3.40.50.2000 0.816 0.652
1.10.472.10 3.40.50.2020 0.653 0.477
1.10.472.10 3.40.50.2030 0.895 0.567
1.10.472.10 3.40.50.2300 0.745 0.777
1.10.472.10 3.40.50.2600 0.792 0.604
1.10.472.10 3.40.50.300 0.641 0.794
1.10.472.10 3.40.50.360 0.770 0.466
1.10.472.10 3.40.50.410 0.844 0.404
1.10.472.10 3.40.50.620 0.734 0.729
1.10.472.10 3.40.50.720 0.623 0.840
1.10.472.10 3.40.50.80 0.779 0.578
1.10.472.10 3.40.50.800 0.837 0.508
1.10.472.10 3.40.50.880 0.649 0.508
1.10.472.10 3.40.50.920 0.847 0.412
1.10.472.10 3.40.50.9600 0.948 0.811
1.10.472.10 3.40.50.970 0.754 0.660
1.10.472.10 3.40.50.980 0.848 0.489
1.10.472.10 3.40.630.10 0.787 0.472
1.10.472.10 3.40.630.30 0.747 0.654
1.10.472.10 3.90.190.10 0.871 0.608
1.10.472.10 3.90.190.20 0.840 0.376
1.10.490.10 1.10.490.10 0.992 0.992
1.10.490.10 1.10.8.10 0.900 0.830
1.10.490.10 1.10.8.60 0.920 0.876
1.10.490.10 1.20.1050.10 0.962 0.975
1.10.490.10 1.20.120.10 0.976 0.964
1.10.490.10 1.20.58.60 0.979 0.972
1.10.490.10 1.25.40.10 0.912 0.947
1.10.490.10 1.25.40.180 0.985 0.967
1.10.490.10 1.25.40.20 0.847 0.540
1.10.490.10 1.50.10.10 0.934 0.881
1.10.490.10 1.50.10.20 0.942 0.840
1.10.490.10 2.120.10.10 0.795 0.375
1.10.490.10 2.120.10.30 0.884 0.326
1.10.490.10 2.130.10.10 0.769 0.500
1.10.490.10 2.160.10.10 0.837 0.398
1.10.490.10 2.160.20.10 0.739 0.374
1.10.490.10 2.20.25.10 0.886 0.389
1.10.490.10 2.30.30.100 0.832 0.466
1.10.490.10 2.30.30.40 0.693 0.553
1.10.490.10 2.30.30.70 0.901 0.379
1.10.490.10 2.40.10.10 0.386 0.694
1.10.490.10 2.40.128.20 0.624 0.495
1.10.490.10 2.40.30.10 0.607 0.526
1.10.490.10 2.40.40.20 0.730 0.315
1.10.490.10 2.40.50.100 0.732 0.440
1.10.490.10 2.40.50.110 0.788 0.350
1.10.490.10 2.40.50.140 0.534 0.657
1.10.490.10 2.40.50.40 0.741 0.497
1.10.490.10 2.60.120.10 0.575 0.545
1.10.490.10 2.60.120.180 0.839 0.225
1.10.490.10 2.60.120.20 0.575 0.574
1.10.490.10 2.60.120.200 0.527 0.620
1.10.490.10 2.60.120.260 0.610 0.554
1.10.490.10 2.60.120.40 0.804 0.401
1.10.490.10 2.60.20.10 0.828 0.281
1.10.490.10 2.60.200.20 0.763 0.269
1.10.490.10 2.60.40.10 0.369 0.839
1.10.490.10 2.60.40.1180 0.645 0.527
1.10.490.10 2.60.40.150 0.777 0.358
1.10.490.10 2.60.40.30 0.521 0.726
1.10.490.10 2.60.40.420 0.475 0.609
1.10.490.10 2.70.98.10 0.811 0.266
1.10.490.10 3.10.20.10 0.833 0.226
1.10.490.10 3.10.20.120 0.813 0.236
1.10.490.10 3.10.20.30 0.656 0.408
1.10.490.10 3.10.20.90 0.617 0.455
1.10.490.10 3.10.450.10 0.888 0.232
1.10.490.10 3.10.450.30 0.860 0.177
1.10.490.10 3.10.450.40 0.797 0.260
1.10.490.10 3.10.450.50 0.800 0.432
1.10.490.10 3.10.50.10 0.825 0.223
1.10.490.10 3.10.50.40 0.754 0.414
1.10.490.10 3.20.20.100 0.874 0.404
1.10.490.10 3.20.20.120 0.847 0.359
1.10.490.10 3.20.20.140 0.878 0.542
1.10.490.10 3.20.20.150 0.927 0.514
1.10.490.10 3.20.20.30 0.937 0.504
1.10.490.10 3.20.20.60 0.898 0.580
1.10.490.10 3.20.20.70 0.651 0.751
1.10.490.10 3.20.20.80 0.635 0.729
1.10.490.10 3.30.1330.30 0.920 0.494
1.10.490.10 3.30.1370.10 0.827 0.262
1.10.490.10 3.30.1490.20 0.780 0.360
1.10.490.10 3.30.160.20 0.874 0.290
1.10.490.10 3.30.30.10 0.804 0.485
1.10.490.10 3.30.300.10 0.854 0.187
1.10.490.10 3.30.300.20 0.864 0.461
1.10.490.10 3.30.360.10 0.694 0.384
1.10.490.10 3.30.390.10 0.931 0.739
1.10.490.10 3.30.390.30 0.827 0.236
1.10.490.10 3.30.420.10 0.850 0.560
1.10.490.10 3.30.420.40 0.803 0.377
1.10.490.10 3.30.450.20 0.836 0.287
1.10.490.10 3.30.470.20 0.737 0.422
1.10.490.10 3.30.565.10 0.831 0.436
1.10.490.10 3.30.60.30 0.901 0.336
1.10.490.10 3.30.70.100 0.744 0.295
1.10.490.10 3.30.70.20 0.689 0.386
1.10.490.10 3.30.70.270 0.817 0.443
1.10.490.10 3.30.70.330 0.545 0.511
1.10.490.10 3.40.1190.10 0.869 0.220
1.10.490.10 3.40.1190.20 0.873 0.434
1.10.490.10 3.40.190.10 0.693 0.666
1.10.490.10 3.40.190.80 0.820 0.251
1.10.490.10 3.40.30.10 0.544 0.632
1.10.490.10 3.40.50.1000 0.814 0.447
1.10.490.10 3.40.50.1010 0.908 0.471
1.10.490.10 3.40.50.10190 0.859 0.257
1.10.490.10 3.40.50.1100 0.825 0.433
1.10.490.10 3.40.50.1220 0.816 0.431
1.10.490.10 3.40.50.1240 0.916 0.414
1.10.490.10 3.40.50.1370 0.892 0.358
1.10.490.10 3.40.50.1400 0.934 0.538
1.10.490.10 3.40.50.1460 0.855 0.183
1.10.490.10 3.40.50.150 0.575 0.641
1.10.490.10 3.40.50.1580 0.780 0.245
1.10.490.10 3.40.50.1820 0.679 0.697
1.10.490.10 3.40.50.1940 0.918 0.713
1.10.490.10 3.40.50.1980 0.756 0.530
1.10.490.10 3.40.50.20 0.844 0.381
1.10.490.10 3.40.50.200 0.827 0.163
1.10.490.10 3.40.50.2000 0.852 0.575
1.10.490.10 3.40.50.2020 0.699 0.377
1.10.490.10 3.40.50.2030 0.907 0.435
1.10.490.10 3.40.50.2300 0.749 0.657
1.10.490.10 3.40.50.2600 0.817 0.453
1.10.490.10 3.40.50.300 0.610 0.759
1.10.490.10 3.40.50.360 0.785 0.321
1.10.490.10 3.40.50.410 0.859 0.257
1.10.490.10 3.40.50.620 0.734 0.658
1.10.490.10 3.40.50.720 0.618 0.804
1.10.490.10 3.40.50.80 0.805 0.444
1.10.490.10 3.40.50.800 0.857 0.322
1.10.490.10 3.40.50.880 0.702 0.419
1.10.490.10 3.40.50.920 0.877 0.321
1.10.490.10 3.40.50.9600 0.952 0.665
1.10.490.10 3.40.50.970 0.784 0.562
1.10.490.10 3.40.50.980 0.865 0.302
1.10.490.10 3.40.630.10 0.841 0.414
1.10.490.10 3.40.630.30 0.740 0.491
1.10.490.10 3.90.190.10 0.852 0.431
1.10.490.10 3.90.190.20 0.866 0.228
1.10.8.10 1.10.8.10 0.988 0.988
1.10.8.10 1.10.8.60 0.982 0.950
1.10.8.10 1.20.1050.10 0.712 0.864
1.10.8.10 1.20.120.10 0.814 0.778
1.10.8.10 1.20.58.60 0.829 0.804
1.10.8.10 1.25.40.10 0.826 0.909
1.10.8.10 1.25.40.180 0.848 0.742
1.10.8.10 1.25.40.20 0.711 0.703
1.10.8.10 1.50.10.10 0.593 0.656
1.10.8.10 1.50.10.20 0.710 0.635
1.10.8.10 2.120.10.10 0.723 0.665
1.10.8.10 2.120.10.30 0.836 0.596
1.10.8.10 2.130.10.10 0.736 0.758
1.10.8.10 2.160.10.10 0.818 0.689
1.10.8.10 2.160.20.10 0.667 0.681
1.10.8.10 2.20.25.10 0.860 0.637
1.10.8.10 2.30.30.100 0.808 0.730
1.10.8.10 2.30.30.40 0.690 0.770
1.10.8.10 2.30.30.70 0.864 0.658
1.10.8.10 2.40.10.10 0.435 0.815
1.10.8.10 2.40.128.20 0.594 0.771
1.10.8.10 2.40.30.10 0.584 0.764
1.10.8.10 2.40.40.20 0.625 0.606
1.10.8.10 2.40.50.100 0.699 0.675
1.10.8.10 2.40.50.110 0.690 0.600
1.10.8.10 2.40.50.140 0.574 0.795
1.10.8.10 2.40.50.40 0.708 0.758
1.10.8.10 2.60.120.10 0.535 0.777
1.10.8.10 2.60.120.180 0.752 0.541
1.10.8.10 2.60.120.20 0.553 0.817
1.10.8.10 2.60.120.200 0.513 0.836
1.10.8.10 2.60.120.260 0.584 0.800
1.10.8.10 2.60.120.40 0.761 0.698
1.10.8.10 2.60.20.10 0.765 0.579
1.10.8.10 2.60.200.20 0.658 0.569
1.10.8.10 2.60.40.10 0.474 0.922
1.10.8.10 2.60.40.1180 0.620 0.771
1.10.8.10 2.60.40.150 0.706 0.661
1.10.8.10 2.60.40.30 0.569 0.882
1.10.8.10 2.60.40.420 0.455 0.815
1.10.8.10 2.70.98.10 0.716 0.574
1.10.8.10 3.10.20.10 0.763 0.506
1.10.8.10 3.10.20.120 0.686 0.496
1.10.8.10 3.10.20.30 0.607 0.658
1.10.8.10 3.10.20.90 0.541 0.699
1.10.8.10 3.10.450.10 0.855 0.549
1.10.8.10 3.10.450.30 0.776 0.472
1.10.8.10 3.10.450.40 0.789 0.570
1.10.8.10 3.10.450.50 0.589 0.622
1.10.8.10 3.10.50.10 0.737 0.504
1.10.8.10 3.10.50.40 0.623 0.549
1.10.8.10 3.20.20.100 0.823 0.599
1.10.8.10 3.20.20.120 0.698 0.632
1.10.8.10 3.20.20.140 0.670 0.631
1.10.8.10 3.20.20.150 0.739 0.496
1.10.8.10 3.20.20.30 0.821 0.522
1.10.8.10 3.20.20.60 0.731 0.643
1.10.8.10 3.20.20.70 0.462 0.848
1.10.8.10 3.20.20.80 0.319 0.833
1.10.8.10 3.30.1330.30 0.725 0.519
1.10.8.10 3.30.1370.10 0.680 0.447
1.10.8.10 3.30.1490.20 0.740 0.617
1.10.8.10 3.30.160.20 0.868 0.625
1.10.8.10 3.30.30.10 0.791 0.788
1.10.8.10 3.30.300.10 0.861 0.509
1.10.8.10 3.30.300.20 0.793 0.551
1.10.8.10 3.30.360.10 0.614 0.614
1.10.8.10 3.30.390.10 0.812 0.579
1.10.8.10 3.30.390.30 0.830 0.567
1.10.8.10 3.30.420.10 0.681 0.619
1.10.8.10 3.30.420.40 0.726 0.565
1.10.8.10 3.30.450.20 0.831 0.595
1.10.8.10 3.30.470.20 0.634 0.624
1.10.8.10 3.30.565.10 0.588 0.563
1.10.8.10 3.30.60.30 0.875 0.621
1.10.8.10 3.30.70.100 0.655 0.617
1.10.8.10 3.30.70.20 0.592 0.637
1.10.8.10 3.30.70.270 0.734 0.598
1.10.8.10 3.30.70.330 0.506 0.702
1.10.8.10 3.40.1190.10 0.845 0.524
1.10.8.10 3.40.1190.20 0.943 0.759
1.10.8.10 3.40.190.10 0.548 0.742
1.10.8.10 3.40.190.80 0.691 0.516
1.10.8.10 3.40.30.10 0.399 0.741
1.10.8.10 3.40.50.1000 0.704 0.635
1.10.8.10 3.40.50.1010 0.761 0.510
1.10.8.10 3.40.50.10190 0.766 0.538
1.10.8.10 3.40.50.1100 0.869 0.716
1.10.8.10 3.40.50.1220 0.621 0.627
1.10.8.10 3.40.50.1240 0.784 0.401
1.10.8.10 3.40.50.1370 0.744 0.505
1.10.8.10 3.40.50.1400 0.871 0.591
1.10.8.10 3.40.50.1460 0.752 0.383
1.10.8.10 3.40.50.150 0.396 0.787
1.10.8.10 3.40.50.1580 0.583 0.458
1.10.8.10 3.40.50.1820 0.422 0.783
1.10.8.10 3.40.50.1940 0.670 0.636
1.10.8.10 3.40.50.1980 0.555 0.679
1.10.8.10 3.40.50.20 0.743 0.509
1.10.8.10 3.40.50.200 0.750 0.397
1.10.8.10 3.40.50.2000 0.634 0.638
1.10.8.10 3.40.50.2020 0.448 0.593
1.10.8.10 3.40.50.2030 0.818 0.552
1.10.8.10 3.40.50.2300 0.696 0.818
1.10.8.10 3.40.50.2600 0.687 0.656
1.10.8.10 3.40.50.300 0.454 0.803
1.10.8.10 3.40.50.360 0.613 0.559
1.10.8.10 3.40.50.410 0.654 0.443
1.10.8.10 3.40.50.620 0.597 0.735
1.10.8.10 3.40.50.720 0.445 0.853
1.10.8.10 3.40.50.80 0.657 0.638
1.10.8.10 3.40.50.800 0.751 0.584
1.10.8.10 3.40.50.880 0.429 0.585
1.10.8.10 3.40.50.920 0.737 0.481
1.10.8.10 3.40.50.9600 0.927 0.813
1.10.8.10 3.40.50.970 0.485 0.691
1.10.8.10 3.40.50.980 0.712 0.547
1.10.8.10 3.40.630.10 0.508 0.517
1.10.8.10 3.40.630.30 0.649 0.674
1.10.8.10 3.90.190.10 0.775 0.564
1.10.8.10 3.90.190.20 0.755 0.490
1.10.8.60 1.10.8.60 0.979 0.979
1.10.8.60 1.20.1050.10 0.798 0.882
1.10.8.60 1.20.120.10 0.856 0.807
1.10.8.60 1.20.58.60 0.849 0.826
1.10.8.60 1.25.40.10 0.765 0.898
1.10.8.60 1.25.40.180 0.883 0.782
1.10.8.60 1.25.40.20 0.793 0.706
1.10.8.60 1.50.10.10 0.778 0.714
1.10.8.60 1.50.10.20 0.822 0.683
1.10.8.60 2.120.10.10 0.666 0.548
1.10.8.60 2.120.10.30 0.790 0.472
1.10.8.60 2.130.10.10 0.634 0.659
1.10.8.60 2.160.10.10 0.748 0.581
1.10.8.60 2.160.20.10 0.598 0.557
1.10.8.60 2.20.25.10 0.794 0.526
1.10.8.60 2.30.30.100 0.720 0.629
1.10.8.60 2.30.30.40 0.557 0.694
1.10.8.60 2.30.30.70 0.817 0.525
1.10.8.60 2.40.10.10 0.277 0.779
1.10.8.60 2.40.128.20 0.526 0.689
1.10.8.60 2.40.30.10 0.473 0.685
1.10.8.60 2.40.40.20 0.595 0.498
1.10.8.60 2.40.50.100 0.597 0.587
1.10.8.60 2.40.50.110 0.658 0.510
1.10.8.60 2.40.50.140 0.428 0.756
1.10.8.60 2.40.50.40 0.601 0.664
1.10.8.60 2.60.120.10 0.451 0.698
1.10.8.60 2.60.120.180 0.729 0.400
1.10.8.60 2.60.120.20 0.439 0.736
1.10.8.60 2.60.120.200 0.379 0.762
1.10.8.60 2.60.120.260 0.464 0.713
1.10.8.60 2.60.120.40 0.672 0.570
1.10.8.60 2.60.20.10 0.707 0.447
1.10.8.60 2.60.200.20 0.634 0.448
1.10.8.60 2.60.40.10 0.262 0.897
1.10.8.60 2.60.40.1180 0.492 0.682
1.10.8.60 2.60.40.150 0.651 0.542
1.10.8.60 2.60.40.30 0.383 0.832
1.10.8.60 2.60.40.420 0.343 0.748
1.10.8.60 2.70.98.10 0.687 0.434
1.10.8.60 3.10.20.10 0.775 0.469
1.10.8.60 3.10.20.120 0.762 0.455
1.10.8.60 3.10.20.30 0.592 0.600
1.10.8.60 3.10.20.90 0.560 0.638
1.10.8.60 3.10.450.10 0.827 0.473
1.10.8.60 3.10.450.30 0.785 0.397
1.10.8.60 3.10.450.40 0.767 0.506
1.10.8.60 3.10.450.50 0.596 0.518
1.10.8.60 3.10.50.10 0.714 0.390
1.10.8.60 3.10.50.40 0.667 0.526
1.10.8.60 3.20.20.100 0.889 0.649
1.10.8.60 3.20.20.120 0.785 0.620
1.10.8.60 3.20.20.140 0.816 0.661
1.10.8.60 3.20.20.150 0.879 0.577
1.10.8.60 3.20.20.30 0.911 0.628
1.10.8.60 3.20.20.60 0.852 0.692
1.10.8.60 3.20.20.70 0.633 0.842
1.10.8.60 3.20.20.80 0.591 0.828
1.10.8.60 3.30.1330.30 0.808 0.532
1.10.8.60 3.30.1370.10 0.747 0.406
1.10.8.60 3.30.1490.20 0.706 0.555
1.10.8.60 3.30.160.20 0.810 0.520
1.10.8.60 3.30.30.10 0.701 0.674
1.10.8.60 3.30.300.10 0.893 0.573
1.10.8.60 3.30.300.20 0.851 0.629
1.10.8.60 3.30.360.10 0.653 0.579
1.10.8.60 3.30.390.10 0.882 0.693
1.10.8.60 3.30.390.30 0.870 0.600
1.10.8.60 3.30.420.10 0.812 0.674
1.10.8.60 3.30.420.40 0.808 0.593
1.10.8.60 3.30.450.20 0.855 0.634
1.10.8.60 3.30.470.20 0.695 0.599
1.10.8.60 3.30.565.10 0.732 0.563
1.10.8.60 3.30.60.30 0.813 0.478
1.10.8.60 3.30.70.100 0.694 0.550
1.10.8.60 3.30.70.20 0.583 0.563
1.10.8.60 3.30.70.270 0.811 0.634
1.10.8.60 3.30.70.330 0.496 0.662
1.10.8.60 3.40.1190.10 0.882 0.560
1.10.8.60 3.40.1190.20 0.912 0.762
1.10.8.60 3.40.190.10 0.613 0.732
1.10.8.60 3.40.190.80 0.734 0.445
1.10.8.60 3.40.30.10 0.506 0.726
1.10.8.60 3.40.50.1000 0.785 0.641
1.10.8.60 3.40.50.1010 0.854 0.567
1.10.8.60 3.40.50.10190 0.820 0.539
1.10.8.60 3.40.50.1100 0.869 0.705
1.10.8.60 3.40.50.1220 0.708 0.592
1.10.8.60 3.40.50.1240 0.893 0.521
1.10.8.60 3.40.50.1370 0.826 0.514
1.10.8.60 3.40.50.1400 0.923 0.696
1.10.8.60 3.40.50.1460 0.838 0.396
1.10.8.60 3.40.50.150 0.544 0.767
1.10.8.60 3.40.50.1580 0.692 0.407
1.10.8.60 3.40.50.1820 0.636 0.783
1.10.8.60 3.40.50.1940 0.826 0.683
1.10.8.60 3.40.50.1980 0.648 0.655
1.10.8.60 3.40.50.20 0.764 0.504
1.10.8.60 3.40.50.200 0.809 0.366
1.10.8.60 3.40.50.2000 0.738 0.639
1.10.8.60 3.40.50.2020 0.575 0.540
1.10.8.60 3.40.50.2030 0.869 0.578
1.10.8.60 3.40.50.2300 0.741 0.811
1.10.8.60 3.40.50.2600 0.757 0.647
1.10.8.60 3.40.50.300 0.610 0.801
1.10.8.60 3.40.50.360 0.765 0.561
1.10.8.60 3.40.50.410 0.792 0.467
1.10.8.60 3.40.50.620 0.725 0.746
1.10.8.60 3.40.50.720 0.582 0.849
1.10.8.60 3.40.50.80 0.712 0.593
1.10.8.60 3.40.50.800 0.826 0.601
1.10.8.60 3.40.50.880 0.533 0.533
1.10.8.60 3.40.50.920 0.833 0.495
1.10.8.60 3.40.50.9600 0.937 0.819
1.10.8.60 3.40.50.970 0.654 0.676
1.10.8.60 3.40.50.980 0.804 0.544
1.10.8.60 3.40.630.10 0.692 0.504
1.10.8.60 3.40.630.30 0.750 0.690
1.10.8.60 3.90.190.10 0.840 0.594
1.10.8.60 3.90.190.20 0.809 0.461
1.20.1050.10 1.20.1050.10 0.985 0.985
1.20.1050.10 1.20.120.10 0.974 0.952
1.20.1050.10 1.20.58.60 0.974 0.953
1.20.1050.10 1.25.40.10 0.930 0.967
1.20.1050.10 1.25.40.180 0.982 0.951
1.20.1050.10 1.25.40.20 0.888 0.689
1.20.1050.10 1.50.10.10 0.959 0.969
1.20.1050.10 1.50.10.20 0.966 0.965
1.20.1050.10 2.120.10.10 0.757 0.390
1.20.1050.10 2.120.10.30 0.859 0.334
1.20.1050.10 2.130.10.10 0.725 0.515
1.20.1050.10 2.160.10.10 0.803 0.412
1.20.1050.10 2.160.20.10 0.695 0.396
1.20.1050.10 2.20.25.10 0.862 0.402
1.20.1050.10 2.30.30.100 0.801 0.495
1.20.1050.10 2.30.30.40 0.646 0.573
1.20.1050.10 2.30.30.70 0.878 0.386
1.20.1050.10 2.40.10.10 0.330 0.708
1.20.1050.10 2.40.128.20 0.582 0.526
1.20.1050.10 2.40.30.10 0.555 0.549
1.20.1050.10 2.40.40.20 0.697 0.344
1.20.1050.10 2.40.50.100 0.690 0.464
1.20.1050.10 2.40.50.110 0.750 0.372
1.20.1050.10 2.40.50.140 0.482 0.674
1.20.1050.10 2.40.50.40 0.715 0.547
1.20.1050.10 2.60.120.10 0.522 0.567
1.20.1050.10 2.60.120.180 0.810 0.241
1.20.1050.10 2.60.120.20 0.520 0.598
1.20.1050.10 2.60.120.200 0.468 0.640
1.20.1050.10 2.60.120.260 0.553 0.575
1.20.1050.10 2.60.120.40 0.762 0.416
1.20.1050.10 2.60.20.10 0.791 0.295
1.20.1050.10 2.60.200.20 0.730 0.294
1.20.1050.10 2.60.40.10 0.300 0.848
1.20.1050.10 2.60.40.1180 0.589 0.547
1.20.1050.10 2.60.40.150 0.740 0.379
1.20.1050.10 2.60.40.30 0.452 0.740
1.20.1050.10 2.60.40.420 0.424 0.632
1.20.1050.10 2.70.98.10 0.779 0.282
1.20.1050.10 3.10.20.10 0.853 0.388
1.20.1050.10 3.10.20.120 0.792 0.267
1.20.1050.10 3.10.20.30 0.673 0.469
1.20.1050.10 3.10.20.90 0.667 0.525
1.20.1050.10 3.10.450.10 0.866 0.252
1.20.1050.10 3.10.450.30 0.846 0.218
1.20.1050.10 3.10.450.40 0.766 0.279
1.20.1050.10 3.10.450.50 0.781 0.469
1.20.1050.10 3.10.50.10 0.816 0.282
1.20.1050.10 3.10.50.40 0.747 0.453
1.20.1050.10 3.20.20.100 0.858 0.429
1.20.1050.10 3.20.20.120 0.843 0.456
1.20.1050.10 3.20.20.140 0.855 0.540
1.20.1050.10 3.20.20.150 0.912 0.497
1.20.1050.10 3.20.20.30 0.926 0.500
1.20.1050.10 3.20.20.60 0.889 0.599
1.20.1050.10 3.20.20.70 0.634 0.767
1.20.1050.10 3.20.20.80 0.673 0.761
1.20.1050.10 3.30.1330.30 0.899 0.488
1.20.1050.10 3.30.1370.10 0.853 0.341
1.20.1050.10 3.30.1490.20 0.794 0.475
1.20.1050.10 3.30.160.20 0.848 0.304
1.20.1050.10 3.30.30.10 0.787 0.546
1.20.1050.10 3.30.300.10 0.847 0.227
1.20.1050.10 3.30.300.20 0.868 0.448
1.20.1050.10 3.30.360.10 0.671 0.407
1.20.1050.10 3.30.390.10 0.913 0.639
1.20.1050.10 3.30.390.30 0.822 0.290
1.20.1050.10 3.30.420.10 0.853 0.576
1.20.1050.10 3.30.420.40 0.820 0.434
1.20.1050.10 3.30.450.20 0.845 0.355
1.20.1050.10 3.30.470.20 0.702 0.430
1.20.1050.10 3.30.565.10 0.814 0.423
1.20.1050.10 3.30.60.30 0.880 0.365
1.20.1050.10 3.30.70.100 0.781 0.402
1.20.1050.10 3.30.70.20 0.679 0.444
1.20.1050.10 3.30.70.270 0.818 0.489
1.20.1050.10 3.30.70.330 0.574 0.561
1.20.1050.10 3.40.1190.10 0.849 0.242
1.20.1050.10 3.40.1190.20 0.829 0.405
1.20.1050.10 3.40.190.10 0.697 0.692
1.20.1050.10 3.40.190.80 0.816 0.314
1.20.1050.10 3.40.30.10 0.578 0.666
1.20.1050.10 3.40.50.1000 0.822 0.520
1.20.1050.10 3.40.50.1010 0.912 0.533
1.20.1050.10 3.40.50.10190 0.862 0.352
1.20.1050.10 3.40.50.1100 0.830 0.490
1.20.1050.10 3.40.50.1220 0.815 0.490
1.20.1050.10 3.40.50.1240 0.901 0.407
1.20.1050.10 3.40.50.1370 0.883 0.394
1.20.1050.10 3.40.50.1400 0.922 0.530
1.20.1050.10 3.40.50.1460 0.875 0.241
1.20.1050.10 3.40.50.150 0.573 0.667
1.20.1050.10 3.40.50.1580 0.766 0.280
1.20.1050.10 3.40.50.1820 0.656 0.706
1.20.1050.10 3.40.50.1940 0.903 0.685
1.20.1050.10 3.40.50.1980 0.736 0.557
1.20.1050.10 3.40.50.20 0.818 0.399
1.20.1050.10 3.40.50.200 0.820 0.202
1.20.1050.10 3.40.50.2000 0.833 0.585
1.20.1050.10 3.40.50.2020 0.702 0.425
1.20.1050.10 3.40.50.2030 0.903 0.467
1.20.1050.10 3.40.50.2300 0.753 0.705
1.20.1050.10 3.40.50.2600 0.811 0.527
1.20.1050.10 3.40.50.300 0.620 0.767
1.20.1050.10 3.40.50.360 0.810 0.407
1.20.1050.10 3.40.50.410 0.854 0.315
1.20.1050.10 3.40.50.620 0.732 0.669
1.20.1050.10 3.40.50.720 0.606 0.813
1.20.1050.10 3.40.50.80 0.783 0.459
1.20.1050.10 3.40.50.800 0.876 0.475
1.20.1050.10 3.40.50.880 0.671 0.439
1.20.1050.10 3.40.50.920 0.880 0.372
1.20.1050.10 3.40.50.9600 0.934 0.589
1.20.1050.10 3.40.50.970 0.772 0.594
1.20.1050.10 3.40.50.980 0.878 0.440
1.20.1050.10 3.40.630.10 0.834 0.430
1.20.1050.10 3.40.630.30 0.702 0.505
1.20.1050.10 3.90.190.10 0.814 0.431
1.20.1050.10 3.90.190.20 0.865 0.313
1.20.120.10 1.20.120.10 0.988 0.988
1.20.120.10 1.20.58.60 0.970 0.971
1.20.120.10 1.25.40.10 0.950 0.994
1.20.120.10 1.25.40.180 0.984 0.966
1.20.120.10 1.25.40.20 0.733 0.746
1.20.120.10 1.50.10.10 0.934 0.972
1.20.120.10 1.50.10.20 0.905 0.890
1.20.120.10 2.120.10.10 0.552 0.607
1.20.120.10 2.120.10.30 0.719 0.504
1.20.120.10 2.130.10.10 0.575 0.733
1.20.120.10 2.160.10.10 0.658 0.634
1.20.120.10 2.160.20.10 0.507 0.651
1.20.120.10 2.20.25.10 0.752 0.546
1.20.120.10 2.30.30.100 0.672 0.682
1.20.120.10 2.30.30.40 0.517 0.752
1.20.120.10 2.30.30.70 0.766 0.545
1.20.120.10 2.40.10.10 0.252 0.813
1.20.120.10 2.40.128.20 0.406 0.758
1.20.120.10 2.40.30.10 0.382 0.748
1.20.120.10 2.40.40.20 0.459 0.583
1.20.120.10 2.40.50.100 0.527 0.638
1.20.120.10 2.40.50.110 0.591 0.578
1.20.120.10 2.40.50.140 0.405 0.788
1.20.120.10 2.40.50.40 0.571 0.743
1.20.120.10 2.60.120.10 0.352 0.776
1.20.120.10 2.60.120.180 0.605 0.436
1.20.120.10 2.60.120.20 0.368 0.810
1.20.120.10 2.60.120.200 0.310 0.829
1.20.120.10 2.60.120.260 0.396 0.788
1.20.120.10 2.60.120.40 0.599 0.647
1.20.120.10 2.60.20.10 0.616 0.529
1.20.120.10 2.60.200.20 0.494 0.520
1.20.120.10 2.60.40.10 0.269 0.922
1.20.120.10 2.60.40.1180 0.426 0.760
1.20.120.10 2.60.40.150 0.532 0.602
1.20.120.10 2.60.40.30 0.368 0.879
1.20.120.10 2.60.40.420 0.265 0.812
1.20.120.10 2.70.98.10 0.554 0.489
1.20.120.10 3.10.20.10 0.622 0.433
1.20.120.10 3.10.20.120 0.568 0.480
1.20.120.10 3.10.20.30 0.438 0.658
1.20.120.10 3.10.20.90 0.383 0.710
1.20.120.10 3.10.450.10 0.727 0.397
1.20.120.10 3.10.450.30 0.661 0.344
1.20.120.10 3.10.450.40 0.547 0.464
1.20.120.10 3.10.450.50 0.662 0.674
1.20.120.10 3.10.50.10 0.600 0.451
1.20.120.10 3.10.50.40 0.544 0.546
1.20.120.10 3.20.20.100 0.740 0.595
1.20.120.10 3.20.20.120 0.713 0.634
1.20.120.10 3.20.20.140 0.780 0.708
1.20.120.10 3.20.20.150 0.825 0.600
1.20.120.10 3.20.20.30 0.825 0.555
1.20.120.10 3.20.20.60 0.824 0.734
1.20.120.10 3.20.20.70 0.595 0.871
1.20.120.10 3.20.20.80 0.568 0.868
1.20.120.10 3.30.1330.30 0.831 0.638
1.20.120.10 3.30.1370.10 0.629 0.466
1.20.120.10 3.30.1490.20 0.590 0.569
1.20.120.10 3.30.160.20 0.702 0.490
1.20.120.10 3.30.30.10 0.659 0.709
1.20.120.10 3.30.300.10 0.681 0.397
1.20.120.10 3.30.300.20 0.661 0.510
1.20.120.10 3.30.360.10 0.458 0.613
1.20.120.10 3.30.390.10 0.838 0.709
1.20.120.10 3.30.390.30 0.605 0.469
1.20.120.10 3.30.420.10 0.765 0.691
1.20.120.10 3.30.420.40 0.607 0.547
1.20.120.10 3.30.450.20 0.646 0.516
1.20.120.10 3.30.470.20 0.516 0.625
1.20.120.10 3.30.565.10 0.635 0.600
1.20.120.10 3.30.60.30 0.775 0.494
1.20.120.10 3.30.70.100 0.524 0.589
1.20.120.10 3.30.70.20 0.489 0.642
1.20.120.10 3.30.70.270 0.648 0.558
1.20.120.10 3.30.70.330 0.364 0.708
1.20.120.10 3.40.1190.10 0.656 0.409
1.20.120.10 3.40.1190.20 0.684 0.582
1.20.120.10 3.40.190.10 0.619 0.759
1.20.120.10 3.40.190.80 0.674 0.533
1.20.120.10 3.40.30.10 0.494 0.760
1.20.120.10 3.40.50.1000 0.681 0.642
1.20.120.10 3.40.50.1010 0.830 0.623
1.20.120.10 3.40.50.10190 0.714 0.493
1.20.120.10 3.40.50.1100 0.661 0.607
1.20.120.10 3.40.50.1220 0.741 0.706
1.20.120.10 3.40.50.1240 0.805 0.503
1.20.120.10 3.40.50.1370 0.803 0.565
1.20.120.10 3.40.50.1400 0.837 0.599
1.20.120.10 3.40.50.1460 0.719 0.414
1.20.120.10 3.40.50.150 0.496 0.817
1.20.120.10 3.40.50.1580 0.526 0.491
1.20.120.10 3.40.50.1820 0.588 0.813
1.20.120.10 3.40.50.1940 0.865 0.782
1.20.120.10 3.40.50.1980 0.651 0.729
1.20.120.10 3.40.50.20 0.709 0.509
1.20.120.10 3.40.50.200 0.571 0.361
1.20.120.10 3.40.50.2000 0.757 0.707
1.20.120.10 3.40.50.2020 0.541 0.643
1.20.120.10 3.40.50.2030 0.816 0.576
1.20.120.10 3.40.50.2300 0.655 0.829
1.20.120.10 3.40.50.2600 0.699 0.686
1.20.120.10 3.40.50.300 0.610 0.818
1.20.120.10 3.40.50.360 0.586 0.577
1.20.120.10 3.40.50.410 0.767 0.546
1.20.120.10 3.40.50.620 0.671 0.760
1.20.120.10 3.40.50.720 0.591 0.864
1.20.120.10 3.40.50.80 0.705 0.682
1.20.120.10 3.40.50.800 0.695 0.558
1.20.120.10 3.40.50.880 0.507 0.631
1.20.120.10 3.40.50.920 0.729 0.504
1.20.120.10 3.40.50.9600 0.861 0.654
1.20.120.10 3.40.50.970 0.719 0.778
1.20.120.10 3.40.50.980 0.738 0.555
1.20.120.10 3.40.630.10 0.707 0.628
1.20.120.10 3.40.630.30 0.577 0.699
1.20.120.10 3.90.190.10 0.719 0.590
1.20.120.10 3.90.190.20 0.738 0.468
1.20.58.60 1.20.58.60 0.990 0.990
1.20.58.60 1.25.40.10 0.854 0.957
1.20.58.60 1.25.40.180 0.978 0.958
1.20.58.60 1.25.40.20 0.709 0.711
1.20.58.60 1.50.10.10 0.895 0.894
1.20.58.60 1.50.10.20 0.895 0.834
1.20.58.60 2.120.10.10 0.626 0.623
1.20.58.60 2.120.10.30 0.767 0.532
1.20.58.60 2.130.10.10 0.639 0.739
1.20.58.60 2.160.10.10 0.707 0.644
1.20.58.60 2.160.20.10 0.569 0.648
1.20.58.60 2.20.25.10 0.791 0.571
1.20.58.60 2.30.30.100 0.723 0.695
1.20.58.60 2.30.30.40 0.583 0.755
1.20.58.60 2.30.30.70 0.802 0.578
1.20.58.60 2.40.10.10 0.320 0.811
1.20.58.60 2.40.128.20 0.462 0.749
1.20.58.60 2.40.30.10 0.458 0.748
1.20.58.60 2.40.40.20 0.522 0.580
1.20.58.60 2.40.50.100 0.594 0.645
1.20.58.60 2.40.50.110 0.639 0.579
1.20.58.60 2.40.50.140 0.465 0.788
1.20.58.60 2.40.50.40 0.622 0.740
1.20.58.60 2.60.120.10 0.416 0.772
1.20.58.60 2.60.120.180 0.667 0.461
1.20.58.60 2.60.120.20 0.434 0.806
1.20.58.60 2.60.120.200 0.391 0.828
1.20.58.60 2.60.120.260 0.468 0.786
1.20.58.60 2.60.120.40 0.666 0.658
1.20.58.60 2.60.20.10 0.675 0.535
1.20.58.60 2.60.200.20 0.557 0.522
1.20.58.60 2.60.40.10 0.351 0.921
1.20.58.60 2.60.40.1180 0.504 0.760
1.20.58.60 2.60.40.150 0.603 0.613
1.20.58.60 2.60.40.30 0.449 0.879
1.20.58.60 2.60.40.420 0.334 0.808
1.20.58.60 2.70.98.10 0.623 0.510
1.20.58.60 3.10.20.10 0.660 0.426
1.20.58.60 3.10.20.120 0.610 0.464
1.20.58.60 3.10.20.30 0.478 0.643
1.20.58.60 3.10.20.90 0.431 0.696
1.20.58.60 3.10.450.10 0.772 0.427
1.20.58.60 3.10.450.30 0.700 0.348
1.20.58.60 3.10.450.40 0.610 0.473
1.20.58.60 3.10.450.50 0.681 0.661
1.20.58.60 3.10.50.10 0.652 0.455
1.20.58.60 3.10.50.40 0.581 0.542
1.20.58.60 3.20.20.100 0.705 0.555
1.20.58.60 3.20.20.120 0.678 0.586
1.20.58.60 3.20.20.140 0.742 0.668
1.20.58.60 3.20.20.150 0.821 0.598
1.20.58.60 3.20.20.30 0.808 0.522
1.20.58.60 3.20.20.60 0.792 0.697
1.20.58.60 3.20.20.70 0.521 0.858
1.20.58.60 3.20.20.80 0.513 0.857
1.20.58.60 3.30.1330.30 0.842 0.606
1.20.58.60 3.30.1370.10 0.657 0.450
1.20.58.60 3.30.1490.20 0.623 0.561
1.20.58.60 3.30.160.20 0.751 0.508
1.20.58.60 3.30.30.10 0.700 0.722
1.20.58.60 3.30.300.10 0.686 0.376
1.20.58.60 3.30.300.20 0.728 0.529
1.20.58.60 3.30.360.10 0.489 0.599
1.20.58.60 3.30.390.10 0.847 0.697
1.20.58.60 3.30.390.30 0.612 0.443
1.20.58.60 3.30.420.10 0.734 0.685
1.20.58.60 3.30.420.40 0.616 0.527
1.20.58.60 3.30.450.20 0.670 0.502
1.20.58.60 3.30.470.20 0.546 0.614
1.20.58.60 3.30.565.10 0.685 0.595
1.20.58.60 3.30.60.30 0.811 0.531
1.20.58.60 3.30.70.100 0.534 0.561
1.20.58.60 3.30.70.20 0.519 0.625
1.20.58.60 3.30.70.270 0.623 0.537
1.20.58.60 3.30.70.330 0.395 0.700
1.20.58.60 3.40.1190.10 0.651 0.374
1.20.58.60 3.40.1190.20 0.661 0.549
1.20.58.60 3.40.190.10 0.594 0.748
1.20.58.60 3.40.190.80 0.655 0.483
1.20.58.60 3.40.30.10 0.454 0.751
1.20.58.60 3.40.50.1000 0.651 0.612
1.20.58.60 3.40.50.1010 0.814 0.577
1.20.58.60 3.40.50.10190 0.707 0.456
1.20.58.60 3.40.50.1100 0.649 0.587
1.20.58.60 3.40.50.1220 0.685 0.648
1.20.58.60 3.40.50.1240 0.795 0.497
1.20.58.60 3.40.50.1370 0.780 0.516
1.20.58.60 3.40.50.1400 0.839 0.592
1.20.58.60 3.40.50.1460 0.681 0.375
1.20.58.60 3.40.50.150 0.441 0.801
1.20.58.60 3.40.50.1580 0.568 0.478
1.20.58.60 3.40.50.1820 0.563 0.804
1.20.58.60 3.40.50.1940 0.857 0.766
1.20.58.60 3.40.50.1980 0.607 0.697
1.20.58.60 3.40.50.20 0.710 0.489
1.20.58.60 3.40.50.200 0.606 0.340
1.20.58.60 3.40.50.2000 0.742 0.685
1.20.58.60 3.40.50.2020 0.525 0.617
1.20.58.60 3.40.50.2030 0.795 0.544
1.20.58.60 3.40.50.2300 0.602 0.808
1.20.58.60 3.40.50.2600 0.668 0.644
1.20.58.60 3.40.50.300 0.543 0.812
1.20.58.60 3.40.50.360 0.577 0.548
1.20.58.60 3.40.50.410 0.718 0.483
1.20.58.60 3.40.50.620 0.630 0.748
1.20.58.60 3.40.50.720 0.554 0.859
1.20.58.60 3.40.50.80 0.653 0.634
1.20.58.60 3.40.50.800 0.698 0.537
1.20.58.60 3.40.50.880 0.502 0.609
1.20.58.60 3.40.50.920 0.731 0.463
1.20.58.60 3.40.50.9600 0.882 0.655
1.20.58.60 3.40.50.970 0.665 0.747
1.20.58.60 3.40.50.980 0.707 0.511
1.20.58.60 3.40.630.10 0.722 0.616
1.20.58.60 3.40.630.30 0.548 0.680
1.20.58.60 3.90.190.10 0.669 0.554
1.20.58.60 3.90.190.20 0.715 0.419
1.25.40.10 1.25.40.10 0.999 0.999
1.25.40.10 1.25.40.180 0.990 0.891
1.25.40.10 1.25.40.20 0.833 0.626
1.25.40.10 1.50.10.10 0.981 0.945
1.25.40.10 1.50.10.20 0.965 0.827
1.25.40.10 2.120.10.10 0.806 0.603
1.25.40.10 2.120.10.30 0.895 0.547
1.25.40.10 2.130.10.10 0.806 0.695
1.25.40.10 2.160.10.10 0.843 0.604
1.25.40.10 2.160.20.10 0.755 0.596
1.25.40.10 2.20.25.10 0.911 0.597
1.25.40.10 2.30.30.100 0.869 0.674
1.25.40.10 2.30.30.40 0.761 0.719
1.25.40.10 2.30.30.70 0.916 0.615
1.25.40.10 2.40.10.10 0.499 0.785
1.25.40.10 2.40.128.20 0.643 0.683
1.25.40.10 2.40.30.10 0.659 0.704
1.25.40.10 2.40.40.20 0.722 0.525
1.25.40.10 2.40.50.100 0.773 0.623
1.25.40.10 2.40.50.110 0.775 0.527
1.25.40.10 2.40.50.140 0.629 0.762
1.25.40.10 2.40.50.40 0.784 0.691
1.25.40.10 2.60.120.10 0.583 0.698
1.25.40.10 2.60.120.180 0.833 0.477
1.25.40.10 2.60.120.20 0.634 0.752
1.25.40.10 2.60.120.200 0.595 0.781
1.25.40.10 2.60.120.260 0.662 0.735
1.25.40.10 2.60.120.40 0.835 0.630
1.25.40.10 2.60.20.10 0.842 0.506
1.25.40.10 2.60.200.20 0.752 0.491
1.25.40.10 2.60.40.10 0.533 0.902
1.25.40.10 2.60.40.1180 0.703 0.709
1.25.40.10 2.60.40.150 0.786 0.589
1.25.40.10 2.60.40.30 0.639 0.844
1.25.40.10 2.60.40.420 0.530 0.759
1.25.40.10 2.70.98.10 0.803 0.508
1.25.40.10 3.10.20.10 0.814 0.391
1.25.40.10 3.10.20.120 0.720 0.358
1.25.40.10 3.10.20.30 0.664 0.565
1.25.40.10 3.10.20.90 0.602 0.609
1.25.40.10 3.10.450.10 0.878 0.422
1.25.40.10 3.10.450.30 0.824 0.322
1.25.40.10 3.10.450.40 0.772 0.446
1.25.40.10 3.10.450.50 0.772 0.553
1.25.40.10 3.10.50.10 0.821 0.431
1.25.40.10 3.10.50.40 0.706 0.464
1.25.40.10 3.20.20.100 0.727 0.412
1.25.40.10 3.20.20.120 0.774 0.503
1.25.40.10 3.20.20.140 0.728 0.512
1.25.40.10 3.20.20.150 0.817 0.390
1.25.40.10 3.20.20.30 0.860 0.400
1.25.40.10 3.20.20.60 0.793 0.538
1.25.40.10 3.20.20.70 0.463 0.792
1.25.40.10 3.20.20.80 0.361 0.770
1.25.40.10 3.30.1330.30 0.850 0.434
1.25.40.10 3.30.1370.10 0.788 0.358
1.25.40.10 3.30.1490.20 0.787 0.519
1.25.40.10 3.30.160.20 0.887 0.514
1.25.40.10 3.30.30.10 0.845 0.728
1.25.40.10 3.30.300.10 0.763 0.264
1.25.40.10 3.30.300.20 0.763 0.371
1.25.40.10 3.30.360.10 0.563 0.483
1.25.40.10 3.30.390.10 0.889 0.561
1.25.40.10 3.30.390.30 0.756 0.357
1.25.40.10 3.30.420.10 0.645 0.480
1.25.40.10 3.30.420.40 0.718 0.438
1.25.40.10 3.30.450.20 0.750 0.365
1.25.40.10 3.30.470.20 0.629 0.497
1.25.40.10 3.30.565.10 0.642 0.421
1.25.40.10 3.30.60.30 0.923 0.580
1.25.40.10 3.30.70.100 0.713 0.492
1.25.40.10 3.30.70.20 0.680 0.551
1.25.40.10 3.30.70.270 0.757 0.477
1.25.40.10 3.30.70.330 0.557 0.634
1.25.40.10 3.40.1190.10 0.785 0.310
1.25.40.10 3.40.1190.20 0.729 0.430
1.25.40.10 3.40.190.10 0.656 0.703
1.25.40.10 3.40.190.80 0.780 0.407
1.25.40.10 3.40.30.10 0.444 0.690
1.25.40.10 3.40.50.1000 0.722 0.521
1.25.40.10 3.40.50.1010 0.835 0.438
1.25.40.10 3.40.50.10190 0.814 0.400
1.25.40.10 3.40.50.1100 0.724 0.473
1.25.40.10 3.40.50.1220 0.741 0.526
1.25.40.10 3.40.50.1240 0.794 0.244
1.25.40.10 3.40.50.1370 0.836 0.406
1.25.40.10 3.40.50.1400 0.853 0.443
1.25.40.10 3.40.50.1460 0.755 0.253
1.25.40.10 3.40.50.150 0.417 0.713
1.25.40.10 3.40.50.1580 0.676 0.356
1.25.40.10 3.40.50.1820 0.392 0.719
1.25.40.10 3.40.50.1940 0.829 0.590
1.25.40.10 3.40.50.1980 0.681 0.607
1.25.40.10 3.40.50.20 0.798 0.430
1.25.40.10 3.40.50.200 0.742 0.252
1.25.40.10 3.40.50.2000 0.762 0.572
1.25.40.10 3.40.50.2020 0.577 0.494
1.25.40.10 3.40.50.2030 0.855 0.437
1.25.40.10 3.40.50.2300 0.663 0.724
1.25.40.10 3.40.50.2600 0.747 0.550
1.25.40.10 3.40.50.300 0.445 0.774
1.25.40.10 3.40.50.360 0.673 0.428
1.25.40.10 3.40.50.410 0.740 0.308
1.25.40.10 3.40.50.620 0.563 0.661
1.25.40.10 3.40.50.720 0.510 0.826
1.25.40.10 3.40.50.80 0.757 0.541
1.25.40.10 3.40.50.800 0.811 0.458
1.25.40.10 3.40.50.880 0.600 0.517
1.25.40.10 3.40.50.920 0.825 0.383
1.25.40.10 3.40.50.9600 0.858 0.464
1.25.40.10 3.40.50.970 0.652 0.610
1.25.40.10 3.40.50.980 0.791 0.419
1.25.40.10 3.40.630.10 0.638 0.411
1.25.40.10 3.40.630.30 0.561 0.551
1.25.40.10 3.90.190.10 0.715 0.449
1.25.40.10 3.90.190.20 0.834 0.388
1.25.40.180 1.25.40.180 0.973 0.973
1.25.40.180 1.25.40.20 0.685 0.796
1.25.40.180 1.50.10.10 0.900 0.967
1.25.40.180 1.50.10.20 0.893 0.928
1.25.40.180 2.120.10.10 0.476 0.674
1.25.40.180 2.120.10.30 0.651 0.555
1.25.40.180 2.130.10.10 0.521 0.783
1.25.40.180 2.160.10.10 0.605 0.692
1.25.40.180 2.160.20.10 0.507 0.735
1.25.40.180 2.20.25.10 0.701 0.579
1.25.40.180 2.30.30.100 0.621 0.730
1.25.40.180 2.30.30.40 0.484 0.789
1.25.40.180 2.30.30.70 0.717 0.592
1.25.40.180 2.40.10.10 0.251 0.831
1.25.40.180 2.40.128.20 0.356 0.810
1.25.40.180 2.40.30.10 0.352 0.794
1.25.40.180 2.40.40.20 0.402 0.664
1.25.40.180 2.40.50.100 0.479 0.681
1.25.40.180 2.40.50.110 0.526 0.635
1.25.40.180 2.40.50.140 0.390 0.808
1.25.40.180 2.40.50.40 0.510 0.787
1.25.40.180 2.60.120.10 0.372 0.826
1.25.40.180 2.60.120.180 0.550 0.530
1.25.40.180 2.60.120.20 0.405 0.862
1.25.40.180 2.60.120.200 0.311 0.870
1.25.40.180 2.60.120.260 0.411 0.839
1.25.40.180 2.60.120.40 0.583 0.725
1.25.40.180 2.60.20.10 0.533 0.602
1.25.40.180 2.60.200.20 0.415 0.598
1.25.40.180 2.60.40.10 0.300 0.934
1.25.40.180 2.60.40.1180 0.405 0.811
1.25.40.180 2.60.40.150 0.479 0.677
1.25.40.180 2.60.40.30 0.378 0.905
1.25.40.180 2.60.40.420 0.284 0.851
1.25.40.180 2.70.98.10 0.496 0.580
1.25.40.180 3.10.20.10 0.536 0.499
1.25.40.180 3.10.20.120 0.503 0.567
1.25.40.180 3.10.20.30 0.424 0.715
1.25.40.180 3.10.20.90 0.352 0.766
1.25.40.180 3.10.450.10 0.655 0.449
1.25.40.180 3.10.450.30 0.567 0.405
1.25.40.180 3.10.450.40 0.498 0.540
1.25.40.180 3.10.450.50 0.629 0.739
1.25.40.180 3.10.50.10 0.512 0.524
1.25.40.180 3.10.50.40 0.523 0.610
1.25.40.180 3.20.20.100 0.632 0.647
1.25.40.180 3.20.20.120 0.616 0.677
1.25.40.180 3.20.20.140 0.717 0.752
1.25.40.180 3.20.20.150 0.802 0.685
1.25.40.180 3.20.20.30 0.790 0.629
1.25.40.180 3.20.20.60 0.761 0.765
1.25.40.180 3.20.20.70 0.527 0.888
1.25.40.180 3.20.20.80 0.535 0.894
1.25.40.180 3.30.1330.30 0.775 0.662
1.25.40.180 3.30.1370.10 0.574 0.548
1.25.40.180 3.30.1490.20 0.530 0.623
1.25.40.180 3.30.160.20 0.638 0.554
1.25.40.180 3.30.30.10 0.616 0.751
1.25.40.180 3.30.300.10 0.581 0.466
1.25.40.180 3.30.300.20 0.664 0.594
1.25.40.180 3.30.360.10 0.434 0.674
1.25.40.180 3.30.390.10 0.812 0.774
1.25.40.180 3.30.390.30 0.507 0.551
1.25.40.180 3.30.420.10 0.706 0.729
1.25.40.180 3.30.420.40 0.556 0.610
1.25.40.180 3.30.450.20 0.557 0.597
1.25.40.180 3.30.470.20 0.465 0.683
1.25.40.180 3.30.565.10 0.629 0.678
1.25.40.180 3.30.60.30 0.726 0.536
1.25.40.180 3.30.70.100 0.426 0.660
1.25.40.180 3.30.70.20 0.440 0.696
1.25.40.180 3.30.70.270 0.634 0.602
1.25.40.180 3.30.70.330 0.341 0.745
1.25.40.180 3.40.1190.10 0.534 0.480
1.25.40.180 3.40.1190.20 0.579 0.646
1.25.40.180 3.40.190.10 0.572 0.773
1.25.40.180 3.40.190.80 0.558 0.578
1.25.40.180 3.40.30.10 0.427 0.779
1.25.40.180 3.40.50.1000 0.592 0.679
1.25.40.180 3.40.50.1010 0.771 0.648
1.25.40.180 3.40.50.10190 0.624 0.541
1.25.40.180 3.40.50.1100 0.585 0.659
1.25.40.180 3.40.50.1220 0.614 0.725
1.25.40.180 3.40.50.1240 0.735 0.561
1.25.40.180 3.40.50.1370 0.723 0.603
1.25.40.180 3.40.50.1400 0.817 0.673
1.25.40.180 3.40.50.1460 0.590 0.496
1.25.40.180 3.40.50.150 0.422 0.844
1.25.40.180 3.40.50.1580 0.464 0.577
1.25.40.180 3.40.50.1820 0.561 0.836
1.25.40.180 3.40.50.1940 0.819 0.798
1.25.40.180 3.40.50.1980 0.588 0.759
1.25.40.180 3.40.50.20 0.634 0.530
1.25.40.180 3.40.50.200 0.481 0.436
1.25.40.180 3.40.50.2000 0.712 0.735
1.25.40.180 3.40.50.2020 0.439 0.699
1.25.40.180 3.40.50.2030 0.738 0.619
1.25.40.180 3.40.50.2300 0.563 0.852
1.25.40.180 3.40.50.2600 0.602 0.711
1.25.40.180 3.40.50.300 0.567 0.825
1.25.40.180 3.40.50.360 0.530 0.658
1.25.40.180 3.40.50.410 0.664 0.594
1.25.40.180 3.40.50.620 0.644 0.779
1.25.40.180 3.40.50.720 0.556 0.872
1.25.40.180 3.40.50.80 0.618 0.721
1.25.40.180 3.40.50.800 0.606 0.629
1.25.40.180 3.40.50.880 0.448 0.684
1.25.40.180 3.40.50.920 0.659 0.572
1.25.40.180 3.40.50.9600 0.831 0.705
1.25.40.180 3.40.50.970 0.634 0.807
1.25.40.180 3.40.50.980 0.621 0.600
1.25.40.180 3.40.630.10 0.670 0.709
1.25.40.180 3.40.630.30 0.509 0.751
1.25.40.180 3.90.190.10 0.632 0.632
1.25.40.180 3.90.190.20 0.639 0.513
1.25.40.20 1.25.40.20 1.000 1.000
1.25.40.20 1.50.10.10 0.772 0.799
1.25.40.20 1.50.10.20 0.849 0.851
1.25.40.20 2.120.10.10 0.600 0.502
1.25.40.20 2.120.10.30 0.744 0.418
1.25.40.20 2.130.10.10 0.533 0.628
1.25.40.20 2.160.10.10 0.650 0.524
1.25.40.20 2.160.20.10 0.570 0.581
1.25.40.20 2.20.25.10 0.739 0.494
1.25.40.20 2.30.30.100 0.637 0.612
1.25.40.20 2.30.30.40 0.447 0.679
1.25.40.20 2.30.30.70 0.774 0.466
1.25.40.20 2.40.10.10 0.209 0.782
1.25.40.20 2.40.128.20 0.519 0.724
1.25.40.20 2.40.30.10 0.393 0.684
1.25.40.20 2.40.40.20 0.608 0.539
1.25.40.20 2.40.50.100 0.511 0.575
1.25.40.20 2.40.50.110 0.620 0.528
1.25.40.20 2.40.50.140 0.315 0.751
1.25.40.20 2.40.50.40 0.528 0.676
1.25.40.20 2.60.120.10 0.411 0.711
1.25.40.20 2.60.120.180 0.710 0.395
1.25.40.20 2.60.120.20 0.384 0.744
1.25.40.20 2.60.120.200 0.292 0.759
1.25.40.20 2.60.120.260 0.392 0.716
1.25.40.20 2.60.120.40 0.591 0.538
1.25.40.20 2.60.20.10 0.670 0.452
1.25.40.20 2.60.200.20 0.646 0.492
1.25.40.20 2.60.40.10 0.145 0.897
1.25.40.20 2.60.40.1180 0.402 0.678
1.25.40.20 2.60.40.150 0.585 0.513
1.25.40.20 2.60.40.30 0.246 0.825
1.25.40.20 2.60.40.420 0.322 0.760
1.25.40.20 2.70.98.10 0.660 0.421
1.25.40.20 3.10.20.10 0.857 0.766
1.25.40.20 3.10.20.120 0.749 0.486
1.25.40.20 3.10.20.30 0.703 0.742
1.25.40.20 3.10.20.90 0.725 0.795
1.25.40.20 3.10.450.10 0.764 0.369
1.25.40.20 3.10.450.30 0.799 0.448
1.25.40.20 3.10.450.40 0.654 0.418
1.25.40.20 3.10.450.50 0.645 0.611
1.25.40.20 3.10.50.10 0.751 0.484
1.25.40.20 3.10.50.40 0.730 0.619
1.25.40.20 3.20.20.100 0.983 0.900
1.25.40.20 3.20.20.120 0.962 0.911
1.25.40.20 3.20.20.140 0.953 0.876
1.25.40.20 3.20.20.150 0.948 0.801
1.25.40.20 3.20.20.30 0.988 0.908
1.25.40.20 3.20.20.60 0.963 0.886
1.25.40.20 3.20.20.70 0.901 0.920
1.25.40.20 3.20.20.80 0.882 0.917
1.25.40.20 3.30.1330.30 0.928 0.855
1.25.40.20 3.30.1370.10 0.945 0.878
1.25.40.20 3.30.1490.20 0.803 0.766
1.25.40.20 3.30.160.20 0.736 0.447
1.25.40.20 3.30.30.10 0.668 0.774
1.25.40.20 3.30.300.10 0.826 0.492
1.25.40.20 3.30.300.20 0.746 0.557
1.25.40.20 3.30.360.10 0.651 0.605
1.25.40.20 3.30.390.10 0.768 0.599
1.25.40.20 3.30.390.30 0.832 0.662
1.25.40.20 3.30.420.10 0.882 0.803
1.25.40.20 3.30.420.40 0.826 0.733
1.25.40.20 3.30.450.20 0.845 0.787
1.25.40.20 3.30.470.20 0.631 0.582
1.25.40.20 3.30.565.10 0.786 0.644
1.25.40.20 3.30.60.30 0.759 0.445
1.25.40.20 3.30.70.100 0.881 0.860
1.25.40.20 3.30.70.20 0.684 0.702
1.25.40.20 3.30.70.270 0.850 0.715
1.25.40.20 3.30.70.330 0.681 0.762
1.25.40.20 3.40.1190.10 0.941 0.898
1.25.40.20 3.40.1190.20 0.943 0.901
1.25.40.20 3.40.190.10 0.833 0.824
1.25.40.20 3.40.190.80 0.904 0.818
1.25.40.20 3.40.30.10 0.706 0.798
1.25.40.20 3.40.50.1000 0.950 0.872
1.25.40.20 3.40.50.1010 0.952 0.837
1.25.40.20 3.40.50.10190 0.922 0.833
1.25.40.20 3.40.50.1100 0.922 0.843
1.25.40.20 3.40.50.1220 0.942 0.890
1.25.40.20 3.40.50.1240 0.920 0.696
1.25.40.20 3.40.50.1370 0.960 0.842
1.25.40.20 3.40.50.1400 0.966 0.868
1.25.40.20 3.40.50.1460 0.920 0.687
1.25.40.20 3.40.50.150 0.856 0.884
1.25.40.20 3.40.50.1580 0.805 0.532
1.25.40.20 3.40.50.1820 0.830 0.855
1.25.40.20 3.40.50.1940 0.921 0.852
1.25.40.20 3.40.50.1980 0.892 0.848
1.25.40.20 3.40.50.20 0.875 0.703
1.25.40.20 3.40.50.200 0.872 0.575
1.25.40.20 3.40.50.2000 0.925 0.839
1.25.40.20 3.40.50.2020 0.830 0.780
1.25.40.20 3.40.50.2030 0.978 0.875
1.25.40.20 3.40.50.2300 0.945 0.942
1.25.40.20 3.40.50.2600 0.929 0.877
1.25.40.20 3.40.50.300 0.835 0.838
1.25.40.20 3.40.50.360 0.938 0.842
1.25.40.20 3.40.50.410 0.930 0.763
1.25.40.20 3.40.50.620 0.859 0.808
1.25.40.20 3.40.50.720 0.864 0.889
1.25.40.20 3.40.50.80 0.946 0.881
1.25.40.20 3.40.50.800 0.925 0.922
1.25.40.20 3.40.50.880 0.823 0.739
1.25.40.20 3.40.50.920 0.928 0.790
1.25.40.20 3.40.50.9600 0.960 0.902
1.25.40.20 3.40.50.970 0.954 0.902
1.25.40.20 3.40.50.980 0.970 0.908
1.25.40.20 3.40.630.10 0.832 0.701
1.25.40.20 3.40.630.30 0.724 0.738
1.25.40.20 3.90.190.10 0.878 0.724
1.25.40.20 3.90.190.20 0.950 0.830
1.50.10.10 1.50.10.10 0.991 0.991
1.50.10.10 1.50.10.20 0.984 0.979
1.50.10.10 2.120.10.10 0.660 0.592
1.50.10.10 2.120.10.30 0.794 0.578
1.50.10.10 2.130.10.10 0.653 0.743
1.50.10.10 2.160.10.10 0.716 0.661
1.50.10.10 2.160.20.10 0.493 0.549
1.50.10.10 2.20.25.10 0.771 0.606
1.50.10.10 2.30.30.100 0.718 0.725
1.50.10.10 2.30.30.40 0.589 0.765
1.50.10.10 2.30.30.70 0.795 0.577
1.50.10.10 2.40.10.10 0.312 0.798
1.50.10.10 2.40.128.20 0.505 0.731
1.50.10.10 2.40.30.10 0.449 0.715
1.50.10.10 2.40.40.20 0.626 0.574
1.50.10.10 2.40.50.100 0.622 0.669
1.50.10.10 2.40.50.110 0.694 0.617
1.50.10.10 2.40.50.140 0.452 0.784
1.50.10.10 2.40.50.40 0.761 0.827
1.50.10.10 2.60.120.10 0.357 0.710
1.50.10.10 2.60.120.180 0.687 0.386
1.50.10.10 2.60.120.20 0.327 0.740
1.50.10.10 2.60.120.200 0.349 0.786
1.50.10.10 2.60.120.260 0.355 0.716
1.50.10.10 2.60.120.40 0.565 0.542
1.50.10.10 2.60.20.10 0.701 0.530
1.50.10.10 2.60.200.20 0.666 0.534
1.50.10.10 2.60.40.10 0.216 0.904
1.50.10.10 2.60.40.1180 0.477 0.725
1.50.10.10 2.60.40.150 0.594 0.541
1.50.10.10 2.60.40.30 0.298 0.840
1.50.10.10 2.60.40.420 0.307 0.767
1.50.10.10 2.70.98.10 0.673 0.462
1.50.10.10 3.10.20.10 0.841 0.687
1.50.10.10 3.10.20.120 0.710 0.470
1.50.10.10 3.10.20.30 0.667 0.705
1.50.10.10 3.10.20.90 0.727 0.771
1.50.10.10 3.10.450.10 0.785 0.492
1.50.10.10 3.10.450.30 0.785 0.444
1.50.10.10 3.10.450.40 0.694 0.499
1.50.10.10 3.10.450.50 0.680 0.660
1.50.10.10 3.10.50.10 0.832 0.630
1.50.10.10 3.10.50.40 0.709 0.599
1.50.10.10 3.20.20.100 0.784 0.596
1.50.10.10 3.20.20.120 0.688 0.570
1.50.10.10 3.20.20.140 0.743 0.655
1.50.10.10 3.20.20.150 0.854 0.601
1.50.10.10 3.20.20.30 0.852 0.575
1.50.10.10 3.20.20.60 0.808 0.699
1.50.10.10 3.20.20.70 0.492 0.844
1.50.10.10 3.20.20.80 0.679 0.863
1.50.10.10 3.30.1330.30 0.825 0.638
1.50.10.10 3.30.1370.10 0.815 0.564
1.50.10.10 3.30.1490.20 0.713 0.642
1.50.10.10 3.30.160.20 0.834 0.678
1.50.10.10 3.30.30.10 0.641 0.696
1.50.10.10 3.30.300.10 0.823 0.488
1.50.10.10 3.30.300.20 0.767 0.565
1.50.10.10 3.30.360.10 0.589 0.585
1.50.10.10 3.30.390.10 0.844 0.696
1.50.10.10 3.30.390.30 0.751 0.512
1.50.10.10 3.30.420.10 0.818 0.693
1.50.10.10 3.30.420.40 0.803 0.644
1.50.10.10 3.30.450.20 0.778 0.589
1.50.10.10 3.30.470.20 0.680 0.646
1.50.10.10 3.30.565.10 0.753 0.592
1.50.10.10 3.30.60.30 0.836 0.677
1.50.10.10 3.30.70.100 0.687 0.633
1.50.10.10 3.30.70.20 0.681 0.691
1.50.10.10 3.30.70.270 0.745 0.590
1.50.10.10 3.30.70.330 0.529 0.707
1.50.10.10 3.40.1190.10 0.776 0.469
1.50.10.10 3.40.1190.20 0.691 0.525
1.50.10.10 3.40.190.10 0.614 0.759
1.50.10.10 3.40.190.80 0.730 0.527
1.50.10.10 3.40.30.10 0.752 0.792
1.50.10.10 3.40.50.1000 0.677 0.626
1.50.10.10 3.40.50.1010 0.873 0.636
1.50.10.10 3.40.50.10190 0.733 0.478
1.50.10.10 3.40.50.1100 0.724 0.610
1.50.10.10 3.40.50.1220 0.700 0.644
1.50.10.10 3.40.50.1240 0.886 0.569
1.50.10.10 3.40.50.1370 0.785 0.518
1.50.10.10 3.40.50.1400 0.872 0.629
1.50.10.10 3.40.50.1460 0.855 0.462
1.50.10.10 3.40.50.150 0.466 0.781
1.50.10.10 3.40.50.1580 0.717 0.461
1.50.10.10 3.40.50.1820 0.588 0.795
1.50.10.10 3.40.50.1940 0.800 0.712
1.50.10.10 3.40.50.1980 0.573 0.671
1.50.10.10 3.40.50.20 0.695 0.498
1.50.10.10 3.40.50.200 0.795 0.401
1.50.10.10 3.40.50.2000 0.672 0.647
1.50.10.10 3.40.50.2020 0.584 0.592
1.50.10.10 3.40.50.2030 0.811 0.542
1.50.10.10 3.40.50.2300 0.548 0.789
1.50.10.10 3.40.50.2600 0.667 0.637
1.50.10.10 3.40.50.300 0.626 0.812
1.50.10.10 3.40.50.360 0.741 0.599
1.50.10.10 3.40.50.410 0.836 0.574
1.50.10.10 3.40.50.620 0.683 0.749
1.50.10.10 3.40.50.720 0.435 0.847
1.50.10.10 3.40.50.80 0.664 0.610
1.50.10.10 3.40.50.800 0.837 0.710
1.50.10.10 3.40.50.880 0.600 0.597
1.50.10.10 3.40.50.920 0.771 0.470
1.50.10.10 3.40.50.9600 0.838 0.611
1.50.10.10 3.40.50.970 0.654 0.720
1.50.10.10 3.40.50.980 0.765 0.558
1.50.10.10 3.40.630.10 0.822 0.651
1.50.10.10 3.40.630.30 0.676 0.693
1.50.10.10 3.90.190.10 0.730 0.568
1.50.10.10 3.90.190.20 0.747 0.429
1.50.10.20 1.50.10.20 0.981 0.981
1.50.10.20 2.120.10.10 0.530 0.588
1.50.10.20 2.120.10.30 0.691 0.506
1.50.10.20 2.130.10.10 0.518 0.724
1.50.10.20 2.160.10.10 0.613 0.635
1.50.10.20 2.160.20.10 0.449 0.631
1.50.10.20 2.20.25.10 0.688 0.543
1.50.10.20 2.30.30.100 0.620 0.701
1.50.10.20 2.30.30.40 0.463 0.755
1.50.10.20 2.30.30.70 0.719 0.516
1.50.10.20 2.40.10.10 0.212 0.810
1.50.10.20 2.40.128.20 0.384 0.756
1.50.10.20 2.40.30.10 0.335 0.740
1.50.10.20 2.40.40.20 0.525 0.613
1.50.10.20 2.40.50.100 0.491 0.651
1.50.10.20 2.40.50.110 0.564 0.594
1.50.10.20 2.40.50.140 0.331 0.786
1.50.10.20 2.40.50.40 0.632 0.799
1.50.10.20 2.60.120.10 0.309 0.763
1.50.10.20 2.60.120.180 0.597 0.429
1.50.10.20 2.60.120.20 0.294 0.797
1.50.10.20 2.60.120.200 0.253 0.817
1.50.10.20 2.60.120.260 0.302 0.770
1.50.10.20 2.60.120.40 0.498 0.610
1.50.10.20 2.60.20.10 0.596 0.540
1.50.10.20 2.60.200.20 0.535 0.539
1.50.10.20 2.60.40.10 0.157 0.917
1.50.10.20 2.60.40.1180 0.379 0.755
1.50.10.20 2.60.40.150 0.492 0.586
1.50.10.20 2.60.40.30 0.230 0.867
1.50.10.20 2.60.40.420 0.244 0.806
1.50.10.20 2.70.98.10 0.564 0.494
1.50.10.20 3.10.20.10 0.834 0.726
1.50.10.20 3.10.20.120 0.615 0.505
1.50.10.20 3.10.20.30 0.634 0.736
1.50.10.20 3.10.20.90 0.694 0.796
1.50.10.20 3.10.450.10 0.698 0.438
1.50.10.20 3.10.450.30 0.690 0.420
1.50.10.20 3.10.450.40 0.592 0.503
1.50.10.20 3.10.450.50 0.663 0.723
1.50.10.20 3.10.50.10 0.735 0.592
1.50.10.20 3.10.50.40 0.686 0.635
1.50.10.20 3.20.20.100 0.771 0.659
1.50.10.20 3.20.20.120 0.693 0.680
1.50.10.20 3.20.20.140 0.749 0.723
1.50.10.20 3.20.20.150 0.854 0.665
1.50.10.20 3.20.20.30 0.867 0.662
1.50.10.20 3.20.20.60 0.804 0.745
1.50.10.20 3.20.20.70 0.558 0.875
1.50.10.20 3.20.20.80 0.705 0.888
1.50.10.20 3.30.1330.30 0.815 0.690
1.50.10.20 3.30.1370.10 0.801 0.621
1.50.10.20 3.30.1490.20 0.777 0.736
1.50.10.20 3.30.160.20 0.792 0.668
1.50.10.20 3.30.30.10 0.665 0.776
1.50.10.20 3.30.300.10 0.743 0.462
1.50.10.20 3.30.300.20 0.726 0.585
1.50.10.20 3.30.360.10 0.520 0.629
1.50.10.20 3.30.390.10 0.789 0.695
1.50.10.20 3.30.390.30 0.689 0.549
1.50.10.20 3.30.420.10 0.786 0.709
1.50.10.20 3.30.420.40 0.788 0.679
1.50.10.20 3.30.450.20 0.739 0.625
1.50.10.20 3.30.470.20 0.574 0.649
1.50.10.20 3.30.565.10 0.696 0.630
1.50.10.20 3.30.60.30 0.821 0.691
1.50.10.20 3.30.70.100 0.717 0.723
1.50.10.20 3.30.70.20 0.646 0.721
1.50.10.20 3.30.70.270 0.758 0.630
1.50.10.20 3.30.70.330 0.533 0.741
1.50.10.20 3.40.1190.10 0.790 0.590
1.50.10.20 3.40.1190.20 0.705 0.638
1.50.10.20 3.40.190.10 0.671 0.782
1.50.10.20 3.40.190.80 0.696 0.593
1.50.10.20 3.40.30.10 0.718 0.796
1.50.10.20 3.40.50.1000 0.717 0.706
1.50.10.20 3.40.50.1010 0.859 0.673
1.50.10.20 3.40.50.10190 0.710 0.564
1.50.10.20 3.40.50.1100 0.708 0.662
1.50.10.20 3.40.50.1220 0.718 0.726
1.50.10.20 3.40.50.1240 0.842 0.557
1.50.10.20 3.40.50.1370 0.772 0.601
1.50.10.20 3.40.50.1400 0.864 0.680
1.50.10.20 3.40.50.1460 0.801 0.505
1.50.10.20 3.40.50.150 0.511 0.824
1.50.10.20 3.40.50.1580 0.642 0.519
1.50.10.20 3.40.50.1820 0.608 0.820
1.50.10.20 3.40.50.1940 0.787 0.743
1.50.10.20 3.40.50.1980 0.598 0.733
1.50.10.20 3.40.50.20 0.672 0.542
1.50.10.20 3.40.50.200 0.720 0.444
1.50.10.20 3.40.50.2000 0.697 0.710
1.50.10.20 3.40.50.2020 0.553 0.657
1.50.10.20 3.40.50.2030 0.804 0.619
1.50.10.20 3.40.50.2300 0.608 0.841
1.50.10.20 3.40.50.2600 0.660 0.703
1.50.10.20 3.40.50.300 0.663 0.822
1.50.10.20 3.40.50.360 0.726 0.666
1.50.10.20 3.40.50.410 0.797 0.610
1.50.10.20 3.40.50.620 0.694 0.769
1.50.10.20 3.40.50.720 0.528 0.865
1.50.10.20 3.40.50.80 0.674 0.699
1.50.10.20 3.40.50.800 0.843 0.767
1.50.10.20 3.40.50.880 0.580 0.661
1.50.10.20 3.40.50.920 0.760 0.570
1.50.10.20 3.40.50.9600 0.852 0.689
1.50.10.20 3.40.50.970 0.674 0.780
1.50.10.20 3.40.50.980 0.760 0.651
1.50.10.20 3.40.630.10 0.775 0.674
1.50.10.20 3.40.630.30 0.579 0.710
1.50.10.20 3.90.190.10 0.683 0.604
1.50.10.20 3.90.190.20 0.735 0.540
2.120.10.10 2.120.10.10 0.999 0.999
2.120.10.10 2.120.10.30 0.947 0.948
2.120.10.10 2.130.10.10 0.924 0.975
2.120.10.10 2.160.10.10 0.852 0.932
2.120.10.10 2.160.20.10 0.801 0.889
2.120.10.10 2.20.25.10 0.882 0.862
2.120.10.10 2.30.30.100 0.904 0.958
2.120.10.10 2.30.30.40 0.826 0.912
2.120.10.10 2.30.30.70 0.880 0.926
2.120.10.10 2.40.10.10 0.859 0.877
2.120.10.10 2.40.128.20 0.937 0.970
2.120.10.10 2.40.30.10 0.954 0.933
2.120.10.10 2.40.40.20 0.845 0.871
2.120.10.10 2.40.50.100 0.867 0.855
2.120.10.10 2.40.50.110 0.903 0.905
2.120.10.10 2.40.50.140 0.875 0.875
2.120.10.10 2.40.50.40 0.835 0.946
2.120.10.10 2.60.120.10 0.814 0.915
2.120.10.10 2.60.120.180 0.971 0.915
2.120.10.10 2.60.120.20 0.790 0.941
2.120.10.10 2.60.120.200 0.905 0.954
2.120.10.10 2.60.120.260 0.856 0.937
2.120.10.10 2.60.120.40 0.886 0.921
2.120.10.10 2.60.20.10 0.864 0.913
2.120.10.10 2.60.200.20 0.917 0.914
2.120.10.10 2.60.40.10 0.899 0.957
2.120.10.10 2.60.40.1180 0.841 0.916
2.120.10.10 2.60.40.150 0.975 0.947
2.120.10.10 2.60.40.30 0.944 0.962
2.120.10.10 2.60.40.420 0.828 0.922
2.120.10.10 2.70.98.10 0.948 0.896
2.120.10.10 3.10.20.10 0.765 0.621
2.120.10.10 3.10.20.120 0.885 0.878
2.120.10.10 3.10.20.30 0.650 0.752
2.120.10.10 3.10.20.90 0.716 0.846
2.120.10.10 3.10.450.10 0.951 0.923
2.120.10.10 3.10.450.30 0.950 0.898
2.120.10.10 3.10.450.40 0.895 0.871
2.120.10.10 3.10.450.50 0.916 0.955
2.120.10.10 3.10.50.10 0.873 0.869
2.120.10.10 3.10.50.40 0.647 0.605
2.120.10.10 3.20.20.100 0.561 0.440
2.120.10.10 3.20.20.120 0.582 0.487
2.120.10.10 3.20.20.140 0.457 0.523
2.120.10.10 3.20.20.150 0.581 0.382
2.120.10.10 3.20.20.30 0.632 0.330
2.120.10.10 3.20.20.60 0.468 0.497
2.120.10.10 3.20.20.70 0.293 0.835
2.120.10.10 3.20.20.80 0.360 0.842
2.120.10.10 3.30.1330.30 0.644 0.410
2.120.10.10 3.30.1370.10 0.717 0.549
2.120.10.10 3.30.1490.20 0.654 0.590
2.120.10.10 3.30.160.20 0.895 0.932
2.120.10.10 3.30.30.10 0.653 0.782
2.120.10.10 3.30.300.10 0.835 0.666
2.120.10.10 3.30.300.20 0.783 0.721
2.120.10.10 3.30.360.10 0.772 0.776
2.120.10.10 3.30.390.10 0.883 0.924
2.120.10.10 3.30.390.30 0.763 0.631
2.120.10.10 3.30.420.10 0.622 0.644
2.120.10.10 3.30.420.40 0.720 0.665
2.120.10.10 3.30.450.20 0.827 0.875
2.120.10.10 3.30.470.20 0.873 0.906
2.120.10.10 3.30.565.10 0.772 0.755
2.120.10.10 3.30.60.30 0.813 0.809
2.120.10.10 3.30.70.100 0.618 0.586
2.120.10.10 3.30.70.20 0.661 0.724
2.120.10.10 3.30.70.270 0.524 0.511
2.120.10.10 3.30.70.330 0.630 0.782
2.120.10.10 3.40.1190.10 0.736 0.443
2.120.10.10 3.40.1190.20 0.588 0.491
2.120.10.10 3.40.190.10 0.394 0.727
2.120.10.10 3.40.190.80 0.719 0.573
2.120.10.10 3.40.30.10 0.540 0.770
2.120.10.10 3.40.50.1000 0.501 0.534
2.120.10.10 3.40.50.1010 0.602 0.369
2.120.10.10 3.40.50.10190 0.671 0.392
2.120.10.10 3.40.50.1100 0.552 0.505
2.120.10.10 3.40.50.1220 0.532 0.544
2.120.10.10 3.40.50.1240 0.804 0.511
2.120.10.10 3.40.50.1370 0.649 0.343
2.120.10.10 3.40.50.1400 0.580 0.380
2.120.10.10 3.40.50.1460 0.810 0.518
2.120.10.10 3.40.50.150 0.435 0.802
2.120.10.10 3.40.50.1580 0.808 0.684
2.120.10.10 3.40.50.1820 0.493 0.807
2.120.10.10 3.40.50.1940 0.417 0.512
2.120.10.10 3.40.50.1980 0.444 0.637
2.120.10.10 3.40.50.20 0.679 0.519
2.120.10.10 3.40.50.200 0.826 0.589
2.120.10.10 3.40.50.2000 0.444 0.553
2.120.10.10 3.40.50.2020 0.654 0.695
2.120.10.10 3.40.50.2030 0.617 0.338
2.120.10.10 3.40.50.2300 0.359 0.745
2.120.10.10 3.40.50.2600 0.557 0.560
2.120.10.10 3.40.50.300 0.284 0.799
2.120.10.10 3.40.50.360 0.589 0.546
2.120.10.10 3.40.50.410 0.683 0.435
2.120.10.10 3.40.50.620 0.324 0.706
2.120.10.10 3.40.50.720 0.224 0.843
2.120.10.10 3.40.50.80 0.514 0.555
2.120.10.10 3.40.50.800 0.646 0.478
2.120.10.10 3.40.50.880 0.668 0.699
2.120.10.10 3.40.50.920 0.653 0.362
2.120.10.10 3.40.50.9600 0.593 0.347
2.120.10.10 3.40.50.970 0.381 0.639
2.120.10.10 3.40.50.980 0.659 0.432
2.120.10.10 3.40.630.10 0.751 0.722
2.120.10.10 3.40.630.30 0.788 0.861
2.120.10.10 3.90.190.10 0.619 0.613
2.120.10.10 3.90.190.20 0.690 0.352
2.120.10.30 2.120.10.30 0.955 0.955
2.120.10.30 2.130.10.10 0.972 0.992
2.120.10.30 2.160.10.10 0.909 0.978
2.120.10.30 2.160.20.10 0.705 0.869
2.120.10.30 2.20.25.10 0.906 0.874
2.120.10.30 2.30.30.100 0.938 0.968
2.120.10.30 2.30.30.40 0.894 0.915
2.120.10.30 2.30.30.70 0.926 0.964
2.120.10.30 2.40.10.10 0.839 0.870
2.120.10.30 2.40.128.20 0.935 0.964
2.120.10.30 2.40.30.10 0.897 0.909
2.120.10.30 2.40.40.20 0.821 0.867
2.120.10.30 2.40.50.100 0.902 0.850
2.120.10.30 2.40.50.110 0.882 0.877
2.120.10.30 2.40.50.140 0.861 0.865
2.120.10.30 2.40.50.40 0.905 0.965
2.120.10.30 2.60.120.10 0.732 0.901
2.120.10.30 2.60.120.180 0.897 0.853
2.120.10.30 2.60.120.20 0.691 0.932
2.120.10.30 2.60.120.200 0.914 0.957
2.120.10.30 2.60.120.260 0.762 0.926
2.120.10.30 2.60.120.40 0.800 0.898
2.120.10.30 2.60.20.10 0.857 0.914
2.120.10.30 2.60.200.20 0.883 0.878
2.120.10.30 2.60.40.10 0.839 0.954
2.120.10.30 2.60.40.1180 0.873 0.930
2.120.10.30 2.60.40.150 0.868 0.885
2.120.10.30 2.60.40.30 0.855 0.952
2.120.10.30 2.60.40.420 0.755 0.914
2.120.10.30 2.70.98.10 0.881 0.859
2.120.10.30 3.10.20.10 0.693 0.658
2.120.10.30 3.10.20.120 0.764 0.771
2.120.10.30 3.10.20.30 0.597 0.789
2.120.10.30 3.10.20.90 0.661 0.851
2.120.10.30 3.10.450.10 0.858 0.822
2.120.10.30 3.10.450.30 0.904 0.822
2.120.10.30 3.10.450.40 0.855 0.831
2.120.10.30 3.10.450.50 0.760 0.878
2.120.10.30 3.10.50.10 0.844 0.853
2.120.10.30 3.10.50.40 0.563 0.631
2.120.10.30 3.20.20.100 0.410 0.585
2.120.10.30 3.20.20.120 0.475 0.657
2.120.10.30 3.20.20.140 0.318 0.659
2.120.10.30 3.20.20.150 0.434 0.521
2.120.10.30 3.20.20.30 0.502 0.476
2.120.10.30 3.20.20.60 0.341 0.649
2.120.10.30 3.20.20.70 0.235 0.878
2.120.10.30 3.20.20.80 0.284 0.884
2.120.10.30 3.30.1330.30 0.522 0.557
2.120.10.30 3.30.1370.10 0.632 0.629
2.120.10.30 3.30.1490.20 0.594 0.687
2.120.10.30 3.30.160.20 0.889 0.933
2.120.10.30 3.30.30.10 0.623 0.864
2.120.10.30 3.30.300.10 0.747 0.647
2.120.10.30 3.30.300.20 0.688 0.684
2.120.10.30 3.30.360.10 0.663 0.755
2.120.10.30 3.30.390.10 0.767 0.819
2.120.10.30 3.30.390.30 0.658 0.668
2.120.10.30 3.30.420.10 0.559 0.698
2.120.10.30 3.30.420.40 0.782 0.769
2.120.10.30 3.30.450.20 0.734 0.805
2.120.10.30 3.30.470.20 0.735 0.810
2.120.10.30 3.30.565.10 0.690 0.759
2.120.10.30 3.30.60.30 0.824 0.865
2.120.10.30 3.30.70.100 0.552 0.732
2.120.10.30 3.30.70.20 0.654 0.796
2.120.10.30 3.30.70.270 0.442 0.587
2.120.10.30 3.30.70.330 0.585 0.795
2.120.10.30 3.40.1190.10 0.791 0.774
2.120.10.30 3.40.1190.20 0.526 0.654
2.120.10.30 3.40.190.10 0.380 0.767
2.120.10.30 3.40.190.80 0.629 0.668
2.120.10.30 3.40.30.10 0.545 0.793
2.120.10.30 3.40.50.1000 0.433 0.669
2.120.10.30 3.40.50.1010 0.458 0.511
2.120.10.30 3.40.50.10190 0.545 0.538
2.120.10.30 3.40.50.1100 0.431 0.626
2.120.10.30 3.40.50.1220 0.461 0.701
2.120.10.30 3.40.50.1240 0.665 0.482
2.120.10.30 3.40.50.1370 0.515 0.509
2.120.10.30 3.40.50.1400 0.437 0.530
2.120.10.30 3.40.50.1460 0.750 0.618
2.120.10.30 3.40.50.150 0.346 0.844
2.120.10.30 3.40.50.1580 0.775 0.765
2.120.10.30 3.40.50.1820 0.372 0.830
2.120.10.30 3.40.50.1940 0.296 0.645
2.120.10.30 3.40.50.1980 0.343 0.729
2.120.10.30 3.40.50.20 0.600 0.570
2.120.10.30 3.40.50.200 0.703 0.571
2.120.10.30 3.40.50.2000 0.331 0.658
2.120.10.30 3.40.50.2020 0.528 0.732
2.120.10.30 3.40.50.2030 0.478 0.505
2.120.10.30 3.40.50.2300 0.330 0.836
2.120.10.30 3.40.50.2600 0.506 0.713
2.120.10.30 3.40.50.300 0.271 0.820
2.120.10.30 3.40.50.360 0.448 0.653
2.120.10.30 3.40.50.410 0.538 0.559
2.120.10.30 3.40.50.620 0.272 0.756
2.120.10.30 3.40.50.720 0.204 0.865
2.120.10.30 3.40.50.80 0.410 0.691
2.120.10.30 3.40.50.800 0.653 0.703
2.120.10.30 3.40.50.880 0.607 0.733
2.120.10.30 3.40.50.920 0.505 0.500
2.120.10.30 3.40.50.9600 0.437 0.517
2.120.10.30 3.40.50.970 0.279 0.748
2.120.10.30 3.40.50.980 0.519 0.581
2.120.10.30 3.40.630.10 0.589 0.710
2.120.10.30 3.40.630.30 0.680 0.816
2.120.10.30 3.90.190.10 0.542 0.660
2.120.10.30 3.90.190.20 0.563 0.509
2.130.10.10 2.130.10.10 0.993 0.993
2.130.10.10 2.160.10.10 0.957 0.973
2.130.10.10 2.160.20.10 0.812 0.776
2.130.10.10 2.20.25.10 0.960 0.907
2.130.10.10 2.30.30.100 0.976 0.974
2.130.10.10 2.30.30.40 0.935 0.919
2.130.10.10 2.30.30.70 0.974 0.975
2.130.10.10 2.40.10.10 0.856 0.862
2.130.10.10 2.40.128.20 0.961 0.951
2.130.10.10 2.40.30.10 0.929 0.891
2.130.10.10 2.40.40.20 0.894 0.802
2.130.10.10 2.40.50.100 0.944 0.867
2.130.10.10 2.40.50.110 0.937 0.889
2.130.10.10 2.40.50.140 0.890 0.870
2.130.10.10 2.40.50.40 0.948 0.968
2.130.10.10 2.60.120.10 0.789 0.832
2.130.10.10 2.60.120.180 0.953 0.807
2.130.10.10 2.60.120.20 0.764 0.871
2.130.10.10 2.60.120.200 0.937 0.935
2.130.10.10 2.60.120.260 0.823 0.877
2.130.10.10 2.60.120.40 0.885 0.841
2.130.10.10 2.60.20.10 0.923 0.873
2.130.10.10 2.60.200.20 0.937 0.844
2.130.10.10 2.60.40.10 0.853 0.943
2.130.10.10 2.60.40.1180 0.913 0.904
2.130.10.10 2.60.40.150 0.927 0.832
2.130.10.10 2.60.40.30 0.879 0.928
2.130.10.10 2.60.40.420 0.799 0.870
2.130.10.10 2.70.98.10 0.944 0.815
2.130.10.10 3.10.20.10 0.833 0.550
2.130.10.10 3.10.20.120 0.874 0.644
2.130.10.10 3.10.20.30 0.710 0.676
2.130.10.10 3.10.20.90 0.747 0.746
2.130.10.10 3.10.450.10 0.938 0.825
2.130.10.10 3.10.450.30 0.957 0.834
2.130.10.10 3.10.450.40 0.925 0.836
2.130.10.10 3.10.450.50 0.849 0.820
2.130.10.10 3.10.50.10 0.918 0.807
2.130.10.10 3.10.50.40 0.719 0.525
2.130.10.10 3.20.20.100 0.673 0.356
2.130.10.10 3.20.20.120 0.700 0.438
2.130.10.10 3.20.20.140 0.585 0.432
2.130.10.10 3.20.20.150 0.700 0.294
2.130.10.10 3.20.20.30 0.757 0.276
2.130.10.10 3.20.20.60 0.611 0.433
2.130.10.10 3.20.20.70 0.328 0.782
2.130.10.10 3.20.20.80 0.372 0.777
2.130.10.10 3.30.1330.30 0.754 0.362
2.130.10.10 3.30.1370.10 0.799 0.466
2.130.10.10 3.30.1490.20 0.743 0.553
2.130.10.10 3.30.160.20 0.949 0.935
2.130.10.10 3.30.30.10 0.746 0.799
2.130.10.10 3.30.300.10 0.873 0.557
2.130.10.10 3.30.300.20 0.814 0.598
2.130.10.10 3.30.360.10 0.779 0.648
2.130.10.10 3.30.390.10 0.865 0.765
2.130.10.10 3.30.390.30 0.822 0.516
2.130.10.10 3.30.420.10 0.702 0.556
2.130.10.10 3.30.420.40 0.867 0.758
2.130.10.10 3.30.450.20 0.850 0.707
2.130.10.10 3.30.470.20 0.819 0.746
2.130.10.10 3.30.565.10 0.806 0.628
2.130.10.10 3.30.60.30 0.913 0.893
2.130.10.10 3.30.70.100 0.731 0.536
2.130.10.10 3.30.70.20 0.759 0.700
2.130.10.10 3.30.70.270 0.620 0.465
2.130.10.10 3.30.70.330 0.664 0.718
2.130.10.10 3.40.1190.10 0.898 0.700
2.130.10.10 3.40.1190.20 0.734 0.481
2.130.10.10 3.40.190.10 0.463 0.693
2.130.10.10 3.40.190.80 0.798 0.493
2.130.10.10 3.40.30.10 0.599 0.736
2.130.10.10 3.40.50.1000 0.638 0.509
2.130.10.10 3.40.50.1010 0.717 0.321
2.130.10.10 3.40.50.10190 0.766 0.353
2.130.10.10 3.40.50.1100 0.653 0.443
2.130.10.10 3.40.50.1220 0.675 0.501
2.130.10.10 3.40.50.1240 0.837 0.319
2.130.10.10 3.40.50.1370 0.758 0.309
2.130.10.10 3.40.50.1400 0.706 0.327
2.130.10.10 3.40.50.1460 0.882 0.465
2.130.10.10 3.40.50.150 0.453 0.726
2.130.10.10 3.40.50.1580 0.878 0.640
2.130.10.10 3.40.50.1820 0.465 0.738
2.130.10.10 3.40.50.1940 0.559 0.442
2.130.10.10 3.40.50.1980 0.523 0.556
2.130.10.10 3.40.50.20 0.758 0.489
2.130.10.10 3.40.50.200 0.854 0.400
2.130.10.10 3.40.50.2000 0.554 0.476
2.130.10.10 3.40.50.2020 0.686 0.557
2.130.10.10 3.40.50.2030 0.741 0.321
2.130.10.10 3.40.50.2300 0.479 0.692
2.130.10.10 3.40.50.2600 0.690 0.548
2.130.10.10 3.40.50.300 0.320 0.774
2.130.10.10 3.40.50.360 0.673 0.429
2.130.10.10 3.40.50.410 0.762 0.338
2.130.10.10 3.40.50.620 0.398 0.649
2.130.10.10 3.40.50.720 0.248 0.817
2.130.10.10 3.40.50.80 0.629 0.484
2.130.10.10 3.40.50.800 0.818 0.563
2.130.10.10 3.40.50.880 0.724 0.610
2.130.10.10 3.40.50.920 0.753 0.292
2.130.10.10 3.40.50.9600 0.722 0.320
2.130.10.10 3.40.50.970 0.488 0.545
2.130.10.10 3.40.50.980 0.749 0.370
2.130.10.10 3.40.630.10 0.759 0.518
2.130.10.10 3.40.630.30 0.760 0.719
2.130.10.10 3.90.190.10 0.706 0.537
2.130.10.10 3.90.190.20 0.784 0.318
2.160.10.10 2.160.10.10 0.999 0.999
2.160.10.10 2.160.20.10 0.810 0.838
2.160.10.10 2.20.25.10 0.904 0.830
2.160.10.10 2.30.30.100 0.925 0.923
2.160.10.10 2.30.30.40 0.883 0.896
2.160.10.10 2.30.30.70 0.946 0.920
2.160.10.10 2.40.10.10 0.841 0.861
2.160.10.10 2.40.128.20 0.946 0.934
2.160.10.10 2.40.30.10 0.900 0.879
2.160.10.10 2.40.40.20 0.910 0.853
2.160.10.10 2.40.50.100 0.917 0.838
2.160.10.10 2.40.50.110 0.894 0.835
2.160.10.10 2.40.50.140 0.814 0.852
2.160.10.10 2.40.50.40 0.887 0.934
2.160.10.10 2.60.120.10 0.787 0.867
2.160.10.10 2.60.120.180 0.936 0.791
2.160.10.10 2.60.120.20 0.779 0.908
2.160.10.10 2.60.120.200 0.957 0.939
2.160.10.10 2.60.120.260 0.833 0.901
2.160.10.10 2.60.120.40 0.885 0.866
2.160.10.10 2.60.20.10 0.901 0.854
2.160.10.10 2.60.200.20 0.920 0.826
2.160.10.10 2.60.40.10 0.882 0.948
2.160.10.10 2.60.40.1180 0.914 0.905
2.160.10.10 2.60.40.150 0.896 0.830
2.160.10.10 2.60.40.30 0.876 0.937
2.160.10.10 2.60.40.420 0.834 0.898
2.160.10.10 2.70.98.10 0.946 0.817
2.160.10.10 3.10.20.10 0.778 0.594
2.160.10.10 3.10.20.120 0.835 0.684
2.160.10.10 3.10.20.30 0.674 0.745
2.160.10.10 3.10.20.90 0.714 0.799
2.160.10.10 3.10.450.10 0.885 0.740
2.160.10.10 3.10.450.30 0.941 0.792
2.160.10.10 3.10.450.40 0.887 0.777
2.160.10.10 3.10.450.50 0.750 0.777
2.160.10.10 3.10.50.10 0.899 0.795
2.160.10.10 3.10.50.40 0.684 0.600
2.160.10.10 3.20.20.100 0.601 0.521
2.160.10.10 3.20.20.120 0.607 0.580
2.160.10.10 3.20.20.140 0.493 0.580
2.160.10.10 3.20.20.150 0.635 0.461
2.160.10.10 3.20.20.30 0.676 0.420
2.160.10.10 3.20.20.60 0.506 0.566
2.160.10.10 3.20.20.70 0.292 0.843
2.160.10.10 3.20.20.80 0.371 0.847
2.160.10.10 3.30.1330.30 0.681 0.497
2.160.10.10 3.30.1370.10 0.743 0.540
2.160.10.10 3.30.1490.20 0.684 0.638
2.160.10.10 3.30.160.20 0.899 0.865
2.160.10.10 3.30.30.10 0.678 0.818
2.160.10.10 3.30.300.10 0.829 0.579
2.160.10.10 3.30.300.20 0.758 0.612
2.160.10.10 3.30.360.10 0.760 0.721
2.160.10.10 3.30.390.10 0.764 0.649
2.160.10.10 3.30.390.30 0.788 0.622
2.160.10.10 3.30.420.10 0.632 0.625
2.160.10.10 3.30.420.40 0.813 0.708
2.160.10.10 3.30.450.20 0.770 0.635
2.160.10.10 3.30.470.20 0.739 0.718
2.160.10.10 3.30.565.10 0.777 0.691
2.160.10.10 3.30.60.30 0.858 0.822
2.160.10.10 3.30.70.100 0.672 0.659
2.160.10.10 3.30.70.20 0.718 0.749
2.160.10.10 3.30.70.270 0.567 0.557
2.160.10.10 3.30.70.330 0.605 0.745
2.160.10.10 3.40.1190.10 0.828 0.617
2.160.10.10 3.40.1190.20 0.660 0.579
2.160.10.10 3.40.190.10 0.413 0.740
2.160.10.10 3.40.190.80 0.725 0.575
2.160.10.10 3.40.30.10 0.626 0.780
2.160.10.10 3.40.50.1000 0.540 0.598
2.160.10.10 3.40.50.1010 0.631 0.453
2.160.10.10 3.40.50.10190 0.689 0.496
2.160.10.10 3.40.50.1100 0.570 0.561
2.160.10.10 3.40.50.1220 0.583 0.617
2.160.10.10 3.40.50.1240 0.768 0.402
2.160.10.10 3.40.50.1370 0.673 0.453
2.160.10.10 3.40.50.1400 0.615 0.461
2.160.10.10 3.40.50.1460 0.878 0.615
2.160.10.10 3.40.50.150 0.386 0.797
2.160.10.10 3.40.50.1580 0.854 0.683
2.160.10.10 3.40.50.1820 0.450 0.797
2.160.10.10 3.40.50.1940 0.457 0.571
2.160.10.10 3.40.50.1980 0.446 0.669
2.160.10.10 3.40.50.20 0.674 0.524
2.160.10.10 3.40.50.200 0.806 0.487
2.160.10.10 3.40.50.2000 0.454 0.592
2.160.10.10 3.40.50.2020 0.614 0.660
2.160.10.10 3.40.50.2030 0.647 0.442
2.160.10.10 3.40.50.2300 0.373 0.771
2.160.10.10 3.40.50.2600 0.584 0.621
2.160.10.10 3.40.50.300 0.311 0.804
2.160.10.10 3.40.50.360 0.602 0.578
2.160.10.10 3.40.50.410 0.710 0.507
2.160.10.10 3.40.50.620 0.352 0.717
2.160.10.10 3.40.50.720 0.237 0.849
2.160.10.10 3.40.50.80 0.534 0.615
2.160.10.10 3.40.50.800 0.730 0.604
2.160.10.10 3.40.50.880 0.678 0.679
2.160.10.10 3.40.50.920 0.682 0.453
2.160.10.10 3.40.50.9600 0.625 0.450
2.160.10.10 3.40.50.970 0.411 0.680
2.160.10.10 3.40.50.980 0.656 0.500
2.160.10.10 3.40.630.10 0.706 0.630
2.160.10.10 3.40.630.30 0.676 0.726
2.160.10.10 3.90.190.10 0.651 0.608
2.160.10.10 3.90.190.20 0.710 0.465
2.160.20.10 2.160.20.10 0.995 0.995
2.160.20.10 2.20.25.10 0.781 0.618
2.160.20.10 2.30.30.100 0.720 0.715
2.160.20.10 2.30.30.40 0.710 0.815
2.160.20.10 2.30.30.70 0.855 0.711
2.160.20.10 2.40.10.10 0.809 0.862
2.160.20.10 2.40.128.20 0.793 0.851
2.160.20.10 2.40.30.10 0.853 0.864
2.160.20.10 2.40.40.20 0.871 0.800
2.160.20.10 2.40.50.100 0.773 0.746
2.160.20.10 2.40.50.110 0.793 0.708
2.160.20.10 2.40.50.140 0.674 0.822
2.160.20.10 2.40.50.40 0.689 0.789
2.160.20.10 2.60.120.10 0.969 0.966
2.160.20.10 2.60.120.180 0.982 0.937
2.160.20.10 2.60.120.20 0.986 0.985
2.160.20.10 2.60.120.200 0.942 0.955
2.160.20.10 2.60.120.260 0.980 0.968
2.160.20.10 2.60.120.40 0.981 0.967
2.160.20.10 2.60.20.10 0.876 0.786
2.160.20.10 2.60.200.20 0.896 0.796
2.160.20.10 2.60.40.10 0.925 0.956
2.160.20.10 2.60.40.1180 0.901 0.917
2.160.20.10 2.60.40.150 0.945 0.899
2.160.20.10 2.60.40.30 0.917 0.951
2.160.20.10 2.60.40.420 0.970 0.953
2.160.20.10 2.70.98.10 0.979 0.923
2.160.20.10 3.10.20.10 0.763 0.481
2.160.20.10 3.10.20.120 0.927 0.875
2.160.20.10 3.10.20.30 0.697 0.724
2.160.20.10 3.10.20.90 0.695 0.746
2.160.20.10 3.10.450.10 0.873 0.696
2.160.20.10 3.10.450.30 0.883 0.641
2.160.20.10 3.10.450.40 0.872 0.721
2.160.20.10 3.10.450.50 0.828 0.821
2.160.20.10 3.10.50.10 0.845 0.625
2.160.20.10 3.10.50.40 0.765 0.653
2.160.20.10 3.20.20.100 0.733 0.524
2.160.20.10 3.20.20.120 0.719 0.596
2.160.20.10 3.20.20.140 0.671 0.592
2.160.20.10 3.20.20.150 0.789 0.498
2.160.20.10 3.20.20.30 0.812 0.488
2.160.20.10 3.20.20.60 0.620 0.518
2.160.20.10 3.20.20.70 0.481 0.842
2.160.20.10 3.20.20.80 0.642 0.862
2.160.20.10 3.30.1330.30 0.731 0.436
2.160.20.10 3.30.1370.10 0.778 0.492
2.160.20.10 3.30.1490.20 0.704 0.594
2.160.20.10 3.30.160.20 0.810 0.618
2.160.20.10 3.30.30.10 0.654 0.724
2.160.20.10 3.30.300.10 0.853 0.586
2.160.20.10 3.30.300.20 0.787 0.609
2.160.20.10 3.30.360.10 0.907 0.864
2.160.20.10 3.30.390.10 0.747 0.546
2.160.20.10 3.30.390.30 0.857 0.708
2.160.20.10 3.30.420.10 0.635 0.578
2.160.20.10 3.30.420.40 0.665 0.511
2.160.20.10 3.30.450.20 0.717 0.445
2.160.20.10 3.30.470.20 0.777 0.722
2.160.20.10 3.30.565.10 0.884 0.819
2.160.20.10 3.30.60.30 0.826 0.678
2.160.20.10 3.30.70.100 0.714 0.630
2.160.20.10 3.30.70.20 0.726 0.721
2.160.20.10 3.30.70.270 0.642 0.543
2.160.20.10 3.30.70.330 0.623 0.730
2.160.20.10 3.40.1190.10 0.802 0.471
2.160.20.10 3.40.1190.20 0.690 0.499
2.160.20.10 3.40.190.10 0.415 0.713
2.160.20.10 3.40.190.80 0.775 0.579
2.160.20.10 3.40.30.10 0.468 0.727
2.160.20.10 3.40.50.1000 0.617 0.552
2.160.20.10 3.40.50.1010 0.760 0.495
2.160.20.10 3.40.50.10190 0.796 0.580
2.160.20.10 3.40.50.1100 0.670 0.532
2.160.20.10 3.40.50.1220 0.681 0.615
2.160.20.10 3.40.50.1240 0.853 0.504
2.160.20.10 3.40.50.1370 0.820 0.546
2.160.20.10 3.40.50.1400 0.731 0.454
2.160.20.10 3.40.50.1460 0.939 0.859
2.160.20.10 3.40.50.150 0.643 0.827
2.160.20.10 3.40.50.1580 0.898 0.746
2.160.20.10 3.40.50.1820 0.664 0.819
2.160.20.10 3.40.50.1940 0.613 0.558
2.160.20.10 3.40.50.1980 0.630 0.695
2.160.20.10 3.40.50.20 0.709 0.495
2.160.20.10 3.40.50.200 0.915 0.764
2.160.20.10 3.40.50.2000 0.635 0.617
2.160.20.10 3.40.50.2020 0.836 0.821
2.160.20.10 3.40.50.2030 0.751 0.446
2.160.20.10 3.40.50.2300 0.438 0.722
2.160.20.10 3.40.50.2600 0.642 0.569
2.160.20.10 3.40.50.300 0.460 0.802
2.160.20.10 3.40.50.360 0.798 0.667
2.160.20.10 3.40.50.410 0.855 0.626
2.160.20.10 3.40.50.620 0.515 0.719
2.160.20.10 3.40.50.720 0.456 0.851
2.160.20.10 3.40.50.80 0.706 0.651
2.160.20.10 3.40.50.800 0.695 0.446
2.160.20.10 3.40.50.880 0.788 0.743
2.160.20.10 3.40.50.920 0.839 0.576
2.160.20.10 3.40.50.9600 0.720 0.416
2.160.20.10 3.40.50.970 0.662 0.716
2.160.20.10 3.40.50.980 0.776 0.562
2.160.20.10 3.40.630.10 0.854 0.767
2.160.20.10 3.40.630.30 0.699 0.702
2.160.20.10 3.90.190.10 0.740 0.586
2.160.20.10 3.90.190.20 0.825 0.558
2.20.25.10 2.20.25.10 0.828 0.828
2.20.25.10 2.30.30.100 0.888 0.946
2.20.25.10 2.30.30.40 0.858 0.896
2.20.25.10 2.30.30.70 0.841 0.928
2.20.25.10 2.40.10.10 0.827 0.858
2.20.25.10 2.40.128.20 0.890 0.922
2.20.25.10 2.40.30.10 0.840 0.868
2.20.25.10 2.40.40.20 0.791 0.790
2.20.25.10 2.40.50.100 0.849 0.822
2.20.25.10 2.40.50.110 0.849 0.833
2.20.25.10 2.40.50.140 0.838 0.856
2.20.25.10 2.40.50.40 0.871 0.937
2.20.25.10 2.60.120.10 0.674 0.857
2.20.25.10 2.60.120.180 0.809 0.753
2.20.25.10 2.60.120.20 0.584 0.882
2.20.25.10 2.60.120.200 0.837 0.920
2.20.25.10 2.60.120.260 0.673 0.877
2.20.25.10 2.60.120.40 0.722 0.813
2.20.25.10 2.60.20.10 0.842 0.852
2.20.25.10 2.60.200.20 0.839 0.810
2.20.25.10 2.60.40.10 0.743 0.943
2.20.25.10 2.60.40.1180 0.815 0.882
2.20.25.10 2.60.40.150 0.765 0.803
2.20.25.10 2.60.40.30 0.748 0.927
2.20.25.10 2.60.40.420 0.690 0.879
2.20.25.10 2.70.98.10 0.774 0.741
2.20.25.10 3.10.20.10 0.722 0.657
2.20.25.10 3.10.20.120 0.701 0.679
2.20.25.10 3.10.20.30 0.673 0.777
2.20.25.10 3.10.20.90 0.700 0.825
2.20.25.10 3.10.450.10 0.797 0.751
2.20.25.10 3.10.450.30 0.838 0.739
2.20.25.10 3.10.450.40 0.795 0.748
2.20.25.10 3.10.450.50 0.697 0.803
2.20.25.10 3.10.50.10 0.825 0.789
2.20.25.10 3.10.50.40 0.567 0.598
2.20.25.10 3.20.20.100 0.468 0.582
2.20.25.10 3.20.20.120 0.509 0.667
2.20.25.10 3.20.20.140 0.371 0.644
2.20.25.10 3.20.20.150 0.478 0.511
2.20.25.10 3.20.20.30 0.504 0.465
2.20.25.10 3.20.20.60 0.399 0.640
2.20.25.10 3.20.20.70 0.262 0.867
2.20.25.10 3.20.20.80 0.309 0.867
2.20.25.10 3.30.1330.30 0.541 0.551
2.20.25.10 3.30.1370.10 0.667 0.620
2.20.25.10 3.30.1490.20 0.641 0.680
2.20.25.10 3.30.160.20 0.843 0.878
2.20.25.10 3.30.30.10 0.678 0.871
2.20.25.10 3.30.300.10 0.705 0.557
2.20.25.10 3.30.300.20 0.650 0.624
2.20.25.10 3.30.360.10 0.541 0.682
2.20.25.10 3.30.390.10 0.718 0.723
2.20.25.10 3.30.390.30 0.614 0.599
2.20.25.10 3.30.420.10 0.510 0.658
2.20.25.10 3.30.420.40 0.761 0.707
2.20.25.10 3.30.450.20 0.738 0.752
2.20.25.10 3.30.470.20 0.692 0.765
2.20.25.10 3.30.565.10 0.604 0.674
2.20.25.10 3.30.60.30 0.789 0.823
2.20.25.10 3.30.70.100 0.606 0.723
2.20.25.10 3.30.70.20 0.703 0.775
2.20.25.10 3.30.70.270 0.467 0.575
2.20.25.10 3.30.70.330 0.666 0.788
2.20.25.10 3.40.1190.10 0.756 0.710
2.20.25.10 3.40.1190.20 0.534 0.630
2.20.25.10 3.40.190.10 0.436 0.763
2.20.25.10 3.40.190.80 0.656 0.659
2.20.25.10 3.40.30.10 0.562 0.782
2.20.25.10 3.40.50.1000 0.486 0.665
2.20.25.10 3.40.50.1010 0.497 0.515
2.20.25.10 3.40.50.10190 0.574 0.564
2.20.25.10 3.40.50.1100 0.475 0.620
2.20.25.10 3.40.50.1220 0.511 0.693
2.20.25.10 3.40.50.1240 0.619 0.452
2.20.25.10 3.40.50.1370 0.555 0.535
2.20.25.10 3.40.50.1400 0.486 0.528
2.20.25.10 3.40.50.1460 0.695 0.495
2.20.25.10 3.40.50.150 0.375 0.831
2.20.25.10 3.40.50.1580 0.724 0.645
2.20.25.10 3.40.50.1820 0.324 0.811
2.20.25.10 3.40.50.1940 0.359 0.637
2.20.25.10 3.40.50.1980 0.392 0.720
2.20.25.10 3.40.50.20 0.619 0.575
2.20.25.10 3.40.50.200 0.674 0.536
2.20.25.10 3.40.50.2000 0.383 0.653
2.20.25.10 3.40.50.2020 0.472 0.694
2.20.25.10 3.40.50.2030 0.527 0.530
2.20.25.10 3.40.50.2300 0.401 0.828
2.20.25.10 3.40.50.2600 0.550 0.709
2.20.25.10 3.40.50.300 0.290 0.813
2.20.25.10 3.40.50.360 0.506 0.641
2.20.25.10 3.40.50.410 0.537 0.526
2.20.25.10 3.40.50.620 0.311 0.742
2.20.25.10 3.40.50.720 0.241 0.861
2.20.25.10 3.40.50.80 0.470 0.686
2.20.25.10 3.40.50.800 0.653 0.667
2.20.25.10 3.40.50.880 0.621 0.702
2.20.25.10 3.40.50.920 0.537 0.512
2.20.25.10 3.40.50.9600 0.474 0.526
2.20.25.10 3.40.50.970 0.333 0.735
2.20.25.10 3.40.50.980 0.546 0.596
2.20.25.10 3.40.630.10 0.497 0.646
2.20.25.10 3.40.630.30 0.612 0.772
2.20.25.10 3.90.190.10 0.563 0.626
2.20.25.10 3.90.190.20 0.593 0.544
2.30.30.100 2.30.30.100 0.966 0.966
2.30.30.100 2.30.30.40 0.910 0.902
2.30.30.100 2.30.30.70 0.950 0.960
2.30.30.100 2.40.10.10 0.847 0.856
2.30.30.100 2.40.128.20 0.942 0.931
2.30.30.100 2.40.30.10 0.894 0.864
2.30.30.100 2.40.40.20 0.861 0.764
2.30.30.100 2.40.50.100 0.916 0.838
2.30.30.100 2.40.50.110 0.929 0.871
2.30.30.100 2.40.50.140 0.889 0.863
2.30.30.100 2.40.50.40 0.934 0.950
2.30.30.100 2.60.120.10 0.738 0.825
2.30.30.100 2.60.120.180 0.917 0.759
2.30.30.100 2.60.120.20 0.648 0.842
2.30.30.100 2.60.120.200 0.885 0.911
2.30.30.100 2.60.120.260 0.739 0.848
2.30.30.100 2.60.120.40 0.817 0.784
2.30.30.100 2.60.20.10 0.916 0.863
2.30.30.100 2.60.200.20 0.913 0.816
2.30.30.100 2.60.40.10 0.762 0.936
2.30.30.100 2.60.40.1180 0.864 0.870
2.30.30.100 2.60.40.150 0.867 0.784
2.30.30.100 2.60.40.30 0.794 0.914
2.30.30.100 2.60.40.420 0.729 0.854
2.30.30.100 2.70.98.10 0.878 0.720
2.30.30.100 3.10.20.10 0.822 0.624
2.30.30.100 3.10.20.120 0.823 0.619
2.30.30.100 3.10.20.30 0.720 0.726
2.30.30.100 3.10.20.90 0.757 0.787
2.30.30.100 3.10.450.10 0.914 0.793
2.30.30.100 3.10.450.30 0.936 0.786
2.30.30.100 3.10.450.40 0.889 0.773
2.30.30.100 3.10.450.50 0.802 0.788
2.30.30.100 3.10.50.10 0.907 0.792
2.30.30.100 3.10.50.40 0.685 0.546
2.30.30.100 3.20.20.100 0.614 0.457
2.30.30.100 3.20.20.120 0.640 0.542
2.30.30.100 3.20.20.140 0.512 0.519
2.30.30.100 3.20.20.150 0.630 0.376
2.30.30.100 3.20.20.30 0.669 0.333
2.30.30.100 3.20.20.60 0.548 0.527
2.30.30.100 3.20.20.70 0.288 0.820
2.30.30.100 3.20.20.80 0.316 0.814
2.30.30.100 3.30.1330.30 0.699 0.446
2.30.30.100 3.30.1370.10 0.780 0.560
2.30.30.100 3.30.1490.20 0.722 0.619
2.30.30.100 3.30.160.20 0.943 0.923
2.30.30.100 3.30.30.10 0.747 0.850
2.30.30.100 3.30.300.10 0.831 0.517
2.30.30.100 3.30.300.20 0.766 0.590
2.30.30.100 3.30.360.10 0.658 0.618
2.30.30.100 3.30.390.10 0.841 0.749
2.30.30.100 3.30.390.30 0.740 0.495
2.30.30.100 3.30.420.10 0.635 0.589
2.30.30.100 3.30.420.40 0.840 0.710
2.30.30.100 3.30.450.20 0.843 0.732
2.30.30.100 3.30.470.20 0.810 0.766
2.30.30.100 3.30.565.10 0.734 0.629
2.30.30.100 3.30.60.30 0.883 0.843
2.30.30.100 3.30.70.100 0.716 0.629
2.30.30.100 3.30.70.20 0.763 0.741
2.30.30.100 3.30.70.270 0.578 0.514
2.30.30.100 3.30.70.330 0.711 0.767
2.30.30.100 3.40.1190.10 0.870 0.681
2.30.30.100 3.40.1190.20 0.677 0.532
2.30.30.100 3.40.190.10 0.471 0.729
2.30.30.100 3.40.190.80 0.771 0.586
2.30.30.100 3.40.30.10 0.624 0.760
2.30.30.100 3.40.50.1000 0.593 0.574
2.30.30.100 3.40.50.1010 0.657 0.408
2.30.30.100 3.40.50.10190 0.710 0.442
2.30.30.100 3.40.50.1100 0.601 0.525
2.30.30.100 3.40.50.1220 0.615 0.578
2.30.30.100 3.40.50.1240 0.782 0.382
2.30.30.100 3.40.50.1370 0.700 0.409
2.30.30.100 3.40.50.1400 0.644 0.415
2.30.30.100 3.40.50.1460 0.820 0.411
2.30.30.100 3.40.50.150 0.422 0.776
2.30.30.100 3.40.50.1580 0.834 0.591
2.30.30.100 3.40.50.1820 0.358 0.763
2.30.30.100 3.40.50.1940 0.495 0.528
2.30.30.100 3.40.50.1980 0.469 0.628
2.30.30.100 3.40.50.20 0.726 0.540
2.30.30.100 3.40.50.200 0.814 0.444
2.30.30.100 3.40.50.2000 0.490 0.552
2.30.30.100 3.40.50.2020 0.596 0.605
2.30.30.100 3.40.50.2030 0.683 0.417
2.30.30.100 3.40.50.2300 0.465 0.759
2.30.30.100 3.40.50.2600 0.659 0.632
2.30.30.100 3.40.50.300 0.299 0.792
2.30.30.100 3.40.50.360 0.618 0.519
2.30.30.100 3.40.50.410 0.685 0.395
2.30.30.100 3.40.50.620 0.357 0.691
2.30.30.100 3.40.50.720 0.235 0.838
2.30.30.100 3.40.50.80 0.576 0.573
2.30.30.100 3.40.50.800 0.769 0.584
2.30.30.100 3.40.50.880 0.695 0.646
2.30.30.100 3.40.50.920 0.685 0.372
2.30.30.100 3.40.50.9600 0.657 0.416
2.30.30.100 3.40.50.970 0.422 0.625
2.30.30.100 3.40.50.980 0.698 0.480
2.30.30.100 3.40.630.10 0.656 0.553
2.30.30.100 3.40.630.30 0.741 0.745
2.30.30.100 3.90.190.10 0.658 0.564
2.30.30.100 3.90.190.20 0.728 0.412
2.30.30.40 2.30.30.40 0.914 0.914
2.30.30.40 2.30.30.70 0.905 0.916
2.30.30.40 2.40.10.10 0.874 0.846
2.30.30.40 2.40.128.20 0.899 0.862
2.30.30.40 2.40.30.10 0.880 0.821
2.30.30.40 2.40.40.20 0.892 0.777
2.30.30.40 2.40.50.100 0.900 0.836
2.30.30.40 2.40.50.110 0.898 0.841
2.30.30.40 2.40.50.140 0.869 0.854
2.30.30.40 2.40.50.40 0.906 0.935
2.30.30.40 2.60.120.10 0.811 0.779
2.30.30.40 2.60.120.180 0.894 0.714
2.30.30.40 2.60.120.20 0.770 0.808
2.30.30.40 2.60.120.200 0.889 0.873
2.30.30.40 2.60.120.260 0.805 0.809
2.30.30.40 2.60.120.40 0.851 0.759
2.30.30.40 2.60.20.10 0.887 0.784
2.30.30.40 2.60.200.20 0.898 0.774
2.30.30.40 2.60.40.10 0.817 0.919
2.30.30.40 2.60.40.1180 0.892 0.849
2.30.30.40 2.60.40.150 0.878 0.751
2.30.30.40 2.60.40.30 0.826 0.879
2.30.30.40 2.60.40.420 0.819 0.827
2.30.30.40 2.70.98.10 0.900 0.750
2.30.30.40 3.10.20.10 0.838 0.553
2.30.30.40 3.10.20.120 0.855 0.565
2.30.30.40 3.10.20.30 0.773 0.657
2.30.30.40 3.10.20.90 0.790 0.708
2.30.30.40 3.10.450.10 0.889 0.761
2.30.30.40 3.10.450.30 0.898 0.735
2.30.30.40 3.10.450.40 0.895 0.781
2.30.30.40 3.10.450.50 0.823 0.709
2.30.30.40 3.10.50.10 0.895 0.787
2.30.30.40 3.10.50.40 0.791 0.560
2.30.30.40 3.20.20.100 0.726 0.308
2.30.30.40 3.20.20.120 0.742 0.391
2.30.30.40 3.20.20.140 0.660 0.357
2.30.30.40 3.20.20.150 0.751 0.263
2.30.30.40 3.20.20.30 0.769 0.210
2.30.30.40 3.20.20.60 0.678 0.366
2.30.30.40 3.20.20.70 0.387 0.710
2.30.30.40 3.20.20.80 0.470 0.707
2.30.30.40 3.30.1330.30 0.806 0.420
2.30.30.40 3.30.1370.10 0.817 0.441
2.30.30.40 3.30.1490.20 0.776 0.540
2.30.30.40 3.30.160.20 0.892 0.849
2.30.30.40 3.30.30.10 0.766 0.758
2.30.30.40 3.30.300.10 0.849 0.454
2.30.30.40 3.30.300.20 0.811 0.506
2.30.30.40 3.30.360.10 0.792 0.583
2.30.30.40 3.30.390.10 0.824 0.570
2.30.30.40 3.30.390.30 0.843 0.529
2.30.30.40 3.30.420.10 0.719 0.459
2.30.30.40 3.30.420.40 0.833 0.625
2.30.30.40 3.30.450.20 0.824 0.531
2.30.30.40 3.30.470.20 0.831 0.700
2.30.30.40 3.30.565.10 0.803 0.523
2.30.30.40 3.30.60.30 0.872 0.824
2.30.30.40 3.30.70.100 0.775 0.509
2.30.30.40 3.30.70.20 0.797 0.671
2.30.30.40 3.30.70.270 0.672 0.402
2.30.30.40 3.30.70.330 0.723 0.676
2.30.30.40 3.40.1190.10 0.855 0.556
2.30.30.40 3.40.1190.20 0.746 0.376
2.30.30.40 3.40.190.10 0.521 0.644
2.30.30.40 3.40.190.80 0.814 0.480
2.30.30.40 3.40.30.10 0.651 0.697
2.30.30.40 3.40.50.1000 0.690 0.439
2.30.30.40 3.40.50.1010 0.754 0.285
2.30.30.40 3.40.50.10190 0.788 0.342
2.30.30.40 3.40.50.1100 0.730 0.416
2.30.30.40 3.40.50.1220 0.716 0.432
2.30.30.40 3.40.50.1240 0.821 0.258
2.30.30.40 3.40.50.1370 0.782 0.292
2.30.30.40 3.40.50.1400 0.748 0.282
2.30.30.40 3.40.50.1460 0.848 0.354
2.30.30.40 3.40.50.150 0.527 0.657
2.30.30.40 3.40.50.1580 0.862 0.541
2.30.30.40 3.40.50.1820 0.491 0.664
2.30.30.40 3.40.50.1940 0.639 0.374
2.30.30.40 3.40.50.1980 0.611 0.492
2.30.30.40 3.40.50.20 0.772 0.451
2.30.30.40 3.40.50.200 0.852 0.400
2.30.30.40 3.40.50.2000 0.624 0.404
2.30.30.40 3.40.50.2020 0.720 0.487
2.30.30.40 3.40.50.2030 0.769 0.294
2.30.30.40 3.40.50.2300 0.542 0.603
2.30.30.40 3.40.50.2600 0.722 0.466
2.30.30.40 3.40.50.300 0.365 0.735
2.30.30.40 3.40.50.360 0.733 0.378
2.30.30.40 3.40.50.410 0.796 0.322
2.30.30.40 3.40.50.620 0.471 0.575
2.30.30.40 3.40.50.720 0.310 0.779
2.30.30.40 3.40.50.80 0.690 0.422
2.30.30.40 3.40.50.800 0.820 0.522
2.30.30.40 3.40.50.880 0.766 0.568
2.30.30.40 3.40.50.920 0.783 0.278
2.30.30.40 3.40.50.9600 0.760 0.291
2.30.30.40 3.40.50.970 0.584 0.465
2.30.30.40 3.40.50.980 0.771 0.330
2.30.30.40 3.40.630.10 0.767 0.425
2.30.30.40 3.40.630.30 0.756 0.602
2.30.30.40 3.90.190.10 0.740 0.448
2.30.30.40 3.90.190.20 0.799 0.312
2.30.30.70 2.30.30.70 0.955 0.955
2.30.30.70 2.40.10.10 0.830 0.862
2.30.30.70 2.40.128.20 0.905 0.929
2.30.30.70 2.40.30.10 0.837 0.875
2.30.30.70 2.40.40.20 0.789 0.811
2.30.30.70 2.40.50.100 0.905 0.829
2.30.30.70 2.40.50.110 0.893 0.835
2.30.30.70 2.40.50.140 0.869 0.858
2.30.30.70 2.40.50.40 0.912 0.943
2.30.30.70 2.60.120.10 0.707 0.888
2.30.30.70 2.60.120.180 0.875 0.786
2.30.30.70 2.60.120.20 0.676 0.921
2.30.30.70 2.60.120.200 0.897 0.939
2.30.30.70 2.60.120.260 0.719 0.906
2.30.30.70 2.60.120.40 0.766 0.855
2.30.30.70 2.60.20.10 0.857 0.835
2.30.30.70 2.60.200.20 0.863 0.808
2.30.30.70 2.60.40.10 0.749 0.948
2.30.30.70 2.60.40.1180 0.832 0.898
2.30.30.70 2.60.40.150 0.785 0.827
2.30.30.70 2.60.40.30 0.752 0.938
2.30.30.70 2.60.40.420 0.738 0.902
2.30.30.70 2.70.98.10 0.835 0.788
2.30.30.70 3.10.20.10 0.690 0.629
2.30.30.70 3.10.20.120 0.688 0.723
2.30.30.70 3.10.20.30 0.648 0.791
2.30.30.70 3.10.20.90 0.621 0.828
2.30.30.70 3.10.450.10 0.845 0.743
2.30.30.70 3.10.450.30 0.894 0.726
2.30.30.70 3.10.450.40 0.834 0.771
2.30.30.70 3.10.450.50 0.667 0.822
2.30.30.70 3.10.50.10 0.827 0.754
2.30.30.70 3.10.50.40 0.570 0.637
2.30.30.70 3.20.20.100 0.457 0.649
2.30.30.70 3.20.20.120 0.505 0.716
2.30.30.70 3.20.20.140 0.364 0.709
2.30.30.70 3.20.20.150 0.473 0.592
2.30.30.70 3.20.20.30 0.491 0.530
2.30.30.70 3.20.20.60 0.379 0.694
2.30.30.70 3.20.20.70 0.263 0.887
2.30.30.70 3.20.20.80 0.327 0.893
2.30.30.70 3.30.1330.30 0.551 0.619
2.30.30.70 3.30.1370.10 0.635 0.623
2.30.30.70 3.30.1490.20 0.608 0.688
2.30.30.70 3.30.160.20 0.894 0.868
2.30.30.70 3.30.30.10 0.669 0.859
2.30.30.70 3.30.300.10 0.697 0.581
2.30.30.70 3.30.300.20 0.597 0.629
2.30.30.70 3.30.360.10 0.582 0.741
2.30.30.70 3.30.390.10 0.671 0.718
2.30.30.70 3.30.390.30 0.627 0.662
2.30.30.70 3.30.420.10 0.470 0.689
2.30.30.70 3.30.420.40 0.775 0.728
2.30.30.70 3.30.450.20 0.664 0.709
2.30.30.70 3.30.470.20 0.622 0.766
2.30.30.70 3.30.565.10 0.623 0.733
2.30.30.70 3.30.60.30 0.835 0.821
2.30.30.70 3.30.70.100 0.552 0.748
2.30.30.70 3.30.70.20 0.676 0.789
2.30.30.70 3.30.70.270 0.472 0.608
2.30.30.70 3.30.70.330 0.585 0.788
2.30.30.70 3.40.1190.10 0.833 0.794
2.30.30.70 3.40.1190.20 0.527 0.676
2.30.30.70 3.40.190.10 0.396 0.772
2.30.30.70 3.40.190.80 0.660 0.693
2.30.30.70 3.40.30.10 0.495 0.791
2.30.30.70 3.40.50.1000 0.475 0.700
2.30.30.70 3.40.50.1010 0.507 0.577
2.30.30.70 3.40.50.10190 0.597 0.624
2.30.30.70 3.40.50.1100 0.485 0.669
2.30.30.70 3.40.50.1220 0.496 0.735
2.30.30.70 3.40.50.1240 0.593 0.490
2.30.30.70 3.40.50.1370 0.586 0.611
2.30.30.70 3.40.50.1400 0.494 0.598
2.30.30.70 3.40.50.1460 0.778 0.615
2.30.30.70 3.40.50.150 0.365 0.856
2.30.30.70 3.40.50.1580 0.798 0.743
2.30.30.70 3.40.50.1820 0.319 0.834
2.30.30.70 3.40.50.1940 0.347 0.688
2.30.30.70 3.40.50.1980 0.395 0.760
2.30.30.70 3.40.50.20 0.611 0.578
2.30.30.70 3.40.50.200 0.659 0.572
2.30.30.70 3.40.50.2000 0.377 0.697
2.30.30.70 3.40.50.2020 0.458 0.739
2.30.30.70 3.40.50.2030 0.524 0.581
2.30.30.70 3.40.50.2300 0.386 0.852
2.30.30.70 3.40.50.2600 0.558 0.746
2.30.30.70 3.40.50.300 0.313 0.823
2.30.30.70 3.40.50.360 0.514 0.710
2.30.30.70 3.40.50.410 0.558 0.618
2.30.30.70 3.40.50.620 0.330 0.768
2.30.30.70 3.40.50.720 0.262 0.871
2.30.30.70 3.40.50.80 0.494 0.745
2.30.30.70 3.40.50.800 0.645 0.694
2.30.30.70 3.40.50.880 0.613 0.734
2.30.30.70 3.40.50.920 0.553 0.590
2.30.30.70 3.40.50.9600 0.457 0.578
2.30.30.70 3.40.50.970 0.352 0.790
2.30.30.70 3.40.50.980 0.537 0.644
2.30.30.70 3.40.630.10 0.468 0.702
2.30.30.70 3.40.630.30 0.528 0.780
2.30.30.70 3.90.190.10 0.525 0.645
2.30.30.70 3.90.190.20 0.611 0.600
2.40.10.10 2.40.10.10 0.876 0.876
2.40.10.10 2.40.128.20 0.879 0.886
2.40.10.10 2.40.30.10 0.879 0.866
2.40.10.10 2.40.40.20 0.877 0.892
2.40.10.10 2.40.50.100 0.861 0.845
2.40.10.10 2.40.50.110 0.864 0.861
2.40.10.10 2.40.50.140 0.824 0.849
2.40.10.10 2.40.50.40 0.849 0.874
2.40.10.10 2.60.120.10 0.867 0.846
2.40.10.10 2.60.120.180 0.876 0.817
2.40.10.10 2.60.120.20 0.846 0.831
2.40.10.10 2.60.120.200 0.881 0.870
2.40.10.10 2.60.120.260 0.861 0.840
2.40.10.10 2.60.120.40 0.865 0.820
2.40.10.10 2.60.20.10 0.873 0.922
2.40.10.10 2.60.200.20 0.878 0.885
2.40.10.10 2.60.40.10 0.891 0.917
2.40.10.10 2.60.40.1180 0.881 0.888
2.40.10.10 2.60.40.150 0.875 0.822
2.40.10.10 2.60.40.30 0.876 0.881
2.40.10.10 2.60.40.420 0.873 0.861
2.40.10.10 2.70.98.10 0.878 0.828
2.40.10.10 3.10.20.10 0.844 0.467
2.40.10.10 3.10.20.120 0.868 0.779
2.40.10.10 3.10.20.30 0.818 0.669
2.40.10.10 3.10.20.90 0.822 0.690
2.40.10.10 3.10.450.10 0.868 0.826
2.40.10.10 3.10.450.30 0.872 0.826
2.40.10.10 3.10.450.40 0.869 0.841
2.40.10.10 3.10.450.50 0.849 0.778
2.40.10.10 3.10.50.10 0.867 0.821
2.40.10.10 3.10.50.40 0.831 0.553
2.40.10.10 3.20.20.100 0.818 0.217
2.40.10.10 3.20.20.120 0.815 0.227
2.40.10.10 3.20.20.140 0.794 0.239
2.40.10.10 3.20.20.150 0.831 0.227
2.40.10.10 3.20.20.30 0.833 0.145
2.40.10.10 3.20.20.60 0.791 0.181
2.40.10.10 3.20.20.70 0.605 0.512
2.40.10.10 3.20.20.80 0.683 0.565
2.40.10.10 3.30.1330.30 0.830 0.221
2.40.10.10 3.30.1370.10 0.843 0.438
2.40.10.10 3.30.1490.20 0.819 0.458
2.40.10.10 3.30.160.20 0.862 0.829
2.40.10.10 3.30.30.10 0.805 0.575
2.40.10.10 3.30.300.10 0.857 0.596
2.40.10.10 3.30.300.20 0.842 0.602
2.40.10.10 3.30.360.10 0.849 0.685
2.40.10.10 3.30.390.10 0.842 0.582
2.40.10.10 3.30.390.30 0.856 0.671
2.40.10.10 3.30.420.10 0.796 0.360
2.40.10.10 3.30.420.40 0.828 0.492
2.40.10.10 3.30.450.20 0.844 0.565
2.40.10.10 3.30.470.20 0.847 0.763
2.40.10.10 3.30.565.10 0.849 0.631
2.40.10.10 3.30.60.30 0.854 0.752
2.40.10.10 3.30.70.100 0.823 0.414
2.40.10.10 3.30.70.20 0.827 0.671
2.40.10.10 3.30.70.270 0.786 0.335
2.40.10.10 3.30.70.330 0.783 0.642
2.40.10.10 3.40.1190.10 0.847 0.359
2.40.10.10 3.40.1190.20 0.817 0.251
2.40.10.10 3.40.190.10 0.644 0.468
2.40.10.10 3.40.190.80 0.839 0.423
2.40.10.10 3.40.30.10 0.706 0.576
2.40.10.10 3.40.50.1000 0.788 0.257
2.40.10.10 3.40.50.1010 0.825 0.203
2.40.10.10 3.40.50.10190 0.836 0.310
2.40.10.10 3.40.50.1100 0.805 0.273
2.40.10.10 3.40.50.1220 0.806 0.306
2.40.10.10 3.40.50.1240 0.850 0.321
2.40.10.10 3.40.50.1370 0.838 0.251
2.40.10.10 3.40.50.1400 0.823 0.175
2.40.10.10 3.40.50.1460 0.859 0.482
2.40.10.10 3.40.50.150 0.704 0.516
2.40.10.10 3.40.50.1580 0.861 0.632
2.40.10.10 3.40.50.1820 0.699 0.560
2.40.10.10 3.40.50.1940 0.778 0.210
2.40.10.10 3.40.50.1980 0.761 0.366
2.40.10.10 3.40.50.20 0.821 0.380
2.40.10.10 3.40.50.200 0.863 0.625
2.40.10.10 3.40.50.2000 0.773 0.275
2.40.10.10 3.40.50.2020 0.821 0.533
2.40.10.10 3.40.50.2030 0.830 0.195
2.40.10.10 3.40.50.2300 0.694 0.329
2.40.10.10 3.40.50.2600 0.798 0.257
2.40.10.10 3.40.50.300 0.537 0.610
2.40.10.10 3.40.50.360 0.825 0.367
2.40.10.10 3.40.50.410 0.843 0.346
2.40.10.10 3.40.50.620 0.668 0.409
2.40.10.10 3.40.50.720 0.499 0.641
2.40.10.10 3.40.50.80 0.800 0.323
2.40.10.10 3.40.50.800 0.827 0.247
2.40.10.10 3.40.50.880 0.828 0.604
2.40.10.10 3.40.50.920 0.840 0.282
2.40.10.10 3.40.50.9600 0.824 0.144
2.40.10.10 3.40.50.970 0.763 0.334
2.40.10.10 3.40.50.980 0.830 0.225
2.40.10.10 3.40.630.10 0.838 0.486
2.40.10.10 3.40.630.30 0.817 0.612
2.40.10.10 3.90.190.10 0.822 0.470
2.40.10.10 3.90.190.20 0.842 0.293
2.40.128.20 2.40.128.20 0.983 0.983
2.40.128.20 2.40.30.10 0.958 0.927
2.40.128.20 2.40.40.20 0.946 0.923
2.40.128.20 2.40.50.100 0.920 0.881
2.40.128.20 2.40.50.110 0.926 0.908
2.40.128.20 2.40.50.140 0.828 0.868
2.40.128.20 2.40.50.40 0.886 0.935
2.40.128.20 2.60.120.10 0.846 0.858
2.40.128.20 2.60.120.180 0.959 0.846
2.40.128.20 2.60.120.20 0.788 0.862
2.40.128.20 2.60.120.200 0.936 0.932
2.40.128.20 2.60.120.260 0.851 0.878
2.40.128.20 2.60.120.40 0.903 0.848
2.40.128.20 2.60.20.10 0.946 0.964
2.40.128.20 2.60.200.20 0.961 0.930
2.40.128.20 2.60.40.10 0.911 0.948
2.40.128.20 2.60.40.1180 0.940 0.931
2.40.128.20 2.60.40.150 0.945 0.862
2.40.128.20 2.60.40.30 0.919 0.937
2.40.128.20 2.60.40.420 0.845 0.881
2.40.128.20 2.70.98.10 0.957 0.846
2.40.128.20 3.10.20.10 0.861 0.596
2.40.128.20 3.10.20.120 0.924 0.796
2.40.128.20 3.10.20.30 0.760 0.697
2.40.128.20 3.10.20.90 0.793 0.793
2.40.128.20 3.10.450.10 0.944 0.865
2.40.128.20 3.10.450.30 0.963 0.906
2.40.128.20 3.10.450.40 0.933 0.885
2.40.128.20 3.10.450.50 0.879 0.852
2.40.128.20 3.10.50.10 0.931 0.875
2.40.128.20 3.10.50.40 0.795 0.569
2.40.128.20 3.20.20.100 0.806 0.423
2.40.128.20 3.20.20.120 0.794 0.504
2.40.128.20 3.20.20.140 0.735 0.455
2.40.128.20 3.20.20.150 0.829 0.368
2.40.128.20 3.20.20.30 0.845 0.358
2.40.128.20 3.20.20.60 0.735 0.431
2.40.128.20 3.20.20.70 0.477 0.761
2.40.128.20 3.20.20.80 0.564 0.764
2.40.128.20 3.30.1330.30 0.821 0.374
2.40.128.20 3.30.1370.10 0.868 0.604
2.40.128.20 3.30.1490.20 0.792 0.607
2.40.128.20 3.30.160.20 0.935 0.930
2.40.128.20 3.30.30.10 0.754 0.731
2.40.128.20 3.30.300.10 0.911 0.753
2.40.128.20 3.30.300.20 0.870 0.746
2.40.128.20 3.30.360.10 0.849 0.717
2.40.128.20 3.30.390.10 0.883 0.796
2.40.128.20 3.30.390.30 0.887 0.679
2.40.128.20 3.30.420.10 0.778 0.615
2.40.128.20 3.30.420.40 0.859 0.728
2.40.128.20 3.30.450.20 0.894 0.869
2.40.128.20 3.30.470.20 0.860 0.815
2.40.128.20 3.30.565.10 0.876 0.736
2.40.128.20 3.30.60.30 0.890 0.810
2.40.128.20 3.30.70.100 0.808 0.596
2.40.128.20 3.30.70.20 0.796 0.731
2.40.128.20 3.30.70.270 0.730 0.504
2.40.128.20 3.30.70.330 0.721 0.746
2.40.128.20 3.40.1190.10 0.880 0.513
2.40.128.20 3.40.1190.20 0.812 0.523
2.40.128.20 3.40.190.10 0.511 0.671
2.40.128.20 3.40.190.80 0.845 0.543
2.40.128.20 3.40.30.10 0.634 0.742
2.40.128.20 3.40.50.1000 0.731 0.502
2.40.128.20 3.40.50.1010 0.814 0.366
2.40.128.20 3.40.50.10190 0.834 0.420
2.40.128.20 3.40.50.1100 0.763 0.463
2.40.128.20 3.40.50.1220 0.766 0.518
2.40.128.20 3.40.50.1240 0.893 0.486
2.40.128.20 3.40.50.1370 0.845 0.389
2.40.128.20 3.40.50.1400 0.809 0.354
2.40.128.20 3.40.50.1460 0.910 0.570
2.40.128.20 3.40.50.150 0.579 0.714
2.40.128.20 3.40.50.1580 0.909 0.728
2.40.128.20 3.40.50.1820 0.614 0.745
2.40.128.20 3.40.50.1940 0.682 0.409
2.40.128.20 3.40.50.1980 0.665 0.568
2.40.128.20 3.40.50.20 0.811 0.532
2.40.128.20 3.40.50.200 0.904 0.551
2.40.128.20 3.40.50.2000 0.684 0.484
2.40.128.20 3.40.50.2020 0.782 0.615
2.40.128.20 3.40.50.2030 0.830 0.372
2.40.128.20 3.40.50.2300 0.574 0.649
2.40.128.20 3.40.50.2600 0.756 0.540
2.40.128.20 3.40.50.300 0.437 0.764
2.40.128.20 3.40.50.360 0.804 0.490
2.40.128.20 3.40.50.410 0.862 0.467
2.40.128.20 3.40.50.620 0.537 0.631
2.40.128.20 3.40.50.720 0.364 0.802
2.40.128.20 3.40.50.80 0.750 0.522
2.40.128.20 3.40.50.800 0.818 0.456
2.40.128.20 3.40.50.880 0.799 0.670
2.40.128.20 3.40.50.920 0.848 0.377
2.40.128.20 3.40.50.9600 0.805 0.311
2.40.128.20 3.40.50.970 0.663 0.557
2.40.128.20 3.40.50.980 0.832 0.447
2.40.128.20 3.40.630.10 0.842 0.611
2.40.128.20 3.40.630.30 0.833 0.817
2.40.128.20 3.90.190.10 0.819 0.635
2.40.128.20 3.90.190.20 0.860 0.432
2.40.30.10 2.40.30.10 0.930 0.930
2.40.30.10 2.40.40.20 0.896 0.884
2.40.30.10 2.40.50.100 0.870 0.854
2.40.30.10 2.40.50.110 0.878 0.880
2.40.30.10 2.40.50.140 0.813 0.867
2.40.30.10 2.40.50.40 0.830 0.889
2.40.30.10 2.60.120.10 0.858 0.882
2.40.30.10 2.60.120.180 0.927 0.883
2.40.30.10 2.60.120.20 0.842 0.903
2.40.30.10 2.60.120.200 0.921 0.936
2.40.30.10 2.60.120.260 0.885 0.910
2.40.30.10 2.60.120.40 0.901 0.890
2.40.30.10 2.60.20.10 0.893 0.912
2.40.30.10 2.60.200.20 0.913 0.908
2.40.30.10 2.60.40.10 0.939 0.954
2.40.30.10 2.60.40.1180 0.903 0.917
2.40.30.10 2.60.40.150 0.931 0.913
2.40.30.10 2.60.40.30 0.943 0.950
2.40.30.10 2.60.40.420 0.875 0.903
2.40.30.10 2.70.98.10 0.928 0.884
2.40.30.10 3.10.20.10 0.828 0.510
2.40.30.10 3.10.20.120 0.895 0.847
2.40.30.10 3.10.20.30 0.747 0.669
2.40.30.10 3.10.20.90 0.774 0.757
2.40.30.10 3.10.450.10 0.903 0.883
2.40.30.10 3.10.450.30 0.914 0.891
2.40.30.10 3.10.450.40 0.892 0.856
2.40.30.10 3.10.450.50 0.873 0.901
2.40.30.10 3.10.50.10 0.888 0.828
2.40.30.10 3.10.50.40 0.779 0.559
2.40.30.10 3.20.20.100 0.757 0.306
2.40.30.10 3.20.20.120 0.751 0.333
2.40.30.10 3.20.20.140 0.694 0.353
2.40.30.10 3.20.20.150 0.783 0.274
2.40.30.10 3.20.20.30 0.802 0.241
2.40.30.10 3.20.20.60 0.691 0.315
2.40.30.10 3.20.20.70 0.442 0.713
2.40.30.10 3.20.20.80 0.539 0.727
2.40.30.10 3.30.1330.30 0.783 0.273
2.40.30.10 3.30.1370.10 0.823 0.475
2.40.30.10 3.30.1490.20 0.766 0.511
2.40.30.10 3.30.160.20 0.882 0.871
2.40.30.10 3.30.30.10 0.744 0.678
2.40.30.10 3.30.300.10 0.872 0.694
2.40.30.10 3.30.300.20 0.838 0.705
2.40.30.10 3.30.360.10 0.846 0.755
2.40.30.10 3.30.390.10 0.860 0.825
2.40.30.10 3.30.390.30 0.850 0.622
2.40.30.10 3.30.420.10 0.736 0.525
2.40.30.10 3.30.420.40 0.800 0.604
2.40.30.10 3.30.450.20 0.852 0.797
2.40.30.10 3.30.470.20 0.848 0.837
2.40.30.10 3.30.565.10 0.848 0.727
2.40.30.10 3.30.60.30 0.856 0.781
2.40.30.10 3.30.70.100 0.766 0.472
2.40.30.10 3.30.70.20 0.767 0.665
2.40.30.10 3.30.70.270 0.699 0.430
2.40.30.10 3.30.70.330 0.698 0.701
2.40.30.10 3.40.1190.10 0.824 0.328
2.40.30.10 3.40.1190.20 0.763 0.386
2.40.30.10 3.40.190.10 0.492 0.621
2.40.30.10 3.40.190.80 0.807 0.434
2.40.30.10 3.40.30.10 0.606 0.696
2.40.30.10 3.40.50.1000 0.690 0.384
2.40.30.10 3.40.50.1010 0.774 0.262
2.40.30.10 3.40.50.10190 0.801 0.311
2.40.30.10 3.40.50.1100 0.723 0.352
2.40.30.10 3.40.50.1220 0.723 0.392
2.40.30.10 3.40.50.1240 0.853 0.402
2.40.30.10 3.40.50.1370 0.801 0.259
2.40.30.10 3.40.50.1400 0.769 0.259
2.40.30.10 3.40.50.1460 0.871 0.531
2.40.30.10 3.40.50.150 0.561 0.667
2.40.30.10 3.40.50.1580 0.867 0.656
2.40.30.10 3.40.50.1820 0.612 0.723
2.40.30.10 3.40.50.1940 0.655 0.330
2.40.30.10 3.40.50.1980 0.634 0.483
2.40.30.10 3.40.50.20 0.772 0.439
2.40.30.10 3.40.50.200 0.871 0.562
2.40.30.10 3.40.50.2000 0.653 0.390
2.40.30.10 3.40.50.2020 0.773 0.609
2.40.30.10 3.40.50.2030 0.785 0.245
2.40.30.10 3.40.50.2300 0.528 0.551
2.40.30.10 3.40.50.2600 0.711 0.383
2.40.30.10 3.40.50.300 0.397 0.739
2.40.30.10 3.40.50.360 0.769 0.422
2.40.30.10 3.40.50.410 0.821 0.369
2.40.30.10 3.40.50.620 0.503 0.579
2.40.30.10 3.40.50.720 0.338 0.775
2.40.30.10 3.40.50.80 0.710 0.406
2.40.30.10 3.40.50.800 0.778 0.330
2.40.30.10 3.40.50.880 0.771 0.622
2.40.30.10 3.40.50.920 0.811 0.298
2.40.30.10 3.40.50.9600 0.770 0.218
2.40.30.10 3.40.50.970 0.627 0.463
2.40.30.10 3.40.50.980 0.792 0.308
2.40.30.10 3.40.630.10 0.826 0.616
2.40.30.10 3.40.630.30 0.806 0.787
2.40.30.10 3.90.190.10 0.770 0.539
2.40.30.10 3.90.190.20 0.819 0.307
2.40.40.20 2.40.40.20 0.969 0.969
2.40.40.20 2.40.50.100 0.828 0.833
2.40.40.20 2.40.50.110 0.836 0.848
2.40.40.20 2.40.50.140 0.694 0.849
2.40.40.20 2.40.50.40 0.772 0.912
2.40.40.20 2.60.120.10 0.836 0.906
2.40.40.20 2.60.120.180 0.899 0.811
2.40.40.20 2.60.120.20 0.747 0.921
2.40.40.20 2.60.120.200 0.869 0.931
2.40.40.20 2.60.120.260 0.773 0.907
2.40.40.20 2.60.120.40 0.810 0.864
2.40.40.20 2.60.20.10 0.920 0.961
2.40.40.20 2.60.200.20 0.940 0.915
2.40.40.20 2.60.40.10 0.865 0.952
2.40.40.20 2.60.40.1180 0.928 0.933
2.40.40.20 2.60.40.150 0.863 0.848
2.40.40.20 2.60.40.30 0.814 0.938
2.40.40.20 2.60.40.420 0.849 0.916
2.40.40.20 2.70.98.10 0.933 0.854
2.40.40.20 3.10.20.10 0.763 0.649
2.40.40.20 3.10.20.120 0.901 0.872
2.40.40.20 3.10.20.30 0.758 0.857
2.40.40.20 3.10.20.90 0.776 0.896
2.40.40.20 3.10.450.10 0.847 0.782
2.40.40.20 3.10.450.30 0.901 0.804
2.40.40.20 3.10.450.40 0.882 0.846
2.40.40.20 3.10.450.50 0.745 0.831
2.40.40.20 3.10.50.10 0.921 0.938
2.40.40.20 3.10.50.40 0.800 0.733
2.40.40.20 3.20.20.100 0.671 0.549
2.40.40.20 3.20.20.120 0.637 0.569
2.40.40.20 3.20.20.140 0.590 0.599
2.40.40.20 3.20.20.150 0.743 0.563
2.40.40.20 3.20.20.30 0.714 0.428
2.40.40.20 3.20.20.60 0.562 0.534
2.40.40.20 3.20.20.70 0.375 0.843
2.40.40.20 3.20.20.80 0.567 0.877
2.40.40.20 3.30.1330.30 0.711 0.539
2.40.40.20 3.30.1370.10 0.822 0.755
2.40.40.20 3.30.1490.20 0.710 0.730
2.40.40.20 3.30.160.20 0.829 0.835
2.40.40.20 3.30.30.10 0.615 0.777
2.40.40.20 3.30.300.10 0.847 0.788
2.40.40.20 3.30.300.20 0.791 0.762
2.40.40.20 3.30.360.10 0.819 0.804
2.40.40.20 3.30.390.10 0.695 0.612
2.40.40.20 3.30.390.30 0.850 0.862
2.40.40.20 3.30.420.10 0.620 0.652
2.40.40.20 3.30.420.40 0.723 0.675
2.40.40.20 3.30.450.20 0.756 0.752
2.40.40.20 3.30.470.20 0.770 0.810
2.40.40.20 3.30.565.10 0.839 0.822
2.40.40.20 3.30.60.30 0.781 0.748
2.40.40.20 3.30.70.100 0.738 0.787
2.40.40.20 3.30.70.20 0.798 0.866
2.40.40.20 3.30.70.270 0.620 0.600
2.40.40.20 3.30.70.330 0.707 0.821
2.40.40.20 3.40.1190.10 0.766 0.577
2.40.40.20 3.40.1190.20 0.662 0.578
2.40.40.20 3.40.190.10 0.405 0.735
2.40.40.20 3.40.190.80 0.734 0.645
2.40.40.20 3.40.30.10 0.627 0.803
2.40.40.20 3.40.50.1000 0.572 0.579
2.40.40.20 3.40.50.1010 0.674 0.454
2.40.40.20 3.40.50.10190 0.713 0.542
2.40.40.20 3.40.50.1100 0.621 0.570
2.40.40.20 3.40.50.1220 0.617 0.630
2.40.40.20 3.40.50.1240 0.777 0.492
2.40.40.20 3.40.50.1370 0.724 0.477
2.40.40.20 3.40.50.1400 0.675 0.480
2.40.40.20 3.40.50.1460 0.836 0.656
2.40.40.20 3.40.50.150 0.500 0.817
2.40.40.20 3.40.50.1580 0.888 0.850
2.40.40.20 3.40.50.1820 0.561 0.822
2.40.40.20 3.40.50.1940 0.524 0.549
2.40.40.20 3.40.50.1980 0.547 0.703
2.40.40.20 3.40.50.20 0.653 0.499
2.40.40.20 3.40.50.200 0.883 0.800
2.40.40.20 3.40.50.2000 0.524 0.592
2.40.40.20 3.40.50.2020 0.688 0.747
2.40.40.20 3.40.50.2030 0.690 0.442
2.40.40.20 3.40.50.2300 0.367 0.726
2.40.40.20 3.40.50.2600 0.576 0.572
2.40.40.20 3.40.50.300 0.405 0.808
2.40.40.20 3.40.50.360 0.729 0.690
2.40.40.20 3.40.50.410 0.789 0.650
2.40.40.20 3.40.50.620 0.432 0.720
2.40.40.20 3.40.50.720 0.349 0.852
2.40.40.20 3.40.50.80 0.611 0.643
2.40.40.20 3.40.50.800 0.698 0.595
2.40.40.20 3.40.50.880 0.754 0.774
2.40.40.20 3.40.50.920 0.759 0.559
2.40.40.20 3.40.50.9600 0.658 0.405
2.40.40.20 3.40.50.970 0.553 0.713
2.40.40.20 3.40.50.980 0.682 0.503
2.40.40.20 3.40.630.10 0.785 0.769
2.40.40.20 3.40.630.30 0.692 0.791
2.40.40.20 3.90.190.10 0.708 0.666
2.40.40.20 3.90.190.20 0.757 0.546
2.40.50.100 2.40.50.100 0.839 0.839
2.40.50.100 2.40.50.110 0.832 0.853
2.40.50.100 2.40.50.140 0.811 0.857
2.40.50.100 2.40.50.40 0.837 0.931
2.40.50.100 2.60.120.10 0.758 0.833
2.40.50.100 2.60.120.180 0.832 0.778
2.40.50.100 2.60.120.20 0.729 0.864
2.40.50.100 2.60.120.200 0.867 0.912
2.40.50.100 2.60.120.260 0.771 0.863
2.40.50.100 2.60.120.40 0.795 0.817
2.40.50.100 2.60.20.10 0.828 0.869
2.40.50.100 2.60.200.20 0.843 0.833
2.40.50.100 2.60.40.10 0.835 0.939
2.40.50.100 2.60.40.1180 0.858 0.891
2.40.50.100 2.60.40.150 0.827 0.813
2.40.50.100 2.60.40.30 0.824 0.918
2.40.50.100 2.60.40.420 0.788 0.870
2.40.50.100 2.70.98.10 0.842 0.798
2.40.50.100 3.10.20.10 0.758 0.595
2.40.50.100 3.10.20.120 0.780 0.662
2.40.50.100 3.10.20.30 0.703 0.712
2.40.50.100 3.10.20.90 0.732 0.776
2.40.50.100 3.10.450.10 0.817 0.785
2.40.50.100 3.10.450.30 0.833 0.782
2.40.50.100 3.10.450.40 0.826 0.807
2.40.50.100 3.10.450.50 0.752 0.771
2.40.50.100 3.10.50.10 0.822 0.807
2.40.50.100 3.10.50.40 0.695 0.566
2.40.50.100 3.20.20.100 0.619 0.372
2.40.50.100 3.20.20.120 0.631 0.433
2.40.50.100 3.20.20.140 0.548 0.430
2.40.50.100 3.20.20.150 0.643 0.321
2.40.50.100 3.20.20.30 0.665 0.274
2.40.50.100 3.20.20.60 0.557 0.419
2.40.50.100 3.20.20.70 0.335 0.772
2.40.50.100 3.20.20.80 0.418 0.775
2.40.50.100 3.30.1330.30 0.687 0.390
2.40.50.100 3.30.1370.10 0.730 0.503
2.40.50.100 3.30.1490.20 0.697 0.594
2.40.50.100 3.30.160.20 0.830 0.888
2.40.50.100 3.30.30.10 0.684 0.778
2.40.50.100 3.30.300.10 0.777 0.569
2.40.50.100 3.30.300.20 0.739 0.603
2.40.50.100 3.30.360.10 0.730 0.668
2.40.50.100 3.30.390.10 0.743 0.649
2.40.50.100 3.30.390.30 0.764 0.605
2.40.50.100 3.30.420.10 0.633 0.545
2.40.50.100 3.30.420.40 0.768 0.678
2.40.50.100 3.30.450.20 0.754 0.657
2.40.50.100 3.30.470.20 0.755 0.739
2.40.50.100 3.30.565.10 0.737 0.643
2.40.50.100 3.30.60.30 0.796 0.829
2.40.50.100 3.30.70.100 0.685 0.569
2.40.50.100 3.30.70.20 0.721 0.713
2.40.50.100 3.30.70.270 0.586 0.466
2.40.50.100 3.30.70.330 0.654 0.721
2.40.50.100 3.40.1190.10 0.771 0.566
2.40.50.100 3.40.1190.20 0.644 0.448
2.40.50.100 3.40.190.10 0.459 0.686
2.40.50.100 3.40.190.80 0.719 0.511
2.40.50.100 3.40.30.10 0.603 0.736
2.40.50.100 3.40.50.1000 0.585 0.486
2.40.50.100 3.40.50.1010 0.645 0.325
2.40.50.100 3.40.50.10190 0.692 0.385
2.40.50.100 3.40.50.1100 0.614 0.447
2.40.50.100 3.40.50.1220 0.607 0.486
2.40.50.100 3.40.50.1240 0.740 0.353
2.40.50.100 3.40.50.1370 0.671 0.314
2.40.50.100 3.40.50.1400 0.631 0.320
2.40.50.100 3.40.50.1460 0.775 0.469
2.40.50.100 3.40.50.150 0.445 0.719
2.40.50.100 3.40.50.1580 0.794 0.634
2.40.50.100 3.40.50.1820 0.454 0.736
2.40.50.100 3.40.50.1940 0.516 0.429
2.40.50.100 3.40.50.1980 0.506 0.556
2.40.50.100 3.40.50.20 0.676 0.470
2.40.50.100 3.40.50.200 0.768 0.474
2.40.50.100 3.40.50.2000 0.512 0.464
2.40.50.100 3.40.50.2020 0.635 0.581
2.40.50.100 3.40.50.2030 0.656 0.315
2.40.50.100 3.40.50.2300 0.442 0.663
2.40.50.100 3.40.50.2600 0.616 0.511
2.40.50.100 3.40.50.300 0.336 0.769
2.40.50.100 3.40.50.360 0.637 0.456
2.40.50.100 3.40.50.410 0.697 0.376
2.40.50.100 3.40.50.620 0.389 0.635
2.40.50.100 3.40.50.720 0.275 0.812
2.40.50.100 3.40.50.80 0.573 0.471
2.40.50.100 3.40.50.800 0.715 0.505
2.40.50.100 3.40.50.880 0.679 0.623
2.40.50.100 3.40.50.920 0.682 0.329
2.40.50.100 3.40.50.9600 0.642 0.316
2.40.50.100 3.40.50.970 0.474 0.540
2.40.50.100 3.40.50.980 0.669 0.382
2.40.50.100 3.40.630.10 0.702 0.552
2.40.50.100 3.40.630.30 0.687 0.698
2.40.50.100 3.90.190.10 0.652 0.525
2.40.50.100 3.90.190.20 0.699 0.344
2.40.50.110 2.40.50.110 0.875 0.875
2.40.50.110 2.40.50.140 0.860 0.865
2.40.50.110 2.40.50.40 0.846 0.930
2.40.50.110 2.60.120.10 0.755 0.859
2.40.50.110 2.60.120.180 0.863 0.787
2.40.50.110 2.60.120.20 0.701 0.889
2.40.50.110 2.60.120.200 0.851 0.913
2.40.50.110 2.60.120.260 0.744 0.879
2.40.50.110 2.60.120.40 0.773 0.825
2.40.50.110 2.60.20.10 0.827 0.844
2.40.50.110 2.60.200.20 0.864 0.833
2.40.50.110 2.60.40.10 0.803 0.942
2.40.50.110 2.60.40.1180 0.825 0.878
2.40.50.110 2.60.40.150 0.858 0.836
2.40.50.110 2.60.40.30 0.818 0.927
2.40.50.110 2.60.40.420 0.763 0.882
2.40.50.110 2.70.98.10 0.862 0.797
2.40.50.110 3.10.20.10 0.722 0.611
2.40.50.110 3.10.20.120 0.826 0.756
2.40.50.110 3.10.20.30 0.693 0.780
2.40.50.110 3.10.20.90 0.712 0.816
2.40.50.110 3.10.450.10 0.863 0.845
2.40.50.110 3.10.450.30 0.867 0.792
2.40.50.110 3.10.450.40 0.859 0.826
2.40.50.110 3.10.450.50 0.807 0.855
2.40.50.110 3.10.50.10 0.837 0.813
2.40.50.110 3.10.50.40 0.667 0.601
2.40.50.110 3.20.20.100 0.607 0.496
2.40.50.110 3.20.20.120 0.595 0.546
2.40.50.110 3.20.20.140 0.546 0.566
2.40.50.110 3.20.20.150 0.646 0.451
2.40.50.110 3.20.20.30 0.641 0.375
2.40.50.110 3.20.20.60 0.532 0.540
2.40.50.110 3.20.20.70 0.338 0.828
2.40.50.110 3.20.20.80 0.462 0.837
2.40.50.110 3.30.1330.30 0.666 0.498
2.40.50.110 3.30.1370.10 0.725 0.593
2.40.50.110 3.30.1490.20 0.624 0.603
2.40.50.110 3.30.160.20 0.840 0.881
2.40.50.110 3.30.30.10 0.601 0.762
2.40.50.110 3.30.300.10 0.786 0.638
2.40.50.110 3.30.300.20 0.729 0.649
2.40.50.110 3.30.360.10 0.741 0.716
2.40.50.110 3.30.390.10 0.782 0.763
2.40.50.110 3.30.390.30 0.768 0.690
2.40.50.110 3.30.420.10 0.628 0.632
2.40.50.110 3.30.420.40 0.725 0.672
2.40.50.110 3.30.450.20 0.757 0.732
2.40.50.110 3.30.470.20 0.823 0.833
2.40.50.110 3.30.565.10 0.748 0.688
2.40.50.110 3.30.60.30 0.759 0.768
2.40.50.110 3.30.70.100 0.617 0.620
2.40.50.110 3.30.70.20 0.678 0.739
2.40.50.110 3.30.70.270 0.566 0.537
2.40.50.110 3.30.70.330 0.642 0.769
2.40.50.110 3.40.1190.10 0.724 0.529
2.40.50.110 3.40.1190.20 0.607 0.529
2.40.50.110 3.40.190.10 0.409 0.727
2.40.50.110 3.40.190.80 0.705 0.611
2.40.50.110 3.40.30.10 0.586 0.772
2.40.50.110 3.40.50.1000 0.537 0.568
2.40.50.110 3.40.50.1010 0.631 0.440
2.40.50.110 3.40.50.10190 0.670 0.494
2.40.50.110 3.40.50.1100 0.592 0.551
2.40.50.110 3.40.50.1220 0.571 0.589
2.40.50.110 3.40.50.1240 0.769 0.512
2.40.50.110 3.40.50.1370 0.668 0.450
2.40.50.110 3.40.50.1400 0.628 0.449
2.40.50.110 3.40.50.1460 0.773 0.517
2.40.50.110 3.40.50.150 0.468 0.790
2.40.50.110 3.40.50.1580 0.804 0.677
2.40.50.110 3.40.50.1820 0.490 0.789
2.40.50.110 3.40.50.1940 0.480 0.539
2.40.50.110 3.40.50.1980 0.484 0.651
2.40.50.110 3.40.50.20 0.661 0.537
2.40.50.110 3.40.50.200 0.777 0.540
2.40.50.110 3.40.50.2000 0.489 0.573
2.40.50.110 3.40.50.2020 0.626 0.656
2.40.50.110 3.40.50.2030 0.641 0.433
2.40.50.110 3.40.50.2300 0.384 0.742
2.40.50.110 3.40.50.2600 0.573 0.600
2.40.50.110 3.40.50.300 0.381 0.799
2.40.50.110 3.40.50.360 0.639 0.575
2.40.50.110 3.40.50.410 0.710 0.517
2.40.50.110 3.40.50.620 0.415 0.705
2.40.50.110 3.40.50.720 0.275 0.840
2.40.50.110 3.40.50.80 0.572 0.604
2.40.50.110 3.40.50.800 0.648 0.545
2.40.50.110 3.40.50.880 0.682 0.683
2.40.50.110 3.40.50.920 0.661 0.426
2.40.50.110 3.40.50.9600 0.610 0.408
2.40.50.110 3.40.50.970 0.477 0.660
2.40.50.110 3.40.50.980 0.643 0.489
2.40.50.110 3.40.630.10 0.756 0.694
2.40.50.110 3.40.630.30 0.753 0.792
2.40.50.110 3.90.190.10 0.653 0.608
2.40.50.110 3.90.190.20 0.681 0.445
2.40.50.140 2.40.50.140 0.863 0.863
2.40.50.140 2.40.50.40 0.856 0.878
2.40.50.140 2.60.120.10 0.822 0.739
2.40.50.140 2.60.120.180 0.863 0.752
2.40.50.140 2.60.120.20 0.804 0.765
2.40.50.140 2.60.120.200 0.858 0.818
2.40.50.140 2.60.120.260 0.822 0.773
2.40.50.140 2.60.120.40 0.841 0.743
2.40.50.140 2.60.20.10 0.853 0.757
2.40.50.140 2.60.200.20 0.858 0.751
2.40.50.140 2.60.40.10 0.821 0.886
2.40.50.140 2.60.40.1180 0.839 0.762
2.40.50.140 2.60.40.150 0.862 0.780
2.40.50.140 2.60.40.30 0.844 0.845
2.40.50.140 2.60.40.420 0.817 0.775
2.40.50.140 2.70.98.10 0.860 0.731
2.40.50.140 3.10.20.10 0.829 0.501
2.40.50.140 3.10.20.120 0.852 0.664
2.40.50.140 3.10.20.30 0.797 0.612
2.40.50.140 3.10.20.90 0.807 0.662
2.40.50.140 3.10.450.10 0.861 0.840
2.40.50.140 3.10.450.30 0.861 0.773
2.40.50.140 3.10.450.40 0.858 0.784
2.40.50.140 3.10.450.50 0.850 0.801
2.40.50.140 3.10.50.10 0.853 0.727
2.40.50.140 3.10.50.40 0.796 0.464
2.40.50.140 3.20.20.100 0.788 0.259
2.40.50.140 3.20.20.120 0.786 0.298
2.40.50.140 3.20.20.140 0.755 0.278
2.40.50.140 3.20.20.150 0.800 0.222
2.40.50.140 3.20.20.30 0.803 0.155
2.40.50.140 3.20.20.60 0.759 0.278
2.40.50.140 3.20.20.70 0.542 0.570
2.40.50.140 3.20.20.80 0.603 0.564
2.40.50.140 3.30.1330.30 0.808 0.283
2.40.50.140 3.30.1370.10 0.820 0.383
2.40.50.140 3.30.1490.20 0.792 0.418
2.40.50.140 3.30.160.20 0.857 0.844
2.40.50.140 3.30.30.10 0.784 0.632
2.40.50.140 3.30.300.10 0.842 0.504
2.40.50.140 3.30.300.20 0.824 0.537
2.40.50.140 3.30.360.10 0.818 0.570
2.40.50.140 3.30.390.10 0.842 0.702
2.40.50.140 3.30.390.30 0.830 0.469
2.40.50.140 3.30.420.10 0.769 0.374
2.40.50.140 3.30.420.40 0.816 0.525
2.40.50.140 3.30.450.20 0.835 0.615
2.40.50.140 3.30.470.20 0.848 0.785
2.40.50.140 3.30.565.10 0.819 0.484
2.40.50.140 3.30.60.30 0.841 0.768
2.40.50.140 3.30.70.100 0.790 0.373
2.40.50.140 3.30.70.20 0.796 0.557
2.40.50.140 3.30.70.270 0.751 0.339
2.40.50.140 3.30.70.330 0.763 0.626
2.40.50.140 3.40.1190.10 0.829 0.406
2.40.50.140 3.40.1190.20 0.785 0.274
2.40.50.140 3.40.190.10 0.609 0.525
2.40.50.140 3.40.190.80 0.820 0.432
2.40.50.140 3.40.30.10 0.690 0.602
2.40.50.140 3.40.50.1000 0.757 0.333
2.40.50.140 3.40.50.1010 0.798 0.244
2.40.50.140 3.40.50.10190 0.813 0.314
2.40.50.140 3.40.50.1100 0.775 0.319
2.40.50.140 3.40.50.1220 0.770 0.329
2.40.50.140 3.40.50.1240 0.834 0.326
2.40.50.140 3.40.50.1370 0.812 0.268
2.40.50.140 3.40.50.1400 0.796 0.234
2.40.50.140 3.40.50.1460 0.838 0.329
2.40.50.140 3.40.50.150 0.654 0.540
2.40.50.140 3.40.50.1580 0.843 0.512
2.40.50.140 3.40.50.1820 0.635 0.555
2.40.50.140 3.40.50.1940 0.737 0.275
2.40.50.140 3.40.50.1980 0.714 0.383
2.40.50.140 3.40.50.20 0.802 0.433
2.40.50.140 3.40.50.200 0.841 0.425
2.40.50.140 3.40.50.2000 0.730 0.318
2.40.50.140 3.40.50.2020 0.777 0.425
2.40.50.140 3.40.50.2030 0.804 0.256
2.40.50.140 3.40.50.2300 0.657 0.447
2.40.50.140 3.40.50.2600 0.772 0.363
2.40.50.140 3.40.50.300 0.476 0.641
2.40.50.140 3.40.50.360 0.794 0.342
2.40.50.140 3.40.50.410 0.816 0.286
2.40.50.140 3.40.50.620 0.619 0.462
2.40.50.140 3.40.50.720 0.419 0.674
2.40.50.140 3.40.50.80 0.765 0.345
2.40.50.140 3.40.50.800 0.807 0.331
2.40.50.140 3.40.50.880 0.790 0.481
2.40.50.140 3.40.50.920 0.813 0.267
2.40.50.140 3.40.50.9600 0.796 0.212
2.40.50.140 3.40.50.970 0.709 0.350
2.40.50.140 3.40.50.980 0.805 0.286
2.40.50.140 3.40.630.10 0.816 0.453
2.40.50.140 3.40.630.30 0.811 0.628
2.40.50.140 3.90.190.10 0.784 0.383
2.40.50.140 3.90.190.20 0.818 0.289
2.40.50.40 2.40.50.40 0.969 0.969
2.40.50.40 2.60.120.10 0.804 0.796
2.40.50.40 2.60.120.180 0.918 0.692
2.40.50.40 2.60.120.20 0.710 0.803
2.40.50.40 2.60.120.200 0.887 0.874
2.40.50.40 2.60.120.260 0.758 0.805
2.40.50.40 2.60.120.40 0.841 0.743
2.40.50.40 2.60.20.10 0.950 0.909
2.40.50.40 2.60.200.20 0.930 0.786
2.40.50.40 2.60.40.10 0.765 0.923
2.40.50.40 2.60.40.1180 0.904 0.854
2.40.50.40 2.60.40.150 0.882 0.739
2.40.50.40 2.60.40.30 0.789 0.887
2.40.50.40 2.60.40.420 0.765 0.824
2.40.50.40 2.70.98.10 0.913 0.711
2.40.50.40 3.10.20.10 0.897 0.760
2.40.50.40 3.10.20.120 0.868 0.562
2.40.50.40 3.10.20.30 0.791 0.730
2.40.50.40 3.10.20.90 0.867 0.846
2.40.50.40 3.10.450.10 0.919 0.755
2.40.50.40 3.10.450.30 0.941 0.759
2.40.50.40 3.10.450.40 0.920 0.769
2.40.50.40 3.10.450.50 0.842 0.749
2.40.50.40 3.10.50.10 0.947 0.868
2.40.50.40 3.10.50.40 0.759 0.533
2.40.50.40 3.20.20.100 0.728 0.372
2.40.50.40 3.20.20.120 0.737 0.451
2.40.50.40 3.20.20.140 0.643 0.422
2.40.50.40 3.20.20.150 0.786 0.364
2.40.50.40 3.20.20.30 0.772 0.260
2.40.50.40 3.20.20.60 0.673 0.442
2.40.50.40 3.20.20.70 0.381 0.763
2.40.50.40 3.20.20.80 0.471 0.762
2.40.50.40 3.30.1330.30 0.799 0.414
2.40.50.40 3.30.1370.10 0.837 0.533
2.40.50.40 3.30.1490.20 0.805 0.661
2.40.50.40 3.30.160.20 0.948 0.923
2.40.50.40 3.30.30.10 0.762 0.791
2.40.50.40 3.30.300.10 0.863 0.469
2.40.50.40 3.30.300.20 0.813 0.530
2.40.50.40 3.30.360.10 0.760 0.575
2.40.50.40 3.30.390.10 0.851 0.641
2.40.50.40 3.30.390.30 0.845 0.519
2.40.50.40 3.30.420.10 0.736 0.551
2.40.50.40 3.30.420.40 0.879 0.720
2.40.50.40 3.30.450.20 0.835 0.571
2.40.50.40 3.30.470.20 0.849 0.732
2.40.50.40 3.30.565.10 0.783 0.531
2.40.50.40 3.30.60.30 0.920 0.886
2.40.50.40 3.30.70.100 0.762 0.548
2.40.50.40 3.30.70.20 0.804 0.719
2.40.50.40 3.30.70.270 0.662 0.454
2.40.50.40 3.30.70.330 0.715 0.722
2.40.50.40 3.40.1190.10 0.899 0.667
2.40.50.40 3.40.1190.20 0.744 0.431
2.40.50.40 3.40.190.10 0.555 0.704
2.40.50.40 3.40.190.80 0.837 0.575
2.40.50.40 3.40.30.10 0.749 0.775
2.40.50.40 3.40.50.1000 0.685 0.503
2.40.50.40 3.40.50.1010 0.771 0.366
2.40.50.40 3.40.50.10190 0.787 0.369
2.40.50.40 3.40.50.1100 0.709 0.452
2.40.50.40 3.40.50.1220 0.720 0.511
2.40.50.40 3.40.50.1240 0.842 0.305
2.40.50.40 3.40.50.1370 0.802 0.368
2.40.50.40 3.40.50.1400 0.746 0.332
2.40.50.40 3.40.50.1460 0.882 0.429
2.40.50.40 3.40.50.150 0.509 0.707
2.40.50.40 3.40.50.1580 0.877 0.538
2.40.50.40 3.40.50.1820 0.476 0.711
2.40.50.40 3.40.50.1940 0.621 0.440
2.40.50.40 3.40.50.1980 0.603 0.567
2.40.50.40 3.40.50.20 0.790 0.510
2.40.50.40 3.40.50.200 0.896 0.507
2.40.50.40 3.40.50.2000 0.604 0.467
2.40.50.40 3.40.50.2020 0.689 0.519
2.40.50.40 3.40.50.2030 0.780 0.354
2.40.50.40 3.40.50.2300 0.515 0.666
2.40.50.40 3.40.50.2600 0.716 0.525
2.40.50.40 3.40.50.300 0.377 0.764
2.40.50.40 3.40.50.360 0.740 0.447
2.40.50.40 3.40.50.410 0.814 0.388
2.40.50.40 3.40.50.620 0.459 0.628
2.40.50.40 3.40.50.720 0.297 0.807
2.40.50.40 3.40.50.80 0.699 0.505
2.40.50.40 3.40.50.800 0.834 0.577
2.40.50.40 3.40.50.880 0.773 0.610
2.40.50.40 3.40.50.920 0.793 0.325
2.40.50.40 3.40.50.9600 0.767 0.357
2.40.50.40 3.40.50.970 0.574 0.542
2.40.50.40 3.40.50.980 0.785 0.411
2.40.50.40 3.40.630.10 0.743 0.445
2.40.50.40 3.40.630.30 0.749 0.645
2.40.50.40 3.90.190.10 0.747 0.511
2.40.50.40 3.90.190.20 0.817 0.373
2.60.120.10 2.60.120.10 0.959 0.959
2.60.120.10 2.60.120.180 0.956 0.906
2.60.120.10 2.60.120.20 0.948 0.955
2.60.120.10 2.60.120.200 0.922 0.926
2.60.120.10 2.60.120.260 0.944 0.936
2.60.120.10 2.60.120.40 0.940 0.912
2.60.120.10 2.60.20.10 0.910 0.850
2.60.120.10 2.60.200.20 0.922 0.843
2.60.120.10 2.60.40.10 0.914 0.948
2.60.120.10 2.60.40.1180 0.908 0.904
2.60.120.10 2.60.40.150 0.932 0.868
2.60.120.10 2.60.40.30 0.907 0.932
2.60.120.10 2.60.40.420 0.952 0.939
2.60.120.10 2.70.98.10 0.954 0.892
2.60.120.10 3.10.20.10 0.841 0.464
2.60.120.10 3.10.20.120 0.935 0.919
2.60.120.10 3.10.20.30 0.779 0.702
2.60.120.10 3.10.20.90 0.779 0.720
2.60.120.10 3.10.450.10 0.908 0.769
2.60.120.10 3.10.450.30 0.916 0.740
2.60.120.10 3.10.450.40 0.902 0.783
2.60.120.10 3.10.450.50 0.872 0.841
2.60.120.10 3.10.50.10 0.892 0.690
2.60.120.10 3.10.50.40 0.824 0.626
2.60.120.10 3.20.20.100 0.816 0.417
2.60.120.10 3.20.20.120 0.794 0.441
2.60.120.10 3.20.20.140 0.765 0.459
2.60.120.10 3.20.20.150 0.853 0.428
2.60.120.10 3.20.20.30 0.855 0.377
2.60.120.10 3.20.20.60 0.745 0.372
2.60.120.10 3.20.20.70 0.522 0.749
2.60.120.10 3.20.20.80 0.680 0.794
2.60.120.10 3.30.1330.30 0.817 0.314
2.60.120.10 3.30.1370.10 0.850 0.469
2.60.120.10 3.30.1490.20 0.778 0.506
2.60.120.10 3.30.160.20 0.875 0.690
2.60.120.10 3.30.30.10 0.731 0.566
2.60.120.10 3.30.300.10 0.890 0.639
2.60.120.10 3.30.300.20 0.851 0.644
2.60.120.10 3.30.360.10 0.909 0.849
2.60.120.10 3.30.390.10 0.839 0.589
2.60.120.10 3.30.390.30 0.891 0.739
2.60.120.10 3.30.420.10 0.751 0.517
2.60.120.10 3.30.420.40 0.779 0.463
2.60.120.10 3.30.450.20 0.828 0.466
2.60.120.10 3.30.470.20 0.853 0.770
2.60.120.10 3.30.565.10 0.897 0.806
2.60.120.10 3.30.60.30 0.866 0.648
2.60.120.10 3.30.70.100 0.789 0.501
2.60.120.10 3.30.70.20 0.796 0.687
2.60.120.10 3.30.70.270 0.745 0.493
2.60.120.10 3.30.70.330 0.708 0.688
2.60.120.10 3.40.1190.10 0.860 0.410
2.60.120.10 3.40.1190.20 0.793 0.399
2.60.120.10 3.40.190.10 0.500 0.628
2.60.120.10 3.40.190.80 0.841 0.508
2.60.120.10 3.40.30.10 0.581 0.675
2.60.120.10 3.40.50.1000 0.727 0.418
2.60.120.10 3.40.50.1010 0.832 0.399
2.60.120.10 3.40.50.10190 0.846 0.479
2.60.120.10 3.40.50.1100 0.771 0.425
2.60.120.10 3.40.50.1220 0.768 0.469
2.60.120.10 3.40.50.1240 0.890 0.510
2.60.120.10 3.40.50.1370 0.866 0.462
2.60.120.10 3.40.50.1400 0.823 0.362
2.60.120.10 3.40.50.1460 0.927 0.779
2.60.120.10 3.40.50.150 0.682 0.750
2.60.120.10 3.40.50.1580 0.912 0.747
2.60.120.10 3.40.50.1820 0.698 0.769
2.60.120.10 3.40.50.1940 0.728 0.421
2.60.120.10 3.40.50.1980 0.711 0.586
2.60.120.10 3.40.50.20 0.794 0.448
2.60.120.10 3.40.50.200 0.919 0.757
2.60.120.10 3.40.50.2000 0.728 0.500
2.60.120.10 3.40.50.2020 0.846 0.756
2.60.120.10 3.40.50.2030 0.832 0.343
2.60.120.10 3.40.50.2300 0.555 0.559
2.60.120.10 3.40.50.2600 0.739 0.408
2.60.120.10 3.40.50.300 0.499 0.760
2.60.120.10 3.40.50.360 0.851 0.601
2.60.120.10 3.40.50.410 0.882 0.561
2.60.120.10 3.40.50.620 0.599 0.635
2.60.120.10 3.40.50.720 0.465 0.803
2.60.120.10 3.40.50.80 0.785 0.541
2.60.120.10 3.40.50.800 0.796 0.310
2.60.120.10 3.40.50.880 0.834 0.722
2.60.120.10 3.40.50.920 0.872 0.489
2.60.120.10 3.40.50.9600 0.821 0.309
2.60.120.10 3.40.50.970 0.736 0.601
2.60.120.10 3.40.50.980 0.834 0.428
2.60.120.10 3.40.630.10 0.875 0.711
2.60.120.10 3.40.630.30 0.791 0.686
2.60.120.10 3.90.190.10 0.808 0.546
2.60.120.10 3.90.190.20 0.866 0.465
2.60.120.180 2.60.120.180 0.976 0.976
2.60.120.180 2.60.120.20 0.940 0.983
2.60.120.180 2.60.120.200 0.953 0.976
2.60.120.180 2.60.120.260 0.963 0.971
2.60.120.180 2.60.120.40 0.966 0.982
2.60.120.180 2.60.20.10 0.791 0.897
2.60.120.180 2.60.200.20 0.863 0.909
2.60.120.180 2.60.40.10 0.942 0.962
2.60.120.180 2.60.40.1180 0.866 0.946
2.60.120.180 2.60.40.150 0.948 0.962
2.60.120.180 2.60.40.30 0.943 0.968
2.60.120.180 2.60.40.420 0.933 0.951
2.60.120.180 2.70.98.10 0.967 0.960
2.60.120.180 3.10.20.10 0.638 0.605
2.60.120.180 3.10.20.120 0.862 0.941
2.60.120.180 3.10.20.30 0.594 0.802
2.60.120.180 3.10.20.90 0.638 0.857
2.60.120.180 3.10.450.10 0.851 0.866
2.60.120.180 3.10.450.30 0.862 0.835
2.60.120.180 3.10.450.40 0.816 0.833
2.60.120.180 3.10.450.50 0.817 0.939
2.60.120.180 3.10.50.10 0.772 0.801
2.60.120.180 3.10.50.40 0.637 0.679
2.60.120.180 3.20.20.100 0.492 0.600
2.60.120.180 3.20.20.120 0.497 0.633
2.60.120.180 3.20.20.140 0.415 0.673
2.60.120.180 3.20.20.150 0.560 0.561
2.60.120.180 3.20.20.30 0.597 0.515
2.60.120.180 3.20.20.60 0.355 0.622
2.60.120.180 3.20.20.70 0.327 0.881
2.60.120.180 3.20.20.80 0.476 0.898
2.60.120.180 3.30.1330.30 0.510 0.525
2.60.120.180 3.30.1370.10 0.646 0.629
2.60.120.180 3.30.1490.20 0.560 0.662
2.60.120.180 3.30.160.20 0.778 0.870
2.60.120.180 3.30.30.10 0.546 0.796
2.60.120.180 3.30.300.10 0.764 0.734
2.60.120.180 3.30.300.20 0.711 0.737
2.60.120.180 3.30.360.10 0.820 0.863
2.60.120.180 3.30.390.10 0.752 0.850
2.60.120.180 3.30.390.30 0.718 0.754
2.60.120.180 3.30.420.10 0.528 0.701
2.60.120.180 3.30.420.40 0.604 0.676
2.60.120.180 3.30.450.20 0.699 0.802
2.60.120.180 3.30.470.20 0.768 0.860
2.60.120.180 3.30.565.10 0.800 0.867
2.60.120.180 3.30.60.30 0.713 0.759
2.60.120.180 3.30.70.100 0.541 0.722
2.60.120.180 3.30.70.20 0.604 0.787
2.60.120.180 3.30.70.270 0.496 0.598
2.60.120.180 3.30.70.330 0.565 0.795
2.60.120.180 3.40.1190.10 0.614 0.540
2.60.120.180 3.40.1190.20 0.490 0.613
2.60.120.180 3.40.190.10 0.316 0.757
2.60.120.180 3.40.190.80 0.599 0.635
2.60.120.180 3.40.30.10 0.458 0.785
2.60.120.180 3.40.50.1000 0.412 0.633
2.60.120.180 3.40.50.1010 0.523 0.526
2.60.120.180 3.40.50.10190 0.594 0.566
2.60.120.180 3.40.50.1100 0.468 0.615
2.60.120.180 3.40.50.1220 0.451 0.676
2.60.120.180 3.40.50.1240 0.725 0.594
2.60.120.180 3.40.50.1370 0.593 0.532
2.60.120.180 3.40.50.1400 0.503 0.535
2.60.120.180 3.40.50.1460 0.827 0.826
2.60.120.180 3.40.50.150 0.470 0.859
2.60.120.180 3.40.50.1580 0.787 0.819
2.60.120.180 3.40.50.1820 0.546 0.850
2.60.120.180 3.40.50.1940 0.342 0.633
2.60.120.180 3.40.50.1980 0.426 0.739
2.60.120.180 3.40.50.20 0.556 0.546
2.60.120.180 3.40.50.200 0.788 0.743
2.60.120.180 3.40.50.2000 0.400 0.664
2.60.120.180 3.40.50.2020 0.683 0.825
2.60.120.180 3.40.50.2030 0.503 0.481
2.60.120.180 3.40.50.2300 0.273 0.812
2.60.120.180 3.40.50.2600 0.447 0.656
2.60.120.180 3.40.50.300 0.340 0.822
2.60.120.180 3.40.50.360 0.595 0.716
2.60.120.180 3.40.50.410 0.672 0.658
2.60.120.180 3.40.50.620 0.357 0.763
2.60.120.180 3.40.50.720 0.300 0.867
2.60.120.180 3.40.50.80 0.481 0.702
2.60.120.180 3.40.50.800 0.494 0.569
2.60.120.180 3.40.50.880 0.650 0.768
2.60.120.180 3.40.50.920 0.625 0.567
2.60.120.180 3.40.50.9600 0.461 0.468
2.60.120.180 3.40.50.970 0.430 0.769
2.60.120.180 3.40.50.980 0.564 0.587
2.60.120.180 3.40.630.10 0.751 0.846
2.60.120.180 3.40.630.30 0.694 0.843
2.60.120.180 3.90.190.10 0.585 0.671
2.60.120.180 3.90.190.20 0.627 0.543
2.60.120.20 2.60.120.20 0.989 0.989
2.60.120.20 2.60.120.200 0.959 0.949
2.60.120.20 2.60.120.260 0.986 0.973
2.60.120.20 2.60.120.40 0.988 0.978
2.60.120.20 2.60.20.10 0.918 0.683
2.60.120.20 2.60.200.20 0.934 0.746
2.60.120.20 2.60.40.10 0.933 0.951
2.60.120.20 2.60.40.1180 0.913 0.867
2.60.120.20 2.60.40.150 0.970 0.911
2.60.120.20 2.60.40.30 0.938 0.940
2.60.120.20 2.60.40.420 0.966 0.952
2.60.120.20 2.70.98.10 0.983 0.935
2.60.120.20 3.10.20.10 0.872 0.394
2.60.120.20 3.10.20.120 0.950 0.815
2.60.120.20 3.10.20.30 0.798 0.624
2.60.120.20 3.10.20.90 0.803 0.648
2.60.120.20 3.10.450.10 0.936 0.721
2.60.120.20 3.10.450.30 0.937 0.632
2.60.120.20 3.10.450.40 0.931 0.741
2.60.120.20 3.10.450.50 0.902 0.809
2.60.120.20 3.10.50.10 0.917 0.579
2.60.120.20 3.10.50.40 0.857 0.617
2.60.120.20 3.20.20.100 0.846 0.390
2.60.120.20 3.20.20.120 0.831 0.421
2.60.120.20 3.20.20.140 0.796 0.438
2.60.120.20 3.20.20.150 0.877 0.369
2.60.120.20 3.20.20.30 0.893 0.368
2.60.120.20 3.20.20.60 0.776 0.358
2.60.120.20 3.20.20.70 0.549 0.734
2.60.120.20 3.20.20.80 0.683 0.761
2.60.120.20 3.30.1330.30 0.856 0.325
2.60.120.20 3.30.1370.10 0.876 0.385
2.60.120.20 3.30.1490.20 0.816 0.455
2.60.120.20 3.30.160.20 0.902 0.585
2.60.120.20 3.30.30.10 0.783 0.588
2.60.120.20 3.30.300.10 0.922 0.559
2.60.120.20 3.30.300.20 0.881 0.576
2.60.120.20 3.30.360.10 0.939 0.871
2.60.120.20 3.30.390.10 0.869 0.511
2.60.120.20 3.30.390.30 0.916 0.630
2.60.120.20 3.30.420.10 0.769 0.442
2.60.120.20 3.30.420.40 0.807 0.415
2.60.120.20 3.30.450.20 0.853 0.342
2.60.120.20 3.30.470.20 0.873 0.700
2.60.120.20 3.30.565.10 0.922 0.772
2.60.120.20 3.30.60.30 0.901 0.608
2.60.120.20 3.30.70.100 0.827 0.474
2.60.120.20 3.30.70.20 0.813 0.601
2.60.120.20 3.30.70.270 0.772 0.453
2.60.120.20 3.30.70.330 0.727 0.637
2.60.120.20 3.40.1190.10 0.880 0.292
2.60.120.20 3.40.1190.20 0.819 0.333
2.60.120.20 3.40.190.10 0.523 0.607
2.60.120.20 3.40.190.80 0.870 0.438
2.60.120.20 3.40.30.10 0.584 0.634
2.60.120.20 3.40.50.1000 0.761 0.393
2.60.120.20 3.40.50.1010 0.862 0.376
2.60.120.20 3.40.50.10190 0.881 0.453
2.60.120.20 3.40.50.1100 0.805 0.400
2.60.120.20 3.40.50.1220 0.799 0.438
2.60.120.20 3.40.50.1240 0.920 0.445
2.60.120.20 3.40.50.1370 0.891 0.406
2.60.120.20 3.40.50.1400 0.852 0.333
2.60.120.20 3.40.50.1460 0.958 0.787
2.60.120.20 3.40.50.150 0.687 0.713
2.60.120.20 3.40.50.1580 0.937 0.681
2.60.120.20 3.40.50.1820 0.718 0.746
2.60.120.20 3.40.50.1940 0.755 0.399
2.60.120.20 3.40.50.1980 0.735 0.549
2.60.120.20 3.40.50.20 0.825 0.407
2.60.120.20 3.40.50.200 0.943 0.660
2.60.120.20 3.40.50.2000 0.755 0.470
2.60.120.20 3.40.50.2020 0.873 0.709
2.60.120.20 3.40.50.2030 0.862 0.324
2.60.120.20 3.40.50.2300 0.588 0.543
2.60.120.20 3.40.50.2600 0.778 0.394
2.60.120.20 3.40.50.300 0.495 0.745
2.60.120.20 3.40.50.360 0.870 0.531
2.60.120.20 3.40.50.410 0.911 0.510
2.60.120.20 3.40.50.620 0.619 0.618
2.60.120.20 3.40.50.720 0.467 0.789
2.60.120.20 3.40.50.80 0.808 0.496
2.60.120.20 3.40.50.800 0.832 0.299
2.60.120.20 3.40.50.880 0.846 0.641
2.60.120.20 3.40.50.920 0.903 0.452
2.60.120.20 3.40.50.9600 0.850 0.283
2.60.120.20 3.40.50.970 0.758 0.558
2.60.120.20 3.40.50.980 0.869 0.408
2.60.120.20 3.40.630.10 0.918 0.741
2.60.120.20 3.40.630.30 0.804 0.601
2.60.120.20 3.90.190.10 0.825 0.455
2.60.120.20 3.90.190.20 0.897 0.430
2.60.120.200 2.60.120.200 0.978 0.978
2.60.120.200 2.60.120.260 0.965 0.955
2.60.120.200 2.60.120.40 0.975 0.963
2.60.120.200 2.60.20.10 0.934 0.886
2.60.120.200 2.60.200.20 0.947 0.890
2.60.120.200 2.60.40.10 0.959 0.960
2.60.120.200 2.60.40.1180 0.948 0.952
2.60.120.200 2.60.40.150 0.965 0.925
2.60.120.200 2.60.40.30 0.955 0.956
2.60.120.200 2.60.40.420 0.944 0.941
2.60.120.200 2.70.98.10 0.977 0.952
2.60.120.200 3.10.20.10 0.887 0.428
2.60.120.200 3.10.20.120 0.933 0.773
2.60.120.200 3.10.20.30 0.795 0.580
2.60.120.200 3.10.20.90 0.815 0.665
2.60.120.200 3.10.450.10 0.940 0.821
2.60.120.200 3.10.450.30 0.950 0.843
2.60.120.200 3.10.450.40 0.931 0.836
2.60.120.200 3.10.450.50 0.895 0.833
2.60.120.200 3.10.50.10 0.930 0.765
2.60.120.200 3.10.50.40 0.841 0.541
2.60.120.200 3.20.20.100 0.826 0.216
2.60.120.200 3.20.20.120 0.827 0.249
2.60.120.200 3.20.20.140 0.774 0.274
2.60.120.200 3.20.20.150 0.848 0.193
2.60.120.200 3.20.20.30 0.878 0.216
2.60.120.200 3.20.20.60 0.771 0.226
2.60.120.200 3.20.20.70 0.504 0.654
2.60.120.200 3.20.20.80 0.594 0.672
2.60.120.200 3.30.1330.30 0.853 0.195
2.60.120.200 3.30.1370.10 0.881 0.372
2.60.120.200 3.30.1490.20 0.831 0.442
2.60.120.200 3.30.160.20 0.926 0.828
2.60.120.200 3.30.30.10 0.811 0.627
2.60.120.200 3.30.300.10 0.918 0.607
2.60.120.200 3.30.300.20 0.884 0.612
2.60.120.200 3.30.360.10 0.904 0.788
2.60.120.200 3.30.390.10 0.890 0.651
2.60.120.200 3.30.390.30 0.904 0.569
2.60.120.200 3.30.420.10 0.792 0.424
2.60.120.200 3.30.420.40 0.864 0.580
2.60.120.200 3.30.450.20 0.886 0.541
2.60.120.200 3.30.470.20 0.870 0.716
2.60.120.200 3.30.565.10 0.903 0.746
2.60.120.200 3.30.60.30 0.916 0.825
2.60.120.200 3.30.70.100 0.835 0.411
2.60.120.200 3.30.70.20 0.825 0.629
2.60.120.200 3.30.70.270 0.765 0.369
2.60.120.200 3.30.70.330 0.732 0.615
2.60.120.200 3.40.1190.10 0.901 0.365
2.60.120.200 3.40.1190.20 0.836 0.319
2.60.120.200 3.40.190.10 0.546 0.560
2.60.120.200 3.40.190.80 0.869 0.341
2.60.120.200 3.40.30.10 0.630 0.629
2.60.120.200 3.40.50.1000 0.766 0.305
2.60.120.200 3.40.50.1010 0.850 0.217
2.60.120.200 3.40.50.10190 0.869 0.253
2.60.120.200 3.40.50.1100 0.798 0.279
2.60.120.200 3.40.50.1220 0.801 0.321
2.60.120.200 3.40.50.1240 0.908 0.322
2.60.120.200 3.40.50.1370 0.873 0.201
2.60.120.200 3.40.50.1400 0.840 0.176
2.60.120.200 3.40.50.1460 0.940 0.706
2.60.120.200 3.40.50.150 0.629 0.611
2.60.120.200 3.40.50.1580 0.920 0.633
2.60.120.200 3.40.50.1820 0.650 0.672
2.60.120.200 3.40.50.1940 0.745 0.258
2.60.120.200 3.40.50.1980 0.709 0.409
2.60.120.200 3.40.50.20 0.836 0.381
2.60.120.200 3.40.50.200 0.926 0.529
2.60.120.200 3.40.50.2000 0.738 0.323
2.60.120.200 3.40.50.2020 0.843 0.598
2.60.120.200 3.40.50.2030 0.856 0.166
2.60.120.200 3.40.50.2300 0.610 0.464
2.60.120.200 3.40.50.2600 0.789 0.308
2.60.120.200 3.40.50.300 0.436 0.704
2.60.120.200 3.40.50.360 0.834 0.343
2.60.120.200 3.40.50.410 0.887 0.332
2.60.120.200 3.40.50.620 0.573 0.523
2.60.120.200 3.40.50.720 0.393 0.740
2.60.120.200 3.40.50.80 0.786 0.325
2.60.120.200 3.40.50.800 0.859 0.302
2.60.120.200 3.40.50.880 0.831 0.595
2.60.120.200 3.40.50.920 0.879 0.240
2.60.120.200 3.40.50.9600 0.848 0.148
2.60.120.200 3.40.50.970 0.711 0.388
2.60.120.200 3.40.50.980 0.863 0.252
2.60.120.200 3.40.630.10 0.882 0.574
2.60.120.200 3.40.630.30 0.820 0.642
2.60.120.200 3.90.190.10 0.827 0.468
2.60.120.200 3.90.190.20 0.884 0.236
2.60.120.260 2.60.120.260 0.974 0.974
2.60.120.260 2.60.120.40 0.978 0.984
2.60.120.260 2.60.20.10 0.908 0.745
2.60.120.260 2.60.200.20 0.928 0.807
2.60.120.260 2.60.40.10 0.947 0.960
2.60.120.260 2.60.40.1180 0.914 0.906
2.60.120.260 2.60.40.150 0.962 0.943
2.60.120.260 2.60.40.30 0.948 0.959
2.60.120.260 2.60.40.420 0.954 0.956
2.60.120.260 2.70.98.10 0.972 0.957
2.60.120.260 3.10.20.10 0.856 0.423
2.60.120.260 3.10.20.120 0.932 0.813
2.60.120.260 3.10.20.30 0.766 0.607
2.60.120.260 3.10.20.90 0.787 0.668
2.60.120.260 3.10.450.10 0.928 0.778
2.60.120.260 3.10.450.30 0.931 0.727
2.60.120.260 3.10.450.40 0.915 0.750
2.60.120.260 3.10.450.50 0.894 0.851
2.60.120.260 3.10.50.10 0.905 0.626
2.60.120.260 3.10.50.40 0.825 0.597
2.60.120.260 3.20.20.100 0.803 0.339
2.60.120.260 3.20.20.120 0.799 0.386
2.60.120.260 3.20.20.140 0.749 0.400
2.60.120.260 3.20.20.150 0.831 0.300
2.60.120.260 3.20.20.30 0.865 0.338
2.60.120.260 3.20.20.60 0.733 0.333
2.60.120.260 3.20.20.70 0.500 0.732
2.60.120.260 3.20.20.80 0.611 0.745
2.60.120.260 3.30.1330.30 0.824 0.287
2.60.120.260 3.30.1370.10 0.853 0.372
2.60.120.260 3.30.1490.20 0.796 0.466
2.60.120.260 3.30.160.20 0.896 0.672
2.60.120.260 3.30.30.10 0.771 0.642
2.60.120.260 3.30.300.10 0.906 0.583
2.60.120.260 3.30.300.20 0.865 0.599
2.60.120.260 3.30.360.10 0.914 0.852
2.60.120.260 3.30.390.10 0.872 0.637
2.60.120.260 3.30.390.30 0.892 0.603
2.60.120.260 3.30.420.10 0.749 0.461
2.60.120.260 3.30.420.40 0.796 0.456
2.60.120.260 3.30.450.20 0.856 0.485
2.60.120.260 3.30.470.20 0.861 0.732
2.60.120.260 3.30.565.10 0.903 0.774
2.60.120.260 3.30.60.30 0.888 0.671
2.60.120.260 3.30.70.100 0.798 0.459
2.60.120.260 3.30.70.20 0.787 0.600
2.60.120.260 3.30.70.270 0.732 0.425
2.60.120.260 3.30.70.330 0.701 0.639
2.60.120.260 3.40.1190.10 0.855 0.271
2.60.120.260 3.40.1190.20 0.792 0.336
2.60.120.260 3.40.190.10 0.498 0.612
2.60.120.260 3.40.190.80 0.841 0.397
2.60.120.260 3.40.30.10 0.567 0.643
2.60.120.260 3.40.50.1000 0.724 0.383
2.60.120.260 3.40.50.1010 0.827 0.328
2.60.120.260 3.40.50.10190 0.851 0.395
2.60.120.260 3.40.50.1100 0.766 0.373
2.60.120.260 3.40.50.1220 0.765 0.417
2.60.120.260 3.40.50.1240 0.898 0.422
2.60.120.260 3.40.50.1370 0.856 0.335
2.60.120.260 3.40.50.1400 0.814 0.281
2.60.120.260 3.40.50.1460 0.938 0.751
2.60.120.260 3.40.50.150 0.634 0.699
2.60.120.260 3.40.50.1580 0.911 0.624
2.60.120.260 3.40.50.1820 0.672 0.737
2.60.120.260 3.40.50.1940 0.710 0.370
2.60.120.260 3.40.50.1980 0.686 0.518
2.60.120.260 3.40.50.20 0.803 0.420
2.60.120.260 3.40.50.200 0.921 0.615
2.60.120.260 3.40.50.2000 0.711 0.441
2.60.120.260 3.40.50.2020 0.848 0.707
2.60.120.260 3.40.50.2030 0.830 0.278
2.60.120.260 3.40.50.2300 0.558 0.555
2.60.120.260 3.40.50.2600 0.747 0.385
2.60.120.260 3.40.50.300 0.441 0.743
2.60.120.260 3.40.50.360 0.824 0.464
2.60.120.260 3.40.50.410 0.877 0.441
2.60.120.260 3.40.50.620 0.557 0.601
2.60.120.260 3.40.50.720 0.410 0.787
2.60.120.260 3.40.50.80 0.762 0.448
2.60.120.260 3.40.50.800 0.810 0.304
2.60.120.260 3.40.50.880 0.817 0.630
2.60.120.260 3.40.50.920 0.868 0.374
2.60.120.260 3.40.50.9600 0.818 0.256
2.60.120.260 3.40.50.970 0.695 0.515
2.60.120.260 3.40.50.980 0.840 0.375
2.60.120.260 3.40.630.10 0.889 0.696
2.60.120.260 3.40.630.30 0.804 0.657
2.60.120.260 3.90.190.10 0.804 0.481
2.60.120.260 3.90.190.20 0.867 0.367
2.60.120.40 2.60.120.40 0.996 0.996
2.60.120.40 2.60.20.10 0.863 0.788
2.60.120.40 2.60.200.20 0.897 0.822
2.60.120.40 2.60.40.10 0.945 0.961
2.60.120.40 2.60.40.1180 0.896 0.926
2.60.120.40 2.60.40.150 0.964 0.950
2.60.120.40 2.60.40.30 0.947 0.965
2.60.120.40 2.60.40.420 0.945 0.951
2.60.120.40 2.70.98.10 0.982 0.962
2.60.120.40 3.10.20.10 0.771 0.529
2.60.120.40 3.10.20.120 0.894 0.782
2.60.120.40 3.10.20.30 0.645 0.685
2.60.120.40 3.10.20.90 0.708 0.767
2.60.120.40 3.10.450.10 0.898 0.778
2.60.120.40 3.10.450.30 0.903 0.733
2.60.120.40 3.10.450.40 0.871 0.744
2.60.120.40 3.10.450.50 0.849 0.872
2.60.120.40 3.10.50.10 0.854 0.677
2.60.120.40 3.10.50.40 0.716 0.623
2.60.120.40 3.20.20.100 0.619 0.446
2.60.120.40 3.20.20.120 0.644 0.519
2.60.120.40 3.20.20.140 0.548 0.536
2.60.120.40 3.20.20.150 0.652 0.383
2.60.120.40 3.20.20.30 0.757 0.428
2.60.120.40 3.20.20.60 0.523 0.497
2.60.120.40 3.20.20.70 0.367 0.833
2.60.120.40 3.20.20.80 0.471 0.837
2.60.120.40 3.30.1330.30 0.677 0.411
2.60.120.40 3.30.1370.10 0.748 0.463
2.60.120.40 3.30.1490.20 0.688 0.581
2.60.120.40 3.30.160.20 0.840 0.724
2.60.120.40 3.30.30.10 0.675 0.771
2.60.120.40 3.30.300.10 0.851 0.599
2.60.120.40 3.30.300.20 0.794 0.640
2.60.120.40 3.30.360.10 0.875 0.835
2.60.120.40 3.30.390.10 0.813 0.713
2.60.120.40 3.30.390.30 0.820 0.625
2.60.120.40 3.30.420.10 0.626 0.591
2.60.120.40 3.30.420.40 0.689 0.570
2.60.120.40 3.30.450.20 0.772 0.582
2.60.120.40 3.30.470.20 0.797 0.757
2.60.120.40 3.30.565.10 0.855 0.780
2.60.120.40 3.30.60.30 0.829 0.729
2.60.120.40 3.30.70.100 0.667 0.595
2.60.120.40 3.30.70.20 0.680 0.681
2.60.120.40 3.30.70.270 0.578 0.508
2.60.120.40 3.30.70.330 0.594 0.718
2.60.120.40 3.40.1190.10 0.726 0.368
2.60.120.40 3.40.1190.20 0.639 0.483
2.60.120.40 3.40.190.10 0.376 0.714
2.60.120.40 3.40.190.80 0.718 0.491
2.60.120.40 3.40.30.10 0.483 0.736
2.60.120.40 3.40.50.1000 0.535 0.528
2.60.120.40 3.40.50.1010 0.678 0.418
2.60.120.40 3.40.50.10190 0.725 0.454
2.60.120.40 3.40.50.1100 0.596 0.503
2.60.120.40 3.40.50.1220 0.591 0.556
2.60.120.40 3.40.50.1240 0.822 0.442
2.60.120.40 3.40.50.1370 0.711 0.385
2.60.120.40 3.40.50.1400 0.642 0.386
2.60.120.40 3.40.50.1460 0.912 0.757
2.60.120.40 3.40.50.150 0.487 0.791
2.60.120.40 3.40.50.1580 0.849 0.626
2.60.120.40 3.40.50.1820 0.575 0.802
2.60.120.40 3.40.50.1940 0.500 0.522
2.60.120.40 3.40.50.1980 0.504 0.638
2.60.120.40 3.40.50.20 0.681 0.489
2.60.120.40 3.40.50.200 0.869 0.580
2.60.120.40 3.40.50.2000 0.522 0.564
2.60.120.40 3.40.50.2020 0.768 0.744
2.60.120.40 3.40.50.2030 0.671 0.365
2.60.120.40 3.40.50.2300 0.381 0.731
2.60.120.40 3.40.50.2600 0.578 0.545
2.60.120.40 3.40.50.300 0.335 0.796
2.60.120.40 3.40.50.360 0.666 0.538
2.60.120.40 3.40.50.410 0.776 0.493
2.60.120.40 3.40.50.620 0.390 0.702
2.60.120.40 3.40.50.720 0.302 0.842
2.60.120.40 3.40.50.80 0.571 0.556
2.60.120.40 3.40.50.800 0.675 0.474
2.60.120.40 3.40.50.880 0.718 0.679
2.60.120.40 3.40.50.920 0.737 0.411
2.60.120.40 3.40.50.9600 0.657 0.386
2.60.120.40 3.40.50.970 0.486 0.644
2.60.120.40 3.40.50.980 0.712 0.482
2.60.120.40 3.40.630.10 0.827 0.729
2.60.120.40 3.40.630.30 0.729 0.739
2.60.120.40 3.90.190.10 0.673 0.565
2.60.120.40 3.90.190.20 0.746 0.407
2.60.20.10 2.60.20.10 1.000 1.000
2.60.20.10 2.60.200.20 0.962 0.895
2.60.20.10 2.60.40.10 0.850 0.951
2.60.20.10 2.60.40.1180 0.951 0.929
2.60.20.10 2.60.40.150 0.835 0.835
2.60.20.10 2.60.40.30 0.821 0.941
2.60.20.10 2.60.40.420 0.811 0.910
2.60.20.10 2.70.98.10 0.899 0.812
2.60.20.10 3.10.20.10 0.792 0.745
2.60.20.10 3.10.20.120 0.884 0.804
2.60.20.10 3.10.20.30 0.747 0.839
2.60.20.10 3.10.20.90 0.805 0.896
2.60.20.10 3.10.450.10 0.846 0.755
2.60.20.10 3.10.450.30 0.930 0.796
2.60.20.10 3.10.450.40 0.836 0.766
2.60.20.10 3.10.450.50 0.718 0.828
2.60.20.10 3.10.50.10 0.936 0.910
2.60.20.10 3.10.50.40 0.652 0.634
2.60.20.10 3.20.20.100 0.558 0.558
2.60.20.10 3.20.20.120 0.569 0.625
2.60.20.10 3.20.20.140 0.503 0.646
2.60.20.10 3.20.20.150 0.670 0.559
2.60.20.10 3.20.20.30 0.628 0.440
2.60.20.10 3.20.20.60 0.453 0.592
2.60.20.10 3.20.20.70 0.353 0.869
2.60.20.10 3.20.20.80 0.487 0.881
2.60.20.10 3.30.1330.30 0.605 0.511
2.60.20.10 3.30.1370.10 0.751 0.683
2.60.20.10 3.30.1490.20 0.690 0.739
2.60.20.10 3.30.160.20 0.888 0.899
2.60.20.10 3.30.30.10 0.608 0.847
2.60.20.10 3.30.300.10 0.764 0.598
2.60.20.10 3.30.300.20 0.698 0.653
2.60.20.10 3.30.360.10 0.694 0.730
2.60.20.10 3.30.390.10 0.697 0.685
2.60.20.10 3.30.390.30 0.774 0.711
2.60.20.10 3.30.420.10 0.559 0.658
2.60.20.10 3.30.420.40 0.732 0.710
2.60.20.10 3.30.450.20 0.732 0.748
2.60.20.10 3.30.470.20 0.751 0.789
2.60.20.10 3.30.565.10 0.706 0.701
2.60.20.10 3.30.60.30 0.821 0.837
2.60.20.10 3.30.70.100 0.689 0.780
2.60.20.10 3.30.70.20 0.832 0.865
2.60.20.10 3.30.70.270 0.540 0.586
2.60.20.10 3.30.70.330 0.712 0.820
2.60.20.10 3.40.1190.10 0.824 0.769
2.60.20.10 3.40.1190.20 0.598 0.602
2.60.20.10 3.40.190.10 0.442 0.767
2.60.20.10 3.40.190.80 0.749 0.730
2.60.20.10 3.40.30.10 0.595 0.797
2.60.20.10 3.40.50.1000 0.509 0.635
2.60.20.10 3.40.50.1010 0.601 0.496
2.60.20.10 3.40.50.10190 0.669 0.578
2.60.20.10 3.40.50.1100 0.500 0.573
2.60.20.10 3.40.50.1220 0.639 0.739
2.60.20.10 3.40.50.1240 0.702 0.411
2.60.20.10 3.40.50.1370 0.705 0.574
2.60.20.10 3.40.50.1400 0.578 0.493
2.60.20.10 3.40.50.1460 0.802 0.592
2.60.20.10 3.40.50.150 0.524 0.849
2.60.20.10 3.40.50.1580 0.818 0.706
2.60.20.10 3.40.50.1820 0.496 0.824
2.60.20.10 3.40.50.1940 0.491 0.642
2.60.20.10 3.40.50.1980 0.522 0.745
2.60.20.10 3.40.50.20 0.678 0.583
2.60.20.10 3.40.50.200 0.874 0.735
2.60.20.10 3.40.50.2000 0.501 0.664
2.60.20.10 3.40.50.2020 0.670 0.753
2.60.20.10 3.40.50.2030 0.652 0.526
2.60.20.10 3.40.50.2300 0.359 0.802
2.60.20.10 3.40.50.2600 0.547 0.663
2.60.20.10 3.40.50.300 0.410 0.818
2.60.20.10 3.40.50.360 0.695 0.712
2.60.20.10 3.40.50.410 0.728 0.620
2.60.20.10 3.40.50.620 0.364 0.737
2.60.20.10 3.40.50.720 0.370 0.866
2.60.20.10 3.40.50.80 0.578 0.706
2.60.20.10 3.40.50.800 0.635 0.617
2.60.20.10 3.40.50.880 0.760 0.778
2.60.20.10 3.40.50.920 0.747 0.620
2.60.20.10 3.40.50.9600 0.577 0.476
2.60.20.10 3.40.50.970 0.488 0.749
2.60.20.10 3.40.50.980 0.637 0.575
2.60.20.10 3.40.630.10 0.614 0.639
2.60.20.10 3.40.630.30 0.665 0.783
2.60.20.10 3.90.190.10 0.719 0.698
2.60.20.10 3.90.190.20 0.750 0.619
2.60.200.20 2.60.200.20 0.945 0.945
2.60.200.20 2.60.40.10 0.893 0.955
2.60.200.20 2.60.40.1180 0.919 0.942
2.60.200.20 2.60.40.150 0.882 0.886
2.60.200.20 2.60.40.30 0.872 0.951
2.60.200.20 2.60.40.420 0.846 0.924
2.60.200.20 2.70.98.10 0.915 0.876
2.60.200.20 3.10.20.10 0.723 0.671
2.60.200.20 3.10.20.120 0.864 0.869
2.60.200.20 3.10.20.30 0.686 0.829
2.60.200.20 3.10.20.90 0.719 0.882
2.60.200.20 3.10.450.10 0.852 0.831
2.60.200.20 3.10.450.30 0.897 0.841
2.60.200.20 3.10.450.40 0.863 0.845
2.60.200.20 3.10.450.50 0.756 0.871
2.60.200.20 3.10.50.10 0.874 0.910
2.60.200.20 3.10.50.40 0.697 0.675
2.60.200.20 3.20.20.100 0.604 0.556
2.60.200.20 3.20.20.120 0.583 0.591
2.60.200.20 3.20.20.140 0.514 0.606
2.60.200.20 3.20.20.150 0.655 0.521
2.60.200.20 3.20.20.30 0.651 0.430
2.60.200.20 3.20.20.60 0.484 0.551
2.60.200.20 3.20.20.70 0.341 0.854
2.60.200.20 3.20.20.80 0.497 0.876
2.60.200.20 3.30.1330.30 0.625 0.483
2.60.200.20 3.30.1370.10 0.736 0.680
2.60.200.20 3.30.1490.20 0.647 0.714
2.60.200.20 3.30.160.20 0.838 0.885
2.60.200.20 3.30.30.10 0.647 0.892
2.60.200.20 3.30.300.10 0.797 0.740
2.60.200.20 3.30.300.20 0.741 0.738
2.60.200.20 3.30.360.10 0.780 0.800
2.60.200.20 3.30.390.10 0.713 0.731
2.60.200.20 3.30.390.30 0.781 0.781
2.60.200.20 3.30.420.10 0.582 0.665
2.60.200.20 3.30.420.40 0.686 0.684
2.60.200.20 3.30.450.20 0.771 0.858
2.60.200.20 3.30.470.20 0.771 0.833
2.60.200.20 3.30.565.10 0.791 0.804
2.60.200.20 3.30.60.30 0.759 0.784
2.60.200.20 3.30.70.100 0.674 0.774
2.60.200.20 3.30.70.20 0.741 0.853
2.60.200.20 3.30.70.270 0.555 0.582
2.60.200.20 3.30.70.330 0.661 0.814
2.60.200.20 3.40.1190.10 0.714 0.557
2.60.200.20 3.40.1190.20 0.612 0.597
2.60.200.20 3.40.190.10 0.391 0.745
2.60.200.20 3.40.190.80 0.693 0.665
2.60.200.20 3.40.30.10 0.550 0.790
2.60.200.20 3.40.50.1000 0.519 0.602
2.60.200.20 3.40.50.1010 0.633 0.495
2.60.200.20 3.40.50.10190 0.660 0.539
2.60.200.20 3.40.50.1100 0.554 0.572
2.60.200.20 3.40.50.1220 0.567 0.650
2.60.200.20 3.40.50.1240 0.748 0.529
2.60.200.20 3.40.50.1370 0.676 0.505
2.60.200.20 3.40.50.1400 0.598 0.473
2.60.200.20 3.40.50.1460 0.792 0.639
2.60.200.20 3.40.50.150 0.485 0.832
2.60.200.20 3.40.50.1580 0.831 0.804
2.60.200.20 3.40.50.1820 0.517 0.824
2.60.200.20 3.40.50.1940 0.451 0.566
2.60.200.20 3.40.50.1980 0.497 0.708
2.60.200.20 3.40.50.20 0.629 0.534
2.60.200.20 3.40.50.200 0.817 0.714
2.60.200.20 3.40.50.2000 0.477 0.614
2.60.200.20 3.40.50.2020 0.670 0.764
2.60.200.20 3.40.50.2030 0.629 0.455
2.60.200.20 3.40.50.2300 0.367 0.767
2.60.200.20 3.40.50.2600 0.536 0.608
2.60.200.20 3.40.50.300 0.372 0.812
2.60.200.20 3.40.50.360 0.666 0.682
2.60.200.20 3.40.50.410 0.715 0.607
2.60.200.20 3.40.50.620 0.382 0.728
2.60.200.20 3.40.50.720 0.324 0.857
2.60.200.20 3.40.50.80 0.560 0.663
2.60.200.20 3.40.50.800 0.633 0.581
2.60.200.20 3.40.50.880 0.706 0.767
2.60.200.20 3.40.50.920 0.694 0.532
2.60.200.20 3.40.50.9600 0.584 0.419
2.60.200.20 3.40.50.970 0.489 0.721
2.60.200.20 3.40.50.980 0.635 0.523
2.60.200.20 3.40.630.10 0.717 0.736
2.60.200.20 3.40.630.30 0.702 0.819
2.60.200.20 3.90.190.10 0.667 0.669
2.60.200.20 3.90.190.20 0.703 0.543
2.60.40.10 2.60.40.10 0.962 0.962
2.60.40.10 2.60.40.1180 0.954 0.939
2.60.40.10 2.60.40.150 0.962 0.950
2.60.40.10 2.60.40.30 0.967 0.970
2.60.40.10 2.60.40.420 0.955 0.944
2.60.40.10 2.70.98.10 0.963 0.958
2.60.40.10 3.10.20.10 0.938 0.398
2.60.40.10 3.10.20.120 0.954 0.851
2.60.40.10 3.10.20.30 0.904 0.478
2.60.40.10 3.10.20.90 0.913 0.609
2.60.40.10 3.10.450.10 0.954 0.844
2.60.40.10 3.10.450.30 0.956 0.851
2.60.40.10 3.10.450.40 0.951 0.824
2.60.40.10 3.10.450.50 0.943 0.860
2.60.40.10 3.10.50.10 0.951 0.751
2.60.40.10 3.10.50.40 0.923 0.516
2.60.40.10 3.20.20.100 0.922 0.149
2.60.40.10 3.20.20.120 0.921 0.173
2.60.40.10 3.20.20.140 0.904 0.163
2.60.40.10 3.20.20.150 0.929 0.135
2.60.40.10 3.20.20.30 0.937 0.185
2.60.40.10 3.20.20.60 0.904 0.117
2.60.40.10 3.20.20.70 0.746 0.412
2.60.40.10 3.20.20.80 0.795 0.441
2.60.40.10 3.30.1330.30 0.929 0.141
2.60.40.10 3.30.1370.10 0.937 0.326
2.60.40.10 3.30.1490.20 0.920 0.391
2.60.40.10 3.30.160.20 0.948 0.752
2.60.40.10 3.30.30.10 0.911 0.550
2.60.40.10 3.30.300.10 0.949 0.659
2.60.40.10 3.30.300.20 0.939 0.654
2.60.40.10 3.30.360.10 0.944 0.805
2.60.40.10 3.30.390.10 0.941 0.695
2.60.40.10 3.30.390.30 0.945 0.603
2.60.40.10 3.30.420.10 0.906 0.343
2.60.40.10 3.30.420.40 0.924 0.444
2.60.40.10 3.30.450.20 0.939 0.577
2.60.40.10 3.30.470.20 0.934 0.737
2.60.40.10 3.30.565.10 0.944 0.754
2.60.40.10 3.30.60.30 0.945 0.740
2.60.40.10 3.30.70.100 0.921 0.312
2.60.40.10 3.30.70.20 0.914 0.518
2.60.40.10 3.30.70.270 0.896 0.278
2.60.40.10 3.30.70.330 0.872 0.497
2.60.40.10 3.40.1190.10 0.938 0.179
2.60.40.10 3.40.1190.20 0.923 0.233
2.60.40.10 3.40.190.10 0.772 0.364
2.60.40.10 3.40.190.80 0.932 0.272
2.60.40.10 3.40.30.10 0.806 0.463
2.60.40.10 3.40.50.1000 0.898 0.183
2.60.40.10 3.40.50.1010 0.928 0.152
2.60.40.10 3.40.50.10190 0.933 0.210
2.60.40.10 3.40.50.1100 0.911 0.186
2.60.40.10 3.40.50.1220 0.910 0.204
2.60.40.10 3.40.50.1240 0.945 0.335
2.60.40.10 3.40.50.1370 0.934 0.131
2.60.40.10 3.40.50.1400 0.925 0.101
2.60.40.10 3.40.50.1460 0.952 0.620
2.60.40.10 3.40.50.150 0.820 0.399
2.60.40.10 3.40.50.1580 0.948 0.592
2.60.40.10 3.40.50.1820 0.827 0.525
2.60.40.10 3.40.50.1940 0.893 0.136
2.60.40.10 3.40.50.1980 0.875 0.258
2.60.40.10 3.40.50.20 0.922 0.336
2.60.40.10 3.40.50.200 0.950 0.558
2.60.40.10 3.40.50.2000 0.889 0.195
2.60.40.10 3.40.50.2020 0.925 0.572
2.60.40.10 3.40.50.2030 0.930 0.108
2.60.40.10 3.40.50.2300 0.828 0.232
2.60.40.10 3.40.50.2600 0.905 0.170
2.60.40.10 3.40.50.300 0.646 0.507
2.60.40.10 3.40.50.360 0.922 0.251
2.60.40.10 3.40.50.410 0.939 0.276
2.60.40.10 3.40.50.620 0.798 0.315
2.60.40.10 3.40.50.720 0.613 0.522
2.60.40.10 3.40.50.80 0.905 0.198
2.60.40.10 3.40.50.800 0.926 0.154
2.60.40.10 3.40.50.880 0.917 0.523
2.60.40.10 3.40.50.920 0.937 0.199
2.60.40.10 3.40.50.9600 0.928 0.111
2.60.40.10 3.40.50.970 0.877 0.221
2.60.40.10 3.40.50.980 0.932 0.198
2.60.40.10 3.40.630.10 0.938 0.576
2.60.40.10 3.40.630.30 0.918 0.646
2.60.40.10 3.90.190.10 0.920 0.422
2.60.40.10 3.90.190.20 0.938 0.202
2.60.40.1180 2.60.40.1180 0.961 0.961
2.60.40.1180 2.60.40.150 0.921 0.854
2.60.40.1180 2.60.40.30 0.912 0.938
2.60.40.1180 2.60.40.420 0.921 0.922
2.60.40.1180 2.70.98.10 0.955 0.894
2.60.40.1180 3.10.20.10 0.846 0.526
2.60.40.1180 3.10.20.120 0.909 0.793
2.60.40.1180 3.10.20.30 0.764 0.689
2.60.40.1180 3.10.20.90 0.782 0.751
2.60.40.1180 3.10.450.10 0.902 0.768
2.60.40.1180 3.10.450.30 0.926 0.820
2.60.40.1180 3.10.450.40 0.904 0.825
2.60.40.1180 3.10.450.50 0.825 0.752
2.60.40.1180 3.10.50.10 0.915 0.852
2.60.40.1180 3.10.50.40 0.805 0.603
2.60.40.1180 3.20.20.100 0.760 0.306
2.60.40.1180 3.20.20.120 0.762 0.362
2.60.40.1180 3.20.20.140 0.697 0.370
2.60.40.1180 3.20.20.150 0.794 0.287
2.60.40.1180 3.20.20.30 0.823 0.286
2.60.40.1180 3.20.20.60 0.690 0.324
2.60.40.1180 3.20.20.70 0.434 0.729
2.60.40.1180 3.20.20.80 0.559 0.751
2.60.40.1180 3.30.1330.30 0.798 0.303
2.60.40.1180 3.30.1370.10 0.844 0.486
2.60.40.1180 3.30.1490.20 0.793 0.593
2.60.40.1180 3.30.160.20 0.895 0.826
2.60.40.1180 3.30.30.10 0.756 0.730
2.60.40.1180 3.30.300.10 0.884 0.651
2.60.40.1180 3.30.300.20 0.841 0.643
2.60.40.1180 3.30.360.10 0.857 0.747
2.60.40.1180 3.30.390.10 0.823 0.542
2.60.40.1180 3.30.390.30 0.882 0.711
2.60.40.1180 3.30.420.10 0.738 0.523
2.60.40.1180 3.30.420.40 0.825 0.628
2.60.40.1180 3.30.450.20 0.836 0.568
2.60.40.1180 3.30.470.20 0.813 0.690
2.60.40.1180 3.30.565.10 0.869 0.747
2.60.40.1180 3.30.60.30 0.884 0.841
2.60.40.1180 3.30.70.100 0.797 0.557
2.60.40.1180 3.30.70.20 0.804 0.740
2.60.40.1180 3.30.70.270 0.702 0.442
2.60.40.1180 3.30.70.330 0.696 0.691
2.60.40.1180 3.40.1190.10 0.861 0.453
2.60.40.1180 3.40.1190.20 0.787 0.441
2.60.40.1180 3.40.190.10 0.494 0.644
2.60.40.1180 3.40.190.80 0.825 0.461
2.60.40.1180 3.40.30.10 0.599 0.698
2.60.40.1180 3.40.50.1000 0.692 0.408
2.60.40.1180 3.40.50.1010 0.787 0.282
2.60.40.1180 3.40.50.10190 0.814 0.338
2.60.40.1180 3.40.50.1100 0.730 0.373
2.60.40.1180 3.40.50.1220 0.739 0.439
2.60.40.1180 3.40.50.1240 0.858 0.322
2.60.40.1180 3.40.50.1370 0.815 0.274
2.60.40.1180 3.40.50.1400 0.775 0.253
2.60.40.1180 3.40.50.1460 0.902 0.629
2.60.40.1180 3.40.50.150 0.560 0.684
2.60.40.1180 3.40.50.1580 0.888 0.653
2.60.40.1180 3.40.50.1820 0.586 0.719
2.60.40.1180 3.40.50.1940 0.662 0.358
2.60.40.1180 3.40.50.1980 0.637 0.511
2.60.40.1180 3.40.50.20 0.774 0.419
2.60.40.1180 3.40.50.200 0.897 0.594
2.60.40.1180 3.40.50.2000 0.655 0.415
2.60.40.1180 3.40.50.2020 0.802 0.669
2.60.40.1180 3.40.50.2030 0.794 0.243
2.60.40.1180 3.40.50.2300 0.518 0.572
2.60.40.1180 3.40.50.2600 0.716 0.405
2.60.40.1180 3.40.50.300 0.401 0.749
2.60.40.1180 3.40.50.360 0.779 0.430
2.60.40.1180 3.40.50.410 0.843 0.415
2.60.40.1180 3.40.50.620 0.490 0.588
2.60.40.1180 3.40.50.720 0.356 0.791
2.60.40.1180 3.40.50.80 0.712 0.418
2.60.40.1180 3.40.50.800 0.817 0.461
2.60.40.1180 3.40.50.880 0.794 0.659
2.60.40.1180 3.40.50.920 0.829 0.319
2.60.40.1180 3.40.50.9600 0.785 0.245
2.60.40.1180 3.40.50.970 0.637 0.497
2.60.40.1180 3.40.50.980 0.803 0.323
2.60.40.1180 3.40.630.10 0.823 0.552
2.60.40.1180 3.40.630.30 0.760 0.666
2.60.40.1180 3.90.190.10 0.790 0.568
2.60.40.1180 3.90.190.20 0.836 0.331
2.60.40.150 2.60.40.150 0.975 0.975
2.60.40.150 2.60.40.30 0.971 0.970
2.60.40.150 2.60.40.420 0.905 0.941
2.60.40.150 2.70.98.10 0.966 0.951
2.60.40.150 3.10.20.10 0.753 0.567
2.60.40.150 3.10.20.120 0.885 0.886
2.60.40.150 3.10.20.30 0.634 0.718
2.60.40.150 3.10.20.90 0.704 0.815
2.60.40.150 3.10.450.10 0.906 0.898
2.60.40.150 3.10.450.30 0.902 0.844
2.60.40.150 3.10.450.40 0.871 0.837
2.60.40.150 3.10.450.50 0.888 0.954
2.60.40.150 3.10.50.10 0.841 0.766
2.60.40.150 3.10.50.40 0.690 0.631
2.60.40.150 3.20.20.100 0.597 0.447
2.60.40.150 3.20.20.120 0.608 0.495
2.60.40.150 3.20.20.140 0.513 0.530
2.60.40.150 3.20.20.150 0.630 0.394
2.60.40.150 3.20.20.30 0.694 0.374
2.60.40.150 3.20.20.60 0.497 0.491
2.60.40.150 3.20.20.70 0.344 0.834
2.60.40.150 3.20.20.80 0.447 0.843
2.60.40.150 3.30.1330.30 0.656 0.417
2.60.40.150 3.30.1370.10 0.725 0.508
2.60.40.150 3.30.1490.20 0.656 0.583
2.60.40.150 3.30.160.20 0.835 0.828
2.60.40.150 3.30.30.10 0.644 0.756
2.60.40.150 3.30.300.10 0.840 0.698
2.60.40.150 3.30.300.20 0.791 0.720
2.60.40.150 3.30.360.10 0.845 0.843
2.60.40.150 3.30.390.10 0.847 0.890
2.60.40.150 3.30.390.30 0.793 0.682
2.60.40.150 3.30.420.10 0.619 0.629
2.60.40.150 3.30.420.40 0.673 0.608
2.60.40.150 3.30.450.20 0.800 0.808
2.60.40.150 3.30.470.20 0.829 0.871
2.60.40.150 3.30.565.10 0.819 0.802
2.60.40.150 3.30.60.30 0.796 0.729
2.60.40.150 3.30.70.100 0.629 0.587
2.60.40.150 3.30.70.20 0.652 0.699
2.60.40.150 3.30.70.270 0.560 0.515
2.60.40.150 3.30.70.330 0.606 0.751
2.60.40.150 3.40.1190.10 0.683 0.349
2.60.40.150 3.40.1190.20 0.605 0.485
2.60.40.150 3.40.190.10 0.376 0.717
2.60.40.150 3.40.190.80 0.694 0.510
2.60.40.150 3.40.30.10 0.520 0.757
2.60.40.150 3.40.50.1000 0.513 0.526
2.60.40.150 3.40.50.1010 0.637 0.390
2.60.40.150 3.40.50.10190 0.691 0.428
2.60.40.150 3.40.50.1100 0.578 0.505
2.60.40.150 3.40.50.1220 0.554 0.542
2.60.40.150 3.40.50.1240 0.808 0.520
2.60.40.150 3.40.50.1370 0.670 0.354
2.60.40.150 3.40.50.1400 0.611 0.383
2.60.40.150 3.40.50.1460 0.851 0.656
2.60.40.150 3.40.50.150 0.460 0.797
2.60.40.150 3.40.50.1580 0.827 0.705
2.60.40.150 3.40.50.1820 0.566 0.815
2.60.40.150 3.40.50.1940 0.455 0.506
2.60.40.150 3.40.50.1980 0.476 0.637
2.60.40.150 3.40.50.20 0.660 0.503
2.60.40.150 3.40.50.200 0.838 0.634
2.60.40.150 3.40.50.2000 0.481 0.551
2.60.40.150 3.40.50.2020 0.712 0.737
2.60.40.150 3.40.50.2030 0.635 0.342
2.60.40.150 3.40.50.2300 0.360 0.729
2.60.40.150 3.40.50.2600 0.549 0.536
2.60.40.150 3.40.50.300 0.324 0.798
2.60.40.150 3.40.50.360 0.635 0.551
2.60.40.150 3.40.50.410 0.729 0.479
2.60.40.150 3.40.50.620 0.370 0.703
2.60.40.150 3.40.50.720 0.269 0.842
2.60.40.150 3.40.50.80 0.539 0.550
2.60.40.150 3.40.50.800 0.644 0.463
2.60.40.150 3.40.50.880 0.682 0.693
2.60.40.150 3.40.50.920 0.695 0.393
2.60.40.150 3.40.50.9600 0.618 0.354
2.60.40.150 3.40.50.970 0.444 0.639
2.60.40.150 3.40.50.980 0.677 0.454
2.60.40.150 3.40.630.10 0.804 0.790
2.60.40.150 3.40.630.30 0.772 0.839
2.60.40.150 3.90.190.10 0.643 0.591
2.60.40.150 3.90.190.20 0.709 0.375
2.60.40.30 2.60.40.30 0.971 0.971
2.60.40.30 2.60.40.420 0.943 0.934
2.60.40.30 2.70.98.10 0.970 0.951
2.60.40.30 3.10.20.10 0.914 0.420
2.60.40.30 3.10.20.120 0.948 0.828
2.60.40.30 3.10.20.30 0.839 0.479
2.60.40.30 3.10.20.90 0.863 0.631
2.60.40.30 3.10.450.10 0.953 0.883
2.60.40.30 3.10.450.30 0.956 0.869
2.60.40.30 3.10.450.40 0.943 0.814
2.60.40.30 3.10.450.50 0.936 0.918
2.60.40.30 3.10.50.10 0.940 0.708
2.60.40.30 3.10.50.40 0.876 0.503
2.60.40.30 3.20.20.100 0.873 0.186
2.60.40.30 3.20.20.120 0.874 0.235
2.60.40.30 3.20.20.140 0.836 0.225
2.60.40.30 3.20.20.150 0.886 0.147
2.60.40.30 3.20.20.30 0.909 0.206
2.60.40.30 3.20.20.60 0.836 0.193
2.60.40.30 3.20.20.70 0.595 0.572
2.60.40.30 3.20.20.80 0.659 0.569
2.60.40.30 3.30.1330.30 0.891 0.183
2.60.40.30 3.30.1370.10 0.907 0.304
2.60.40.30 3.30.1490.20 0.874 0.386
2.60.40.30 3.30.160.20 0.937 0.771
2.60.40.30 3.30.30.10 0.860 0.609
2.60.40.30 3.30.300.10 0.938 0.637
2.60.40.30 3.30.300.20 0.917 0.649
2.60.40.30 3.30.360.10 0.926 0.797
2.60.40.30 3.30.390.10 0.931 0.828
2.60.40.30 3.30.390.30 0.926 0.544
2.60.40.30 3.30.420.10 0.850 0.414
2.60.40.30 3.30.420.40 0.880 0.462
2.60.40.30 3.30.450.20 0.923 0.677
2.60.40.30 3.30.470.20 0.914 0.798
2.60.40.30 3.30.565.10 0.924 0.723
2.60.40.30 3.30.60.30 0.930 0.727
2.60.40.30 3.30.70.100 0.870 0.299
2.60.40.30 3.30.70.20 0.857 0.494
2.60.40.30 3.30.70.270 0.823 0.309
2.60.40.30 3.30.70.330 0.790 0.551
2.60.40.30 3.40.1190.10 0.908 0.171
2.60.40.30 3.40.1190.20 0.877 0.262
2.60.40.30 3.40.190.10 0.632 0.491
2.60.40.30 3.40.190.80 0.900 0.298
2.60.40.30 3.40.30.10 0.696 0.563
2.60.40.30 3.40.50.1000 0.825 0.251
2.60.40.30 3.40.50.1010 0.889 0.186
2.60.40.30 3.40.50.10190 0.902 0.225
2.60.40.30 3.40.50.1100 0.852 0.240
2.60.40.30 3.40.50.1220 0.850 0.260
2.60.40.30 3.40.50.1240 0.931 0.375
2.60.40.30 3.40.50.1370 0.901 0.160
2.60.40.30 3.40.50.1400 0.881 0.141
2.60.40.30 3.40.50.1460 0.945 0.582
2.60.40.30 3.40.50.150 0.702 0.526
2.60.40.30 3.40.50.1580 0.934 0.557
2.60.40.30 3.40.50.1820 0.733 0.630
2.60.40.30 3.40.50.1940 0.815 0.213
2.60.40.30 3.40.50.1980 0.782 0.337
2.60.40.30 3.40.50.20 0.880 0.389
2.60.40.30 3.40.50.200 0.940 0.523
2.60.40.30 3.40.50.2000 0.808 0.272
2.60.40.30 3.40.50.2020 0.885 0.580
2.60.40.30 3.40.50.2030 0.893 0.147
2.60.40.30 3.40.50.2300 0.703 0.386
2.60.40.30 3.40.50.2600 0.843 0.251
2.60.40.30 3.40.50.300 0.492 0.639
2.60.40.30 3.40.50.360 0.874 0.269
2.60.40.30 3.40.50.410 0.912 0.268
2.60.40.30 3.40.50.620 0.657 0.436
2.60.40.30 3.40.50.720 0.449 0.670
2.60.40.30 3.40.50.80 0.839 0.257
2.60.40.30 3.40.50.800 0.884 0.183
2.60.40.30 3.40.50.880 0.869 0.538
2.60.40.30 3.40.50.920 0.907 0.197
2.60.40.30 3.40.50.9600 0.890 0.160
2.60.40.30 3.40.50.970 0.779 0.298
2.60.40.30 3.40.50.980 0.899 0.244
2.60.40.30 3.40.630.10 0.916 0.600
2.60.40.30 3.40.630.30 0.886 0.732
2.60.40.30 3.90.190.10 0.874 0.447
2.60.40.30 3.90.190.20 0.911 0.207
2.60.40.420 2.60.40.420 0.950 0.950
2.60.40.420 2.70.98.10 0.953 0.933
2.60.40.420 3.10.20.10 0.867 0.426
2.60.40.420 3.10.20.120 0.926 0.866
2.60.40.420 3.10.20.30 0.809 0.660
2.60.40.420 3.10.20.90 0.813 0.680
2.60.40.420 3.10.450.10 0.915 0.768
2.60.40.420 3.10.450.30 0.921 0.742
2.60.40.420 3.10.450.40 0.910 0.779
2.60.40.420 3.10.450.50 0.882 0.813
2.60.40.420 3.10.50.10 0.907 0.706
2.60.40.420 3.10.50.40 0.852 0.624
2.60.40.420 3.20.20.100 0.835 0.321
2.60.40.420 3.20.20.120 0.825 0.334
2.60.40.420 3.20.20.140 0.791 0.358
2.60.40.420 3.20.20.150 0.859 0.312
2.60.40.420 3.20.20.30 0.871 0.291
2.60.40.420 3.20.20.60 0.779 0.272
2.60.40.420 3.20.20.70 0.548 0.674
2.60.40.420 3.20.20.80 0.670 0.719
2.60.40.420 3.30.1330.30 0.848 0.265
2.60.40.420 3.30.1370.10 0.870 0.408
2.60.40.420 3.30.1490.20 0.821 0.473
2.60.40.420 3.30.160.20 0.893 0.683
2.60.40.420 3.30.30.10 0.789 0.567
2.60.40.420 3.30.300.10 0.902 0.615
2.60.40.420 3.30.300.20 0.871 0.606
2.60.40.420 3.30.360.10 0.910 0.848
2.60.40.420 3.30.390.10 0.860 0.537
2.60.40.420 3.30.390.30 0.899 0.693
2.60.40.420 3.30.420.10 0.780 0.425
2.60.40.420 3.30.420.40 0.822 0.441
2.60.40.420 3.30.450.20 0.859 0.440
2.60.40.420 3.30.470.20 0.864 0.728
2.60.40.420 3.30.565.10 0.902 0.791
2.60.40.420 3.30.60.30 0.888 0.672
2.60.40.420 3.30.70.100 0.831 0.468
2.60.40.420 3.30.70.20 0.821 0.642
2.60.40.420 3.30.70.270 0.773 0.410
2.60.40.420 3.30.70.330 0.743 0.637
2.60.40.420 3.40.1190.10 0.872 0.295
2.60.40.420 3.40.1190.20 0.822 0.306
2.60.40.420 3.40.190.10 0.554 0.564
2.60.40.420 3.40.190.80 0.861 0.421
2.60.40.420 3.40.30.10 0.621 0.617
2.60.40.420 3.40.50.1000 0.769 0.335
2.60.40.420 3.40.50.1010 0.848 0.301
2.60.40.420 3.40.50.10190 0.864 0.387
2.60.40.420 3.40.50.1100 0.804 0.345
2.60.40.420 3.40.50.1220 0.802 0.383
2.60.40.420 3.40.50.1240 0.895 0.405
2.60.40.420 3.40.50.1370 0.870 0.323
2.60.40.420 3.40.50.1400 0.841 0.256
2.60.40.420 3.40.50.1460 0.925 0.737
2.60.40.420 3.40.50.150 0.679 0.662
2.60.40.420 3.40.50.1580 0.911 0.685
2.60.40.420 3.40.50.1820 0.696 0.707
2.60.40.420 3.40.50.1940 0.759 0.313
2.60.40.420 3.40.50.1980 0.736 0.482
2.60.40.420 3.40.50.20 0.823 0.383
2.60.40.420 3.40.50.200 0.918 0.692
2.60.40.420 3.40.50.2000 0.754 0.389
2.60.40.420 3.40.50.2020 0.860 0.710
2.60.40.420 3.40.50.2030 0.851 0.246
2.60.40.420 3.40.50.2300 0.619 0.466
2.60.40.420 3.40.50.2600 0.783 0.326
2.60.40.420 3.40.50.300 0.489 0.714
2.60.40.420 3.40.50.360 0.851 0.480
2.60.40.420 3.40.50.410 0.886 0.457
2.60.40.420 3.40.50.620 0.617 0.553
2.60.40.420 3.40.50.720 0.456 0.754
2.60.40.420 3.40.50.80 0.799 0.417
2.60.40.420 3.40.50.800 0.838 0.284
2.60.40.420 3.40.50.880 0.841 0.656
2.60.40.420 3.40.50.920 0.879 0.383
2.60.40.420 3.40.50.9600 0.842 0.205
2.60.40.420 3.40.50.970 0.748 0.478
2.60.40.420 3.40.50.980 0.855 0.335
2.60.40.420 3.40.630.10 0.887 0.681
2.60.40.420 3.40.630.30 0.810 0.618
2.60.40.420 3.90.190.10 0.830 0.484
2.60.40.420 3.90.190.20 0.877 0.366
2.70.98.10 2.70.98.10 0.980 0.980
2.70.98.10 3.10.20.10 0.682 0.601
2.70.98.10 3.10.20.120 0.859 0.920
2.70.98.10 3.10.20.30 0.610 0.787
2.70.98.10 3.10.20.90 0.661 0.852
2.70.98.10 3.10.450.10 0.846 0.846
2.70.98.10 3.10.450.30 0.863 0.816
2.70.98.10 3.10.450.40 0.850 0.860
2.70.98.10 3.10.450.50 0.793 0.919
2.70.98.10 3.10.50.10 0.813 0.833
2.70.98.10 3.10.50.40 0.675 0.687
2.70.98.10 3.20.20.100 0.526 0.546
2.70.98.10 3.20.20.120 0.538 0.580
2.70.98.10 3.20.20.140 0.444 0.624
2.70.98.10 3.20.20.150 0.591 0.509
2.70.98.10 3.20.20.30 0.635 0.473
2.70.98.10 3.20.20.60 0.395 0.568
2.70.98.10 3.20.20.70 0.324 0.867
2.70.98.10 3.20.20.80 0.475 0.885
2.70.98.10 3.30.1330.30 0.590 0.508
2.70.98.10 3.30.1370.10 0.677 0.600
2.70.98.10 3.30.1490.20 0.602 0.654
2.70.98.10 3.30.160.20 0.777 0.828
2.70.98.10 3.30.30.10 0.577 0.779
2.70.98.10 3.30.300.10 0.789 0.744
2.70.98.10 3.30.300.20 0.735 0.736
2.70.98.10 3.30.360.10 0.837 0.869
2.70.98.10 3.30.390.10 0.729 0.781
2.70.98.10 3.30.390.30 0.776 0.806
2.70.98.10 3.30.420.10 0.560 0.682
2.70.98.10 3.30.420.40 0.637 0.667
2.70.98.10 3.30.450.20 0.687 0.707
2.70.98.10 3.30.470.20 0.754 0.839
2.70.98.10 3.30.565.10 0.806 0.864
2.70.98.10 3.30.60.30 0.746 0.764
2.70.98.10 3.30.70.100 0.582 0.692
2.70.98.10 3.30.70.20 0.632 0.777
2.70.98.10 3.30.70.270 0.518 0.574
2.70.98.10 3.30.70.330 0.564 0.779
2.70.98.10 3.40.1190.10 0.652 0.490
2.70.98.10 3.40.1190.20 0.535 0.572
2.70.98.10 3.40.190.10 0.341 0.747
2.70.98.10 3.40.190.80 0.635 0.599
2.70.98.10 3.40.30.10 0.487 0.780
2.70.98.10 3.40.50.1000 0.443 0.597
2.70.98.10 3.40.50.1010 0.555 0.468
2.70.98.10 3.40.50.10190 0.624 0.516
2.70.98.10 3.40.50.1100 0.518 0.586
2.70.98.10 3.40.50.1220 0.485 0.629
2.70.98.10 3.40.50.1240 0.743 0.548
2.70.98.10 3.40.50.1370 0.608 0.449
2.70.98.10 3.40.50.1400 0.533 0.467
2.70.98.10 3.40.50.1460 0.836 0.795
2.70.98.10 3.40.50.150 0.446 0.838
2.70.98.10 3.40.50.1580 0.812 0.825
2.70.98.10 3.40.50.1820 0.542 0.840
2.70.98.10 3.40.50.1940 0.374 0.586
2.70.98.10 3.40.50.1980 0.439 0.708
2.70.98.10 3.40.50.20 0.582 0.517
2.70.98.10 3.40.50.200 0.804 0.716
2.70.98.10 3.40.50.2000 0.420 0.622
2.70.98.10 3.40.50.2020 0.683 0.795
2.70.98.10 3.40.50.2030 0.540 0.411
2.70.98.10 3.40.50.2300 0.284 0.780
2.70.98.10 3.40.50.2600 0.469 0.606
2.70.98.10 3.40.50.300 0.329 0.815
2.70.98.10 3.40.50.360 0.597 0.661
2.70.98.10 3.40.50.410 0.693 0.612
2.70.98.10 3.40.50.620 0.347 0.743
2.70.98.10 3.40.50.720 0.290 0.860
2.70.98.10 3.40.50.80 0.486 0.644
2.70.98.10 3.40.50.800 0.581 0.563
2.70.98.10 3.40.50.880 0.669 0.760
2.70.98.10 3.40.50.920 0.648 0.508
2.70.98.10 3.40.50.9600 0.523 0.422
2.70.98.10 3.40.50.970 0.433 0.729
2.70.98.10 3.40.50.980 0.595 0.524
2.70.98.10 3.40.630.10 0.763 0.830
2.70.98.10 3.40.630.30 0.686 0.823
2.70.98.10 3.90.190.10 0.603 0.650
2.70.98.10 3.90.190.20 0.649 0.474
3.10.20.10 3.10.20.10 0.852 0.852
3.10.20.10 3.10.20.120 0.663 0.671
3.10.20.10 3.10.20.30 0.755 0.840
3.10.20.10 3.10.20.90 0.894 0.923
3.10.20.10 3.10.450.10 0.675 0.643
3.10.20.10 3.10.450.30 0.698 0.606
3.10.20.10 3.10.450.40 0.622 0.652
3.10.20.10 3.10.450.50 0.617 0.786
3.10.20.10 3.10.50.10 0.800 0.810
3.10.20.10 3.10.50.40 0.694 0.678
3.10.20.10 3.20.20.100 0.756 0.736
3.10.20.10 3.20.20.120 0.758 0.809
3.10.20.10 3.20.20.140 0.674 0.750
3.10.20.10 3.20.20.150 0.760 0.687
3.10.20.10 3.20.20.30 0.758 0.665
3.10.20.10 3.20.20.60 0.687 0.745
3.10.20.10 3.20.20.70 0.648 0.897
3.10.20.10 3.20.20.80 0.674 0.900
3.10.20.10 3.30.1330.30 0.712 0.712
3.10.20.10 3.30.1370.10 0.852 0.826
3.10.20.10 3.30.1490.20 0.843 0.846
3.10.20.10 3.30.160.20 0.784 0.825
3.10.20.10 3.30.30.10 0.679 0.900
3.10.20.10 3.30.300.10 0.739 0.637
3.10.20.10 3.30.300.20 0.748 0.729
3.10.20.10 3.30.360.10 0.555 0.707
3.10.20.10 3.30.390.10 0.591 0.642
3.10.20.10 3.30.390.30 0.700 0.693
3.10.20.10 3.30.420.10 0.675 0.719
3.10.20.10 3.30.420.40 0.810 0.769
3.10.20.10 3.30.450.20 0.766 0.819
3.10.20.10 3.30.470.20 0.665 0.754
3.10.20.10 3.30.565.10 0.673 0.708
3.10.20.10 3.30.60.30 0.757 0.801
3.10.20.10 3.30.70.100 0.857 0.914
3.10.20.10 3.30.70.20 0.749 0.827
3.10.20.10 3.30.70.270 0.647 0.646
3.10.20.10 3.30.70.330 0.753 0.820
3.10.20.10 3.40.1190.10 0.828 0.828
3.10.20.10 3.40.1190.20 0.684 0.717
3.10.20.10 3.40.190.10 0.666 0.795
3.10.20.10 3.40.190.80 0.765 0.776
3.10.20.10 3.40.30.10 0.787 0.817
3.10.20.10 3.40.50.1000 0.750 0.773
3.10.20.10 3.40.50.1010 0.723 0.665
3.10.20.10 3.40.50.10190 0.726 0.726
3.10.20.10 3.40.50.1100 0.726 0.742
3.10.20.10 3.40.50.1220 0.724 0.800
3.10.20.10 3.40.50.1240 0.705 0.531
3.10.20.10 3.40.50.1370 0.741 0.695
3.10.20.10 3.40.50.1400 0.697 0.642
3.10.20.10 3.40.50.1460 0.770 0.636
3.10.20.10 3.40.50.150 0.692 0.870
3.10.20.10 3.40.50.1580 0.710 0.673
3.10.20.10 3.40.50.1820 0.573 0.834
3.10.20.10 3.40.50.1940 0.581 0.703
3.10.20.10 3.40.50.1980 0.666 0.792
3.10.20.10 3.40.50.20 0.715 0.634
3.10.20.10 3.40.50.200 0.784 0.673
3.10.20.10 3.40.50.2000 0.633 0.730
3.10.20.10 3.40.50.2020 0.699 0.775
3.10.20.10 3.40.50.2030 0.746 0.677
3.10.20.10 3.40.50.2300 0.697 0.882
3.10.20.10 3.40.50.2600 0.703 0.774
3.10.20.10 3.40.50.300 0.568 0.824
3.10.20.10 3.40.50.360 0.765 0.763
3.10.20.10 3.40.50.410 0.732 0.679
3.10.20.10 3.40.50.620 0.558 0.767
3.10.20.10 3.40.50.720 0.600 0.875
3.10.20.10 3.40.50.80 0.687 0.774
3.10.20.10 3.40.50.800 0.813 0.860
3.10.20.10 3.40.50.880 0.669 0.731
3.10.20.10 3.40.50.920 0.756 0.703
3.10.20.10 3.40.50.9600 0.741 0.698
3.10.20.10 3.40.50.970 0.633 0.806
3.10.20.10 3.40.50.980 0.762 0.764
3.10.20.10 3.40.630.10 0.684 0.718
3.10.20.10 3.40.630.30 0.602 0.764
3.10.20.10 3.90.190.10 0.661 0.655
3.10.20.10 3.90.190.20 0.755 0.704
3.10.20.120 3.10.20.120 0.989 0.989
3.10.20.120 3.10.20.30 0.680 0.858
3.10.20.120 3.10.20.90 0.703 0.891
3.10.20.120 3.10.450.10 0.843 0.814
3.10.20.120 3.10.450.30 0.873 0.791
3.10.20.120 3.10.450.40 0.819 0.817
3.10.20.120 3.10.450.50 0.843 0.922
3.10.20.120 3.10.50.10 0.813 0.827
3.10.20.120 3.10.50.40 0.717 0.716
3.10.20.120 3.20.20.100 0.684 0.715
3.10.20.120 3.20.20.120 0.574 0.716
3.10.20.120 3.20.20.140 0.599 0.743
3.10.20.120 3.20.20.150 0.772 0.733
3.10.20.120 3.20.20.30 0.712 0.634
3.10.20.120 3.20.20.60 0.556 0.694
3.10.20.120 3.20.20.70 0.428 0.891
3.10.20.120 3.20.20.80 0.696 0.920
3.10.20.120 3.30.1330.30 0.606 0.579
3.10.20.120 3.30.1370.10 0.746 0.740
3.10.20.120 3.30.1490.20 0.567 0.697
3.10.20.120 3.30.160.20 0.733 0.799
3.10.20.120 3.30.30.10 0.447 0.718
3.10.20.120 3.30.300.10 0.877 0.871
3.10.20.120 3.30.300.20 0.815 0.818
3.10.20.120 3.30.360.10 0.901 0.866
3.10.20.120 3.30.390.10 0.757 0.837
3.10.20.120 3.30.390.30 0.829 0.885
3.10.20.120 3.30.420.10 0.652 0.758
3.10.20.120 3.30.420.40 0.634 0.689
3.10.20.120 3.30.450.20 0.728 0.847
3.10.20.120 3.30.470.20 0.834 0.870
3.10.20.120 3.30.565.10 0.906 0.900
3.10.20.120 3.30.60.30 0.658 0.629
3.10.20.120 3.30.70.100 0.595 0.769
3.10.20.120 3.30.70.20 0.673 0.831
3.10.20.120 3.30.70.270 0.621 0.672
3.10.20.120 3.30.70.330 0.608 0.815
3.10.20.120 3.40.1190.10 0.689 0.629
3.10.20.120 3.40.1190.20 0.597 0.679
3.10.20.120 3.40.190.10 0.328 0.762
3.10.20.120 3.40.190.80 0.655 0.698
3.10.20.120 3.40.30.10 0.510 0.801
3.10.20.120 3.40.50.1000 0.525 0.684
3.10.20.120 3.40.50.1010 0.670 0.628
3.10.20.120 3.40.50.10190 0.673 0.698
3.10.20.120 3.40.50.1100 0.596 0.696
3.10.20.120 3.40.50.1220 0.534 0.718
3.10.20.120 3.40.50.1240 0.811 0.718
3.10.20.120 3.40.50.1370 0.713 0.665
3.10.20.120 3.40.50.1400 0.713 0.680
3.10.20.120 3.40.50.1460 0.882 0.830
3.10.20.120 3.40.50.150 0.560 0.874
3.10.20.120 3.40.50.1580 0.901 0.900
3.10.20.120 3.40.50.1820 0.700 0.870
3.10.20.120 3.40.50.1940 0.524 0.695
3.10.20.120 3.40.50.1980 0.535 0.781
3.10.20.120 3.40.50.20 0.599 0.586
3.10.20.120 3.40.50.200 0.884 0.857
3.10.20.120 3.40.50.2000 0.525 0.718
3.10.20.120 3.40.50.2020 0.737 0.845
3.10.20.120 3.40.50.2030 0.660 0.595
3.10.20.120 3.40.50.2300 0.331 0.818
3.10.20.120 3.40.50.2600 0.503 0.695
3.10.20.120 3.40.50.300 0.488 0.829
3.10.20.120 3.40.50.360 0.808 0.842
3.10.20.120 3.40.50.410 0.817 0.779
3.10.20.120 3.40.50.620 0.533 0.786
3.10.20.120 3.40.50.720 0.388 0.872
3.10.20.120 3.40.50.80 0.586 0.757
3.10.20.120 3.40.50.800 0.566 0.611
3.10.20.120 3.40.50.880 0.702 0.788
3.10.20.120 3.40.50.920 0.766 0.736
3.10.20.120 3.40.50.9600 0.611 0.558
3.10.20.120 3.40.50.970 0.575 0.820
3.10.20.120 3.40.50.980 0.635 0.666
3.10.20.120 3.40.630.10 0.872 0.904
3.10.20.120 3.40.630.30 0.787 0.882
3.10.20.120 3.90.190.10 0.678 0.721
3.10.20.120 3.90.190.20 0.719 0.668
3.10.20.30 3.10.20.30 0.895 0.895
3.10.20.30 3.10.20.90 0.877 0.890
3.10.20.30 3.10.450.10 0.807 0.615
3.10.20.30 3.10.450.30 0.821 0.555
3.10.20.30 3.10.450.40 0.810 0.679
3.10.20.30 3.10.450.50 0.729 0.675
3.10.20.30 3.10.50.10 0.866 0.783
3.10.20.30 3.10.50.40 0.851 0.725
3.10.20.30 3.20.20.100 0.816 0.638
3.10.20.30 3.20.20.120 0.756 0.654
3.10.20.30 3.20.20.140 0.773 0.658
3.10.20.30 3.20.20.150 0.863 0.676
3.10.20.30 3.20.20.30 0.799 0.513
3.10.20.30 3.20.20.60 0.734 0.600
3.10.20.30 3.20.20.70 0.594 0.831
3.10.20.30 3.20.20.80 0.816 0.865
3.10.20.30 3.30.1330.30 0.785 0.597
3.10.20.30 3.30.1370.10 0.879 0.794
3.10.20.30 3.30.1490.20 0.797 0.765
3.10.20.30 3.30.160.20 0.815 0.710
3.10.20.30 3.30.30.10 0.683 0.772
3.10.20.30 3.30.300.10 0.849 0.675
3.10.20.30 3.30.300.20 0.808 0.660
3.10.20.30 3.30.360.10 0.801 0.690
3.10.20.30 3.30.390.10 0.691 0.420
3.10.20.30 3.30.390.30 0.861 0.767
3.10.20.30 3.30.420.10 0.723 0.609
3.10.20.30 3.30.420.40 0.782 0.634
3.10.20.30 3.30.450.20 0.824 0.746
3.10.20.30 3.30.470.20 0.785 0.716
3.10.20.30 3.30.565.10 0.830 0.663
3.10.20.30 3.30.60.30 0.784 0.672
3.10.20.30 3.30.70.100 0.865 0.836
3.10.20.30 3.30.70.20 0.864 0.852
3.10.20.30 3.30.70.270 0.771 0.641
3.10.20.30 3.30.70.330 0.843 0.831
3.10.20.30 3.40.1190.10 0.824 0.636
3.10.20.30 3.40.1190.20 0.746 0.572
3.10.20.30 3.40.190.10 0.562 0.735
3.10.20.30 3.40.190.80 0.827 0.716
3.10.20.30 3.40.30.10 0.764 0.793
3.10.20.30 3.40.50.1000 0.743 0.661
3.10.20.30 3.40.50.1010 0.788 0.555
3.10.20.30 3.40.50.10190 0.824 0.709
3.10.20.30 3.40.50.1100 0.755 0.623
3.10.20.30 3.40.50.1220 0.763 0.687
3.10.20.30 3.40.50.1240 0.820 0.489
3.10.20.30 3.40.50.1370 0.820 0.616
3.10.20.30 3.40.50.1400 0.815 0.603
3.10.20.30 3.40.50.1460 0.858 0.579
3.10.20.30 3.40.50.150 0.725 0.815
3.10.20.30 3.40.50.1580 0.881 0.735
3.10.20.30 3.40.50.1820 0.705 0.790
3.10.20.30 3.40.50.1940 0.690 0.583
3.10.20.30 3.40.50.1980 0.727 0.725
3.10.20.30 3.40.50.20 0.726 0.527
3.10.20.30 3.40.50.200 0.876 0.699
3.10.20.30 3.40.50.2000 0.685 0.626
3.10.20.30 3.40.50.2020 0.779 0.689
3.10.20.30 3.40.50.2030 0.807 0.576
3.10.20.30 3.40.50.2300 0.572 0.741
3.10.20.30 3.40.50.2600 0.714 0.641
3.10.20.30 3.40.50.300 0.624 0.801
3.10.20.30 3.40.50.360 0.883 0.779
3.10.20.30 3.40.50.410 0.870 0.693
3.10.20.30 3.40.50.620 0.656 0.714
3.10.20.30 3.40.50.720 0.558 0.846
3.10.20.30 3.40.50.80 0.772 0.693
3.10.20.30 3.40.50.800 0.799 0.682
3.10.20.30 3.40.50.880 0.792 0.686
3.10.20.30 3.40.50.920 0.852 0.692
3.10.20.30 3.40.50.9600 0.765 0.492
3.10.20.30 3.40.50.970 0.741 0.726
3.10.20.30 3.40.50.980 0.782 0.609
3.10.20.30 3.40.630.10 0.834 0.683
3.10.20.30 3.40.630.30 0.704 0.657
3.10.20.30 3.90.190.10 0.771 0.593
3.10.20.30 3.90.190.20 0.843 0.681
3.10.20.90 3.10.20.90 0.943 0.943
3.10.20.90 3.10.450.10 0.861 0.667
3.10.20.90 3.10.450.30 0.885 0.650
3.10.20.90 3.10.450.40 0.850 0.670
3.10.20.90 3.10.450.50 0.802 0.742
3.10.20.90 3.10.50.10 0.926 0.866
3.10.20.90 3.10.50.40 0.864 0.715
3.10.20.90 3.20.20.100 0.836 0.610
3.10.20.90 3.20.20.120 0.804 0.670
3.10.20.90 3.20.20.140 0.765 0.603
3.10.20.90 3.20.20.150 0.878 0.632
3.10.20.90 3.20.20.30 0.836 0.505
3.10.20.90 3.20.20.60 0.767 0.590
3.10.20.90 3.20.20.70 0.580 0.822
3.10.20.90 3.20.20.80 0.747 0.844
3.10.20.90 3.30.1330.30 0.812 0.559
3.10.20.90 3.30.1370.10 0.923 0.841
3.10.20.90 3.30.1490.20 0.867 0.843
3.10.20.90 3.30.160.20 0.886 0.816
3.10.20.90 3.30.30.10 0.747 0.824
3.10.20.90 3.30.300.10 0.895 0.713
3.10.20.90 3.30.300.20 0.867 0.746
3.10.20.90 3.30.360.10 0.806 0.675
3.10.20.90 3.30.390.10 0.778 0.560
3.10.20.90 3.30.390.30 0.861 0.688
3.10.20.90 3.30.420.10 0.776 0.645
3.10.20.90 3.30.420.40 0.856 0.738
3.10.20.90 3.30.450.20 0.883 0.845
3.10.20.90 3.30.470.20 0.843 0.763
3.10.20.90 3.30.565.10 0.859 0.691
3.10.20.90 3.30.60.30 0.849 0.773
3.10.20.90 3.30.70.100 0.904 0.865
3.10.20.90 3.30.70.20 0.859 0.831
3.10.20.90 3.30.70.270 0.764 0.618
3.10.20.90 3.30.70.330 0.861 0.839
3.10.20.90 3.40.1190.10 0.869 0.658
3.10.20.90 3.40.1190.20 0.780 0.560
3.10.20.90 3.40.190.10 0.577 0.734
3.10.20.90 3.40.190.80 0.854 0.700
3.10.20.90 3.40.30.10 0.817 0.817
3.10.20.90 3.40.50.1000 0.788 0.677
3.10.20.90 3.40.50.1010 0.826 0.547
3.10.20.90 3.40.50.10190 0.833 0.645
3.10.20.90 3.40.50.1100 0.792 0.630
3.10.20.90 3.40.50.1220 0.780 0.659
3.10.20.90 3.40.50.1240 0.851 0.468
3.10.20.90 3.40.50.1370 0.838 0.559
3.10.20.90 3.40.50.1400 0.822 0.532
3.10.20.90 3.40.50.1460 0.896 0.612
3.10.20.90 3.40.50.150 0.689 0.794
3.10.20.90 3.40.50.1580 0.892 0.671
3.10.20.90 3.40.50.1820 0.654 0.775
3.10.20.90 3.40.50.1940 0.699 0.537
3.10.20.90 3.40.50.1980 0.722 0.702
3.10.20.90 3.40.50.20 0.782 0.574
3.10.20.90 3.40.50.200 0.906 0.692
3.10.20.90 3.40.50.2000 0.695 0.596
3.10.20.90 3.40.50.2020 0.795 0.689
3.10.20.90 3.40.50.2030 0.833 0.542
3.10.20.90 3.40.50.2300 0.620 0.747
3.10.20.90 3.40.50.2600 0.747 0.636
3.10.20.90 3.40.50.300 0.539 0.789
3.10.20.90 3.40.50.360 0.883 0.719
3.10.20.90 3.40.50.410 0.879 0.634
3.10.20.90 3.40.50.620 0.612 0.693
3.10.20.90 3.40.50.720 0.493 0.836
3.10.20.90 3.40.50.80 0.751 0.630
3.10.20.90 3.40.50.800 0.855 0.730
3.10.20.90 3.40.50.880 0.784 0.664
3.10.20.90 3.40.50.920 0.872 0.639
3.10.20.90 3.40.50.9600 0.816 0.499
3.10.20.90 3.40.50.970 0.702 0.673
3.10.20.90 3.40.50.980 0.831 0.629
3.10.20.90 3.40.630.10 0.846 0.667
3.10.20.90 3.40.630.30 0.752 0.699
3.10.20.90 3.90.190.10 0.784 0.586
3.10.20.90 3.90.190.20 0.862 0.633
3.10.450.10 3.10.450.10 0.844 0.844
3.10.450.10 3.10.450.30 0.850 0.799
3.10.450.10 3.10.450.40 0.857 0.843
3.10.450.10 3.10.450.50 0.865 0.927
3.10.450.10 3.10.50.10 0.761 0.786
3.10.450.10 3.10.50.40 0.618 0.662
3.10.450.10 3.20.20.100 0.414 0.634
3.10.450.10 3.20.20.120 0.401 0.679
3.10.450.10 3.20.20.140 0.325 0.693
3.10.450.10 3.20.20.150 0.425 0.563
3.10.450.10 3.20.20.30 0.456 0.516
3.10.450.10 3.20.20.60 0.334 0.682
3.10.450.10 3.20.20.70 0.229 0.883
3.10.450.10 3.20.20.80 0.339 0.891
3.10.450.10 3.30.1330.30 0.503 0.610
3.10.450.10 3.30.1370.10 0.578 0.637
3.10.450.10 3.30.1490.20 0.513 0.678
3.10.450.10 3.30.160.20 0.792 0.872
3.10.450.10 3.30.30.10 0.532 0.831
3.10.450.10 3.30.300.10 0.777 0.744
3.10.450.10 3.30.300.20 0.737 0.747
3.10.450.10 3.30.360.10 0.736 0.792
3.10.450.10 3.30.390.10 0.801 0.853
3.10.450.10 3.30.390.30 0.725 0.772
3.10.450.10 3.30.420.10 0.563 0.721
3.10.450.10 3.30.420.40 0.600 0.684
3.10.450.10 3.30.450.20 0.765 0.869
3.10.450.10 3.30.470.20 0.861 0.875
3.10.450.10 3.30.565.10 0.711 0.765
3.10.450.10 3.30.60.30 0.668 0.736
3.10.450.10 3.30.70.100 0.489 0.746
3.10.450.10 3.30.70.20 0.583 0.778
3.10.450.10 3.30.70.270 0.486 0.610
3.10.450.10 3.30.70.330 0.594 0.803
3.10.450.10 3.40.1190.10 0.493 0.539
3.10.450.10 3.40.1190.20 0.443 0.654
3.10.450.10 3.40.190.10 0.342 0.770
3.10.450.10 3.40.190.80 0.554 0.676
3.10.450.10 3.40.30.10 0.527 0.796
3.10.450.10 3.40.50.1000 0.356 0.668
3.10.450.10 3.40.50.1010 0.430 0.549
3.10.450.10 3.40.50.10190 0.536 0.625
3.10.450.10 3.40.50.1100 0.442 0.660
3.10.450.10 3.40.50.1220 0.364 0.702
3.10.450.10 3.40.50.1240 0.718 0.634
3.10.450.10 3.40.50.1370 0.463 0.549
3.10.450.10 3.40.50.1400 0.468 0.589
3.10.450.10 3.40.50.1460 0.654 0.572
3.10.450.10 3.40.50.150 0.375 0.854
3.10.450.10 3.40.50.1580 0.726 0.732
3.10.450.10 3.40.50.1820 0.468 0.840
3.10.450.10 3.40.50.1940 0.282 0.668
3.10.450.10 3.40.50.1980 0.314 0.742
3.10.450.10 3.40.50.20 0.557 0.588
3.10.450.10 3.40.50.200 0.687 0.608
3.10.450.10 3.40.50.2000 0.325 0.684
3.10.450.10 3.40.50.2020 0.533 0.752
3.10.450.10 3.40.50.2030 0.438 0.544
3.10.450.10 3.40.50.2300 0.277 0.841
3.10.450.10 3.40.50.2600 0.395 0.701
3.10.450.10 3.40.50.300 0.309 0.822
3.10.450.10 3.40.50.360 0.476 0.693
3.10.450.10 3.40.50.410 0.538 0.610
3.10.450.10 3.40.50.620 0.325 0.766
3.10.450.10 3.40.50.720 0.196 0.868
3.10.450.10 3.40.50.80 0.385 0.711
3.10.450.10 3.40.50.800 0.490 0.666
3.10.450.10 3.40.50.880 0.579 0.729
3.10.450.10 3.40.50.920 0.486 0.552
3.10.450.10 3.40.50.9600 0.434 0.577
3.10.450.10 3.40.50.970 0.280 0.769
3.10.450.10 3.40.50.980 0.466 0.617
3.10.450.10 3.40.630.10 0.710 0.794
3.10.450.10 3.40.630.30 0.761 0.851
3.10.450.10 3.90.190.10 0.528 0.671
3.10.450.10 3.90.190.20 0.481 0.528
3.10.450.30 3.10.450.30 0.811 0.811
3.10.450.30 3.10.450.40 0.802 0.831
3.10.450.30 3.10.450.50 0.774 0.915
3.10.450.30 3.10.50.10 0.781 0.880
3.10.450.30 3.10.50.40 0.558 0.672
3.10.450.30 3.20.20.100 0.505 0.696
3.10.450.30 3.20.20.120 0.472 0.743
3.10.450.30 3.20.20.140 0.425 0.738
3.10.450.30 3.20.20.150 0.503 0.634
3.10.450.30 3.20.20.30 0.520 0.597
3.10.450.30 3.20.20.60 0.413 0.717
3.10.450.30 3.20.20.70 0.350 0.895
3.10.450.30 3.20.20.80 0.448 0.906
3.10.450.30 3.30.1330.30 0.471 0.623
3.10.450.30 3.30.1370.10 0.610 0.716
3.10.450.30 3.30.1490.20 0.504 0.719
3.10.450.30 3.30.160.20 0.773 0.909
3.10.450.30 3.30.30.10 0.463 0.828
3.10.450.30 3.30.300.10 0.723 0.764
3.10.450.30 3.30.300.20 0.670 0.753
3.10.450.30 3.30.360.10 0.673 0.802
3.10.450.30 3.30.390.10 0.731 0.855
3.10.450.30 3.30.390.30 0.664 0.786
3.10.450.30 3.30.420.10 0.578 0.756
3.10.450.30 3.30.420.40 0.636 0.733
3.10.450.30 3.30.450.20 0.708 0.880
3.10.450.30 3.30.470.20 0.760 0.857
3.10.450.30 3.30.565.10 0.713 0.817
3.10.450.30 3.30.60.30 0.639 0.774
3.10.450.30 3.30.70.100 0.472 0.775
3.10.450.30 3.30.70.20 0.578 0.813
3.10.450.30 3.30.70.270 0.478 0.632
3.10.450.30 3.30.70.330 0.561 0.811
3.10.450.30 3.40.1190.10 0.575 0.652
3.10.450.30 3.40.1190.20 0.503 0.712
3.10.450.30 3.40.190.10 0.348 0.777
3.10.450.30 3.40.190.80 0.567 0.738
3.10.450.30 3.40.30.10 0.541 0.808
3.10.450.30 3.40.50.1000 0.417 0.706
3.10.450.30 3.40.50.1010 0.475 0.594
3.10.450.30 3.40.50.10190 0.503 0.643
3.10.450.30 3.40.50.1100 0.475 0.697
3.10.450.30 3.40.50.1220 0.442 0.754
3.10.450.30 3.40.50.1240 0.666 0.644
3.10.450.30 3.40.50.1370 0.519 0.625
3.10.450.30 3.40.50.1400 0.496 0.620
3.10.450.30 3.40.50.1460 0.683 0.718
3.10.450.30 3.40.50.150 0.424 0.868
3.10.450.30 3.40.50.1580 0.710 0.800
3.10.450.30 3.40.50.1820 0.495 0.852
3.10.450.30 3.40.50.1940 0.339 0.689
3.10.450.30 3.40.50.1980 0.396 0.775
3.10.450.30 3.40.50.20 0.563 0.615
3.10.450.30 3.40.50.200 0.692 0.719
3.10.450.30 3.40.50.2000 0.379 0.709
3.10.450.30 3.40.50.2020 0.556 0.797
3.10.450.30 3.40.50.2030 0.498 0.600
3.10.450.30 3.40.50.2300 0.345 0.857
3.10.450.30 3.40.50.2600 0.470 0.753
3.10.450.30 3.40.50.300 0.379 0.827
3.10.450.30 3.40.50.360 0.523 0.748
3.10.450.30 3.40.50.410 0.575 0.689
3.10.450.30 3.40.50.620 0.390 0.777
3.10.450.30 3.40.50.720 0.294 0.873
3.10.450.30 3.40.50.80 0.448 0.757
3.10.450.30 3.40.50.800 0.474 0.680
3.10.450.30 3.40.50.880 0.617 0.785
3.10.450.30 3.40.50.920 0.510 0.614
3.10.450.30 3.40.50.9600 0.460 0.592
3.10.450.30 3.40.50.970 0.384 0.803
3.10.450.30 3.40.50.980 0.517 0.689
3.10.450.30 3.40.630.10 0.632 0.797
3.10.450.30 3.40.630.30 0.727 0.865
3.10.450.30 3.90.190.10 0.608 0.730
3.10.450.30 3.90.190.20 0.522 0.613
3.10.450.40 3.10.450.40 0.847 0.847
3.10.450.40 3.10.450.50 0.740 0.871
3.10.450.40 3.10.50.10 0.773 0.798
3.10.450.40 3.10.50.40 0.713 0.695
3.10.450.40 3.20.20.100 0.553 0.579
3.10.450.40 3.20.20.120 0.505 0.586
3.10.450.40 3.20.20.140 0.469 0.626
3.10.450.40 3.20.20.150 0.610 0.545
3.10.450.40 3.20.20.30 0.578 0.446
3.10.450.40 3.20.20.60 0.448 0.592
3.10.450.40 3.20.20.70 0.301 0.854
3.10.450.40 3.20.20.80 0.499 0.874
3.10.450.40 3.30.1330.30 0.584 0.533
3.10.450.40 3.30.1370.10 0.660 0.610
3.10.450.40 3.30.1490.20 0.569 0.647
3.10.450.40 3.30.160.20 0.775 0.857
3.10.450.40 3.30.30.10 0.533 0.758
3.10.450.40 3.30.300.10 0.806 0.809
3.10.450.40 3.30.300.20 0.757 0.768
3.10.450.40 3.30.360.10 0.821 0.817
3.10.450.40 3.30.390.10 0.674 0.731
3.10.450.40 3.30.390.30 0.822 0.866
3.10.450.40 3.30.420.10 0.601 0.696
3.10.450.40 3.30.420.40 0.672 0.690
3.10.450.40 3.30.450.20 0.701 0.785
3.10.450.40 3.30.470.20 0.794 0.854
3.10.450.40 3.30.565.10 0.779 0.786
3.10.450.40 3.30.60.30 0.684 0.728
3.10.450.40 3.30.70.100 0.571 0.698
3.10.450.40 3.30.70.20 0.635 0.769
3.10.450.40 3.30.70.270 0.562 0.604
3.10.450.40 3.30.70.330 0.610 0.790
3.10.450.40 3.40.1190.10 0.613 0.505
3.10.450.40 3.40.1190.20 0.543 0.591
3.10.450.40 3.40.190.10 0.327 0.740
3.10.450.40 3.40.190.80 0.634 0.639
3.10.450.40 3.40.30.10 0.527 0.783
3.10.450.40 3.40.50.1000 0.461 0.602
3.10.450.40 3.40.50.1010 0.557 0.487
3.10.450.40 3.40.50.10190 0.634 0.587
3.10.450.40 3.40.50.1100 0.550 0.614
3.10.450.40 3.40.50.1220 0.452 0.603
3.10.450.40 3.40.50.1240 0.737 0.585
3.10.450.40 3.40.50.1370 0.581 0.476
3.10.450.40 3.40.50.1400 0.589 0.540
3.10.450.40 3.40.50.1460 0.736 0.586
3.10.450.40 3.40.50.150 0.426 0.823
3.10.450.40 3.40.50.1580 0.828 0.825
3.10.450.40 3.40.50.1820 0.526 0.824
3.10.450.40 3.40.50.1940 0.398 0.584
3.10.450.40 3.40.50.1980 0.431 0.695
3.10.450.40 3.40.50.20 0.563 0.520
3.10.450.40 3.40.50.200 0.738 0.601
3.10.450.40 3.40.50.2000 0.406 0.610
3.10.450.40 3.40.50.2020 0.582 0.706
3.10.450.40 3.40.50.2030 0.554 0.462
3.10.450.40 3.40.50.2300 0.298 0.772
3.10.450.40 3.40.50.2600 0.467 0.611
3.10.450.40 3.40.50.300 0.353 0.811
3.10.450.40 3.40.50.360 0.633 0.677
3.10.450.40 3.40.50.410 0.680 0.611
3.10.450.40 3.40.50.620 0.406 0.741
3.10.450.40 3.40.50.720 0.265 0.854
3.10.450.40 3.40.50.80 0.468 0.633
3.10.450.40 3.40.50.800 0.565 0.589
3.10.450.40 3.40.50.880 0.622 0.708
3.10.450.40 3.40.50.920 0.634 0.545
3.10.450.40 3.40.50.9600 0.542 0.477
3.10.450.40 3.40.50.970 0.416 0.714
3.10.450.40 3.40.50.980 0.553 0.516
3.10.450.40 3.40.630.10 0.758 0.777
3.10.450.40 3.40.630.30 0.697 0.810
3.10.450.40 3.90.190.10 0.585 0.629
3.10.450.40 3.90.190.20 0.608 0.487
3.10.450.50 3.10.450.50 0.956 0.956
3.10.450.50 3.10.50.10 0.849 0.686
3.10.450.50 3.10.50.40 0.730 0.610
3.10.450.50 3.20.20.100 0.710 0.545
3.10.450.50 3.20.20.120 0.662 0.577
3.10.450.50 3.20.20.140 0.653 0.603
3.10.450.50 3.20.20.150 0.774 0.530
3.10.450.50 3.20.20.30 0.754 0.456
3.10.450.50 3.20.20.60 0.638 0.572
3.10.450.50 3.20.20.70 0.412 0.833
3.10.450.50 3.20.20.80 0.583 0.848
3.10.450.50 3.30.1330.30 0.727 0.509
3.10.450.50 3.30.1370.10 0.779 0.569
3.10.450.50 3.30.1490.20 0.697 0.638
3.10.450.50 3.30.160.20 0.866 0.809
3.10.450.50 3.30.30.10 0.589 0.662
3.10.450.50 3.30.300.10 0.854 0.646
3.10.450.50 3.30.300.20 0.812 0.688
3.10.450.50 3.30.360.10 0.835 0.759
3.10.450.50 3.30.390.10 0.910 0.888
3.10.450.50 3.30.390.30 0.782 0.582
3.10.450.50 3.30.420.10 0.697 0.650
3.10.450.50 3.30.420.40 0.709 0.582
3.10.450.50 3.30.450.20 0.865 0.850
3.10.450.50 3.30.470.20 0.897 0.874
3.10.450.50 3.30.565.10 0.822 0.694
3.10.450.50 3.30.60.30 0.813 0.711
3.10.450.50 3.30.70.100 0.654 0.600
3.10.450.50 3.30.70.20 0.685 0.704
3.10.450.50 3.30.70.270 0.630 0.553
3.10.450.50 3.30.70.330 0.643 0.749
3.10.450.50 3.40.1190.10 0.745 0.431
3.10.450.50 3.40.1190.20 0.662 0.515
3.10.450.50 3.40.190.10 0.428 0.725
3.10.450.50 3.40.190.80 0.741 0.581
3.10.450.50 3.40.30.10 0.622 0.774
3.10.450.50 3.40.50.1000 0.605 0.579
3.10.450.50 3.40.50.1010 0.746 0.519
3.10.450.50 3.40.50.10190 0.721 0.502
3.10.450.50 3.40.50.1100 0.623 0.532
3.10.450.50 3.40.50.1220 0.683 0.646
3.10.450.50 3.40.50.1240 0.861 0.599
3.10.450.50 3.40.50.1370 0.782 0.553
3.10.450.50 3.40.50.1400 0.727 0.494
3.10.450.50 3.40.50.1460 0.872 0.599
3.10.450.50 3.40.50.150 0.568 0.806
3.10.450.50 3.40.50.1580 0.837 0.619
3.10.450.50 3.40.50.1820 0.653 0.814
3.10.450.50 3.40.50.1940 0.589 0.570
3.10.450.50 3.40.50.1980 0.566 0.678
3.10.450.50 3.40.50.20 0.719 0.566
3.10.450.50 3.40.50.200 0.866 0.628
3.10.450.50 3.40.50.2000 0.600 0.621
3.10.450.50 3.40.50.2020 0.716 0.694
3.10.450.50 3.40.50.2030 0.746 0.499
3.10.450.50 3.40.50.2300 0.409 0.729
3.10.450.50 3.40.50.2600 0.604 0.582
3.10.450.50 3.40.50.300 0.484 0.804
3.10.450.50 3.40.50.360 0.747 0.627
3.10.450.50 3.40.50.410 0.811 0.588
3.10.450.50 3.40.50.620 0.514 0.719
3.10.450.50 3.40.50.720 0.335 0.842
3.10.450.50 3.40.50.80 0.701 0.674
3.10.450.50 3.40.50.800 0.696 0.522
3.10.450.50 3.40.50.880 0.738 0.684
3.10.450.50 3.40.50.920 0.767 0.507
3.10.450.50 3.40.50.9600 0.718 0.461
3.10.450.50 3.40.50.970 0.605 0.704
3.10.450.50 3.40.50.980 0.729 0.546
3.10.450.50 3.40.630.10 0.853 0.763
3.10.450.50 3.40.630.30 0.845 0.837
3.10.450.50 3.90.190.10 0.720 0.611
3.10.450.50 3.90.190.20 0.774 0.530
3.10.50.10 3.10.50.10 0.948 0.948
3.10.50.10 3.10.50.40 0.717 0.692
3.10.50.10 3.20.20.100 0.567 0.638
3.10.50.10 3.20.20.120 0.535 0.670
3.10.50.10 3.20.20.140 0.455 0.672
3.10.50.10 3.20.20.150 0.644 0.613
3.10.50.10 3.20.20.30 0.581 0.496
3.10.50.10 3.20.20.60 0.445 0.648
3.10.50.10 3.20.20.70 0.337 0.879
3.10.50.10 3.20.20.80 0.514 0.896
3.10.50.10 3.30.1330.30 0.635 0.641
3.10.50.10 3.30.1370.10 0.812 0.793
3.10.50.10 3.30.1490.20 0.700 0.780
3.10.50.10 3.30.160.20 0.842 0.888
3.10.50.10 3.30.30.10 0.604 0.859
3.10.50.10 3.30.300.10 0.780 0.727
3.10.50.10 3.30.300.20 0.718 0.726
3.10.50.10 3.30.360.10 0.675 0.761
3.10.50.10 3.30.390.10 0.623 0.704
3.10.50.10 3.30.390.30 0.743 0.762
3.10.50.10 3.30.420.10 0.545 0.699
3.10.50.10 3.30.420.40 0.699 0.719
3.10.50.10 3.30.450.20 0.717 0.804
3.10.50.10 3.30.470.20 0.755 0.823
3.10.50.10 3.30.565.10 0.741 0.772
3.10.50.10 3.30.60.30 0.756 0.826
3.10.50.10 3.30.70.100 0.755 0.851
3.10.50.10 3.30.70.20 0.822 0.871
3.10.50.10 3.30.70.270 0.552 0.619
3.10.50.10 3.30.70.330 0.746 0.833
3.10.50.10 3.40.1190.10 0.705 0.658
3.10.50.10 3.40.1190.20 0.539 0.633
3.10.50.10 3.40.190.10 0.467 0.778
3.10.50.10 3.40.190.80 0.717 0.754
3.10.50.10 3.40.30.10 0.741 0.821
3.10.50.10 3.40.50.1000 0.493 0.676
3.10.50.10 3.40.50.1010 0.560 0.539
3.10.50.10 3.40.50.10190 0.599 0.586
3.10.50.10 3.40.50.1100 0.510 0.637
3.10.50.10 3.40.50.1220 0.552 0.723
3.10.50.10 3.40.50.1240 0.665 0.495
3.10.50.10 3.40.50.1370 0.598 0.540
3.10.50.10 3.40.50.1400 0.542 0.546
3.10.50.10 3.40.50.1460 0.755 0.616
3.10.50.10 3.40.50.150 0.444 0.849
3.10.50.10 3.40.50.1580 0.810 0.778
3.10.50.10 3.40.50.1820 0.471 0.834
3.10.50.10 3.40.50.1940 0.392 0.638
3.10.50.10 3.40.50.1980 0.470 0.754
3.10.50.10 3.40.50.20 0.596 0.567
3.10.50.10 3.40.50.200 0.841 0.744
3.10.50.10 3.40.50.2000 0.405 0.658
3.10.50.10 3.40.50.2020 0.587 0.753
3.10.50.10 3.40.50.2030 0.577 0.533
3.10.50.10 3.40.50.2300 0.327 0.820
3.10.50.10 3.40.50.2600 0.499 0.687
3.10.50.10 3.40.50.300 0.382 0.821
3.10.50.10 3.40.50.360 0.662 0.734
3.10.50.10 3.40.50.410 0.686 0.651
3.10.50.10 3.40.50.620 0.357 0.754
3.10.50.10 3.40.50.720 0.290 0.866
3.10.50.10 3.40.50.80 0.520 0.715
3.10.50.10 3.40.50.800 0.666 0.732
3.10.50.10 3.40.50.880 0.687 0.762
3.10.50.10 3.40.50.920 0.640 0.584
3.10.50.10 3.40.50.9600 0.543 0.532
3.10.50.10 3.40.50.970 0.442 0.767
3.10.50.10 3.40.50.980 0.584 0.611
3.10.50.10 3.40.630.10 0.684 0.749
3.10.50.10 3.40.630.30 0.656 0.815
3.10.50.10 3.90.190.10 0.615 0.672
3.10.50.10 3.90.190.20 0.674 0.602
3.10.50.40 3.10.50.40 0.755 0.755
3.10.50.40 3.20.20.100 0.692 0.674
3.10.50.40 3.20.20.120 0.621 0.680
3.10.50.40 3.20.20.140 0.660 0.700
3.10.50.40 3.20.20.150 0.736 0.698
3.10.50.40 3.20.20.30 0.686 0.580
3.10.50.40 3.20.20.60 0.631 0.658
3.10.50.40 3.20.20.70 0.526 0.858
3.10.50.40 3.20.20.80 0.730 0.889
3.10.50.40 3.30.1330.30 0.702 0.745
3.10.50.40 3.30.1370.10 0.729 0.729
3.10.50.40 3.30.1490.20 0.633 0.721
3.10.50.40 3.30.160.20 0.624 0.608
3.10.50.40 3.30.30.10 0.537 0.725
3.10.50.40 3.30.300.10 0.739 0.763
3.10.50.40 3.30.300.20 0.717 0.746
3.10.50.40 3.30.360.10 0.736 0.770
3.10.50.40 3.30.390.10 0.579 0.531
3.10.50.40 3.30.390.30 0.726 0.783
3.10.50.40 3.30.420.10 0.652 0.687
3.10.50.40 3.30.420.40 0.653 0.650
3.10.50.40 3.30.450.20 0.683 0.741
3.10.50.40 3.30.470.20 0.663 0.752
3.10.50.40 3.30.565.10 0.761 0.780
3.10.50.40 3.30.60.30 0.611 0.540
3.10.50.40 3.30.70.100 0.719 0.822
3.10.50.40 3.30.70.20 0.708 0.824
3.10.50.40 3.30.70.270 0.671 0.659
3.10.50.40 3.30.70.330 0.680 0.804
3.10.50.40 3.40.1190.10 0.656 0.554
3.10.50.40 3.40.1190.20 0.628 0.625
3.10.50.40 3.40.190.10 0.467 0.744
3.10.50.40 3.40.190.80 0.662 0.665
3.10.50.40 3.40.30.10 0.639 0.795
3.10.50.40 3.40.50.1000 0.614 0.663
3.10.50.40 3.40.50.1010 0.669 0.598
3.10.50.40 3.40.50.10190 0.672 0.686
3.10.50.40 3.40.50.1100 0.654 0.672
3.10.50.40 3.40.50.1220 0.618 0.693
3.10.50.40 3.40.50.1240 0.707 0.588
3.10.50.40 3.40.50.1370 0.681 0.630
3.10.50.40 3.40.50.1400 0.701 0.660
3.10.50.40 3.40.50.1460 0.733 0.656
3.10.50.40 3.40.50.150 0.618 0.836
3.10.50.40 3.40.50.1580 0.762 0.778
3.10.50.40 3.40.50.1820 0.659 0.826
3.10.50.40 3.40.50.1940 0.593 0.640
3.10.50.40 3.40.50.1980 0.595 0.737
3.10.50.40 3.40.50.20 0.586 0.523
3.10.50.40 3.40.50.200 0.739 0.721
3.10.50.40 3.40.50.2000 0.577 0.660
3.10.50.40 3.40.50.2020 0.667 0.741
3.10.50.40 3.40.50.2030 0.668 0.589
3.10.50.40 3.40.50.2300 0.479 0.772
3.10.50.40 3.40.50.2600 0.580 0.654
3.10.50.40 3.40.50.300 0.597 0.816
3.10.50.40 3.40.50.360 0.752 0.777
3.10.50.40 3.40.50.410 0.753 0.735
3.10.50.40 3.40.50.620 0.615 0.753
3.10.50.40 3.40.50.720 0.510 0.858
3.10.50.40 3.40.50.80 0.629 0.706
3.10.50.40 3.40.50.800 0.695 0.758
3.10.50.40 3.40.50.880 0.669 0.724
3.10.50.40 3.40.50.920 0.711 0.686
3.10.50.40 3.40.50.9600 0.651 0.564
3.10.50.40 3.40.50.970 0.628 0.762
3.10.50.40 3.40.50.980 0.643 0.627
3.10.50.40 3.40.630.10 0.759 0.788
3.10.50.40 3.40.630.30 0.612 0.724
3.10.50.40 3.90.190.10 0.652 0.633
3.10.50.40 3.90.190.20 0.688 0.648
3.20.20.100 3.20.20.100 0.976 0.976
3.20.20.100 3.20.20.120 0.955 0.974
3.20.20.100 3.20.20.140 0.973 0.970
3.20.20.100 3.20.20.150 0.954 0.952
3.20.20.100 3.20.20.30 0.953 0.954
3.20.20.100 3.20.20.60 0.965 0.963
3.20.20.100 3.20.20.70 0.944 0.944
3.20.20.100 3.20.20.80 0.912 0.951
3.20.20.100 3.30.1330.30 0.899 0.945
3.20.20.100 3.30.1370.10 0.850 0.878
3.20.20.100 3.30.1490.20 0.694 0.791
3.20.20.100 3.30.160.20 0.595 0.495
3.20.20.100 3.30.30.10 0.546 0.806
3.20.20.100 3.30.300.10 0.777 0.704
3.20.20.100 3.30.300.20 0.673 0.659
3.20.20.100 3.30.360.10 0.674 0.763
3.20.20.100 3.30.390.10 0.632 0.652
3.20.20.100 3.30.390.30 0.755 0.777
3.20.20.100 3.30.420.10 0.859 0.863
3.20.20.100 3.30.420.40 0.726 0.766
3.20.20.100 3.30.450.20 0.698 0.750
3.20.20.100 3.30.470.20 0.565 0.706
3.20.20.100 3.30.565.10 0.742 0.774
3.20.20.100 3.30.60.30 0.615 0.441
3.20.20.100 3.30.70.100 0.831 0.940
3.20.20.100 3.30.70.20 0.625 0.790
3.20.20.100 3.30.70.270 0.804 0.754
3.20.20.100 3.30.70.330 0.641 0.814
3.20.20.100 3.40.1190.10 0.874 0.937
3.20.20.100 3.40.1190.20 0.909 0.954
3.20.20.100 3.40.190.10 0.754 0.826
3.20.20.100 3.40.190.80 0.887 0.933
3.20.20.100 3.40.30.10 0.703 0.830
3.20.20.100 3.40.50.1000 0.896 0.891
3.20.20.100 3.40.50.1010 0.914 0.906
3.20.20.100 3.40.50.10190 0.888 0.915
3.20.20.100 3.40.50.1100 0.899 0.906
3.20.20.100 3.40.50.1220 0.924 0.954
3.20.20.100 3.40.50.1240 0.897 0.853
3.20.20.100 3.40.50.1370 0.950 0.948
3.20.20.100 3.40.50.1400 0.930 0.930
3.20.20.100 3.40.50.1460 0.888 0.858
3.20.20.100 3.40.50.150 0.894 0.927
3.20.20.100 3.40.50.1580 0.835 0.837
3.20.20.100 3.40.50.1820 0.835 0.887
3.20.20.100 3.40.50.1940 0.872 0.897
3.20.20.100 3.40.50.1980 0.897 0.900
3.20.20.100 3.40.50.20 0.810 0.723
3.20.20.100 3.40.50.200 0.844 0.795
3.20.20.100 3.40.50.2000 0.899 0.877
3.20.20.100 3.40.50.2020 0.837 0.892
3.20.20.100 3.40.50.2030 0.963 0.944
3.20.20.100 3.40.50.2300 0.897 0.953
3.20.20.100 3.40.50.2600 0.929 0.934
3.20.20.100 3.40.50.300 0.863 0.850
3.20.20.100 3.40.50.360 0.924 0.944
3.20.20.100 3.40.50.410 0.950 0.944
3.20.20.100 3.40.50.620 0.885 0.845
3.20.20.100 3.40.50.720 0.869 0.897
3.20.20.100 3.40.50.80 0.936 0.945
3.20.20.100 3.40.50.800 0.835 0.941
3.20.20.100 3.40.50.880 0.813 0.837
3.20.20.100 3.40.50.920 0.923 0.946
3.20.20.100 3.40.50.9600 0.899 0.941
3.20.20.100 3.40.50.970 0.951 0.948
3.20.20.100 3.40.50.980 0.940 0.961
3.20.20.100 3.40.630.10 0.826 0.877
3.20.20.100 3.40.630.30 0.704 0.845
3.20.20.100 3.90.190.10 0.847 0.805
3.20.20.100 3.90.190.20 0.924 0.922
3.20.20.120 3.20.20.120 0.994 0.994
3.20.20.120 3.20.20.140 0.969 0.956
3.20.20.120 3.20.20.150 0.933 0.863
3.20.20.120 3.20.20.30 0.962 0.922
3.20.20.120 3.20.20.60 0.967 0.950
3.20.20.120 3.20.20.70 0.965 0.943
3.20.20.120 3.20.20.80 0.853 0.930
3.20.20.120 3.30.1330.30 0.942 0.939
3.20.20.120 3.30.1370.10 0.872 0.809
3.20.20.120 3.30.1490.20 0.803 0.816
3.20.20.120 3.30.160.20 0.653 0.498
3.20.20.120 3.30.30.10 0.706 0.880
3.20.20.120 3.30.300.10 0.780 0.516
3.20.20.120 3.30.300.20 0.636 0.556
3.20.20.120 3.30.360.10 0.654 0.690
3.20.20.120 3.30.390.10 0.648 0.560
3.20.20.120 3.30.390.30 0.770 0.637
3.20.20.120 3.30.420.10 0.849 0.816
3.20.20.120 3.30.420.40 0.781 0.750
3.20.20.120 3.30.450.20 0.747 0.651
3.20.20.120 3.30.470.20 0.570 0.638
3.20.20.120 3.30.565.10 0.717 0.653
3.20.20.120 3.30.60.30 0.721 0.571
3.20.20.120 3.30.70.100 0.894 0.939
3.20.20.120 3.30.70.20 0.662 0.747
3.20.20.120 3.30.70.270 0.781 0.684
3.20.20.120 3.30.70.330 0.697 0.797
3.20.20.120 3.40.1190.10 0.931 0.952
3.20.20.120 3.40.1190.20 0.940 0.943
3.20.20.120 3.40.190.10 0.832 0.827
3.20.20.120 3.40.190.80 0.927 0.925
3.20.20.120 3.40.30.10 0.745 0.818
3.20.20.120 3.40.50.1000 0.946 0.895
3.20.20.120 3.40.50.1010 0.924 0.856
3.20.20.120 3.40.50.10190 0.950 0.931
3.20.20.120 3.40.50.1100 0.933 0.895
3.20.20.120 3.40.50.1220 0.948 0.948
3.20.20.120 3.40.50.1240 0.890 0.740
3.20.20.120 3.40.50.1370 0.975 0.951
3.20.20.120 3.40.50.1400 0.912 0.834
3.20.20.120 3.40.50.1460 0.884 0.700
3.20.20.120 3.40.50.150 0.921 0.924
3.20.20.120 3.40.50.1580 0.845 0.729
3.20.20.120 3.40.50.1820 0.819 0.869
3.20.20.120 3.40.50.1940 0.913 0.890
3.20.20.120 3.40.50.1980 0.944 0.904
3.20.20.120 3.40.50.20 0.873 0.720
3.20.20.120 3.40.50.200 0.869 0.692
3.20.20.120 3.40.50.2000 0.924 0.866
3.20.20.120 3.40.50.2020 0.904 0.899
3.20.20.120 3.40.50.2030 0.975 0.938
3.20.20.120 3.40.50.2300 0.971 0.963
3.20.20.120 3.40.50.2600 0.975 0.943
3.20.20.120 3.40.50.300 0.825 0.842
3.20.20.120 3.40.50.360 0.911 0.883
3.20.20.120 3.40.50.410 0.934 0.865
3.20.20.120 3.40.50.620 0.859 0.826
3.20.20.120 3.40.50.720 0.921 0.897
3.20.20.120 3.40.50.80 0.945 0.928
3.20.20.120 3.40.50.800 0.919 0.954
3.20.20.120 3.40.50.880 0.841 0.805
3.20.20.120 3.40.50.920 0.951 0.932
3.20.20.120 3.40.50.9600 0.942 0.952
3.20.20.120 3.40.50.970 0.945 0.934
3.20.20.120 3.40.50.980 0.984 0.985
3.20.20.120 3.40.630.10 0.808 0.753
3.20.20.120 3.40.630.30 0.717 0.786
3.20.20.120 3.90.190.10 0.850 0.749
3.20.20.120 3.90.190.20 0.962 0.930
3.20.20.140 3.20.20.140 0.967 0.967
3.20.20.140 3.20.20.150 0.951 0.944
3.20.20.140 3.20.20.30 0.951 0.948
3.20.20.140 3.20.20.60 0.962 0.964
3.20.20.140 3.20.20.70 0.950 0.945
3.20.20.140 3.20.20.80 0.909 0.948
3.20.20.140 3.30.1330.30 0.912 0.940
3.20.20.140 3.30.1370.10 0.843 0.799
3.20.20.140 3.30.1490.20 0.733 0.770
3.20.20.140 3.30.160.20 0.655 0.384
3.20.20.140 3.30.30.10 0.605 0.786
3.20.20.140 3.30.300.10 0.790 0.600
3.20.20.140 3.30.300.20 0.681 0.554
3.20.20.140 3.30.360.10 0.698 0.719
3.20.20.140 3.30.390.10 0.689 0.600
3.20.20.140 3.30.390.30 0.776 0.698
3.20.20.140 3.30.420.10 0.859 0.856
3.20.20.140 3.30.420.40 0.748 0.728
3.20.20.140 3.30.450.20 0.724 0.647
3.20.20.140 3.30.470.20 0.601 0.645
3.20.20.140 3.30.565.10 0.755 0.710
3.20.20.140 3.30.60.30 0.687 0.411
3.20.20.140 3.30.70.100 0.833 0.902
3.20.20.140 3.30.70.20 0.658 0.752
3.20.20.140 3.30.70.270 0.807 0.747
3.20.20.140 3.30.70.330 0.655 0.793
3.20.20.140 3.40.1190.10 0.885 0.899
3.20.20.140 3.40.1190.20 0.909 0.945
3.20.20.140 3.40.190.10 0.762 0.824
3.20.20.140 3.40.190.80 0.902 0.925
3.20.20.140 3.40.30.10 0.710 0.825
3.20.20.140 3.40.50.1000 0.902 0.894
3.20.20.140 3.40.50.1010 0.919 0.900
3.20.20.140 3.40.50.10190 0.909 0.919
3.20.20.140 3.40.50.1100 0.898 0.899
3.20.20.140 3.40.50.1220 0.931 0.950
3.20.20.140 3.40.50.1240 0.908 0.854
3.20.20.140 3.40.50.1370 0.955 0.949
3.20.20.140 3.40.50.1400 0.931 0.923
3.20.20.140 3.40.50.1460 0.897 0.827
3.20.20.140 3.40.50.150 0.904 0.926
3.20.20.140 3.40.50.1580 0.855 0.793
3.20.20.140 3.40.50.1820 0.845 0.885
3.20.20.140 3.40.50.1940 0.905 0.910
3.20.20.140 3.40.50.1980 0.912 0.905
3.20.20.140 3.40.50.20 0.831 0.722
3.20.20.140 3.40.50.200 0.862 0.744
3.20.20.140 3.40.50.2000 0.916 0.887
3.20.20.140 3.40.50.2020 0.860 0.888
3.20.20.140 3.40.50.2030 0.961 0.947
3.20.20.140 3.40.50.2300 0.898 0.950
3.20.20.140 3.40.50.2600 0.934 0.933
3.20.20.140 3.40.50.300 0.868 0.851
3.20.20.140 3.40.50.360 0.919 0.923
3.20.20.140 3.40.50.410 0.952 0.938
3.20.20.140 3.40.50.620 0.890 0.847
3.20.20.140 3.40.50.720 0.888 0.898
3.20.20.140 3.40.50.80 0.942 0.944
3.20.20.140 3.40.50.800 0.856 0.920
3.20.20.140 3.40.50.880 0.831 0.827
3.20.20.140 3.40.50.920 0.933 0.940
3.20.20.140 3.40.50.9600 0.911 0.927
3.20.20.140 3.40.50.970 0.952 0.948
3.20.20.140 3.40.50.980 0.945 0.957
3.20.20.140 3.40.630.10 0.841 0.850
3.20.20.140 3.40.630.30 0.726 0.819
3.20.20.140 3.90.190.10 0.867 0.800
3.20.20.140 3.90.190.20 0.933 0.921
3.20.20.150 3.20.20.150 0.971 0.971
3.20.20.150 3.20.20.30 0.925 0.928
3.20.20.150 3.20.20.60 0.903 0.934
3.20.20.150 3.20.20.70 0.858 0.937
3.20.20.150 3.20.20.80 0.948 0.956
3.20.20.150 3.30.1330.30 0.823 0.895
3.20.20.150 3.30.1370.10 0.843 0.879
3.20.20.150 3.30.1490.20 0.669 0.810
3.20.20.150 3.30.160.20 0.569 0.586
3.20.20.150 3.30.30.10 0.470 0.787
3.20.20.150 3.30.300.10 0.759 0.760
3.20.20.150 3.30.300.20 0.681 0.730
3.20.20.150 3.30.360.10 0.700 0.802
3.20.20.150 3.30.390.10 0.595 0.697
3.20.20.150 3.30.390.30 0.740 0.826
3.20.20.150 3.30.420.10 0.843 0.863
3.20.20.150 3.30.420.40 0.701 0.775
3.20.20.150 3.30.450.20 0.654 0.781
3.20.20.150 3.30.470.20 0.549 0.749
3.20.20.150 3.30.565.10 0.782 0.839
3.20.20.150 3.30.60.30 0.579 0.546
3.20.20.150 3.30.70.100 0.782 0.923
3.20.20.150 3.30.70.20 0.640 0.835
3.20.20.150 3.30.70.270 0.795 0.757
3.20.20.150 3.30.70.330 0.650 0.830
3.20.20.150 3.40.1190.10 0.815 0.886
3.20.20.150 3.40.1190.20 0.808 0.897
3.20.20.150 3.40.190.10 0.637 0.815
3.20.20.150 3.40.190.80 0.817 0.895
3.20.20.150 3.40.30.10 0.690 0.832
3.20.20.150 3.40.50.1000 0.818 0.865
3.20.20.150 3.40.50.1010 0.897 0.897
3.20.20.150 3.40.50.10190 0.825 0.880
3.20.20.150 3.40.50.1100 0.823 0.874
3.20.20.150 3.40.50.1220 0.866 0.930
3.20.20.150 3.40.50.1240 0.882 0.853
3.20.20.150 3.40.50.1370 0.930 0.927
3.20.20.150 3.40.50.1400 0.933 0.940
3.20.20.150 3.40.50.1460 0.899 0.914
3.20.20.150 3.40.50.150 0.866 0.923
3.20.20.150 3.40.50.1580 0.854 0.897
3.20.20.150 3.40.50.1820 0.865 0.893
3.20.20.150 3.40.50.1940 0.854 0.896
3.20.20.150 3.40.50.1980 0.845 0.888
3.20.20.150 3.40.50.20 0.715 0.686
3.20.20.150 3.40.50.200 0.846 0.848
3.20.20.150 3.40.50.2000 0.835 0.859
3.20.20.150 3.40.50.2020 0.790 0.880
3.20.20.150 3.40.50.2030 0.921 0.903
3.20.20.150 3.40.50.2300 0.740 0.931
3.20.20.150 3.40.50.2600 0.803 0.891
3.20.20.150 3.40.50.300 0.861 0.850
3.20.20.150 3.40.50.360 0.949 0.963
3.20.20.150 3.40.50.410 0.968 0.970
3.20.20.150 3.40.50.620 0.879 0.843
3.20.20.150 3.40.50.720 0.810 0.895
3.20.20.150 3.40.50.80 0.899 0.925
3.20.20.150 3.40.50.800 0.761 0.903
3.20.20.150 3.40.50.880 0.775 0.831
3.20.20.150 3.40.50.920 0.924 0.950
3.20.20.150 3.40.50.9600 0.837 0.881
3.20.20.150 3.40.50.970 0.919 0.938
3.20.20.150 3.40.50.980 0.856 0.906
3.20.20.150 3.40.630.10 0.852 0.920
3.20.20.150 3.40.630.30 0.664 0.847
3.20.20.150 3.90.190.10 0.824 0.806
3.20.20.150 3.90.190.20 0.895 0.902
3.20.20.30 3.20.20.30 0.962 0.962
3.20.20.30 3.20.20.60 0.942 0.948
3.20.20.30 3.20.20.70 0.920 0.940
3.20.20.30 3.20.20.80 0.889 0.947
3.20.20.30 3.30.1330.30 0.854 0.920
3.20.20.30 3.30.1370.10 0.792 0.844
3.20.20.30 3.30.1490.20 0.645 0.796
3.20.20.30 3.30.160.20 0.467 0.524
3.20.20.30 3.30.30.10 0.463 0.830
3.20.20.30 3.30.300.10 0.688 0.667
3.20.20.30 3.30.300.20 0.617 0.682
3.20.20.30 3.30.360.10 0.602 0.772
3.20.20.30 3.30.390.10 0.660 0.781
3.20.20.30 3.30.390.30 0.686 0.782
3.20.20.30 3.30.420.10 0.828 0.851
3.20.20.30 3.30.420.40 0.697 0.773
3.20.20.30 3.30.450.20 0.613 0.755
3.20.20.30 3.30.470.20 0.466 0.723
3.20.20.30 3.30.565.10 0.706 0.797
3.20.20.30 3.30.60.30 0.521 0.525
3.20.20.30 3.30.70.100 0.767 0.922
3.20.20.30 3.30.70.20 0.523 0.790
3.20.20.30 3.30.70.270 0.775 0.736
3.20.20.30 3.30.70.330 0.525 0.804
3.20.20.30 3.40.1190.10 0.851 0.936
3.20.20.30 3.40.1190.20 0.883 0.940
3.20.20.30 3.40.190.10 0.753 0.823
3.20.20.30 3.40.190.80 0.817 0.896
3.20.20.30 3.40.30.10 0.623 0.820
3.20.20.30 3.40.50.1000 0.887 0.881
3.20.20.30 3.40.50.1010 0.897 0.888
3.20.20.30 3.40.50.10190 0.839 0.880
3.20.20.30 3.40.50.1100 0.846 0.875
3.20.20.30 3.40.50.1220 0.885 0.937
3.20.20.30 3.40.50.1240 0.879 0.850
3.20.20.30 3.40.50.1370 0.926 0.924
3.20.20.30 3.40.50.1400 0.937 0.935
3.20.20.30 3.40.50.1460 0.846 0.851
3.20.20.30 3.40.50.150 0.864 0.920
3.20.20.30 3.40.50.1580 0.718 0.762
3.20.20.30 3.40.50.1820 0.827 0.886
3.20.20.30 3.40.50.1940 0.885 0.904
3.20.20.30 3.40.50.1980 0.861 0.886
3.20.20.30 3.40.50.20 0.785 0.708
3.20.20.30 3.40.50.200 0.772 0.756
3.20.20.30 3.40.50.2000 0.896 0.869
3.20.20.30 3.40.50.2020 0.787 0.878
3.20.20.30 3.40.50.2030 0.945 0.924
3.20.20.30 3.40.50.2300 0.899 0.952
3.20.20.30 3.40.50.2600 0.885 0.915
3.20.20.30 3.40.50.300 0.849 0.848
3.20.20.30 3.40.50.360 0.880 0.918
3.20.20.30 3.40.50.410 0.913 0.911
3.20.20.30 3.40.50.620 0.866 0.836
3.20.20.30 3.40.50.720 0.856 0.895
3.20.20.30 3.40.50.80 0.907 0.927
3.20.20.30 3.40.50.800 0.805 0.940
3.20.20.30 3.40.50.880 0.763 0.821
3.20.20.30 3.40.50.920 0.862 0.892
3.20.20.30 3.40.50.9600 0.917 0.972
3.20.20.30 3.40.50.970 0.927 0.937
3.20.20.30 3.40.50.980 0.918 0.948
3.20.20.30 3.40.630.10 0.780 0.872
3.20.20.30 3.40.630.30 0.664 0.851
3.20.20.30 3.90.190.10 0.835 0.804
3.20.20.30 3.90.190.20 0.896 0.899
3.20.20.60 3.20.20.60 0.964 0.964
3.20.20.60 3.20.20.70 0.941 0.942
3.20.20.60 3.20.20.80 0.881 0.939
3.20.20.60 3.30.1330.30 0.907 0.926
3.20.20.60 3.30.1370.10 0.824 0.767
3.20.20.60 3.30.1490.20 0.722 0.755
3.20.20.60 3.30.160.20 0.647 0.404
3.20.20.60 3.30.30.10 0.616 0.795
3.20.20.60 3.30.300.10 0.783 0.596
3.20.20.60 3.30.300.20 0.669 0.568
3.20.20.60 3.30.360.10 0.639 0.686
3.20.20.60 3.30.390.10 0.701 0.644
3.20.20.60 3.30.390.30 0.750 0.652
3.20.20.60 3.30.420.10 0.877 0.860
3.20.20.60 3.30.420.40 0.757 0.747
3.20.20.60 3.30.450.20 0.726 0.676
3.20.20.60 3.30.470.20 0.574 0.637
3.20.20.60 3.30.565.10 0.719 0.680
3.20.20.60 3.30.60.30 0.687 0.444
3.20.20.60 3.30.70.100 0.808 0.872
3.20.20.60 3.30.70.20 0.606 0.714
3.20.20.60 3.30.70.270 0.793 0.723
3.20.20.60 3.30.70.330 0.605 0.771
3.20.20.60 3.40.1190.10 0.869 0.870
3.20.20.60 3.40.1190.20 0.907 0.937
3.20.20.60 3.40.190.10 0.764 0.822
3.20.20.60 3.40.190.80 0.875 0.887
3.20.20.60 3.40.30.10 0.715 0.823
3.20.20.60 3.40.50.1000 0.899 0.885
3.20.20.60 3.40.50.1010 0.920 0.892
3.20.20.60 3.40.50.10190 0.905 0.912
3.20.20.60 3.40.50.1100 0.899 0.890
3.20.20.60 3.40.50.1220 0.913 0.934
3.20.20.60 3.40.50.1240 0.905 0.840
3.20.20.60 3.40.50.1370 0.944 0.928
3.20.20.60 3.40.50.1400 0.925 0.906
3.20.20.60 3.40.50.1460 0.878 0.764
3.20.20.60 3.40.50.150 0.878 0.917
3.20.20.60 3.40.50.1580 0.818 0.734
3.20.20.60 3.40.50.1820 0.817 0.875
3.20.20.60 3.40.50.1940 0.910 0.909
3.20.20.60 3.40.50.1980 0.893 0.893
3.20.20.60 3.40.50.20 0.817 0.704
3.20.20.60 3.40.50.200 0.822 0.646
3.20.20.60 3.40.50.2000 0.902 0.872
3.20.20.60 3.40.50.2020 0.835 0.865
3.20.20.60 3.40.50.2030 0.953 0.932
3.20.20.60 3.40.50.2300 0.909 0.951
3.20.20.60 3.40.50.2600 0.929 0.924
3.20.20.60 3.40.50.300 0.844 0.847
3.20.20.60 3.40.50.360 0.893 0.884
3.20.20.60 3.40.50.410 0.933 0.899
3.20.20.60 3.40.50.620 0.886 0.840
3.20.20.60 3.40.50.720 0.871 0.896
3.20.20.60 3.40.50.80 0.912 0.918
3.20.20.60 3.40.50.800 0.863 0.932
3.20.20.60 3.40.50.880 0.782 0.784
3.20.20.60 3.40.50.920 0.913 0.902
3.20.20.60 3.40.50.9600 0.912 0.935
3.20.20.60 3.40.50.970 0.936 0.935
3.20.20.60 3.40.50.980 0.940 0.952
3.20.20.60 3.40.630.10 0.822 0.815
3.20.20.60 3.40.630.30 0.708 0.808
3.20.20.60 3.90.190.10 0.843 0.775
3.20.20.60 3.90.190.20 0.915 0.889
3.20.20.70 3.20.20.70 0.941 0.941
3.20.20.70 3.20.20.80 0.909 0.893
3.20.20.70 3.30.1330.30 0.932 0.920
3.20.20.70 3.30.1370.10 0.916 0.741
3.20.20.70 3.30.1490.20 0.885 0.748
3.20.20.70 3.30.160.20 0.871 0.243
3.20.20.70 3.30.30.10 0.836 0.688
3.20.20.70 3.30.300.10 0.902 0.452
3.20.20.70 3.30.300.20 0.864 0.400
3.20.20.70 3.30.360.10 0.857 0.542
3.20.20.70 3.30.390.10 0.870 0.412
3.20.20.70 3.30.390.30 0.896 0.522
3.20.20.70 3.30.420.10 0.908 0.806
3.20.20.70 3.30.420.40 0.884 0.669
3.20.20.70 3.30.450.20 0.883 0.470
3.20.20.70 3.30.470.20 0.825 0.414
3.20.20.70 3.30.565.10 0.880 0.503
3.20.20.70 3.30.60.30 0.882 0.366
3.20.20.70 3.30.70.100 0.915 0.854
3.20.20.70 3.30.70.20 0.841 0.590
3.20.20.70 3.30.70.270 0.888 0.713
3.20.20.70 3.30.70.330 0.816 0.693
3.20.20.70 3.40.1190.10 0.929 0.900
3.20.20.70 3.40.1190.20 0.930 0.923
3.20.20.70 3.40.190.10 0.855 0.840
3.20.20.70 3.40.190.80 0.930 0.898
3.20.20.70 3.40.30.10 0.813 0.790
3.20.20.70 3.40.50.1000 0.930 0.906
3.20.20.70 3.40.50.1010 0.932 0.860
3.20.20.70 3.40.50.10190 0.932 0.918
3.20.20.70 3.40.50.1100 0.927 0.892
3.20.20.70 3.40.50.1220 0.935 0.922
3.20.20.70 3.40.50.1240 0.928 0.770
3.20.20.70 3.40.50.1370 0.940 0.926
3.20.20.70 3.40.50.1400 0.932 0.838
3.20.20.70 3.40.50.1460 0.927 0.697
3.20.20.70 3.40.50.150 0.924 0.912
3.20.20.70 3.40.50.1580 0.917 0.671
3.20.20.70 3.40.50.1820 0.881 0.835
3.20.20.70 3.40.50.1940 0.926 0.881
3.20.20.70 3.40.50.1980 0.930 0.915
3.20.20.70 3.40.50.20 0.912 0.755
3.20.20.70 3.40.50.200 0.922 0.674
3.20.20.70 3.40.50.2000 0.929 0.887
3.20.20.70 3.40.50.2020 0.920 0.875
3.20.20.70 3.40.50.2030 0.941 0.929
3.20.20.70 3.40.50.2300 0.929 0.945
3.20.20.70 3.40.50.2600 0.938 0.939
3.20.20.70 3.40.50.300 0.871 0.841
3.20.20.70 3.40.50.360 0.930 0.840
3.20.20.70 3.40.50.410 0.938 0.855
3.20.20.70 3.40.50.620 0.907 0.836
3.20.20.70 3.40.50.720 0.907 0.905
3.20.20.70 3.40.50.80 0.936 0.913
3.20.20.70 3.40.50.800 0.922 0.901
3.20.20.70 3.40.50.880 0.903 0.776
3.20.20.70 3.40.50.920 0.936 0.912
3.20.20.70 3.40.50.9600 0.931 0.889
3.20.20.70 3.40.50.970 0.939 0.920
3.20.20.70 3.40.50.980 0.941 0.955
3.20.20.70 3.40.630.10 0.906 0.675
3.20.20.70 3.40.630.30 0.857 0.679
3.20.20.70 3.90.190.10 0.915 0.746
3.20.20.70 3.90.190.20 0.937 0.914
3.20.20.80 3.20.20.80 0.955 0.955
3.20.20.80 3.30.1330.30 0.927 0.838
3.20.20.80 3.30.1370.10 0.932 0.856
3.20.20.80 3.30.1490.20 0.875 0.745
3.20.20.80 3.30.160.20 0.880 0.360
3.20.20.80 3.30.30.10 0.804 0.541
3.20.20.80 3.30.300.10 0.921 0.739
3.20.20.80 3.30.300.20 0.886 0.619
3.20.20.80 3.30.360.10 0.895 0.741
3.20.20.80 3.30.390.10 0.870 0.466
3.20.20.80 3.30.390.30 0.917 0.777
3.20.20.80 3.30.420.10 0.916 0.858
3.20.20.80 3.30.420.40 0.887 0.714
3.20.20.80 3.30.450.20 0.893 0.658
3.20.20.80 3.30.470.20 0.847 0.604
3.20.20.80 3.30.565.10 0.918 0.793
3.20.20.80 3.30.60.30 0.883 0.379
3.20.20.80 3.30.70.100 0.912 0.842
3.20.20.80 3.30.70.20 0.864 0.771
3.20.20.80 3.30.70.270 0.903 0.819
3.20.20.80 3.30.70.330 0.823 0.778
3.20.20.80 3.40.1190.10 0.930 0.835
3.20.20.80 3.40.1190.20 0.920 0.830
3.20.20.80 3.40.190.10 0.781 0.801
3.20.20.80 3.40.190.80 0.929 0.859
3.20.20.80 3.40.30.10 0.808 0.835
3.20.20.80 3.40.50.1000 0.915 0.846
3.20.20.80 3.40.50.1010 0.942 0.890
3.20.20.80 3.40.50.10190 0.929 0.856
3.20.20.80 3.40.50.1100 0.921 0.862
3.20.20.80 3.40.50.1220 0.931 0.874
3.20.20.80 3.40.50.1240 0.942 0.867
3.20.20.80 3.40.50.1370 0.946 0.884
3.20.20.80 3.40.50.1400 0.947 0.909
3.20.20.80 3.40.50.1460 0.949 0.923
3.20.20.80 3.40.50.150 0.913 0.907
3.20.20.80 3.40.50.1580 0.939 0.871
3.20.20.80 3.40.50.1820 0.912 0.902
3.20.20.80 3.40.50.1940 0.921 0.849
3.20.20.80 3.40.50.1980 0.913 0.874
3.20.20.80 3.40.50.20 0.898 0.716
3.20.20.80 3.40.50.200 0.941 0.880
3.20.20.80 3.40.50.2000 0.917 0.851
3.20.20.80 3.40.50.2020 0.916 0.867
3.20.20.80 3.40.50.2030 0.945 0.863
3.20.20.80 3.40.50.2300 0.865 0.855
3.20.20.80 3.40.50.2600 0.915 0.850
3.20.20.80 3.40.50.300 0.890 0.865
3.20.20.80 3.40.50.360 0.953 0.947
3.20.20.80 3.40.50.410 0.957 0.949
3.20.20.80 3.40.50.620 0.916 0.866
3.20.20.80 3.40.50.720 0.835 0.890
3.20.20.80 3.40.50.80 0.937 0.887
3.20.20.80 3.40.50.800 0.916 0.832
3.20.20.80 3.40.50.880 0.910 0.838
3.20.20.80 3.40.50.920 0.945 0.909
3.20.20.80 3.40.50.9600 0.928 0.762
3.20.20.80 3.40.50.970 0.942 0.909
3.20.20.80 3.40.50.980 0.937 0.857
3.20.20.80 3.40.630.10 0.935 0.904
3.20.20.80 3.40.630.30 0.865 0.780
3.20.20.80 3.90.190.10 0.926 0.828
3.20.20.80 3.90.190.20 0.942 0.876
3.30.1330.30 3.30.1330.30 0.957 0.957
3.30.1330.30 3.30.1370.10 0.815 0.763
3.30.1330.30 3.30.1490.20 0.742 0.801
3.30.1330.30 3.30.160.20 0.551 0.550
3.30.1330.30 3.30.30.10 0.587 0.855
3.30.1330.30 3.30.300.10 0.709 0.580
3.30.1330.30 3.30.300.20 0.588 0.596
3.30.1330.30 3.30.360.10 0.585 0.724
3.30.1330.30 3.30.390.10 0.572 0.623
3.30.1330.30 3.30.390.30 0.687 0.673
3.30.1330.30 3.30.420.10 0.794 0.790
3.30.1330.30 3.30.420.40 0.679 0.700
3.30.1330.30 3.30.450.20 0.639 0.666
3.30.1330.30 3.30.470.20 0.535 0.706
3.30.1330.30 3.30.565.10 0.644 0.698
3.30.1330.30 3.30.60.30 0.593 0.544
3.30.1330.30 3.30.70.100 0.879 0.931
3.30.1330.30 3.30.70.20 0.675 0.803
3.30.1330.30 3.30.70.270 0.741 0.681
3.30.1330.30 3.30.70.330 0.668 0.808
3.30.1330.30 3.40.1190.10 0.862 0.850
3.30.1330.30 3.40.1190.20 0.866 0.878
3.30.1330.30 3.40.190.10 0.845 0.824
3.30.1330.30 3.40.190.80 0.932 0.924
3.30.1330.30 3.40.30.10 0.754 0.822
3.30.1330.30 3.40.50.1000 0.873 0.848
3.30.1330.30 3.40.50.1010 0.888 0.816
3.30.1330.30 3.40.50.10190 0.876 0.856
3.30.1330.30 3.40.50.1100 0.837 0.821
3.30.1330.30 3.40.50.1220 0.942 0.930
3.30.1330.30 3.40.50.1240 0.855 0.720
3.30.1330.30 3.40.50.1370 0.927 0.873
3.30.1330.30 3.40.50.1400 0.882 0.817
3.30.1330.30 3.40.50.1460 0.795 0.648
3.30.1330.30 3.40.50.150 0.874 0.907
3.30.1330.30 3.40.50.1580 0.799 0.759
3.30.1330.30 3.40.50.1820 0.791 0.866
3.30.1330.30 3.40.50.1940 0.881 0.865
3.30.1330.30 3.40.50.1980 0.872 0.866
3.30.1330.30 3.40.50.20 0.820 0.691
3.30.1330.30 3.40.50.200 0.828 0.713
3.30.1330.30 3.40.50.2000 0.882 0.840
3.30.1330.30 3.40.50.2020 0.837 0.852
3.30.1330.30 3.40.50.2030 0.938 0.873
3.30.1330.30 3.40.50.2300 0.887 0.938
3.30.1330.30 3.40.50.2600 0.920 0.902
3.30.1330.30 3.40.50.300 0.853 0.843
3.30.1330.30 3.40.50.360 0.848 0.831
3.30.1330.30 3.40.50.410 0.921 0.856
3.30.1330.30 3.40.50.620 0.845 0.818
3.30.1330.30 3.40.50.720 0.846 0.890
3.30.1330.30 3.40.50.80 0.938 0.911
3.30.1330.30 3.40.50.800 0.885 0.946
3.30.1330.30 3.40.50.880 0.814 0.798
3.30.1330.30 3.40.50.920 0.883 0.833
3.30.1330.30 3.40.50.9600 0.893 0.878
3.30.1330.30 3.40.50.970 0.931 0.915
3.30.1330.30 3.40.50.980 0.939 0.929
3.30.1330.30 3.40.630.10 0.802 0.808
3.30.1330.30 3.40.630.30 0.688 0.817
3.30.1330.30 3.90.190.10 0.825 0.750
3.30.1330.30 3.90.190.20 0.925 0.876
3.30.1370.10 3.30.1370.10 0.908 0.908
3.30.1370.10 3.30.1490.20 0.756 0.841
3.30.1370.10 3.30.160.20 0.653 0.698
3.30.1370.10 3.30.30.10 0.567 0.880
3.30.1370.10 3.30.300.10 0.759 0.724
3.30.1370.10 3.30.300.20 0.724 0.732
3.30.1370.10 3.30.360.10 0.650 0.758
3.30.1370.10 3.30.390.10 0.565 0.646
3.30.1370.10 3.30.390.30 0.757 0.809
3.30.1370.10 3.30.420.10 0.726 0.779
3.30.1370.10 3.30.420.40 0.721 0.752
3.30.1370.10 3.30.450.20 0.790 0.891
3.30.1370.10 3.30.470.20 0.635 0.766
3.30.1370.10 3.30.565.10 0.787 0.809
3.30.1370.10 3.30.60.30 0.597 0.621
3.30.1370.10 3.30.70.100 0.902 0.955
3.30.1370.10 3.30.70.20 0.785 0.867
3.30.1370.10 3.30.70.270 0.738 0.715
3.30.1370.10 3.30.70.330 0.804 0.848
3.30.1370.10 3.40.1190.10 0.826 0.859
3.30.1370.10 3.40.1190.20 0.748 0.816
3.30.1370.10 3.40.190.10 0.653 0.808
3.30.1370.10 3.40.190.80 0.810 0.849
3.30.1370.10 3.40.30.10 0.751 0.828
3.30.1370.10 3.40.50.1000 0.802 0.828
3.30.1370.10 3.40.50.1010 0.806 0.776
3.30.1370.10 3.40.50.10190 0.766 0.807
3.30.1370.10 3.40.50.1100 0.756 0.806
3.30.1370.10 3.40.50.1220 0.819 0.874
3.30.1370.10 3.40.50.1240 0.773 0.662
3.30.1370.10 3.40.50.1370 0.826 0.806
3.30.1370.10 3.40.50.1400 0.801 0.784
3.30.1370.10 3.40.50.1460 0.833 0.763
3.30.1370.10 3.40.50.150 0.786 0.898
3.30.1370.10 3.40.50.1580 0.822 0.817
3.30.1370.10 3.40.50.1820 0.720 0.863
3.30.1370.10 3.40.50.1940 0.676 0.782
3.30.1370.10 3.40.50.1980 0.769 0.846
3.30.1370.10 3.40.50.20 0.725 0.672
3.30.1370.10 3.40.50.200 0.849 0.799
3.30.1370.10 3.40.50.2000 0.727 0.795
3.30.1370.10 3.40.50.2020 0.771 0.838
3.30.1370.10 3.40.50.2030 0.834 0.787
3.30.1370.10 3.40.50.2300 0.718 0.907
3.30.1370.10 3.40.50.2600 0.743 0.844
3.30.1370.10 3.40.50.300 0.720 0.838
3.30.1370.10 3.40.50.360 0.900 0.889
3.30.1370.10 3.40.50.410 0.859 0.824
3.30.1370.10 3.40.50.620 0.695 0.803
3.30.1370.10 3.40.50.720 0.681 0.885
3.30.1370.10 3.40.50.80 0.820 0.856
3.30.1370.10 3.40.50.800 0.768 0.865
3.30.1370.10 3.40.50.880 0.778 0.797
3.30.1370.10 3.40.50.920 0.821 0.813
3.30.1370.10 3.40.50.9600 0.763 0.766
3.30.1370.10 3.40.50.970 0.799 0.876
3.30.1370.10 3.40.50.980 0.824 0.844
3.30.1370.10 3.40.630.10 0.811 0.844
3.30.1370.10 3.40.630.30 0.679 0.820
3.30.1370.10 3.90.190.10 0.774 0.746
3.30.1370.10 3.90.190.20 0.848 0.823
3.30.1490.20 3.30.1490.20 0.846 0.846
3.30.1490.20 3.30.160.20 0.798 0.790
3.30.1490.20 3.30.30.10 0.710 0.878
3.30.1490.20 3.30.300.10 0.733 0.518
3.30.1490.20 3.30.300.20 0.723 0.630
3.30.1490.20 3.30.360.10 0.619 0.636
3.30.1490.20 3.30.390.10 0.577 0.469
3.30.1490.20 3.30.390.30 0.736 0.619
3.30.1490.20 3.30.420.10 0.677 0.646
3.30.1490.20 3.30.420.40 0.799 0.728
3.30.1490.20 3.30.450.20 0.761 0.716
3.30.1490.20 3.30.470.20 0.604 0.638
3.30.1490.20 3.30.565.10 0.691 0.610
3.30.1490.20 3.30.60.30 0.777 0.750
3.30.1490.20 3.30.70.100 0.874 0.897
3.30.1490.20 3.30.70.20 0.751 0.774
3.30.1490.20 3.30.70.270 0.690 0.621
3.30.1490.20 3.30.70.330 0.796 0.807
3.30.1490.20 3.40.1190.10 0.837 0.794
3.30.1490.20 3.40.1190.20 0.740 0.688
3.30.1490.20 3.40.190.10 0.737 0.793
3.30.1490.20 3.40.190.80 0.836 0.800
3.30.1490.20 3.40.30.10 0.735 0.793
3.30.1490.20 3.40.50.1000 0.808 0.774
3.30.1490.20 3.40.50.1010 0.774 0.644
3.30.1490.20 3.40.50.10190 0.789 0.727
3.30.1490.20 3.40.50.1100 0.739 0.694
3.30.1490.20 3.40.50.1220 0.809 0.796
3.30.1490.20 3.40.50.1240 0.731 0.451
3.30.1490.20 3.40.50.1370 0.789 0.679
3.30.1490.20 3.40.50.1400 0.754 0.619
3.30.1490.20 3.40.50.1460 0.767 0.506
3.30.1490.20 3.40.50.150 0.773 0.851
3.30.1490.20 3.40.50.1580 0.772 0.623
3.30.1490.20 3.40.50.1820 0.649 0.809
3.30.1490.20 3.40.50.1940 0.700 0.691
3.30.1490.20 3.40.50.1980 0.754 0.779
3.30.1490.20 3.40.50.20 0.748 0.625
3.30.1490.20 3.40.50.200 0.802 0.620
3.30.1490.20 3.40.50.2000 0.726 0.723
3.30.1490.20 3.40.50.2020 0.771 0.739
3.30.1490.20 3.40.50.2030 0.798 0.677
3.30.1490.20 3.40.50.2300 0.754 0.866
3.30.1490.20 3.40.50.2600 0.786 0.778
3.30.1490.20 3.40.50.300 0.642 0.815
3.30.1490.20 3.40.50.360 0.792 0.704
3.30.1490.20 3.40.50.410 0.813 0.673
3.30.1490.20 3.40.50.620 0.633 0.745
3.30.1490.20 3.40.50.720 0.676 0.868
3.30.1490.20 3.40.50.80 0.772 0.751
3.30.1490.20 3.40.50.800 0.838 0.849
3.30.1490.20 3.40.50.880 0.714 0.688
3.30.1490.20 3.40.50.920 0.817 0.710
3.30.1490.20 3.40.50.9600 0.793 0.692
3.30.1490.20 3.40.50.970 0.744 0.781
3.30.1490.20 3.40.50.980 0.831 0.787
3.30.1490.20 3.40.630.10 0.689 0.608
3.30.1490.20 3.40.630.30 0.619 0.700
3.30.1490.20 3.90.190.10 0.739 0.636
3.30.1490.20 3.90.190.20 0.829 0.743
3.30.160.20 3.30.160.20 0.949 0.949
3.30.160.20 3.30.30.10 0.621 0.856
3.30.160.20 3.30.300.10 0.771 0.630
3.30.160.20 3.30.300.20 0.732 0.688
3.30.160.20 3.30.360.10 0.637 0.723
3.30.160.20 3.30.390.10 0.772 0.766
3.30.160.20 3.30.390.30 0.710 0.675
3.30.160.20 3.30.420.10 0.556 0.689
3.30.160.20 3.30.420.40 0.842 0.779
3.30.160.20 3.30.450.20 0.810 0.831
3.30.160.20 3.30.470.20 0.794 0.802
3.30.160.20 3.30.565.10 0.676 0.708
3.30.160.20 3.30.60.30 0.902 0.880
3.30.160.20 3.30.70.100 0.583 0.731
3.30.160.20 3.30.70.20 0.679 0.786
3.30.160.20 3.30.70.270 0.516 0.596
3.30.160.20 3.30.70.330 0.659 0.799
3.30.160.20 3.40.1190.10 0.793 0.723
3.30.160.20 3.40.1190.20 0.507 0.616
3.30.160.20 3.40.190.10 0.427 0.770
3.30.160.20 3.40.190.80 0.679 0.690
3.30.160.20 3.40.30.10 0.673 0.804
3.30.160.20 3.40.50.1000 0.497 0.673
3.30.160.20 3.40.50.1010 0.530 0.524
3.30.160.20 3.40.50.10190 0.588 0.556
3.30.160.20 3.40.50.1100 0.483 0.630
3.30.160.20 3.40.50.1220 0.459 0.682
3.30.160.20 3.40.50.1240 0.734 0.513
3.30.160.20 3.40.50.1370 0.556 0.512
3.30.160.20 3.40.50.1400 0.525 0.545
3.30.160.20 3.40.50.1460 0.717 0.550
3.30.160.20 3.40.50.150 0.371 0.836
3.30.160.20 3.40.50.1580 0.771 0.681
3.30.160.20 3.40.50.1820 0.378 0.822
3.30.160.20 3.40.50.1940 0.340 0.636
3.30.160.20 3.40.50.1980 0.386 0.726
3.30.160.20 3.40.50.20 0.630 0.577
3.30.160.20 3.40.50.200 0.727 0.533
3.30.160.20 3.40.50.2000 0.348 0.648
3.30.160.20 3.40.50.2020 0.497 0.703
3.30.160.20 3.40.50.2030 0.529 0.512
3.30.160.20 3.40.50.2300 0.318 0.824
3.30.160.20 3.40.50.2600 0.500 0.693
3.30.160.20 3.40.50.300 0.282 0.817
3.30.160.20 3.40.50.360 0.553 0.664
3.30.160.20 3.40.50.410 0.589 0.562
3.30.160.20 3.40.50.620 0.311 0.750
3.30.160.20 3.40.50.720 0.218 0.863
3.30.160.20 3.40.50.80 0.443 0.682
3.30.160.20 3.40.50.800 0.630 0.677
3.30.160.20 3.40.50.880 0.602 0.706
3.30.160.20 3.40.50.920 0.594 0.536
3.30.160.20 3.40.50.9600 0.530 0.549
3.30.160.20 3.40.50.970 0.321 0.741
3.30.160.20 3.40.50.980 0.539 0.573
3.30.160.20 3.40.630.10 0.598 0.675
3.30.160.20 3.40.630.30 0.696 0.794
3.30.160.20 3.90.190.10 0.547 0.629
3.30.160.20 3.90.190.20 0.605 0.524
3.30.30.10 3.30.30.10 0.941 0.941
3.30.30.10 3.30.300.10 0.784 0.383
3.30.30.10 3.30.300.20 0.739 0.476
3.30.30.10 3.30.360.10 0.606 0.542
3.30.30.10 3.30.390.10 0.669 0.423
3.30.30.10 3.30.390.30 0.738 0.438
3.30.30.10 3.30.420.10 0.620 0.519
3.30.30.10 3.30.420.40 0.794 0.535
3.30.30.10 3.30.450.20 0.879 0.653
3.30.30.10 3.30.470.20 0.681 0.586
3.30.30.10 3.30.565.10 0.646 0.484
3.30.30.10 3.30.60.30 0.891 0.706
3.30.30.10 3.30.70.100 0.935 0.786
3.30.30.10 3.30.70.20 0.828 0.713
3.30.30.10 3.30.70.270 0.669 0.511
3.30.30.10 3.30.70.330 0.836 0.744
3.30.30.10 3.40.1190.10 0.892 0.572
3.30.30.10 3.40.1190.20 0.815 0.580
3.30.30.10 3.40.190.10 0.697 0.742
3.30.30.10 3.40.190.80 0.859 0.616
3.30.30.10 3.40.30.10 0.687 0.741
3.30.30.10 3.40.50.1000 0.837 0.672
3.30.30.10 3.40.50.1010 0.870 0.551
3.30.30.10 3.40.50.10190 0.880 0.636
3.30.30.10 3.40.50.1100 0.809 0.601
3.30.30.10 3.40.50.1220 0.849 0.673
3.30.30.10 3.40.50.1240 0.771 0.310
3.30.30.10 3.40.50.1370 0.875 0.579
3.30.30.10 3.40.50.1400 0.763 0.461
3.30.30.10 3.40.50.1460 0.758 0.320
3.30.30.10 3.40.50.150 0.766 0.794
3.30.30.10 3.40.50.1580 0.803 0.486
3.30.30.10 3.40.50.1820 0.514 0.747
3.30.30.10 3.40.50.1940 0.727 0.583
3.30.30.10 3.40.50.1980 0.801 0.704
3.30.30.10 3.40.50.20 0.802 0.532
3.30.30.10 3.40.50.200 0.832 0.435
3.30.30.10 3.40.50.2000 0.762 0.632
3.30.30.10 3.40.50.2020 0.839 0.647
3.30.30.10 3.40.50.2030 0.854 0.549
3.30.30.10 3.40.50.2300 0.819 0.813
3.30.30.10 3.40.50.2600 0.829 0.684
3.30.30.10 3.40.50.300 0.497 0.787
3.30.30.10 3.40.50.360 0.762 0.542
3.30.30.10 3.40.50.410 0.849 0.499
3.30.30.10 3.40.50.620 0.569 0.684
3.30.30.10 3.40.50.720 0.633 0.846
3.30.30.10 3.40.50.80 0.791 0.637
3.30.30.10 3.40.50.800 0.913 0.728
3.30.30.10 3.40.50.880 0.714 0.586
3.30.30.10 3.40.50.920 0.864 0.552
3.30.30.10 3.40.50.9600 0.819 0.516
3.30.30.10 3.40.50.970 0.705 0.672
3.30.30.10 3.40.50.980 0.882 0.648
3.30.30.10 3.40.630.10 0.691 0.502
3.30.30.10 3.40.630.30 0.618 0.615
3.30.30.10 3.90.190.10 0.711 0.496
3.30.30.10 3.90.190.20 0.888 0.604
3.30.300.10 3.30.300.10 0.860 0.860
3.30.300.10 3.30.300.20 0.848 0.826
3.30.300.10 3.30.360.10 0.837 0.826
3.30.300.10 3.30.390.10 0.644 0.767
3.30.300.10 3.30.390.30 0.810 0.875
3.30.300.10 3.30.420.10 0.728 0.794
3.30.300.10 3.30.420.40 0.700 0.758
3.30.300.10 3.30.450.20 0.783 0.913
3.30.300.10 3.30.470.20 0.770 0.846
3.30.300.10 3.30.565.10 0.864 0.851
3.30.300.10 3.30.60.30 0.525 0.643
3.30.300.10 3.30.70.100 0.653 0.843
3.30.300.10 3.30.70.20 0.618 0.818
3.30.300.10 3.30.70.270 0.700 0.703
3.30.300.10 3.30.70.330 0.634 0.820
3.30.300.10 3.40.1190.10 0.579 0.656
3.30.300.10 3.40.1190.20 0.621 0.772
3.30.300.10 3.40.190.10 0.331 0.779
3.30.300.10 3.40.190.80 0.564 0.718
3.30.300.10 3.40.30.10 0.644 0.817
3.30.300.10 3.40.50.1000 0.533 0.748
3.30.300.10 3.40.50.1010 0.651 0.693
3.30.300.10 3.40.50.10190 0.618 0.741
3.30.300.10 3.40.50.1100 0.634 0.763
3.30.300.10 3.40.50.1220 0.482 0.771
3.30.300.10 3.40.50.1240 0.805 0.747
3.30.300.10 3.40.50.1370 0.617 0.692
3.30.300.10 3.40.50.1400 0.739 0.757
3.30.300.10 3.40.50.1460 0.826 0.777
3.30.300.10 3.40.50.150 0.530 0.875
3.30.300.10 3.40.50.1580 0.856 0.850
3.30.300.10 3.40.50.1820 0.701 0.864
3.30.300.10 3.40.50.1940 0.485 0.739
3.30.300.10 3.40.50.1980 0.471 0.793
3.30.300.10 3.40.50.20 0.516 0.602
3.30.300.10 3.40.50.200 0.771 0.734
3.30.300.10 3.40.50.2000 0.442 0.735
3.30.300.10 3.40.50.2020 0.628 0.801
3.30.300.10 3.40.50.2030 0.604 0.668
3.30.300.10 3.40.50.2300 0.365 0.867
3.30.300.10 3.40.50.2600 0.474 0.765
3.30.300.10 3.40.50.300 0.560 0.833
3.30.300.10 3.40.50.360 0.787 0.835
3.30.300.10 3.40.50.410 0.805 0.800
3.30.300.10 3.40.50.620 0.626 0.799
3.30.300.10 3.40.50.720 0.377 0.876
3.30.300.10 3.40.50.80 0.484 0.769
3.30.300.10 3.40.50.800 0.644 0.810
3.30.300.10 3.40.50.880 0.575 0.742
3.30.300.10 3.40.50.920 0.692 0.737
3.30.300.10 3.40.50.9600 0.575 0.665
3.30.300.10 3.40.50.970 0.541 0.833
3.30.300.10 3.40.50.980 0.559 0.727
3.30.300.10 3.40.630.10 0.851 0.877
3.30.300.10 3.40.630.30 0.761 0.861
3.30.300.10 3.90.190.10 0.647 0.722
3.30.300.10 3.90.190.20 0.623 0.683
3.30.300.20 3.30.300.20 0.811 0.811
3.30.300.20 3.30.360.10 0.757 0.774
3.30.300.20 3.30.390.10 0.723 0.760
3.30.300.20 3.30.390.30 0.767 0.800
3.30.300.20 3.30.420.10 0.698 0.739
3.30.300.20 3.30.420.40 0.702 0.723
3.30.300.20 3.30.450.20 0.779 0.882
3.30.300.20 3.30.470.20 0.758 0.810
3.30.300.20 3.30.565.10 0.828 0.814
3.30.300.20 3.30.60.30 0.608 0.609
3.30.300.20 3.30.70.100 0.666 0.785
3.30.300.20 3.30.70.20 0.610 0.760
3.30.300.20 3.30.70.270 0.671 0.674
3.30.300.20 3.30.70.330 0.641 0.795
3.30.300.20 3.40.1190.10 0.635 0.578
3.30.300.20 3.40.1190.20 0.607 0.668
3.30.300.20 3.40.190.10 0.373 0.752
3.30.300.20 3.40.190.80 0.580 0.583
3.30.300.20 3.40.30.10 0.558 0.788
3.30.300.20 3.40.50.1000 0.560 0.671
3.30.300.20 3.40.50.1010 0.625 0.582
3.30.300.20 3.40.50.10190 0.614 0.623
3.30.300.20 3.40.50.1100 0.621 0.691
3.30.300.20 3.40.50.1220 0.491 0.618
3.30.300.20 3.40.50.1240 0.754 0.645
3.30.300.20 3.40.50.1370 0.601 0.536
3.30.300.20 3.40.50.1400 0.716 0.676
3.30.300.20 3.40.50.1460 0.719 0.583
3.30.300.20 3.40.50.150 0.447 0.823
3.30.300.20 3.40.50.1580 0.779 0.737
3.30.300.20 3.40.50.1820 0.631 0.836
3.30.300.20 3.40.50.1940 0.520 0.659
3.30.300.20 3.40.50.1980 0.469 0.713
3.30.300.20 3.40.50.20 0.568 0.542
3.30.300.20 3.40.50.200 0.729 0.615
3.30.300.20 3.40.50.2000 0.478 0.654
3.30.300.20 3.40.50.2020 0.577 0.706
3.30.300.20 3.40.50.2030 0.617 0.547
3.30.300.20 3.40.50.2300 0.398 0.801
3.30.300.20 3.40.50.2600 0.492 0.638
3.30.300.20 3.40.50.300 0.422 0.814
3.30.300.20 3.40.50.360 0.717 0.744
3.30.300.20 3.40.50.410 0.685 0.634
3.30.300.20 3.40.50.620 0.520 0.757
3.30.300.20 3.40.50.720 0.346 0.858
3.30.300.20 3.40.50.80 0.476 0.633
3.30.300.20 3.40.50.800 0.627 0.691
3.30.300.20 3.40.50.880 0.538 0.659
3.30.300.20 3.40.50.920 0.691 0.660
3.30.300.20 3.40.50.9600 0.657 0.635
3.30.300.20 3.40.50.970 0.477 0.737
3.30.300.20 3.40.50.980 0.594 0.585
3.30.300.20 3.40.630.10 0.791 0.799
3.30.300.20 3.40.630.30 0.718 0.809
3.30.300.20 3.90.190.10 0.600 0.626
3.30.300.20 3.90.190.20 0.621 0.557
3.30.360.10 3.30.360.10 0.876 0.876
3.30.360.10 3.30.390.10 0.705 0.634
3.30.360.10 3.30.390.30 0.818 0.861
3.30.360.10 3.30.420.10 0.705 0.710
3.30.360.10 3.30.420.40 0.688 0.628
3.30.360.10 3.30.450.20 0.721 0.684
3.30.360.10 3.30.470.20 0.753 0.803
3.30.360.10 3.30.565.10 0.854 0.871
3.30.360.10 3.30.60.30 0.698 0.525
3.30.360.10 3.30.70.100 0.683 0.689
3.30.360.10 3.30.70.20 0.671 0.754
3.30.360.10 3.30.70.270 0.689 0.655
3.30.360.10 3.30.70.330 0.623 0.769
3.30.360.10 3.40.1190.10 0.728 0.508
3.30.360.10 3.40.1190.20 0.696 0.623
3.30.360.10 3.40.190.10 0.424 0.722
3.30.360.10 3.40.190.80 0.728 0.643
3.30.360.10 3.40.30.10 0.569 0.776
3.30.360.10 3.40.50.1000 0.641 0.627
3.30.360.10 3.40.50.1010 0.750 0.612
3.30.360.10 3.40.50.10190 0.749 0.677
3.30.360.10 3.40.50.1100 0.696 0.652
3.30.360.10 3.40.50.1220 0.663 0.657
3.30.360.10 3.40.50.1240 0.816 0.705
3.30.360.10 3.40.50.1370 0.770 0.637
3.30.360.10 3.40.50.1400 0.763 0.640
3.30.360.10 3.40.50.1460 0.859 0.842
3.30.360.10 3.40.50.150 0.642 0.838
3.30.360.10 3.40.50.1580 0.870 0.908
3.30.360.10 3.40.50.1820 0.733 0.852
3.30.360.10 3.40.50.1940 0.645 0.630
3.30.360.10 3.40.50.1980 0.636 0.734
3.30.360.10 3.40.50.20 0.664 0.537
3.30.360.10 3.40.50.200 0.834 0.797
3.30.360.10 3.40.50.2000 0.633 0.661
3.30.360.10 3.40.50.2020 0.757 0.802
3.30.360.10 3.40.50.2030 0.746 0.569
3.30.360.10 3.40.50.2300 0.475 0.740
3.30.360.10 3.40.50.2600 0.636 0.633
3.30.360.10 3.40.50.300 0.572 0.816
3.30.360.10 3.40.50.360 0.804 0.790
3.30.360.10 3.40.50.410 0.833 0.765
3.30.360.10 3.40.50.620 0.636 0.762
3.30.360.10 3.40.50.720 0.486 0.855
3.30.360.10 3.40.50.80 0.692 0.701
3.30.360.10 3.40.50.800 0.680 0.552
3.30.360.10 3.40.50.880 0.733 0.753
3.30.360.10 3.40.50.920 0.796 0.701
3.30.360.10 3.40.50.9600 0.714 0.508
3.30.360.10 3.40.50.970 0.689 0.771
3.30.360.10 3.40.50.980 0.730 0.623
3.30.360.10 3.40.630.10 0.857 0.899
3.30.360.10 3.40.630.30 0.725 0.801
3.30.360.10 3.90.190.10 0.716 0.658
3.30.360.10 3.90.190.20 0.769 0.634
3.30.390.10 3.30.390.10 0.913 0.913
3.30.390.10 3.30.390.30 0.640 0.575
3.30.390.10 3.30.420.10 0.731 0.737
3.30.390.10 3.30.420.40 0.677 0.665
3.30.390.10 3.30.450.20 0.799 0.842
3.30.390.10 3.30.470.20 0.833 0.833
3.30.390.10 3.30.565.10 0.747 0.712
3.30.390.10 3.30.60.30 0.667 0.619
3.30.390.10 3.30.70.100 0.437 0.578
3.30.390.10 3.30.70.20 0.430 0.657
3.30.390.10 3.30.70.270 0.591 0.605
3.30.390.10 3.30.70.330 0.424 0.736
3.30.390.10 3.40.1190.10 0.631 0.498
3.30.390.10 3.40.1190.20 0.624 0.647
3.30.390.10 3.40.190.10 0.408 0.758
3.30.390.10 3.40.190.80 0.553 0.538
3.30.390.10 3.40.30.10 0.466 0.774
3.30.390.10 3.40.50.1000 0.515 0.657
3.30.390.10 3.40.50.1010 0.677 0.577
3.30.390.10 3.40.50.10190 0.579 0.499
3.30.390.10 3.40.50.1100 0.564 0.632
3.30.390.10 3.40.50.1220 0.512 0.654
3.30.390.10 3.40.50.1240 0.836 0.688
3.30.390.10 3.40.50.1370 0.639 0.529
3.30.390.10 3.40.50.1400 0.751 0.646
3.30.390.10 3.40.50.1460 0.723 0.521
3.30.390.10 3.40.50.150 0.372 0.816
3.30.390.10 3.40.50.1580 0.617 0.562
3.30.390.10 3.40.50.1820 0.599 0.832
3.30.390.10 3.40.50.1940 0.630 0.705
3.30.390.10 3.40.50.1980 0.429 0.707
3.30.390.10 3.40.50.20 0.674 0.611
3.30.390.10 3.40.50.200 0.715 0.514
3.30.390.10 3.40.50.2000 0.543 0.686
3.30.390.10 3.40.50.2020 0.523 0.675
3.30.390.10 3.40.50.2030 0.683 0.569
3.30.390.10 3.40.50.2300 0.433 0.824
3.30.390.10 3.40.50.2600 0.513 0.673
3.30.390.10 3.40.50.300 0.446 0.816
3.30.390.10 3.40.50.360 0.579 0.627
3.30.390.10 3.40.50.410 0.651 0.557
3.30.390.10 3.40.50.620 0.537 0.757
3.30.390.10 3.40.50.720 0.307 0.858
3.30.390.10 3.40.50.80 0.535 0.661
3.30.390.10 3.40.50.800 0.589 0.600
3.30.390.10 3.40.50.880 0.562 0.669
3.30.390.10 3.40.50.920 0.631 0.498
3.30.390.10 3.40.50.9600 0.712 0.628
3.30.390.10 3.40.50.970 0.478 0.738
3.30.390.10 3.40.50.980 0.622 0.599
3.30.390.10 3.40.630.10 0.763 0.748
3.30.390.10 3.40.630.30 0.852 0.862
3.30.390.10 3.90.190.10 0.725 0.690
3.30.390.10 3.90.190.20 0.616 0.481
3.30.390.30 3.30.390.30 0.960 0.960
3.30.390.30 3.30.420.10 0.741 0.767
3.30.390.30 3.30.420.40 0.729 0.728
3.30.390.30 3.30.450.20 0.756 0.829
3.30.390.30 3.30.470.20 0.711 0.796
3.30.390.30 3.30.565.10 0.842 0.803
3.30.390.30 3.30.60.30 0.613 0.600
3.30.390.30 3.30.70.100 0.683 0.814
3.30.390.30 3.30.70.20 0.695 0.820
3.30.390.30 3.30.70.270 0.724 0.689
3.30.390.30 3.30.70.330 0.613 0.800
3.30.390.30 3.40.1190.10 0.737 0.707
3.30.390.30 3.40.1190.20 0.670 0.733
3.30.390.30 3.40.190.10 0.446 0.780
3.30.390.30 3.40.190.80 0.685 0.725
3.30.390.30 3.40.30.10 0.584 0.803
3.30.390.30 3.40.50.1000 0.627 0.744
3.30.390.30 3.40.50.1010 0.725 0.667
3.30.390.30 3.40.50.10190 0.779 0.785
3.30.390.30 3.40.50.1100 0.708 0.757
3.30.390.30 3.40.50.1220 0.605 0.765
3.30.390.30 3.40.50.1240 0.862 0.731
3.30.390.30 3.40.50.1370 0.747 0.691
3.30.390.30 3.40.50.1400 0.803 0.736
3.30.390.30 3.40.50.1460 0.883 0.760
3.30.390.30 3.40.50.150 0.610 0.872
3.30.390.30 3.40.50.1580 0.916 0.850
3.30.390.30 3.40.50.1820 0.711 0.857
3.30.390.30 3.40.50.1940 0.573 0.719
3.30.390.30 3.40.50.1980 0.589 0.792
3.30.390.30 3.40.50.20 0.608 0.602
3.30.390.30 3.40.50.200 0.824 0.709
3.30.390.30 3.40.50.2000 0.576 0.732
3.30.390.30 3.40.50.2020 0.682 0.789
3.30.390.30 3.40.50.2030 0.734 0.668
3.30.390.30 3.40.50.2300 0.471 0.859
3.30.390.30 3.40.50.2600 0.566 0.749
3.30.390.30 3.40.50.300 0.613 0.831
3.30.390.30 3.40.50.360 0.852 0.829
3.30.390.30 3.40.50.410 0.854 0.765
3.30.390.30 3.40.50.620 0.630 0.787
3.30.390.30 3.40.50.720 0.500 0.876
3.30.390.30 3.40.50.80 0.656 0.774
3.30.390.30 3.40.50.800 0.653 0.732
3.30.390.30 3.40.50.880 0.724 0.767
3.30.390.30 3.40.50.920 0.802 0.747
3.30.390.30 3.40.50.9600 0.691 0.650
3.30.390.30 3.40.50.970 0.654 0.825
3.30.390.30 3.40.50.980 0.674 0.716
3.30.390.30 3.40.630.10 0.856 0.838
3.30.390.30 3.40.630.30 0.701 0.815
3.30.390.30 3.90.190.10 0.739 0.717
3.30.390.30 3.90.190.20 0.762 0.702
3.30.420.10 3.30.420.10 0.852 0.852
3.30.420.10 3.30.420.40 0.767 0.765
3.30.420.10 3.30.450.20 0.732 0.741
3.30.420.10 3.30.470.20 0.662 0.695
3.30.420.10 3.30.565.10 0.784 0.749
3.30.420.10 3.30.60.30 0.664 0.484
3.30.420.10 3.30.70.100 0.699 0.734
3.30.420.10 3.30.70.20 0.595 0.678
3.30.420.10 3.30.70.270 0.764 0.724
3.30.420.10 3.30.70.330 0.548 0.728
3.30.420.10 3.40.1190.10 0.777 0.727
3.30.420.10 3.40.1190.20 0.811 0.844
3.30.420.10 3.40.190.10 0.611 0.788
3.30.420.10 3.40.190.80 0.765 0.752
3.30.420.10 3.40.30.10 0.679 0.810
3.30.420.10 3.40.50.1000 0.780 0.804
3.30.420.10 3.40.50.1010 0.831 0.810
3.30.420.10 3.40.50.10190 0.784 0.780
3.30.420.10 3.40.50.1100 0.810 0.827
3.30.420.10 3.40.50.1220 0.789 0.820
3.30.420.10 3.40.50.1240 0.853 0.841
3.30.420.10 3.40.50.1370 0.833 0.804
3.30.420.10 3.40.50.1400 0.849 0.837
3.30.420.10 3.40.50.1460 0.841 0.794
3.30.420.10 3.40.50.150 0.766 0.869
3.30.420.10 3.40.50.1580 0.790 0.701
3.30.420.10 3.40.50.1820 0.814 0.862
3.30.420.10 3.40.50.1940 0.808 0.828
3.30.420.10 3.40.50.1980 0.769 0.822
3.30.420.10 3.40.50.20 0.747 0.689
3.30.420.10 3.40.50.200 0.778 0.622
3.30.420.10 3.40.50.2000 0.786 0.803
3.30.420.10 3.40.50.2020 0.751 0.780
3.30.420.10 3.40.50.2030 0.836 0.799
3.30.420.10 3.40.50.2300 0.750 0.885
3.30.420.10 3.40.50.2600 0.790 0.829
3.30.420.10 3.40.50.300 0.795 0.838
3.30.420.10 3.40.50.360 0.835 0.821
3.30.420.10 3.40.50.410 0.857 0.829
3.30.420.10 3.40.50.620 0.832 0.819
3.30.420.10 3.40.50.720 0.728 0.880
3.30.420.10 3.40.50.80 0.798 0.819
3.30.420.10 3.40.50.800 0.761 0.794
3.30.420.10 3.40.50.880 0.742 0.744
3.30.420.10 3.40.50.920 0.815 0.779
3.30.420.10 3.40.50.9600 0.806 0.782
3.30.420.10 3.40.50.970 0.836 0.863
3.30.420.10 3.40.50.980 0.812 0.813
3.30.420.10 3.40.630.10 0.820 0.823
3.30.420.10 3.40.630.30 0.752 0.820
3.30.420.10 3.90.190.10 0.814 0.775
3.30.420.10 3.90.190.20 0.801 0.750
3.30.420.40 3.30.420.40 0.813 0.813
3.30.420.40 3.30.450.20 0.738 0.807
3.30.420.40 3.30.470.20 0.599 0.691
3.30.420.40 3.30.565.10 0.722 0.709
3.30.420.40 3.30.60.30 0.732 0.800
3.30.420.40 3.30.70.100 0.703 0.783
3.30.420.40 3.30.70.20 0.623 0.756
3.30.420.40 3.30.70.270 0.695 0.674
3.30.420.40 3.30.70.330 0.586 0.770
3.30.420.40 3.40.1190.10 0.784 0.808
3.30.420.40 3.40.1190.20 0.721 0.738
3.30.420.40 3.40.190.10 0.555 0.775
3.30.420.40 3.40.190.80 0.695 0.688
3.30.420.40 3.40.30.10 0.679 0.805
3.30.420.40 3.40.50.1000 0.729 0.760
3.30.420.40 3.40.50.1010 0.734 0.669
3.30.420.40 3.40.50.10190 0.728 0.720
3.30.420.40 3.40.50.1100 0.728 0.743
3.30.420.40 3.40.50.1220 0.675 0.732
3.30.420.40 3.40.50.1240 0.766 0.640
3.30.420.40 3.40.50.1370 0.742 0.675
3.30.420.40 3.40.50.1400 0.766 0.703
3.30.420.40 3.40.50.1460 0.794 0.704
3.30.420.40 3.40.50.150 0.637 0.841
3.30.420.40 3.40.50.1580 0.766 0.710
3.30.420.40 3.40.50.1820 0.648 0.826
3.30.420.40 3.40.50.1940 0.656 0.704
3.30.420.40 3.40.50.1980 0.654 0.761
3.30.420.40 3.40.50.20 0.684 0.627
3.30.420.40 3.40.50.200 0.714 0.563
3.30.420.40 3.40.50.2000 0.638 0.706
3.30.420.40 3.40.50.2020 0.648 0.719
3.30.420.40 3.40.50.2030 0.744 0.663
3.30.420.40 3.40.50.2300 0.676 0.857
3.30.420.40 3.40.50.2600 0.716 0.770
3.30.420.40 3.40.50.300 0.609 0.820
3.30.420.40 3.40.50.360 0.766 0.749
3.30.420.40 3.40.50.410 0.772 0.700
3.30.420.40 3.40.50.620 0.673 0.771
3.30.420.40 3.40.50.720 0.577 0.867
3.30.420.40 3.40.50.80 0.659 0.715
3.30.420.40 3.40.50.800 0.769 0.841
3.30.420.40 3.40.50.880 0.637 0.690
3.30.420.40 3.40.50.920 0.739 0.682
3.30.420.40 3.40.50.9600 0.708 0.650
3.30.420.40 3.40.50.970 0.669 0.778
3.30.420.40 3.40.50.980 0.739 0.727
3.30.420.40 3.40.630.10 0.700 0.694
3.30.420.40 3.40.630.30 0.648 0.763
3.30.420.40 3.90.190.10 0.715 0.682
3.30.420.40 3.90.190.20 0.735 0.668
3.30.450.20 3.30.450.20 0.975 0.975
3.30.450.20 3.30.470.20 0.844 0.814
3.30.450.20 3.30.565.10 0.806 0.728
3.30.450.20 3.30.60.30 0.691 0.682
3.30.450.20 3.30.70.100 0.821 0.839
3.30.450.20 3.30.70.20 0.734 0.801
3.30.450.20 3.30.70.270 0.719 0.660
3.30.450.20 3.30.70.330 0.756 0.815
3.30.450.20 3.40.1190.10 0.732 0.627
3.30.450.20 3.40.1190.20 0.702 0.710
3.30.450.20 3.40.190.10 0.435 0.771
3.30.450.20 3.40.190.80 0.677 0.679
3.30.450.20 3.40.30.10 0.675 0.802
3.30.450.20 3.40.50.1000 0.692 0.742
3.30.450.20 3.40.50.1010 0.772 0.652
3.30.450.20 3.40.50.10190 0.741 0.710
3.30.450.20 3.40.50.1100 0.703 0.714
3.30.450.20 3.40.50.1220 0.632 0.747
3.30.450.20 3.40.50.1240 0.876 0.663
3.30.450.20 3.40.50.1370 0.724 0.638
3.30.450.20 3.40.50.1400 0.802 0.671
3.30.450.20 3.40.50.1460 0.809 0.573
3.30.450.20 3.40.50.150 0.568 0.852
3.30.450.20 3.40.50.1580 0.790 0.659
3.30.450.20 3.40.50.1820 0.607 0.834
3.30.450.20 3.40.50.1940 0.553 0.685
3.30.450.20 3.40.50.1980 0.522 0.754
3.30.450.20 3.40.50.20 0.674 0.612
3.30.450.20 3.40.50.200 0.805 0.595
3.30.450.20 3.40.50.2000 0.539 0.702
3.30.450.20 3.40.50.2020 0.672 0.745
3.30.450.20 3.40.50.2030 0.734 0.631
3.30.450.20 3.40.50.2300 0.530 0.857
3.30.450.20 3.40.50.2600 0.610 0.742
3.30.450.20 3.40.50.300 0.543 0.823
3.30.450.20 3.40.50.360 0.816 0.751
3.30.450.20 3.40.50.410 0.789 0.664
3.30.450.20 3.40.50.620 0.587 0.769
3.30.450.20 3.40.50.720 0.398 0.868
3.30.450.20 3.40.50.80 0.569 0.717
3.30.450.20 3.40.50.800 0.807 0.793
3.30.450.20 3.40.50.880 0.591 0.688
3.30.450.20 3.40.50.920 0.751 0.640
3.30.450.20 3.40.50.9600 0.717 0.629
3.30.450.20 3.40.50.970 0.524 0.775
3.30.450.20 3.40.50.980 0.730 0.711
3.30.450.20 3.40.630.10 0.803 0.743
3.30.450.20 3.40.630.30 0.845 0.842
3.30.450.20 3.90.190.10 0.739 0.686
3.30.450.20 3.90.190.20 0.747 0.645
3.30.470.20 3.30.470.20 0.877 0.877
3.30.470.20 3.30.565.10 0.817 0.741
3.30.470.20 3.30.60.30 0.724 0.584
3.30.470.20 3.30.70.100 0.679 0.674
3.30.470.20 3.30.70.20 0.702 0.752
3.30.470.20 3.30.70.270 0.659 0.596
3.30.470.20 3.30.70.330 0.690 0.783
3.30.470.20 3.40.1190.10 0.707 0.435
3.30.470.20 3.40.1190.20 0.660 0.538
3.30.470.20 3.40.190.10 0.417 0.718
3.30.470.20 3.40.190.80 0.719 0.608
3.30.470.20 3.40.30.10 0.637 0.781
3.30.470.20 3.40.50.1000 0.594 0.573
3.30.470.20 3.40.50.1010 0.711 0.510
3.30.470.20 3.40.50.10190 0.709 0.558
3.30.470.20 3.40.50.1100 0.658 0.583
3.30.470.20 3.40.50.1220 0.626 0.607
3.30.470.20 3.40.50.1240 0.821 0.635
3.30.470.20 3.40.50.1370 0.733 0.527
3.30.470.20 3.40.50.1400 0.736 0.542
3.30.470.20 3.40.50.1460 0.802 0.575
3.30.470.20 3.40.50.150 0.556 0.798
3.30.470.20 3.40.50.1580 0.818 0.683
3.30.470.20 3.40.50.1820 0.614 0.803
3.30.470.20 3.40.50.1940 0.590 0.565
3.30.470.20 3.40.50.1980 0.551 0.666
3.30.470.20 3.40.50.20 0.691 0.563
3.30.470.20 3.40.50.200 0.825 0.674
3.30.470.20 3.40.50.2000 0.574 0.599
3.30.470.20 3.40.50.2020 0.677 0.686
3.30.470.20 3.40.50.2030 0.716 0.497
3.30.470.20 3.40.50.2300 0.436 0.729
3.30.470.20 3.40.50.2600 0.598 0.589
3.30.470.20 3.40.50.300 0.493 0.801
3.30.470.20 3.40.50.360 0.747 0.660
3.30.470.20 3.40.50.410 0.787 0.610
3.30.470.20 3.40.50.620 0.555 0.721
3.30.470.20 3.40.50.720 0.343 0.838
3.30.470.20 3.40.50.80 0.641 0.631
3.30.470.20 3.40.50.800 0.682 0.564
3.30.470.20 3.40.50.880 0.706 0.683
3.30.470.20 3.40.50.920 0.743 0.538
3.30.470.20 3.40.50.9600 0.697 0.473
3.30.470.20 3.40.50.970 0.579 0.681
3.30.470.20 3.40.50.980 0.693 0.540
3.30.470.20 3.40.630.10 0.828 0.771
3.30.470.20 3.40.630.30 0.830 0.841
3.30.470.20 3.90.190.10 0.715 0.625
3.30.470.20 3.90.190.20 0.730 0.512
3.30.565.10 3.30.565.10 0.912 0.912
3.30.565.10 3.30.60.30 0.657 0.522
3.30.565.10 3.30.70.100 0.690 0.777
3.30.565.10 3.30.70.20 0.668 0.804
3.30.565.10 3.30.70.270 0.707 0.707
3.30.565.10 3.30.70.330 0.605 0.795
3.30.565.10 3.40.1190.10 0.717 0.599
3.30.565.10 3.40.1190.20 0.697 0.713
3.30.565.10 3.40.190.10 0.373 0.750
3.30.565.10 3.40.190.80 0.692 0.675
3.30.565.10 3.40.30.10 0.556 0.801
3.30.565.10 3.40.50.1000 0.616 0.696
3.30.565.10 3.40.50.1010 0.752 0.678
3.30.565.10 3.40.50.10190 0.704 0.683
3.30.565.10 3.40.50.1100 0.691 0.722
3.30.565.10 3.40.50.1220 0.616 0.710
3.30.565.10 3.40.50.1240 0.841 0.766
3.30.565.10 3.40.50.1370 0.749 0.676
3.30.565.10 3.40.50.1400 0.795 0.735
3.30.565.10 3.40.50.1460 0.892 0.878
3.30.565.10 3.40.50.150 0.595 0.857
3.30.565.10 3.40.50.1580 0.885 0.888
3.30.565.10 3.40.50.1820 0.737 0.865
3.30.565.10 3.40.50.1940 0.628 0.700
3.30.565.10 3.40.50.1980 0.584 0.765
3.30.565.10 3.40.50.20 0.634 0.588
3.30.565.10 3.40.50.200 0.849 0.810
3.30.565.10 3.40.50.2000 0.598 0.712
3.30.565.10 3.40.50.2020 0.739 0.821
3.30.565.10 3.40.50.2030 0.735 0.632
3.30.565.10 3.40.50.2300 0.437 0.802
3.30.565.10 3.40.50.2600 0.596 0.705
3.30.565.10 3.40.50.300 0.581 0.828
3.30.565.10 3.40.50.360 0.823 0.827
3.30.565.10 3.40.50.410 0.853 0.794
3.30.565.10 3.40.50.620 0.645 0.790
3.30.565.10 3.40.50.720 0.440 0.866
3.30.565.10 3.40.50.80 0.648 0.742
3.30.565.10 3.40.50.800 0.669 0.661
3.30.565.10 3.40.50.880 0.710 0.766
3.30.565.10 3.40.50.920 0.773 0.710
3.30.565.10 3.40.50.9600 0.726 0.623
3.30.565.10 3.40.50.970 0.659 0.811
3.30.565.10 3.40.50.980 0.706 0.686
3.30.565.10 3.40.630.10 0.889 0.915
3.30.565.10 3.40.630.30 0.749 0.853
3.30.565.10 3.90.190.10 0.744 0.736
3.30.565.10 3.90.190.20 0.745 0.659
3.30.60.30 3.30.60.30 0.835 0.835
3.30.60.30 3.30.70.100 0.596 0.743
3.30.60.30 3.30.70.20 0.693 0.777
3.30.60.30 3.30.70.270 0.437 0.583
3.30.60.30 3.30.70.330 0.583 0.775
3.30.60.30 3.40.1190.10 0.805 0.754
3.30.60.30 3.40.1190.20 0.503 0.641
3.30.60.30 3.40.190.10 0.486 0.776
3.30.60.30 3.40.190.80 0.651 0.685
3.30.60.30 3.40.30.10 0.643 0.797
3.30.60.30 3.40.50.1000 0.531 0.703
3.30.60.30 3.40.50.1010 0.518 0.558
3.30.60.30 3.40.50.10190 0.641 0.632
3.30.60.30 3.40.50.1100 0.471 0.648
3.30.60.30 3.40.50.1220 0.534 0.731
3.30.60.30 3.40.50.1240 0.576 0.439
3.30.60.30 3.40.50.1370 0.595 0.587
3.30.60.30 3.40.50.1400 0.449 0.555
3.30.60.30 3.40.50.1460 0.725 0.577
3.30.60.30 3.40.50.150 0.443 0.845
3.30.60.30 3.40.50.1580 0.684 0.620
3.30.60.30 3.40.50.1820 0.346 0.822
3.30.60.30 3.40.50.1940 0.369 0.670
3.30.60.30 3.40.50.1980 0.479 0.752
3.30.60.30 3.40.50.20 0.616 0.583
3.30.60.30 3.40.50.200 0.662 0.552
3.30.60.30 3.40.50.2000 0.418 0.685
3.30.60.30 3.40.50.2020 0.540 0.721
3.30.60.30 3.40.50.2030 0.532 0.566
3.30.60.30 3.40.50.2300 0.444 0.847
3.30.60.30 3.40.50.2600 0.566 0.730
3.30.60.30 3.40.50.300 0.314 0.818
3.30.60.30 3.40.50.360 0.481 0.663
3.30.60.30 3.40.50.410 0.530 0.565
3.30.60.30 3.40.50.620 0.327 0.754
3.30.60.30 3.40.50.720 0.330 0.868
3.30.60.30 3.40.50.80 0.455 0.710
3.30.60.30 3.40.50.800 0.723 0.748
3.30.60.30 3.40.50.880 0.563 0.704
3.30.60.30 3.40.50.920 0.559 0.562
3.30.60.30 3.40.50.9600 0.520 0.585
3.30.60.30 3.40.50.970 0.359 0.763
3.30.60.30 3.40.50.980 0.573 0.640
3.30.60.30 3.40.630.10 0.445 0.646
3.30.60.30 3.40.630.30 0.475 0.746
3.30.60.30 3.90.190.10 0.509 0.619
3.30.60.30 3.90.190.20 0.618 0.586
3.30.70.100 3.30.70.100 0.995 0.995
3.30.70.100 3.30.70.20 0.880 0.866
3.30.70.100 3.30.70.270 0.792 0.692
3.30.70.100 3.30.70.330 0.895 0.862
3.30.70.100 3.40.1190.10 0.936 0.892
3.30.70.100 3.40.1190.20 0.865 0.809
3.30.70.100 3.40.190.10 0.805 0.820
3.30.70.100 3.40.190.80 0.955 0.911
3.30.70.100 3.40.30.10 0.765 0.817
3.30.70.100 3.40.50.1000 0.905 0.841
3.30.70.100 3.40.50.1010 0.897 0.756
3.30.70.100 3.40.50.10190 0.905 0.837
3.30.70.100 3.40.50.1100 0.849 0.789
3.30.70.100 3.40.50.1220 0.954 0.909
3.30.70.100 3.40.50.1240 0.833 0.527
3.30.70.100 3.40.50.1370 0.933 0.812
3.30.70.100 3.40.50.1400 0.876 0.721
3.30.70.100 3.40.50.1460 0.880 0.624
3.30.70.100 3.40.50.150 0.899 0.900
3.30.70.100 3.40.50.1580 0.892 0.768
3.30.70.100 3.40.50.1820 0.738 0.842
3.30.70.100 3.40.50.1940 0.799 0.759
3.30.70.100 3.40.50.1980 0.872 0.845
3.30.70.100 3.40.50.20 0.845 0.676
3.30.70.100 3.40.50.200 0.918 0.762
3.30.70.100 3.40.50.2000 0.836 0.791
3.30.70.100 3.40.50.2020 0.882 0.839
3.30.70.100 3.40.50.2030 0.934 0.795
3.30.70.100 3.40.50.2300 0.874 0.917
3.30.70.100 3.40.50.2600 0.902 0.857
3.30.70.100 3.40.50.300 0.773 0.834
3.30.70.100 3.40.50.360 0.920 0.835
3.30.70.100 3.40.50.410 0.951 0.822
3.30.70.100 3.40.50.620 0.748 0.785
3.30.70.100 3.40.50.720 0.789 0.883
3.30.70.100 3.40.50.80 0.915 0.854
3.30.70.100 3.40.50.800 0.960 0.971
3.30.70.100 3.40.50.880 0.827 0.766
3.30.70.100 3.40.50.920 0.946 0.852
3.30.70.100 3.40.50.9600 0.890 0.772
3.30.70.100 3.40.50.970 0.871 0.857
3.30.70.100 3.40.50.980 0.956 0.889
3.30.70.100 3.40.630.10 0.820 0.732
3.30.70.100 3.40.630.30 0.680 0.747
3.30.70.100 3.90.190.10 0.841 0.710
3.30.70.100 3.90.190.20 0.962 0.875
3.30.70.20 3.30.70.20 0.892 0.892
3.30.70.20 3.30.70.270 0.742 0.634
3.30.70.20 3.30.70.330 0.835 0.836
3.30.70.20 3.40.1190.10 0.840 0.717
3.30.70.20 3.40.1190.20 0.742 0.600
3.30.70.20 3.40.190.10 0.608 0.756
3.30.70.20 3.40.190.80 0.822 0.722
3.30.70.20 3.40.30.10 0.777 0.804
3.30.70.20 3.40.50.1000 0.720 0.657
3.30.70.20 3.40.50.1010 0.779 0.567
3.30.70.20 3.40.50.10190 0.789 0.657
3.30.70.20 3.40.50.1100 0.719 0.604
3.30.70.20 3.40.50.1220 0.790 0.736
3.30.70.20 3.40.50.1240 0.791 0.459
3.30.70.20 3.40.50.1370 0.817 0.637
3.30.70.20 3.40.50.1400 0.783 0.571
3.30.70.20 3.40.50.1460 0.848 0.590
3.30.70.20 3.40.50.150 0.732 0.827
3.30.70.20 3.40.50.1580 0.873 0.756
3.30.70.20 3.40.50.1820 0.671 0.796
3.30.70.20 3.40.50.1940 0.687 0.610
3.30.70.20 3.40.50.1980 0.724 0.739
3.30.70.20 3.40.50.20 0.732 0.555
3.30.70.20 3.40.50.200 0.874 0.743
3.30.70.20 3.40.50.2000 0.692 0.652
3.30.70.20 3.40.50.2020 0.773 0.710
3.30.70.20 3.40.50.2030 0.799 0.590
3.30.70.20 3.40.50.2300 0.573 0.756
3.30.70.20 3.40.50.2600 0.711 0.657
3.30.70.20 3.40.50.300 0.655 0.810
3.30.70.20 3.40.50.360 0.856 0.750
3.30.70.20 3.40.50.410 0.857 0.687
3.30.70.20 3.40.50.620 0.625 0.718
3.30.70.20 3.40.50.720 0.567 0.852
3.30.70.20 3.40.50.80 0.782 0.719
3.30.70.20 3.40.50.800 0.809 0.742
3.30.70.20 3.40.50.880 0.809 0.728
3.30.70.20 3.40.50.920 0.837 0.681
3.30.70.20 3.40.50.9600 0.754 0.504
3.30.70.20 3.40.50.970 0.737 0.740
3.30.70.20 3.40.50.980 0.773 0.615
3.30.70.20 3.40.630.10 0.808 0.671
3.30.70.20 3.40.630.30 0.692 0.685
3.30.70.20 3.90.190.10 0.783 0.635
3.30.70.20 3.90.190.20 0.838 0.693
3.30.70.270 3.30.70.270 0.713 0.713
3.30.70.270 3.30.70.330 0.619 0.758
3.30.70.270 3.40.1190.10 0.698 0.745
3.30.70.270 3.40.1190.20 0.711 0.793
3.30.70.270 3.40.190.10 0.608 0.781
3.30.70.270 3.40.190.80 0.686 0.739
3.30.70.270 3.40.30.10 0.646 0.792
3.30.70.270 3.40.50.1000 0.686 0.764
3.30.70.270 3.40.50.1010 0.711 0.737
3.30.70.270 3.40.50.10190 0.681 0.744
3.30.70.270 3.40.50.1100 0.703 0.774
3.30.70.270 3.40.50.1220 0.687 0.779
3.30.70.270 3.40.50.1240 0.720 0.701
3.30.70.270 3.40.50.1370 0.710 0.741
3.30.70.270 3.40.50.1400 0.750 0.808
3.30.70.270 3.40.50.1460 0.722 0.689
3.30.70.270 3.40.50.150 0.710 0.851
3.30.70.270 3.40.50.1580 0.717 0.694
3.30.70.270 3.40.50.1820 0.739 0.838
3.30.70.270 3.40.50.1940 0.686 0.760
3.30.70.270 3.40.50.1980 0.680 0.789
3.30.70.270 3.40.50.20 0.646 0.630
3.30.70.270 3.40.50.200 0.695 0.636
3.30.70.270 3.40.50.2000 0.686 0.761
3.30.70.270 3.40.50.2020 0.649 0.717
3.30.70.270 3.40.50.2030 0.719 0.748
3.30.70.270 3.40.50.2300 0.654 0.854
3.30.70.270 3.40.50.2600 0.671 0.777
3.30.70.270 3.40.50.300 0.760 0.830
3.30.70.270 3.40.50.360 0.769 0.822
3.30.70.270 3.40.50.410 0.747 0.771
3.30.70.270 3.40.50.620 0.755 0.794
3.30.70.270 3.40.50.720 0.672 0.871
3.30.70.270 3.40.50.80 0.715 0.793
3.30.70.270 3.40.50.800 0.675 0.767
3.30.70.270 3.40.50.880 0.674 0.715
3.30.70.270 3.40.50.920 0.720 0.764
3.30.70.270 3.40.50.9600 0.710 0.763
3.30.70.270 3.40.50.970 0.736 0.826
3.30.70.270 3.40.50.980 0.695 0.758
3.30.70.270 3.40.630.10 0.717 0.749
3.30.70.270 3.40.630.30 0.669 0.762
3.30.70.270 3.90.190.10 0.716 0.697
3.30.70.270 3.90.190.20 0.705 0.737
3.30.70.330 3.30.70.330 0.851 0.851
3.30.70.330 3.40.1190.10 0.823 0.687
3.30.70.330 3.40.1190.20 0.772 0.574
3.30.70.330 3.40.190.10 0.675 0.747
3.30.70.330 3.40.190.80 0.835 0.776
3.30.70.330 3.40.30.10 0.743 0.775
3.30.70.330 3.40.50.1000 0.780 0.683
3.30.70.330 3.40.50.1010 0.798 0.578
3.30.70.330 3.40.50.10190 0.807 0.689
3.30.70.330 3.40.50.1100 0.771 0.617
3.30.70.330 3.40.50.1220 0.818 0.751
3.30.70.330 3.40.50.1240 0.800 0.435
3.30.70.330 3.40.50.1370 0.814 0.622
3.30.70.330 3.40.50.1400 0.799 0.562
3.30.70.330 3.40.50.1460 0.816 0.495
3.30.70.330 3.40.50.150 0.789 0.808
3.30.70.330 3.40.50.1580 0.850 0.737
3.30.70.330 3.40.50.1820 0.707 0.753
3.30.70.330 3.40.50.1940 0.747 0.587
3.30.70.330 3.40.50.1980 0.773 0.728
3.30.70.330 3.40.50.20 0.785 0.614
3.30.70.330 3.40.50.200 0.848 0.741
3.30.70.330 3.40.50.2000 0.752 0.647
3.30.70.330 3.40.50.2020 0.807 0.711
3.30.70.330 3.40.50.2030 0.815 0.620
3.30.70.330 3.40.50.2300 0.700 0.752
3.30.70.330 3.40.50.2600 0.779 0.689
3.30.70.330 3.40.50.300 0.666 0.786
3.30.70.330 3.40.50.360 0.840 0.731
3.30.70.330 3.40.50.410 0.841 0.684
3.30.70.330 3.40.50.620 0.695 0.688
3.30.70.330 3.40.50.720 0.633 0.833
3.30.70.330 3.40.50.80 0.795 0.689
3.30.70.330 3.40.50.800 0.821 0.767
3.30.70.330 3.40.50.880 0.804 0.695
3.30.70.330 3.40.50.920 0.841 0.741
3.30.70.330 3.40.50.9600 0.788 0.512
3.30.70.330 3.40.50.970 0.766 0.696
3.30.70.330 3.40.50.980 0.817 0.696
3.30.70.330 3.40.630.10 0.811 0.646
3.30.70.330 3.40.630.30 0.768 0.687
3.30.70.330 3.90.190.10 0.795 0.610
3.30.70.330 3.90.190.20 0.836 0.734
3.40.1190.10 3.40.1190.10 0.985 0.985
3.40.1190.10 3.40.1190.20 0.879 0.879
3.40.1190.10 3.40.190.10 0.812 0.819
3.40.1190.10 3.40.190.80 0.900 0.889
3.40.1190.10 3.40.30.10 0.686 0.818
3.40.1190.10 3.40.50.1000 0.933 0.859
3.40.1190.10 3.40.50.1010 0.897 0.817
3.40.1190.10 3.40.50.10190 0.871 0.846
3.40.1190.10 3.40.50.1100 0.805 0.812
3.40.1190.10 3.40.50.1220 0.956 0.928
3.40.1190.10 3.40.50.1240 0.762 0.627
3.40.1190.10 3.40.50.1370 0.957 0.881
3.40.1190.10 3.40.50.1400 0.849 0.792
3.40.1190.10 3.40.50.1460 0.865 0.774
3.40.1190.10 3.40.50.150 0.905 0.911
3.40.1190.10 3.40.50.1580 0.795 0.775
3.40.1190.10 3.40.50.1820 0.753 0.866
3.40.1190.10 3.40.50.1940 0.808 0.834
3.40.1190.10 3.40.50.1980 0.877 0.864
3.40.1190.10 3.40.50.20 0.855 0.703
3.40.1190.10 3.40.50.200 0.867 0.779
3.40.1190.10 3.40.50.2000 0.875 0.831
3.40.1190.10 3.40.50.2020 0.805 0.844
3.40.1190.10 3.40.50.2030 0.941 0.846
3.40.1190.10 3.40.50.2300 0.923 0.940
3.40.1190.10 3.40.50.2600 0.910 0.894
3.40.1190.10 3.40.50.300 0.808 0.841
3.40.1190.10 3.40.50.360 0.901 0.870
3.40.1190.10 3.40.50.410 0.900 0.834
3.40.1190.10 3.40.50.620 0.785 0.812
3.40.1190.10 3.40.50.720 0.851 0.890
3.40.1190.10 3.40.50.80 0.937 0.897
3.40.1190.10 3.40.50.800 0.872 0.926
3.40.1190.10 3.40.50.880 0.829 0.806
3.40.1190.10 3.40.50.920 0.895 0.851
3.40.1190.10 3.40.50.9600 0.870 0.846
3.40.1190.10 3.40.50.970 0.909 0.902
3.40.1190.10 3.40.50.980 0.934 0.903
3.40.1190.10 3.40.630.10 0.599 0.732
3.40.1190.10 3.40.630.30 0.579 0.802
3.40.1190.10 3.90.190.10 0.795 0.746
3.40.1190.10 3.90.190.20 0.960 0.882
3.40.1190.20 3.40.1190.20 0.946 0.946
3.40.1190.20 3.40.190.10 0.758 0.812
3.40.1190.20 3.40.190.80 0.846 0.834
3.40.1190.20 3.40.30.10 0.669 0.806
3.40.1190.20 3.40.50.1000 0.896 0.857
3.40.1190.20 3.40.50.1010 0.891 0.814
3.40.1190.20 3.40.50.10190 0.877 0.845
3.40.1190.20 3.40.50.1100 0.915 0.881
3.40.1190.20 3.40.50.1220 0.906 0.899
3.40.1190.20 3.40.50.1240 0.864 0.718
3.40.1190.20 3.40.50.1370 0.933 0.881
3.40.1190.20 3.40.50.1400 0.900 0.828
3.40.1190.20 3.40.50.1460 0.856 0.701
3.40.1190.20 3.40.50.150 0.860 0.900
3.40.1190.20 3.40.50.1580 0.758 0.658
3.40.1190.20 3.40.50.1820 0.812 0.864
3.40.1190.20 3.40.50.1940 0.877 0.855
3.40.1190.20 3.40.50.1980 0.885 0.867
3.40.1190.20 3.40.50.20 0.820 0.692
3.40.1190.20 3.40.50.200 0.796 0.626
3.40.1190.20 3.40.50.2000 0.890 0.841
3.40.1190.20 3.40.50.2020 0.814 0.826
3.40.1190.20 3.40.50.2030 0.941 0.876
3.40.1190.20 3.40.50.2300 0.923 0.942
3.40.1190.20 3.40.50.2600 0.916 0.895
3.40.1190.20 3.40.50.300 0.820 0.839
3.40.1190.20 3.40.50.360 0.871 0.834
3.40.1190.20 3.40.50.410 0.896 0.809
3.40.1190.20 3.40.50.620 0.858 0.818
3.40.1190.20 3.40.50.720 0.884 0.892
3.40.1190.20 3.40.50.80 0.925 0.899
3.40.1190.20 3.40.50.800 0.828 0.861
3.40.1190.20 3.40.50.880 0.774 0.766
3.40.1190.20 3.40.50.920 0.891 0.837
3.40.1190.20 3.40.50.9600 0.934 0.937
3.40.1190.20 3.40.50.970 0.924 0.904
3.40.1190.20 3.40.50.980 0.927 0.904
3.40.1190.20 3.40.630.10 0.755 0.736
3.40.1190.20 3.40.630.30 0.683 0.788
3.40.1190.20 3.90.190.10 0.831 0.743
3.40.1190.20 3.90.190.20 0.901 0.839
3.40.190.10 3.40.190.10 0.818 0.818
3.40.190.10 3.40.190.80 0.825 0.831
3.40.190.10 3.40.30.10 0.752 0.731
3.40.190.10 3.40.50.1000 0.820 0.784
3.40.190.10 3.40.50.1010 0.817 0.722
3.40.190.10 3.40.50.10190 0.810 0.742
3.40.190.10 3.40.50.1100 0.801 0.694
3.40.190.10 3.40.50.1220 0.831 0.831
3.40.190.10 3.40.50.1240 0.805 0.541
3.40.190.10 3.40.50.1370 0.820 0.754
3.40.190.10 3.40.50.1400 0.813 0.664
3.40.190.10 3.40.50.1460 0.801 0.427
3.40.190.10 3.40.50.150 0.816 0.793
3.40.190.10 3.40.50.1580 0.790 0.447
3.40.190.10 3.40.50.1820 0.765 0.725
3.40.190.10 3.40.50.1940 0.812 0.752
3.40.190.10 3.40.50.1980 0.814 0.771
3.40.190.10 3.40.50.20 0.807 0.693
3.40.190.10 3.40.50.200 0.806 0.539
3.40.190.10 3.40.50.2000 0.820 0.770
3.40.190.10 3.40.50.2020 0.796 0.664
3.40.190.10 3.40.50.2030 0.824 0.782
3.40.190.10 3.40.50.2300 0.835 0.870
3.40.190.10 3.40.50.2600 0.825 0.818
3.40.190.10 3.40.50.300 0.801 0.792
3.40.190.10 3.40.50.360 0.808 0.633
3.40.190.10 3.40.50.410 0.815 0.643
3.40.190.10 3.40.50.620 0.791 0.712
3.40.190.10 3.40.50.720 0.807 0.848
3.40.190.10 3.40.50.80 0.829 0.801
3.40.190.10 3.40.50.800 0.818 0.838
3.40.190.10 3.40.50.880 0.799 0.651
3.40.190.10 3.40.50.920 0.813 0.700
3.40.190.10 3.40.50.9600 0.819 0.788
3.40.190.10 3.40.50.970 0.830 0.787
3.40.190.10 3.40.50.980 0.826 0.831
3.40.190.10 3.40.630.10 0.784 0.491
3.40.190.10 3.40.630.30 0.755 0.593
3.40.190.10 3.90.190.10 0.802 0.607
3.40.190.10 3.90.190.20 0.822 0.793
3.40.190.80 3.40.190.80 0.956 0.956
3.40.190.80 3.40.30.10 0.714 0.817
3.40.190.80 3.40.50.1000 0.862 0.843
3.40.190.80 3.40.50.1010 0.874 0.802
3.40.190.80 3.40.50.10190 0.879 0.859
3.40.190.80 3.40.50.1100 0.806 0.801
3.40.190.80 3.40.50.1220 0.942 0.935
3.40.190.80 3.40.50.1240 0.812 0.636
3.40.190.80 3.40.50.1370 0.918 0.865
3.40.190.80 3.40.50.1400 0.851 0.777
3.40.190.80 3.40.50.1460 0.852 0.710
3.40.190.80 3.40.50.150 0.898 0.911
3.40.190.80 3.40.50.1580 0.860 0.809
3.40.190.80 3.40.50.1820 0.769 0.862
3.40.190.80 3.40.50.1940 0.828 0.830
3.40.190.80 3.40.50.1980 0.872 0.866
3.40.190.80 3.40.50.20 0.837 0.711
3.40.190.80 3.40.50.200 0.888 0.801
3.40.190.80 3.40.50.2000 0.863 0.832
3.40.190.80 3.40.50.2020 0.856 0.860
3.40.190.80 3.40.50.2030 0.924 0.860
3.40.190.80 3.40.50.2300 0.859 0.931
3.40.190.80 3.40.50.2600 0.922 0.907
3.40.190.80 3.40.50.300 0.834 0.842
3.40.190.80 3.40.50.360 0.880 0.854
3.40.190.80 3.40.50.410 0.931 0.865
3.40.190.80 3.40.50.620 0.799 0.812
3.40.190.80 3.40.50.720 0.817 0.889
3.40.190.80 3.40.50.80 0.935 0.910
3.40.190.80 3.40.50.800 0.871 0.931
3.40.190.80 3.40.50.880 0.865 0.828
3.40.190.80 3.40.50.920 0.893 0.840
3.40.190.80 3.40.50.9600 0.862 0.829
3.40.190.80 3.40.50.970 0.912 0.907
3.40.190.80 3.40.50.980 0.950 0.941
3.40.190.80 3.40.630.10 0.782 0.773
3.40.190.80 3.40.630.30 0.745 0.836
3.40.190.80 3.90.190.10 0.861 0.778
3.40.190.80 3.90.190.20 0.937 0.902
3.40.30.10 3.40.30.10 0.833 0.833
3.40.30.10 3.40.50.1000 0.803 0.709
3.40.30.10 3.40.50.1010 0.817 0.652
3.40.30.10 3.40.50.10190 0.812 0.696
3.40.30.10 3.40.50.1100 0.806 0.687
3.40.30.10 3.40.50.1220 0.814 0.728
3.40.30.10 3.40.50.1240 0.823 0.621
3.40.30.10 3.40.50.1370 0.823 0.694
3.40.30.10 3.40.50.1400 0.819 0.635
3.40.30.10 3.40.50.1460 0.830 0.643
3.40.30.10 3.40.50.150 0.789 0.762
3.40.30.10 3.40.50.1580 0.826 0.645
3.40.30.10 3.40.50.1820 0.778 0.740
3.40.30.10 3.40.50.1940 0.791 0.640
3.40.30.10 3.40.50.1980 0.799 0.731
3.40.30.10 3.40.50.20 0.795 0.642
3.40.30.10 3.40.50.200 0.824 0.640
3.40.30.10 3.40.50.2000 0.788 0.672
3.40.30.10 3.40.50.2020 0.795 0.647
3.40.30.10 3.40.50.2030 0.823 0.675
3.40.30.10 3.40.50.2300 0.761 0.755
3.40.30.10 3.40.50.2600 0.809 0.739
3.40.30.10 3.40.50.300 0.769 0.783
3.40.30.10 3.40.50.360 0.828 0.694
3.40.30.10 3.40.50.410 0.836 0.712
3.40.30.10 3.40.50.620 0.790 0.712
3.40.30.10 3.40.50.720 0.709 0.819
3.40.30.10 3.40.50.80 0.813 0.712
3.40.30.10 3.40.50.800 0.820 0.797
3.40.30.10 3.40.50.880 0.800 0.659
3.40.30.10 3.40.50.920 0.822 0.680
3.40.30.10 3.40.50.9600 0.807 0.586
3.40.30.10 3.40.50.970 0.815 0.729
3.40.30.10 3.40.50.980 0.821 0.716
3.40.30.10 3.40.630.10 0.821 0.658
3.40.30.10 3.40.630.30 0.784 0.666
3.40.30.10 3.90.190.10 0.806 0.623
3.40.30.10 3.90.190.20 0.820 0.690
3.40.50.1000 3.40.50.1000 0.866 0.866
3.40.50.1000 3.40.50.1010 0.863 0.848
3.40.50.1000 3.40.50.10190 0.860 0.886
3.40.50.1000 3.40.50.1100 0.851 0.850
3.40.50.1000 3.40.50.1220 0.875 0.908
3.40.50.1000 3.40.50.1240 0.820 0.685
3.40.50.1000 3.40.50.1370 0.882 0.894
3.40.50.1000 3.40.50.1400 0.855 0.817
3.40.50.1000 3.40.50.1460 0.821 0.657
3.40.50.1000 3.40.50.150 0.877 0.904
3.40.50.1000 3.40.50.1580 0.776 0.660
3.40.50.1000 3.40.50.1820 0.801 0.855
3.40.50.1000 3.40.50.1940 0.846 0.855
3.40.50.1000 3.40.50.1980 0.869 0.874
3.40.50.1000 3.40.50.20 0.799 0.696
3.40.50.1000 3.40.50.200 0.803 0.644
3.40.50.1000 3.40.50.2000 0.858 0.843
3.40.50.1000 3.40.50.2020 0.831 0.840
3.40.50.1000 3.40.50.2030 0.884 0.887
3.40.50.1000 3.40.50.2300 0.887 0.941
3.40.50.1000 3.40.50.2600 0.878 0.899
3.40.50.1000 3.40.50.300 0.809 0.836
3.40.50.1000 3.40.50.360 0.860 0.842
3.40.50.1000 3.40.50.410 0.863 0.814
3.40.50.1000 3.40.50.620 0.830 0.811
3.40.50.1000 3.40.50.720 0.874 0.892
3.40.50.1000 3.40.50.80 0.875 0.886
3.40.50.1000 3.40.50.800 0.840 0.910
3.40.50.1000 3.40.50.880 0.773 0.745
3.40.50.1000 3.40.50.920 0.861 0.857
3.40.50.1000 3.40.50.9600 0.855 0.888
3.40.50.1000 3.40.50.970 0.893 0.902
3.40.50.1000 3.40.50.980 0.882 0.923
3.40.50.1000 3.40.630.10 0.763 0.700
3.40.50.1000 3.40.630.30 0.677 0.734
3.40.50.1000 3.90.190.10 0.800 0.712
3.40.50.1000 3.90.190.20 0.875 0.885
3.40.50.1010 3.40.50.1010 0.882 0.882
3.40.50.1010 3.40.50.10190 0.807 0.857
3.40.50.1010 3.40.50.1100 0.801 0.847
3.40.50.1010 3.40.50.1220 0.885 0.928
3.40.50.1010 3.40.50.1240 0.829 0.790
3.40.50.1010 3.40.50.1370 0.900 0.907
3.40.50.1010 3.40.50.1400 0.876 0.887
3.40.50.1010 3.40.50.1460 0.841 0.836
3.40.50.1010 3.40.50.150 0.862 0.914
3.40.50.1010 3.40.50.1580 0.737 0.756
3.40.50.1010 3.40.50.1820 0.810 0.878
3.40.50.1010 3.40.50.1940 0.856 0.884
3.40.50.1010 3.40.50.1980 0.829 0.872
3.40.50.1010 3.40.50.20 0.743 0.686
3.40.50.1010 3.40.50.200 0.777 0.750
3.40.50.1010 3.40.50.2000 0.849 0.852
3.40.50.1010 3.40.50.2020 0.786 0.861
3.40.50.1010 3.40.50.2030 0.888 0.879
3.40.50.1010 3.40.50.2300 0.831 0.937
3.40.50.1010 3.40.50.2600 0.818 0.882
3.40.50.1010 3.40.50.300 0.853 0.846
3.40.50.1010 3.40.50.360 0.858 0.890
3.40.50.1010 3.40.50.410 0.905 0.907
3.40.50.1010 3.40.50.620 0.862 0.831
3.40.50.1010 3.40.50.720 0.820 0.892
3.40.50.1010 3.40.50.80 0.883 0.909
3.40.50.1010 3.40.50.800 0.760 0.892
3.40.50.1010 3.40.50.880 0.732 0.793
3.40.50.1010 3.40.50.920 0.825 0.849
3.40.50.1010 3.40.50.9600 0.824 0.875
3.40.50.1010 3.40.50.970 0.908 0.924
3.40.50.1010 3.40.50.980 0.863 0.910
3.40.50.1010 3.40.630.10 0.784 0.853
3.40.50.1010 3.40.630.30 0.648 0.823
3.40.50.1010 3.90.190.10 0.787 0.767
3.40.50.1010 3.90.190.20 0.862 0.872
3.40.50.10190 3.40.50.10190 0.907 0.907
3.40.50.10190 3.40.50.1100 0.867 0.846
3.40.50.10190 3.40.50.1220 0.863 0.898
3.40.50.10190 3.40.50.1240 0.820 0.700
3.40.50.10190 3.40.50.1370 0.920 0.905
3.40.50.10190 3.40.50.1400 0.857 0.811
3.40.50.10190 3.40.50.1460 0.823 0.700
3.40.50.10190 3.40.50.150 0.916 0.916
3.40.50.10190 3.40.50.1580 0.838 0.801
3.40.50.10190 3.40.50.1820 0.806 0.868
3.40.50.10190 3.40.50.1940 0.831 0.849
3.40.50.10190 3.40.50.1980 0.889 0.875
3.40.50.10190 3.40.50.20 0.765 0.664
3.40.50.10190 3.40.50.200 0.807 0.701
3.40.50.10190 3.40.50.2000 0.849 0.832
3.40.50.10190 3.40.50.2020 0.866 0.869
3.40.50.10190 3.40.50.2030 0.902 0.863
3.40.50.10190 3.40.50.2300 0.888 0.939
3.40.50.10190 3.40.50.2600 0.903 0.896
3.40.50.10190 3.40.50.300 0.786 0.839
3.40.50.10190 3.40.50.360 0.897 0.883
3.40.50.10190 3.40.50.410 0.892 0.846
3.40.50.10190 3.40.50.620 0.822 0.815
3.40.50.10190 3.40.50.720 0.876 0.891
3.40.50.10190 3.40.50.80 0.866 0.885
3.40.50.10190 3.40.50.800 0.829 0.895
3.40.50.10190 3.40.50.880 0.775 0.783
3.40.50.10190 3.40.50.920 0.895 0.886
3.40.50.10190 3.40.50.9600 0.829 0.839
3.40.50.10190 3.40.50.970 0.890 0.906
3.40.50.10190 3.40.50.980 0.916 0.924
3.40.50.10190 3.40.630.10 0.781 0.788
3.40.50.10190 3.40.630.30 0.653 0.790
3.40.50.10190 3.90.190.10 0.774 0.729
3.40.50.10190 3.90.190.20 0.904 0.881
3.40.50.1100 3.40.50.1100 0.872 0.872
3.40.50.1100 3.40.50.1220 0.833 0.865
3.40.50.1100 3.40.50.1240 0.836 0.735
3.40.50.1100 3.40.50.1370 0.877 0.860
3.40.50.1100 3.40.50.1400 0.866 0.830
3.40.50.1100 3.40.50.1460 0.832 0.712
3.40.50.1100 3.40.50.150 0.848 0.896
3.40.50.1100 3.40.50.1580 0.780 0.702
3.40.50.1100 3.40.50.1820 0.802 0.860
3.40.50.1100 3.40.50.1940 0.823 0.840
3.40.50.1100 3.40.50.1980 0.853 0.865
3.40.50.1100 3.40.50.20 0.763 0.672
3.40.50.1100 3.40.50.200 0.790 0.652
3.40.50.1100 3.40.50.2000 0.826 0.823
3.40.50.1100 3.40.50.2020 0.811 0.832
3.40.50.1100 3.40.50.2030 0.877 0.853
3.40.50.1100 3.40.50.2300 0.863 0.932
3.40.50.1100 3.40.50.2600 0.863 0.885
3.40.50.1100 3.40.50.300 0.787 0.836
3.40.50.1100 3.40.50.360 0.865 0.846
3.40.50.1100 3.40.50.410 0.866 0.807
3.40.50.1100 3.40.50.620 0.847 0.816
3.40.50.1100 3.40.50.720 0.853 0.891
3.40.50.1100 3.40.50.80 0.850 0.859
3.40.50.1100 3.40.50.800 0.810 0.874
3.40.50.1100 3.40.50.880 0.753 0.751
3.40.50.1100 3.40.50.920 0.873 0.883
3.40.50.1100 3.40.50.9600 0.864 0.890
3.40.50.1100 3.40.50.970 0.871 0.885
3.40.50.1100 3.40.50.980 0.872 0.900
3.40.50.1100 3.40.630.10 0.782 0.755
3.40.50.1100 3.40.630.30 0.679 0.767
3.40.50.1100 3.90.190.10 0.788 0.715
3.40.50.1100 3.90.190.20 0.848 0.819
3.40.50.1220 3.40.50.1220 0.969 0.969
3.40.50.1220 3.40.50.1240 0.875 0.702
3.40.50.1220 3.40.50.1370 0.955 0.929
3.40.50.1220 3.40.50.1400 0.895 0.807
3.40.50.1220 3.40.50.1460 0.902 0.771
3.40.50.1220 3.40.50.150 0.917 0.921
3.40.50.1220 3.40.50.1580 0.832 0.688
3.40.50.1220 3.40.50.1820 0.815 0.866
3.40.50.1220 3.40.50.1940 0.894 0.873
3.40.50.1220 3.40.50.1980 0.909 0.887
3.40.50.1220 3.40.50.20 0.873 0.735
3.40.50.1220 3.40.50.200 0.891 0.756
3.40.50.1220 3.40.50.2000 0.914 0.867
3.40.50.1220 3.40.50.2020 0.878 0.875
3.40.50.1220 3.40.50.2030 0.956 0.915
3.40.50.1220 3.40.50.2300 0.909 0.945
3.40.50.1220 3.40.50.2600 0.930 0.913
3.40.50.1220 3.40.50.300 0.872 0.847
3.40.50.1220 3.40.50.360 0.897 0.855
3.40.50.1220 3.40.50.410 0.948 0.899
3.40.50.1220 3.40.50.620 0.854 0.824
3.40.50.1220 3.40.50.720 0.878 0.894
3.40.50.1220 3.40.50.80 0.958 0.942
3.40.50.1220 3.40.50.800 0.889 0.935
3.40.50.1220 3.40.50.880 0.868 0.829
3.40.50.1220 3.40.50.920 0.928 0.888
3.40.50.1220 3.40.50.9600 0.906 0.878
3.40.50.1220 3.40.50.970 0.943 0.929
3.40.50.1220 3.40.50.980 0.951 0.943
3.40.50.1220 3.40.630.10 0.813 0.748
3.40.50.1220 3.40.630.30 0.719 0.778
3.40.50.1220 3.90.190.10 0.878 0.779
3.40.50.1220 3.90.190.20 0.951 0.928
3.40.50.1240 3.40.50.1240 0.853 0.853
3.40.50.1240 3.40.50.1370 0.793 0.848
3.40.50.1240 3.40.50.1400 0.847 0.878
3.40.50.1240 3.40.50.1460 0.826 0.849
3.40.50.1240 3.40.50.150 0.737 0.906
3.40.50.1240 3.40.50.1580 0.751 0.832
3.40.50.1240 3.40.50.1820 0.819 0.883
3.40.50.1240 3.40.50.1940 0.767 0.862
3.40.50.1240 3.40.50.1980 0.694 0.854
3.40.50.1240 3.40.50.20 0.656 0.683
3.40.50.1240 3.40.50.200 0.694 0.727
3.40.50.1240 3.40.50.2000 0.747 0.831
3.40.50.1240 3.40.50.2020 0.713 0.856
3.40.50.1240 3.40.50.2030 0.805 0.837
3.40.50.1240 3.40.50.2300 0.658 0.920
3.40.50.1240 3.40.50.2600 0.699 0.860
3.40.50.1240 3.40.50.300 0.792 0.844
3.40.50.1240 3.40.50.360 0.787 0.881
3.40.50.1240 3.40.50.410 0.865 0.887
3.40.50.1240 3.40.50.620 0.819 0.829
3.40.50.1240 3.40.50.720 0.691 0.889
3.40.50.1240 3.40.50.80 0.743 0.878
3.40.50.1240 3.40.50.800 0.612 0.843
3.40.50.1240 3.40.50.880 0.699 0.808
3.40.50.1240 3.40.50.920 0.747 0.836
3.40.50.1240 3.40.50.9600 0.751 0.842
3.40.50.1240 3.40.50.970 0.810 0.908
3.40.50.1240 3.40.50.980 0.733 0.855
3.40.50.1240 3.40.630.10 0.874 0.930
3.40.50.1240 3.40.630.30 0.752 0.879
3.40.50.1240 3.90.190.10 0.784 0.796
3.40.50.1240 3.90.190.20 0.698 0.784
3.40.50.1370 3.40.50.1370 0.957 0.957
3.40.50.1370 3.40.50.1400 0.888 0.894
3.40.50.1370 3.40.50.1460 0.865 0.849
3.40.50.1370 3.40.50.150 0.937 0.930
3.40.50.1370 3.40.50.1580 0.791 0.808
3.40.50.1370 3.40.50.1820 0.842 0.885
3.40.50.1370 3.40.50.1940 0.885 0.899
3.40.50.1370 3.40.50.1980 0.920 0.899
3.40.50.1370 3.40.50.20 0.804 0.707
3.40.50.1370 3.40.50.200 0.826 0.793
3.40.50.1370 3.40.50.2000 0.904 0.871
3.40.50.1370 3.40.50.2020 0.861 0.899
3.40.50.1370 3.40.50.2030 0.946 0.928
3.40.50.1370 3.40.50.2300 0.899 0.952
3.40.50.1370 3.40.50.2600 0.907 0.920
3.40.50.1370 3.40.50.300 0.858 0.848
3.40.50.1370 3.40.50.360 0.916 0.938
3.40.50.1370 3.40.50.410 0.943 0.943
3.40.50.1370 3.40.50.620 0.862 0.835
3.40.50.1370 3.40.50.720 0.905 0.896
3.40.50.1370 3.40.50.80 0.946 0.945
3.40.50.1370 3.40.50.800 0.807 0.917
3.40.50.1370 3.40.50.880 0.826 0.840
3.40.50.1370 3.40.50.920 0.903 0.925
3.40.50.1370 3.40.50.9600 0.872 0.918
3.40.50.1370 3.40.50.970 0.947 0.945
3.40.50.1370 3.40.50.980 0.928 0.956
3.40.50.1370 3.40.630.10 0.778 0.846
3.40.50.1370 3.40.630.30 0.654 0.822
3.40.50.1370 3.90.190.10 0.814 0.780
3.40.50.1370 3.90.190.20 0.935 0.930
3.40.50.1400 3.40.50.1400 0.940 0.940
3.40.50.1400 3.40.50.1460 0.846 0.828
3.40.50.1400 3.40.50.150 0.815 0.911
3.40.50.1400 3.40.50.1580 0.768 0.781
3.40.50.1400 3.40.50.1820 0.843 0.886
3.40.50.1400 3.40.50.1940 0.870 0.893
3.40.50.1400 3.40.50.1980 0.799 0.869
3.40.50.1400 3.40.50.20 0.712 0.672
3.40.50.1400 3.40.50.200 0.779 0.734
3.40.50.1400 3.40.50.2000 0.837 0.852
3.40.50.1400 3.40.50.2020 0.726 0.839
3.40.50.1400 3.40.50.2030 0.910 0.889
3.40.50.1400 3.40.50.2300 0.787 0.933
3.40.50.1400 3.40.50.2600 0.801 0.880
3.40.50.1400 3.40.50.300 0.846 0.847
3.40.50.1400 3.40.50.360 0.906 0.924
3.40.50.1400 3.40.50.410 0.928 0.918
3.40.50.1400 3.40.50.620 0.883 0.837
3.40.50.1400 3.40.50.720 0.793 0.892
3.40.50.1400 3.40.50.80 0.862 0.903
3.40.50.1400 3.40.50.800 0.770 0.900
3.40.50.1400 3.40.50.880 0.712 0.789
3.40.50.1400 3.40.50.920 0.871 0.888
3.40.50.1400 3.40.50.9600 0.880 0.920
3.40.50.1400 3.40.50.970 0.893 0.923
3.40.50.1400 3.40.50.980 0.847 0.892
3.40.50.1400 3.40.630.10 0.810 0.872
3.40.50.1400 3.40.630.30 0.672 0.843
3.40.50.1400 3.90.190.10 0.814 0.789
3.40.50.1400 3.90.190.20 0.869 0.869
3.40.50.1460 3.40.50.1460 0.994 0.994
3.40.50.1460 3.40.50.150 0.777 0.914
3.40.50.1460 3.40.50.1580 0.886 0.921
3.40.50.1460 3.40.50.1820 0.826 0.888
3.40.50.1460 3.40.50.1940 0.648 0.827
3.40.50.1460 3.40.50.1980 0.687 0.860
3.40.50.1460 3.40.50.20 0.624 0.679
3.40.50.1460 3.40.50.200 0.901 0.913
3.40.50.1460 3.40.50.2000 0.658 0.816
3.40.50.1460 3.40.50.2020 0.799 0.893
3.40.50.1460 3.40.50.2030 0.801 0.812
3.40.50.1460 3.40.50.2300 0.517 0.909
3.40.50.1460 3.40.50.2600 0.645 0.857
3.40.50.1460 3.40.50.300 0.790 0.846
3.40.50.1460 3.40.50.360 0.912 0.929
3.40.50.1460 3.40.50.410 0.968 0.942
3.40.50.1460 3.40.50.620 0.793 0.831
3.40.50.1460 3.40.50.720 0.619 0.889
3.40.50.1460 3.40.50.80 0.792 0.889
3.40.50.1460 3.40.50.800 0.643 0.857
3.40.50.1460 3.40.50.880 0.788 0.844
3.40.50.1460 3.40.50.920 0.822 0.866
3.40.50.1460 3.40.50.9600 0.625 0.730
3.40.50.1460 3.40.50.970 0.800 0.908
3.40.50.1460 3.40.50.980 0.757 0.865
3.40.50.1460 3.40.630.10 0.878 0.928
3.40.50.1460 3.40.630.30 0.685 0.871
3.40.50.1460 3.90.190.10 0.858 0.826
3.40.50.1460 3.90.190.20 0.810 0.839
3.40.50.150 3.40.50.150 0.927 0.927
3.40.50.150 3.40.50.1580 0.904 0.758
3.40.50.150 3.40.50.1820 0.866 0.854
3.40.50.150 3.40.50.1940 0.897 0.843
3.40.50.150 3.40.50.1980 0.912 0.901
3.40.50.150 3.40.50.20 0.883 0.744
3.40.50.150 3.40.50.200 0.911 0.801
3.40.50.150 3.40.50.2000 0.905 0.864
3.40.50.150 3.40.50.2020 0.907 0.895
3.40.50.150 3.40.50.2030 0.924 0.884
3.40.50.150 3.40.50.2300 0.890 0.914
3.40.50.150 3.40.50.2600 0.911 0.893
3.40.50.150 3.40.50.300 0.856 0.844
3.40.50.150 3.40.50.360 0.923 0.892
3.40.50.150 3.40.50.410 0.930 0.903
3.40.50.150 3.40.50.620 0.877 0.825
3.40.50.150 3.40.50.720 0.878 0.896
3.40.50.150 3.40.50.80 0.922 0.906
3.40.50.150 3.40.50.800 0.893 0.856
3.40.50.150 3.40.50.880 0.891 0.837
3.40.50.150 3.40.50.920 0.922 0.907
3.40.50.150 3.40.50.9600 0.902 0.791
3.40.50.150 3.40.50.970 0.922 0.901
3.40.50.150 3.40.50.980 0.923 0.915
3.40.50.150 3.40.630.10 0.887 0.749
3.40.50.150 3.40.630.30 0.820 0.711
3.40.50.150 3.90.190.10 0.893 0.761
3.40.50.150 3.90.190.20 0.925 0.924
3.40.50.1580 3.40.50.1580 0.988 0.988
3.40.50.1580 3.40.50.1820 0.765 0.878
3.40.50.1580 3.40.50.1940 0.596 0.761
3.40.50.1580 3.40.50.1980 0.693 0.838
3.40.50.1580 3.40.50.20 0.618 0.632
3.40.50.1580 3.40.50.200 0.905 0.888
3.40.50.1580 3.40.50.2000 0.627 0.778
3.40.50.1580 3.40.50.2020 0.793 0.873
3.40.50.1580 3.40.50.2030 0.776 0.733
3.40.50.1580 3.40.50.2300 0.478 0.868
3.40.50.1580 3.40.50.2600 0.700 0.834
3.40.50.1580 3.40.50.300 0.640 0.839
3.40.50.1580 3.40.50.360 0.925 0.915
3.40.50.1580 3.40.50.410 0.945 0.895
3.40.50.1580 3.40.50.620 0.689 0.812
3.40.50.1580 3.40.50.720 0.540 0.883
3.40.50.1580 3.40.50.80 0.720 0.830
3.40.50.1580 3.40.50.800 0.702 0.807
3.40.50.1580 3.40.50.880 0.788 0.831
3.40.50.1580 3.40.50.920 0.878 0.866
3.40.50.1580 3.40.50.9600 0.645 0.606
3.40.50.1580 3.40.50.970 0.760 0.879
3.40.50.1580 3.40.50.980 0.762 0.810
3.40.50.1580 3.40.630.10 0.926 0.937
3.40.50.1580 3.40.630.30 0.715 0.860
3.40.50.1580 3.90.190.10 0.744 0.768
3.40.50.1580 3.90.190.20 0.837 0.813
3.40.50.1820 3.40.50.1820 0.891 0.891
3.40.50.1820 3.40.50.1940 0.871 0.838
3.40.50.1820 3.40.50.1980 0.856 0.840
3.40.50.1820 3.40.50.20 0.844 0.702
3.40.50.1820 3.40.50.200 0.878 0.777
3.40.50.1820 3.40.50.2000 0.862 0.820
3.40.50.1820 3.40.50.2020 0.861 0.828
3.40.50.1820 3.40.50.2030 0.883 0.811
3.40.50.1820 3.40.50.2300 0.813 0.833
3.40.50.1820 3.40.50.2600 0.851 0.797
3.40.50.1820 3.40.50.300 0.833 0.840
3.40.50.1820 3.40.50.360 0.891 0.872
3.40.50.1820 3.40.50.410 0.896 0.873
3.40.50.1820 3.40.50.620 0.860 0.823
3.40.50.1820 3.40.50.720 0.808 0.879
3.40.50.1820 3.40.50.80 0.877 0.841
3.40.50.1820 3.40.50.800 0.850 0.737
3.40.50.1820 3.40.50.880 0.852 0.777
3.40.50.1820 3.40.50.920 0.885 0.858
3.40.50.1820 3.40.50.9600 0.872 0.772
3.40.50.1820 3.40.50.970 0.886 0.870
3.40.50.1820 3.40.50.980 0.876 0.818
3.40.50.1820 3.40.630.10 0.881 0.848
3.40.50.1820 3.40.630.30 0.828 0.777
3.40.50.1820 3.90.190.10 0.866 0.763
3.40.50.1820 3.90.190.20 0.880 0.820
3.40.50.1940 3.40.50.1940 0.903 0.903
3.40.50.1940 3.40.50.1980 0.857 0.865
3.40.50.1940 3.40.50.20 0.791 0.675
3.40.50.1940 3.40.50.200 0.792 0.587
3.40.50.1940 3.40.50.2000 0.881 0.857
3.40.50.1940 3.40.50.2020 0.796 0.812
3.40.50.1940 3.40.50.2030 0.901 0.876
3.40.50.1940 3.40.50.2300 0.864 0.929
3.40.50.1940 3.40.50.2600 0.865 0.872
3.40.50.1940 3.40.50.300 0.832 0.842
3.40.50.1940 3.40.50.360 0.859 0.835
3.40.50.1940 3.40.50.410 0.892 0.840
3.40.50.1940 3.40.50.620 0.857 0.823
3.40.50.1940 3.40.50.720 0.865 0.892
3.40.50.1940 3.40.50.80 0.879 0.885
3.40.50.1940 3.40.50.800 0.816 0.855
3.40.50.1940 3.40.50.880 0.756 0.746
3.40.50.1940 3.40.50.920 0.879 0.861
3.40.50.1940 3.40.50.9600 0.893 0.926
3.40.50.1940 3.40.50.970 0.905 0.908
3.40.50.1940 3.40.50.980 0.894 0.903
3.40.50.1940 3.40.630.10 0.788 0.743
3.40.50.1940 3.40.630.30 0.679 0.756
3.40.50.1940 3.90.190.10 0.813 0.728
3.40.50.1940 3.90.190.20 0.875 0.846
3.40.50.1980 3.40.50.1980 0.887 0.887
3.40.50.1980 3.40.50.20 0.830 0.712
3.40.50.1980 3.40.50.200 0.853 0.709
3.40.50.1980 3.40.50.2000 0.878 0.857
3.40.50.1980 3.40.50.2020 0.868 0.868
3.40.50.1980 3.40.50.2030 0.893 0.887
3.40.50.1980 3.40.50.2300 0.878 0.930
3.40.50.1980 3.40.50.2600 0.889 0.901
3.40.50.1980 3.40.50.300 0.830 0.838
3.40.50.1980 3.40.50.360 0.884 0.858
3.40.50.1980 3.40.50.410 0.891 0.851
3.40.50.1980 3.40.50.620 0.847 0.814
3.40.50.1980 3.40.50.720 0.892 0.896
3.40.50.1980 3.40.50.80 0.895 0.903
3.40.50.1980 3.40.50.800 0.840 0.849
3.40.50.1980 3.40.50.880 0.841 0.794
3.40.50.1980 3.40.50.920 0.889 0.909
3.40.50.1980 3.40.50.9600 0.862 0.837
3.40.50.1980 3.40.50.970 0.903 0.907
3.40.50.1980 3.40.50.980 0.893 0.921
3.40.50.1980 3.40.630.10 0.819 0.695
3.40.50.1980 3.40.630.30 0.725 0.695
3.40.50.1980 3.90.190.10 0.833 0.711
3.40.50.1980 3.90.190.20 0.890 0.901
3.40.50.20 3.40.50.20 0.674 0.674
3.40.50.20 3.40.50.200 0.671 0.654
3.40.50.20 3.40.50.2000 0.709 0.801
3.40.50.20 3.40.50.2020 0.696 0.803
3.40.50.20 3.40.50.2030 0.710 0.798
3.40.50.20 3.40.50.2300 0.735 0.909
3.40.50.20 3.40.50.2600 0.721 0.852
3.40.50.20 3.40.50.300 0.724 0.832
3.40.50.20 3.40.50.360 0.683 0.753
3.40.50.20 3.40.50.410 0.706 0.748
3.40.50.20 3.40.50.620 0.696 0.789
3.40.50.20 3.40.50.720 0.721 0.882
3.40.50.20 3.40.50.80 0.742 0.853
3.40.50.20 3.40.50.800 0.670 0.829
3.40.50.20 3.40.50.880 0.721 0.776
3.40.50.20 3.40.50.920 0.674 0.755
3.40.50.20 3.40.50.9600 0.674 0.784
3.40.50.20 3.40.50.970 0.739 0.856
3.40.50.20 3.40.50.980 0.716 0.857
3.40.50.20 3.40.630.10 0.655 0.692
3.40.50.20 3.40.630.30 0.675 0.794
3.40.50.20 3.90.190.10 0.698 0.717
3.40.50.20 3.90.190.20 0.698 0.798
3.40.50.200 3.40.50.200 0.928 0.928
3.40.50.200 3.40.50.2000 0.654 0.803
3.40.50.200 3.40.50.2020 0.840 0.890
3.40.50.200 3.40.50.2030 0.749 0.776
3.40.50.200 3.40.50.2300 0.541 0.903
3.40.50.200 3.40.50.2600 0.651 0.842
3.40.50.200 3.40.50.300 0.703 0.841
3.40.50.200 3.40.50.360 0.884 0.904
3.40.50.200 3.40.50.410 0.917 0.887
3.40.50.200 3.40.50.620 0.683 0.814
3.40.50.200 3.40.50.720 0.614 0.886
3.40.50.200 3.40.50.80 0.779 0.872
3.40.50.200 3.40.50.800 0.653 0.839
3.40.50.200 3.40.50.880 0.837 0.842
3.40.50.200 3.40.50.920 0.806 0.844
3.40.50.200 3.40.50.9600 0.635 0.718
3.40.50.200 3.40.50.970 0.750 0.889
3.40.50.200 3.40.50.980 0.763 0.857
3.40.50.200 3.40.630.10 0.825 0.883
3.40.50.200 3.40.630.30 0.716 0.865
3.40.50.200 3.90.190.10 0.791 0.788
3.40.50.200 3.90.190.20 0.811 0.835
3.40.50.2000 3.40.50.2000 0.856 0.856
3.40.50.2000 3.40.50.2020 0.818 0.841
3.40.50.2000 3.40.50.2030 0.873 0.902
3.40.50.2000 3.40.50.2300 0.858 0.933
3.40.50.2000 3.40.50.2600 0.854 0.891
3.40.50.2000 3.40.50.300 0.837 0.841
3.40.50.2000 3.40.50.360 0.843 0.832
3.40.50.2000 3.40.50.410 0.860 0.831
3.40.50.2000 3.40.50.620 0.840 0.820
3.40.50.2000 3.40.50.720 0.862 0.893
3.40.50.2000 3.40.50.80 0.879 0.911
3.40.50.2000 3.40.50.800 0.802 0.848
3.40.50.2000 3.40.50.880 0.801 0.784
3.40.50.2000 3.40.50.920 0.846 0.855
3.40.50.2000 3.40.50.9600 0.850 0.903
3.40.50.2000 3.40.50.970 0.889 0.914
3.40.50.2000 3.40.50.980 0.862 0.911
3.40.50.2000 3.40.630.10 0.784 0.721
3.40.50.2000 3.40.630.30 0.702 0.742
3.40.50.2000 3.90.190.10 0.811 0.731
3.40.50.2000 3.90.190.20 0.855 0.874
3.40.50.2020 3.40.50.2020 0.911 0.911
3.40.50.2020 3.40.50.2030 0.881 0.802
3.40.50.2020 3.40.50.2300 0.819 0.907
3.40.50.2020 3.40.50.2600 0.869 0.870
3.40.50.2020 3.40.50.300 0.764 0.833
3.40.50.2020 3.40.50.360 0.884 0.845
3.40.50.2020 3.40.50.410 0.912 0.852
3.40.50.2020 3.40.50.620 0.794 0.803
3.40.50.2020 3.40.50.720 0.821 0.887
3.40.50.2020 3.40.50.80 0.871 0.851
3.40.50.2020 3.40.50.800 0.815 0.820
3.40.50.2020 3.40.50.880 0.850 0.820
3.40.50.2020 3.40.50.920 0.891 0.865
3.40.50.2020 3.40.50.9600 0.821 0.715
3.40.50.2020 3.40.50.970 0.877 0.871
3.40.50.2020 3.40.50.980 0.902 0.895
3.40.50.2020 3.40.630.10 0.858 0.811
3.40.50.2020 3.40.630.30 0.738 0.776
3.40.50.2020 3.90.190.10 0.836 0.748
3.40.50.2020 3.90.190.20 0.888 0.850
3.40.50.2030 3.40.50.2030 0.926 0.926
3.40.50.2030 3.40.50.2300 0.908 0.954
3.40.50.2030 3.40.50.2600 0.912 0.926
3.40.50.2030 3.40.50.300 0.847 0.848
3.40.50.2030 3.40.50.360 0.869 0.918
3.40.50.2030 3.40.50.410 0.897 0.917
3.40.50.2030 3.40.50.620 0.855 0.835
3.40.50.2030 3.40.50.720 0.879 0.896
3.40.50.2030 3.40.50.80 0.927 0.943
3.40.50.2030 3.40.50.800 0.805 0.941
3.40.50.2030 3.40.50.880 0.783 0.826
3.40.50.2030 3.40.50.920 0.873 0.916
3.40.50.2030 3.40.50.9600 0.887 0.949
3.40.50.2030 3.40.50.970 0.934 0.944
3.40.50.2030 3.40.50.980 0.919 0.961
3.40.50.2030 3.40.630.10 0.748 0.837
3.40.50.2030 3.40.630.30 0.658 0.836
3.40.50.2030 3.90.190.10 0.816 0.790
3.40.50.2030 3.90.190.20 0.902 0.922
3.40.50.2300 3.40.50.2300 0.956 0.956
3.40.50.2300 3.40.50.2600 0.952 0.921
3.40.50.2300 3.40.50.300 0.835 0.824
3.40.50.2300 3.40.50.360 0.917 0.755
3.40.50.2300 3.40.50.410 0.931 0.744
3.40.50.2300 3.40.50.620 0.879 0.795
3.40.50.2300 3.40.50.720 0.914 0.894
3.40.50.2300 3.40.50.80 0.943 0.887
3.40.50.2300 3.40.50.800 0.932 0.929
3.40.50.2300 3.40.50.880 0.869 0.706
3.40.50.2300 3.40.50.920 0.937 0.836
3.40.50.2300 3.40.50.9600 0.946 0.932
3.40.50.2300 3.40.50.970 0.939 0.885
3.40.50.2300 3.40.50.980 0.958 0.959
3.40.50.2300 3.40.630.10 0.854 0.543
3.40.50.2300 3.40.630.30 0.795 0.654
3.40.50.2300 3.90.190.10 0.892 0.678
3.40.50.2300 3.90.190.20 0.946 0.882
3.40.50.2600 3.40.50.2600 0.922 0.922
3.40.50.2600 3.40.50.300 0.827 0.838
3.40.50.2600 3.40.50.360 0.877 0.822
3.40.50.2600 3.40.50.410 0.901 0.824
3.40.50.2600 3.40.50.620 0.848 0.817
3.40.50.2600 3.40.50.720 0.884 0.894
3.40.50.2600 3.40.50.80 0.915 0.907
3.40.50.2600 3.40.50.800 0.874 0.933
3.40.50.2600 3.40.50.880 0.837 0.788
3.40.50.2600 3.40.50.920 0.898 0.884
3.40.50.2600 3.40.50.9600 0.889 0.894
3.40.50.2600 3.40.50.970 0.919 0.913
3.40.50.2600 3.40.50.980 0.933 0.966
3.40.50.2600 3.40.630.10 0.797 0.699
3.40.50.2600 3.40.630.30 0.738 0.776
3.40.50.2600 3.90.190.10 0.846 0.742
3.40.50.2600 3.90.190.20 0.912 0.898
3.40.50.300 3.40.50.300 0.847 0.847
3.40.50.300 3.40.50.360 0.849 0.836
3.40.50.300 3.40.50.410 0.852 0.878
3.40.50.300 3.40.50.620 0.846 0.828
3.40.50.300 3.40.50.720 0.811 0.865
3.40.50.300 3.40.50.80 0.849 0.875
3.40.50.300 3.40.50.800 0.836 0.805
3.40.50.300 3.40.50.880 0.835 0.771
3.40.50.300 3.40.50.920 0.844 0.813
3.40.50.300 3.40.50.9600 0.842 0.795
3.40.50.300 3.40.50.970 0.853 0.875
3.40.50.300 3.40.50.980 0.844 0.831
3.40.50.300 3.40.630.10 0.841 0.764
3.40.50.300 3.40.630.30 0.817 0.711
3.40.50.300 3.90.190.10 0.843 0.781
3.40.50.300 3.90.190.20 0.845 0.845
3.40.50.360 3.40.50.360 0.972 0.972
3.40.50.360 3.40.50.410 0.966 0.953
3.40.50.360 3.40.50.620 0.853 0.837
3.40.50.360 3.40.50.720 0.806 0.893
3.40.50.360 3.40.50.80 0.897 0.905
3.40.50.360 3.40.50.800 0.808 0.880
3.40.50.360 3.40.50.880 0.831 0.839
3.40.50.360 3.40.50.920 0.941 0.945
3.40.50.360 3.40.50.9600 0.838 0.808
3.40.50.360 3.40.50.970 0.917 0.925
3.40.50.360 3.40.50.980 0.880 0.883
3.40.50.360 3.40.630.10 0.875 0.897
3.40.50.360 3.40.630.30 0.717 0.831
3.40.50.360 3.90.190.10 0.836 0.787
3.40.50.360 3.90.190.20 0.927 0.908
3.40.50.410 3.40.50.410 0.989 0.989
3.40.50.410 3.40.50.620 0.885 0.847
3.40.50.410 3.40.50.720 0.801 0.895
3.40.50.410 3.40.50.80 0.916 0.937
3.40.50.410 3.40.50.800 0.796 0.928
3.40.50.410 3.40.50.880 0.829 0.862
3.40.50.410 3.40.50.920 0.922 0.948
3.40.50.410 3.40.50.9600 0.799 0.822
3.40.50.410 3.40.50.970 0.929 0.944
3.40.50.410 3.40.50.980 0.889 0.929
3.40.50.410 3.40.630.10 0.886 0.950
3.40.50.410 3.40.630.30 0.720 0.872
3.40.50.410 3.90.190.10 0.861 0.838
3.40.50.410 3.90.190.20 0.920 0.924
3.40.50.620 3.40.50.620 0.834 0.834
3.40.50.620 3.40.50.720 0.790 0.883
3.40.50.620 3.40.50.80 0.831 0.861
3.40.50.620 3.40.50.800 0.802 0.820
3.40.50.620 3.40.50.880 0.791 0.743
3.40.50.620 3.40.50.920 0.828 0.839
3.40.50.620 3.40.50.9600 0.822 0.828
3.40.50.620 3.40.50.970 0.846 0.886
3.40.50.620 3.40.50.980 0.828 0.854
3.40.50.620 3.40.630.10 0.819 0.797
3.40.50.620 3.40.630.30 0.760 0.745
3.40.50.620 3.90.190.10 0.815 0.758
3.40.50.620 3.90.190.20 0.826 0.827
3.40.50.720 3.40.50.720 0.894 0.894
3.40.50.720 3.40.50.80 0.896 0.871
3.40.50.720 3.40.50.800 0.886 0.816
3.40.50.720 3.40.50.880 0.880 0.728
3.40.50.720 3.40.50.920 0.895 0.905
3.40.50.720 3.40.50.9600 0.892 0.859
3.40.50.720 3.40.50.970 0.898 0.871
3.40.50.720 3.40.50.980 0.896 0.915
3.40.50.720 3.40.630.10 0.878 0.575
3.40.50.720 3.40.630.30 0.847 0.524
3.40.50.720 3.90.190.10 0.882 0.661
3.40.50.720 3.90.190.20 0.894 0.874
3.40.50.80 3.40.50.80 0.944 0.944
3.40.50.80 3.40.50.800 0.846 0.884
3.40.50.80 3.40.50.880 0.864 0.847
3.40.50.80 3.40.50.920 0.903 0.884
3.40.50.80 3.40.50.9600 0.903 0.911
3.40.50.80 3.40.50.970 0.947 0.943
3.40.50.80 3.40.50.980 0.926 0.933
3.40.50.80 3.40.630.10 0.822 0.783
3.40.50.80 3.40.630.30 0.729 0.788
3.40.50.80 3.90.190.10 0.865 0.780
3.40.50.80 3.90.190.20 0.931 0.928
3.40.50.800 3.40.50.800 0.997 0.997
3.40.50.800 3.40.50.880 0.752 0.747
3.40.50.800 3.40.50.920 0.929 0.822
3.40.50.800 3.40.50.9600 0.898 0.804
3.40.50.800 3.40.50.970 0.876 0.869
3.40.50.800 3.40.50.980 0.976 0.910
3.40.50.800 3.40.630.10 0.748 0.724
3.40.50.800 3.40.630.30 0.684 0.788
3.40.50.800 3.90.190.10 0.828 0.717
3.40.50.800 3.90.190.20 0.936 0.824
3.40.50.880 3.40.50.880 0.852 0.852
3.40.50.880 3.40.50.920 0.825 0.806
3.40.50.880 3.40.50.9600 0.770 0.676
3.40.50.880 3.40.50.970 0.827 0.856
3.40.50.880 3.40.50.980 0.819 0.827
3.40.50.880 3.40.630.10 0.799 0.780
3.40.50.880 3.40.630.30 0.722 0.785
3.40.50.880 3.90.190.10 0.819 0.771
3.40.50.880 3.90.190.20 0.832 0.822
3.40.50.920 3.40.50.920 0.971 0.971
3.40.50.920 3.40.50.9600 0.825 0.846
3.40.50.920 3.40.50.970 0.902 0.921
3.40.50.920 3.40.50.980 0.933 0.941
3.40.50.920 3.40.630.10 0.792 0.846
3.40.50.920 3.40.630.30 0.642 0.825
3.40.50.920 3.90.190.10 0.782 0.759
3.40.50.920 3.90.190.20 0.921 0.899
3.40.50.9600 3.40.50.9600 0.980 0.980
3.40.50.9600 3.40.50.970 0.905 0.911
3.40.50.9600 3.40.50.980 0.934 0.917
3.40.50.9600 3.40.630.10 0.671 0.766
3.40.50.9600 3.40.630.30 0.607 0.810
3.40.50.9600 3.90.190.10 0.779 0.743
3.40.50.9600 3.90.190.20 0.875 0.835
3.40.50.970 3.40.50.970 0.948 0.948
3.40.50.970 3.40.50.980 0.929 0.930
3.40.50.970 3.40.630.10 0.870 0.825
3.40.50.970 3.40.630.30 0.756 0.765
3.40.50.970 3.90.190.10 0.872 0.774
3.40.50.970 3.90.190.20 0.932 0.925
3.40.50.980 3.40.50.980 0.988 0.988
3.40.50.980 3.40.630.10 0.777 0.789
3.40.50.980 3.40.630.30 0.726 0.837
3.40.50.980 3.90.190.10 0.850 0.777
3.40.50.980 3.90.190.20 0.948 0.920
3.40.630.10 3.40.630.10 0.958 0.958
3.40.630.10 3.40.630.30 0.814 0.876
3.40.630.10 3.90.190.10 0.806 0.768
3.40.630.10 3.90.190.20 0.824 0.754
3.40.630.30 3.40.630.30 0.902 0.902
3.40.630.30 3.90.190.10 0.855 0.762
3.40.630.30 3.90.190.20 0.825 0.658
3.90.190.10 3.90.190.10 0.816 0.816
3.90.190.10 3.90.190.20 0.780 0.818
3.90.190.20 3.90.190.20 0.923 0.923
