# Supplementary material for: Structural footprinting in protein structure comparison: the impact of structural fragments
Source: BMC Struct Biol. 2007 Aug 9;7:53. doi: 10.1186/1472-6807-7-53 (PMC2082327; doi:10.1186/1472-6807-7-53)
Supplement: Additional file 2 — Affinity graphs and affinity scores for all three methods. An archive that contains the affinity graphs for all three methods. The graphs are given in Cytoscape's GML format. We also include a separate file for each method giving the affinity scores. [file 1472-6807-7-53-S2.zip › affinity_scores_sse.data]

# superfamily_A superfamily_B affinity_A_towards_B affinity_B_towards_A
1.10.10.10 1.10.10.10 0.864 0.864
1.10.10.10 1.10.10.60 0.853 0.881
1.10.10.10 1.10.1200.10 0.860 0.815
1.10.10.10 1.10.150.20 0.861 0.840
1.10.10.10 1.10.150.50 0.862 0.813
1.10.10.10 1.10.220.10 0.857 0.810
1.10.10.10 1.10.238.10 0.842 0.839
1.10.10.10 1.10.238.20 0.858 0.768
1.10.10.10 1.10.246.10 0.857 0.811
1.10.10.10 1.10.260.40 0.861 0.828
1.10.10.10 1.10.472.10 0.858 0.821
1.10.10.10 1.10.490.10 0.845 0.816
1.10.10.10 1.10.8.10 0.855 0.826
1.10.10.10 1.10.8.60 0.855 0.792
1.10.10.10 1.20.1050.10 0.838 0.796
1.10.10.10 1.20.120.10 0.849 0.758
1.10.10.10 1.20.58.60 0.838 0.731
1.10.10.10 1.25.40.10 0.828 0.760
1.10.10.10 1.25.40.180 0.853 0.734
1.10.10.10 1.25.40.20 0.833 0.745
1.10.10.10 1.50.10.10 0.838 0.734
1.10.10.10 1.50.10.20 0.846 0.730
1.10.10.10 2.120.10.10 0.796 0.425
1.10.10.10 2.120.10.30 0.821 0.377
1.10.10.10 2.130.10.10 0.754 0.449
1.10.10.10 2.160.10.10 0.808 0.357
1.10.10.10 2.160.20.10 0.766 0.388
1.10.10.10 2.20.25.10 0.840 0.494
1.10.10.10 2.30.30.100 0.829 0.520
1.10.10.10 2.30.30.40 0.774 0.505
1.10.10.10 2.30.30.70 0.844 0.429
1.10.10.10 2.40.10.10 0.661 0.657
1.10.10.10 2.40.128.20 0.746 0.488
1.10.10.10 2.40.30.10 0.756 0.489
1.10.10.10 2.40.40.20 0.821 0.450
1.10.10.10 2.40.50.100 0.796 0.429
1.10.10.10 2.40.50.110 0.815 0.417
1.10.10.10 2.40.50.140 0.690 0.608
1.10.10.10 2.40.50.40 0.800 0.460
1.10.10.10 2.60.120.10 0.722 0.499
1.10.10.10 2.60.120.180 0.821 0.371
1.10.10.10 2.60.120.20 0.702 0.520
1.10.10.10 2.60.120.200 0.662 0.509
1.10.10.10 2.60.120.260 0.728 0.491
1.10.10.10 2.60.120.40 0.797 0.378
1.10.10.10 2.60.20.10 0.822 0.380
1.10.10.10 2.60.200.20 0.812 0.364
1.10.10.10 2.60.40.10 0.517 0.709
1.10.10.10 2.60.40.1180 0.757 0.456
1.10.10.10 2.60.40.150 0.807 0.353
1.10.10.10 2.60.40.30 0.662 0.559
1.10.10.10 2.60.40.420 0.667 0.508
1.10.10.10 2.70.98.10 0.811 0.395
1.10.10.10 3.10.20.10 0.841 0.466
1.10.10.10 3.10.20.120 0.831 0.497
1.10.10.10 3.10.20.30 0.813 0.596
1.10.10.10 3.10.20.90 0.811 0.579
1.10.10.10 3.10.450.10 0.855 0.594
1.10.10.10 3.10.450.30 0.846 0.502
1.10.10.10 3.10.450.40 0.850 0.649
1.10.10.10 3.10.450.50 0.839 0.676
1.10.10.10 3.10.50.10 0.840 0.440
1.10.10.10 3.10.50.40 0.824 0.556
1.10.10.10 3.20.20.100 0.814 0.361
1.10.10.10 3.20.20.120 0.810 0.433
1.10.10.10 3.20.20.140 0.799 0.464
1.10.10.10 3.20.20.150 0.834 0.522
1.10.10.10 3.20.20.30 0.819 0.347
1.10.10.10 3.20.20.60 0.811 0.487
1.10.10.10 3.20.20.70 0.598 0.620
1.10.10.10 3.20.20.80 0.604 0.622
1.10.10.10 3.30.1330.30 0.860 0.661
1.10.10.10 3.30.1370.10 0.854 0.644
1.10.10.10 3.30.1490.20 0.840 0.604
1.10.10.10 3.30.160.20 0.843 0.396
1.10.10.10 3.30.30.10 0.841 0.692
1.10.10.10 3.30.300.10 0.851 0.604
1.10.10.10 3.30.300.20 0.849 0.641
1.10.10.10 3.30.360.10 0.826 0.598
1.10.10.10 3.30.390.10 0.834 0.466
1.10.10.10 3.30.390.30 0.829 0.331
1.10.10.10 3.30.420.10 0.787 0.426
1.10.10.10 3.30.420.40 0.810 0.388
1.10.10.10 3.30.450.20 0.854 0.660
1.10.10.10 3.30.470.20 0.811 0.552
1.10.10.10 3.30.565.10 0.835 0.616
1.10.10.10 3.30.60.30 0.838 0.474
1.10.10.10 3.30.70.100 0.833 0.504
1.10.10.10 3.30.70.20 0.823 0.601
1.10.10.10 3.30.70.270 0.826 0.597
1.10.10.10 3.30.70.330 0.799 0.635
1.10.10.10 3.40.1190.10 0.823 0.319
1.10.10.10 3.40.1190.20 0.825 0.523
1.10.10.10 3.40.190.10 0.768 0.604
1.10.10.10 3.40.190.80 0.845 0.487
1.10.10.10 3.40.30.10 0.752 0.645
1.10.10.10 3.40.50.1000 0.800 0.497
1.10.10.10 3.40.50.1010 0.847 0.573
1.10.10.10 3.40.50.10190 0.836 0.463
1.10.10.10 3.40.50.1100 0.823 0.501
1.10.10.10 3.40.50.1220 0.821 0.505
1.10.10.10 3.40.50.1240 0.849 0.503
1.10.10.10 3.40.50.1370 0.839 0.482
1.10.10.10 3.40.50.1400 0.834 0.470
1.10.10.10 3.40.50.1460 0.827 0.282
1.10.10.10 3.40.50.150 0.733 0.637
1.10.10.10 3.40.50.1580 0.808 0.317
1.10.10.10 3.40.50.1820 0.632 0.598
1.10.10.10 3.40.50.1940 0.816 0.527
1.10.10.10 3.40.50.1980 0.788 0.518
1.10.10.10 3.40.50.20 0.810 0.394
1.10.10.10 3.40.50.200 0.823 0.408
1.10.10.10 3.40.50.2000 0.791 0.505
1.10.10.10 3.40.50.2020 0.771 0.414
1.10.10.10 3.40.50.2030 0.844 0.534
1.10.10.10 3.40.50.2300 0.744 0.525
1.10.10.10 3.40.50.2600 0.802 0.427
1.10.10.10 3.40.50.300 0.576 0.674
1.10.10.10 3.40.50.360 0.814 0.441
1.10.10.10 3.40.50.410 0.830 0.400
1.10.10.10 3.40.50.620 0.725 0.585
1.10.10.10 3.40.50.720 0.534 0.739
1.10.10.10 3.40.50.80 0.809 0.468
1.10.10.10 3.40.50.800 0.849 0.490
1.10.10.10 3.40.50.880 0.768 0.431
1.10.10.10 3.40.50.920 0.833 0.334
1.10.10.10 3.40.50.9600 0.836 0.472
1.10.10.10 3.40.50.970 0.793 0.574
1.10.10.10 3.40.50.980 0.837 0.524
1.10.10.10 3.40.630.10 0.804 0.455
1.10.10.10 3.40.630.30 0.800 0.598
1.10.10.10 3.90.190.10 0.803 0.377
1.10.10.10 3.90.190.20 0.832 0.352
1.10.10.60 1.10.10.60 0.966 0.966
1.10.10.60 1.10.1200.10 0.959 0.907
1.10.10.60 1.10.150.20 0.964 0.934
1.10.10.60 1.10.150.50 0.963 0.912
1.10.10.60 1.10.220.10 0.964 0.924
1.10.10.60 1.10.238.10 0.924 0.879
1.10.10.60 1.10.238.20 0.960 0.858
1.10.10.60 1.10.246.10 0.961 0.915
1.10.10.60 1.10.260.40 0.960 0.918
1.10.10.60 1.10.472.10 0.968 0.931
1.10.10.60 1.10.490.10 0.953 0.913
1.10.10.60 1.10.8.10 0.961 0.936
1.10.10.60 1.10.8.60 0.953 0.872
1.10.10.60 1.20.1050.10 0.953 0.911
1.10.10.60 1.20.120.10 0.953 0.854
1.10.10.60 1.20.58.60 0.939 0.860
1.10.10.60 1.25.40.10 0.938 0.878
1.10.10.60 1.25.40.180 0.958 0.843
1.10.10.60 1.25.40.20 0.938 0.864
1.10.10.60 1.50.10.10 0.942 0.841
1.10.10.60 1.50.10.20 0.946 0.831
1.10.10.60 2.120.10.10 0.836 0.599
1.10.10.60 2.120.10.30 0.881 0.548
1.10.10.60 2.130.10.10 0.770 0.639
1.10.10.60 2.160.10.10 0.868 0.497
1.10.10.60 2.160.20.10 0.783 0.591
1.10.10.60 2.20.25.10 0.916 0.524
1.10.10.60 2.30.30.100 0.868 0.506
1.10.10.60 2.30.30.40 0.821 0.625
1.10.10.60 2.30.30.70 0.925 0.489
1.10.10.60 2.40.10.10 0.623 0.756
1.10.10.60 2.40.128.20 0.697 0.570
1.10.10.60 2.40.30.10 0.778 0.609
1.10.10.60 2.40.40.20 0.834 0.417
1.10.10.60 2.40.50.100 0.836 0.500
1.10.10.60 2.40.50.110 0.850 0.454
1.10.10.60 2.40.50.140 0.660 0.696
1.10.10.60 2.40.50.40 0.850 0.531
1.10.10.60 2.60.120.10 0.689 0.602
1.10.10.60 2.60.120.180 0.877 0.511
1.10.10.60 2.60.120.20 0.633 0.622
1.10.10.60 2.60.120.200 0.630 0.678
1.10.10.60 2.60.120.260 0.700 0.609
1.10.10.60 2.60.120.40 0.846 0.521
1.10.10.60 2.60.20.10 0.867 0.433
1.10.10.60 2.60.200.20 0.862 0.469
1.10.10.60 2.60.40.10 0.541 0.827
1.10.10.60 2.60.40.1180 0.777 0.585
1.10.10.60 2.60.40.150 0.840 0.433
1.10.10.60 2.60.40.30 0.677 0.709
1.10.10.60 2.60.40.420 0.634 0.655
1.10.10.60 2.70.98.10 0.857 0.550
1.10.10.60 3.10.20.10 0.893 0.407
1.10.10.60 3.10.20.120 0.855 0.462
1.10.10.60 3.10.20.30 0.755 0.526
1.10.10.60 3.10.20.90 0.770 0.537
1.10.10.60 3.10.450.10 0.915 0.389
1.10.10.60 3.10.450.30 0.894 0.393
1.10.10.60 3.10.450.40 0.885 0.439
1.10.10.60 3.10.450.50 0.836 0.506
1.10.10.60 3.10.50.10 0.891 0.417
1.10.10.60 3.10.50.40 0.827 0.476
1.10.10.60 3.20.20.100 0.870 0.520
1.10.10.60 3.20.20.120 0.837 0.459
1.10.10.60 3.20.20.140 0.840 0.575
1.10.10.60 3.20.20.150 0.905 0.559
1.10.10.60 3.20.20.30 0.865 0.492
1.10.10.60 3.20.20.60 0.851 0.548
1.10.10.60 3.20.20.70 0.531 0.757
1.10.10.60 3.20.20.80 0.558 0.763
1.10.10.60 3.30.1330.30 0.914 0.359
1.10.10.60 3.30.1370.10 0.915 0.429
1.10.10.60 3.30.1490.20 0.856 0.463
1.10.10.60 3.30.160.20 0.912 0.320
1.10.10.60 3.30.30.10 0.869 0.553
1.10.10.60 3.30.300.10 0.912 0.474
1.10.10.60 3.30.300.20 0.895 0.476
1.10.10.60 3.30.360.10 0.785 0.448
1.10.10.60 3.30.390.10 0.923 0.596
1.10.10.60 3.30.390.30 0.910 0.411
1.10.10.60 3.30.420.10 0.826 0.507
1.10.10.60 3.30.420.40 0.843 0.413
1.10.10.60 3.30.450.20 0.865 0.375
1.10.10.60 3.30.470.20 0.761 0.450
1.10.10.60 3.30.565.10 0.845 0.476
1.10.10.60 3.30.60.30 0.923 0.620
1.10.10.60 3.30.70.100 0.859 0.413
1.10.10.60 3.30.70.20 0.800 0.499
1.10.10.60 3.30.70.270 0.854 0.520
1.10.10.60 3.30.70.330 0.731 0.589
1.10.10.60 3.40.1190.10 0.867 0.385
1.10.10.60 3.40.1190.20 0.887 0.557
1.10.10.60 3.40.190.10 0.710 0.592
1.10.10.60 3.40.190.80 0.879 0.301
1.10.10.60 3.40.30.10 0.564 0.657
1.10.10.60 3.40.50.1000 0.835 0.567
1.10.10.60 3.40.50.1010 0.919 0.524
1.10.10.60 3.40.50.10190 0.913 0.517
1.10.10.60 3.40.50.1100 0.877 0.527
1.10.10.60 3.40.50.1220 0.850 0.487
1.10.10.60 3.40.50.1240 0.921 0.448
1.10.10.60 3.40.50.1370 0.903 0.473
1.10.10.60 3.40.50.1400 0.898 0.479
1.10.10.60 3.40.50.1460 0.872 0.316
1.10.10.60 3.40.50.150 0.610 0.652
1.10.10.60 3.40.50.1580 0.827 0.345
1.10.10.60 3.40.50.1820 0.657 0.729
1.10.10.60 3.40.50.1940 0.868 0.564
1.10.10.60 3.40.50.1980 0.813 0.575
1.10.10.60 3.40.50.20 0.857 0.468
1.10.10.60 3.40.50.200 0.872 0.501
1.10.10.60 3.40.50.2000 0.817 0.573
1.10.10.60 3.40.50.2020 0.756 0.472
1.10.10.60 3.40.50.2030 0.913 0.500
1.10.10.60 3.40.50.2300 0.705 0.596
1.10.10.60 3.40.50.2600 0.819 0.477
1.10.10.60 3.40.50.300 0.535 0.740
1.10.10.60 3.40.50.360 0.860 0.518
1.10.10.60 3.40.50.410 0.900 0.451
1.10.10.60 3.40.50.620 0.723 0.650
1.10.10.60 3.40.50.720 0.456 0.823
1.10.10.60 3.40.50.80 0.852 0.521
1.10.10.60 3.40.50.800 0.876 0.328
1.10.10.60 3.40.50.880 0.730 0.460
1.10.10.60 3.40.50.920 0.890 0.362
1.10.10.60 3.40.50.9600 0.872 0.366
1.10.10.60 3.40.50.970 0.812 0.614
1.10.10.60 3.40.50.980 0.872 0.413
1.10.10.60 3.40.630.10 0.824 0.474
1.10.10.60 3.40.630.30 0.684 0.491
1.10.10.60 3.90.190.10 0.878 0.495
1.10.10.60 3.90.190.20 0.890 0.386
1.10.1200.10 1.10.1200.10 0.976 0.976
1.10.1200.10 1.10.150.20 0.953 0.952
1.10.1200.10 1.10.150.50 0.955 0.942
1.10.1200.10 1.10.220.10 0.955 0.963
1.10.1200.10 1.10.238.10 0.909 0.895
1.10.1200.10 1.10.238.20 0.962 0.931
1.10.1200.10 1.10.246.10 0.931 0.947
1.10.1200.10 1.10.260.40 0.958 0.954
1.10.1200.10 1.10.472.10 0.966 0.963
1.10.1200.10 1.10.490.10 0.948 0.976
1.10.1200.10 1.10.8.10 0.888 0.905
1.10.1200.10 1.10.8.60 0.921 0.879
1.10.1200.10 1.20.1050.10 0.900 0.946
1.10.1200.10 1.20.120.10 0.943 0.945
1.10.1200.10 1.20.58.60 0.828 0.865
1.10.1200.10 1.25.40.10 0.885 0.954
1.10.1200.10 1.25.40.180 0.935 0.911
1.10.1200.10 1.25.40.20 0.904 0.956
1.10.1200.10 1.50.10.10 0.891 0.937
1.10.1200.10 1.50.10.20 0.889 0.916
1.10.1200.10 2.120.10.10 0.457 0.796
1.10.1200.10 2.120.10.30 0.554 0.716
1.10.1200.10 2.130.10.10 0.390 0.862
1.10.1200.10 2.160.10.10 0.605 0.691
1.10.1200.10 2.160.20.10 0.381 0.830
1.10.1200.10 2.20.25.10 0.759 0.690
1.10.1200.10 2.30.30.100 0.641 0.786
1.10.1200.10 2.30.30.40 0.638 0.848
1.10.1200.10 2.30.30.70 0.770 0.675
1.10.1200.10 2.40.10.10 0.462 0.925
1.10.1200.10 2.40.128.20 0.330 0.849
1.10.1200.10 2.40.30.10 0.542 0.862
1.10.1200.10 2.40.40.20 0.505 0.718
1.10.1200.10 2.40.50.100 0.603 0.704
1.10.1200.10 2.40.50.110 0.581 0.743
1.10.1200.10 2.40.50.140 0.477 0.872
1.10.1200.10 2.40.50.40 0.665 0.841
1.10.1200.10 2.60.120.10 0.357 0.826
1.10.1200.10 2.60.120.180 0.535 0.691
1.10.1200.10 2.60.120.20 0.268 0.855
1.10.1200.10 2.60.120.200 0.300 0.903
1.10.1200.10 2.60.120.260 0.378 0.854
1.10.1200.10 2.60.120.40 0.546 0.781
1.10.1200.10 2.60.20.10 0.553 0.695
1.10.1200.10 2.60.200.20 0.558 0.712
1.10.1200.10 2.60.40.10 0.426 0.940
1.10.1200.10 2.60.40.1180 0.522 0.856
1.10.1200.10 2.60.40.150 0.500 0.715
1.10.1200.10 2.60.40.30 0.496 0.923
1.10.1200.10 2.60.40.420 0.334 0.881
1.10.1200.10 2.70.98.10 0.477 0.737
1.10.1200.10 3.10.20.10 0.661 0.661
1.10.1200.10 3.10.20.120 0.435 0.696
1.10.1200.10 3.10.20.30 0.431 0.822
1.10.1200.10 3.10.20.90 0.488 0.832
1.10.1200.10 3.10.450.10 0.720 0.618
1.10.1200.10 3.10.450.30 0.618 0.574
1.10.1200.10 3.10.450.40 0.663 0.722
1.10.1200.10 3.10.450.50 0.484 0.798
1.10.1200.10 3.10.50.10 0.631 0.665
1.10.1200.10 3.10.50.40 0.506 0.745
1.10.1200.10 3.20.20.100 0.618 0.747
1.10.1200.10 3.20.20.120 0.457 0.714
1.10.1200.10 3.20.20.140 0.545 0.812
1.10.1200.10 3.20.20.150 0.716 0.701
1.10.1200.10 3.20.20.30 0.458 0.648
1.10.1200.10 3.20.20.60 0.528 0.771
1.10.1200.10 3.20.20.70 0.289 0.935
1.10.1200.10 3.20.20.80 0.343 0.937
1.10.1200.10 3.30.1330.30 0.751 0.647
1.10.1200.10 3.30.1370.10 0.753 0.700
1.10.1200.10 3.30.1490.20 0.624 0.784
1.10.1200.10 3.30.160.20 0.724 0.612
1.10.1200.10 3.30.30.10 0.689 0.832
1.10.1200.10 3.30.300.10 0.721 0.666
1.10.1200.10 3.30.300.20 0.772 0.817
1.10.1200.10 3.30.360.10 0.459 0.736
1.10.1200.10 3.30.390.10 0.761 0.729
1.10.1200.10 3.30.390.30 0.668 0.661
1.10.1200.10 3.30.420.10 0.560 0.802
1.10.1200.10 3.30.420.40 0.564 0.731
1.10.1200.10 3.30.450.20 0.582 0.691
1.10.1200.10 3.30.470.20 0.373 0.717
1.10.1200.10 3.30.565.10 0.556 0.779
1.10.1200.10 3.30.60.30 0.775 0.692
1.10.1200.10 3.30.70.100 0.593 0.736
1.10.1200.10 3.30.70.20 0.530 0.789
1.10.1200.10 3.30.70.270 0.642 0.590
1.10.1200.10 3.30.70.330 0.503 0.872
1.10.1200.10 3.40.1190.10 0.477 0.598
1.10.1200.10 3.40.1190.20 0.577 0.752
1.10.1200.10 3.40.190.10 0.584 0.748
1.10.1200.10 3.40.190.80 0.640 0.639
1.10.1200.10 3.40.30.10 0.321 0.896
1.10.1200.10 3.40.50.1000 0.515 0.781
1.10.1200.10 3.40.50.1010 0.845 0.746
1.10.1200.10 3.40.50.10190 0.731 0.658
1.10.1200.10 3.40.50.1100 0.637 0.759
1.10.1200.10 3.40.50.1220 0.597 0.767
1.10.1200.10 3.40.50.1240 0.789 0.685
1.10.1200.10 3.40.50.1370 0.722 0.686
1.10.1200.10 3.40.50.1400 0.668 0.689
1.10.1200.10 3.40.50.1460 0.511 0.565
1.10.1200.10 3.40.50.150 0.361 0.883
1.10.1200.10 3.40.50.1580 0.394 0.649
1.10.1200.10 3.40.50.1820 0.463 0.891
1.10.1200.10 3.40.50.1940 0.648 0.798
1.10.1200.10 3.40.50.1980 0.601 0.820
1.10.1200.10 3.40.50.20 0.569 0.695
1.10.1200.10 3.40.50.200 0.476 0.649
1.10.1200.10 3.40.50.2000 0.538 0.796
1.10.1200.10 3.40.50.2020 0.445 0.758
1.10.1200.10 3.40.50.2030 0.685 0.665
1.10.1200.10 3.40.50.2300 0.395 0.858
1.10.1200.10 3.40.50.2600 0.477 0.750
1.10.1200.10 3.40.50.300 0.422 0.832
1.10.1200.10 3.40.50.360 0.589 0.766
1.10.1200.10 3.40.50.410 0.597 0.648
1.10.1200.10 3.40.50.620 0.553 0.808
1.10.1200.10 3.40.50.720 0.292 0.930
1.10.1200.10 3.40.50.80 0.563 0.776
1.10.1200.10 3.40.50.800 0.536 0.633
1.10.1200.10 3.40.50.880 0.327 0.719
1.10.1200.10 3.40.50.920 0.592 0.589
1.10.1200.10 3.40.50.9600 0.480 0.566
1.10.1200.10 3.40.50.970 0.561 0.852
1.10.1200.10 3.40.50.980 0.577 0.653
1.10.1200.10 3.40.630.10 0.600 0.772
1.10.1200.10 3.40.630.30 0.384 0.823
1.10.1200.10 3.90.190.10 0.635 0.772
1.10.1200.10 3.90.190.20 0.568 0.582
1.10.150.20 1.10.150.20 0.966 0.966
1.10.150.20 1.10.150.50 0.968 0.975
1.10.150.20 1.10.220.10 0.952 0.950
1.10.150.20 1.10.238.10 0.920 0.904
1.10.150.20 1.10.238.20 0.962 0.936
1.10.150.20 1.10.246.10 0.957 0.958
1.10.150.20 1.10.260.40 0.964 0.975
1.10.150.20 1.10.472.10 0.970 0.970
1.10.150.20 1.10.490.10 0.964 0.974
1.10.150.20 1.10.8.10 0.941 0.935
1.10.150.20 1.10.8.60 0.936 0.893
1.10.150.20 1.20.1050.10 0.940 0.945
1.10.150.20 1.20.120.10 0.942 0.903
1.10.150.20 1.20.58.60 0.906 0.865
1.10.150.20 1.25.40.10 0.915 0.921
1.10.150.20 1.25.40.180 0.952 0.903
1.10.150.20 1.25.40.20 0.916 0.910
1.10.150.20 1.50.10.10 0.928 0.908
1.10.150.20 1.50.10.20 0.936 0.902
1.10.150.20 2.120.10.10 0.720 0.573
1.10.150.20 2.120.10.30 0.796 0.498
1.10.150.20 2.130.10.10 0.626 0.648
1.10.150.20 2.160.10.10 0.778 0.476
1.10.150.20 2.160.20.10 0.641 0.587
1.10.150.20 2.20.25.10 0.868 0.512
1.10.150.20 2.30.30.100 0.787 0.537
1.10.150.20 2.30.30.40 0.733 0.676
1.10.150.20 2.30.30.70 0.883 0.464
1.10.150.20 2.40.10.10 0.512 0.823
1.10.150.20 2.40.128.20 0.538 0.631
1.10.150.20 2.40.30.10 0.664 0.669
1.10.150.20 2.40.40.20 0.724 0.449
1.10.150.20 2.40.50.100 0.741 0.526
1.10.150.20 2.40.50.110 0.755 0.488
1.10.150.20 2.40.50.140 0.551 0.759
1.10.150.20 2.40.50.40 0.775 0.619
1.10.150.20 2.60.120.10 0.532 0.655
1.10.150.20 2.60.120.180 0.789 0.465
1.10.150.20 2.60.120.20 0.465 0.677
1.10.150.20 2.60.120.200 0.466 0.734
1.10.150.20 2.60.120.260 0.550 0.665
1.10.150.20 2.60.120.40 0.742 0.534
1.10.150.20 2.60.20.10 0.773 0.431
1.10.150.20 2.60.200.20 0.767 0.463
1.10.150.20 2.60.40.10 0.445 0.876
1.10.150.20 2.60.40.1180 0.658 0.648
1.10.150.20 2.60.40.150 0.728 0.446
1.10.150.20 2.60.40.30 0.561 0.787
1.10.150.20 2.60.40.420 0.476 0.719
1.10.150.20 2.70.98.10 0.755 0.511
1.10.150.20 3.10.20.10 0.826 0.425
1.10.150.20 3.10.20.120 0.734 0.456
1.10.150.20 3.10.20.30 0.629 0.598
1.10.150.20 3.10.20.90 0.657 0.618
1.10.150.20 3.10.450.10 0.866 0.386
1.10.150.20 3.10.450.30 0.823 0.363
1.10.150.20 3.10.450.40 0.821 0.479
1.10.150.20 3.10.450.50 0.710 0.555
1.10.150.20 3.10.50.10 0.817 0.411
1.10.150.20 3.10.50.40 0.709 0.503
1.10.150.20 3.20.20.100 0.811 0.538
1.10.150.20 3.20.20.120 0.733 0.465
1.10.150.20 3.20.20.140 0.779 0.642
1.10.150.20 3.20.20.150 0.856 0.582
1.10.150.20 3.20.20.30 0.776 0.409
1.10.150.20 3.20.20.60 0.765 0.560
1.10.150.20 3.20.20.70 0.413 0.816
1.10.150.20 3.20.20.80 0.446 0.822
1.10.150.20 3.30.1330.30 0.886 0.486
1.10.150.20 3.30.1370.10 0.888 0.631
1.10.150.20 3.30.1490.20 0.777 0.539
1.10.150.20 3.30.160.20 0.861 0.358
1.10.150.20 3.30.30.10 0.799 0.611
1.10.150.20 3.30.300.10 0.859 0.493
1.10.150.20 3.30.300.20 0.847 0.577
1.10.150.20 3.30.360.10 0.690 0.545
1.10.150.20 3.30.390.10 0.884 0.660
1.10.150.20 3.30.390.30 0.852 0.448
1.10.150.20 3.30.420.10 0.756 0.608
1.10.150.20 3.30.420.40 0.757 0.496
1.10.150.20 3.30.450.20 0.806 0.466
1.10.150.20 3.30.470.20 0.647 0.514
1.10.150.20 3.30.565.10 0.765 0.564
1.10.150.20 3.30.60.30 0.880 0.552
1.10.150.20 3.30.70.100 0.774 0.471
1.10.150.20 3.30.70.20 0.693 0.573
1.10.150.20 3.30.70.270 0.789 0.546
1.10.150.20 3.30.70.330 0.636 0.694
1.10.150.20 3.40.1190.10 0.794 0.377
1.10.150.20 3.40.1190.20 0.840 0.636
1.10.150.20 3.40.190.10 0.670 0.676
1.10.150.20 3.40.190.80 0.846 0.431
1.10.150.20 3.40.30.10 0.476 0.765
1.10.150.20 3.40.50.1000 0.757 0.604
1.10.150.20 3.40.50.1010 0.898 0.626
1.10.150.20 3.40.50.10190 0.873 0.571
1.10.150.20 3.40.50.1100 0.805 0.560
1.10.150.20 3.40.50.1220 0.788 0.565
1.10.150.20 3.40.50.1240 0.901 0.587
1.10.150.20 3.40.50.1370 0.882 0.561
1.10.150.20 3.40.50.1400 0.846 0.508
1.10.150.20 3.40.50.1460 0.791 0.306
1.10.150.20 3.40.50.150 0.516 0.743
1.10.150.20 3.40.50.1580 0.709 0.344
1.10.150.20 3.40.50.1820 0.587 0.804
1.10.150.20 3.40.50.1940 0.831 0.662
1.10.150.20 3.40.50.1980 0.747 0.663
1.10.150.20 3.40.50.20 0.772 0.494
1.10.150.20 3.40.50.200 0.794 0.440
1.10.150.20 3.40.50.2000 0.778 0.673
1.10.150.20 3.40.50.2020 0.621 0.518
1.10.150.20 3.40.50.2030 0.879 0.555
1.10.150.20 3.40.50.2300 0.601 0.664
1.10.150.20 3.40.50.2600 0.718 0.493
1.10.150.20 3.40.50.300 0.486 0.784
1.10.150.20 3.40.50.360 0.787 0.533
1.10.150.20 3.40.50.410 0.836 0.456
1.10.150.20 3.40.50.620 0.654 0.719
1.10.150.20 3.40.50.720 0.428 0.873
1.10.150.20 3.40.50.80 0.776 0.569
1.10.150.20 3.40.50.800 0.804 0.374
1.10.150.20 3.40.50.880 0.597 0.530
1.10.150.20 3.40.50.920 0.833 0.372
1.10.150.20 3.40.50.9600 0.811 0.384
1.10.150.20 3.40.50.970 0.755 0.697
1.10.150.20 3.40.50.980 0.801 0.423
1.10.150.20 3.40.630.10 0.757 0.559
1.10.150.20 3.40.630.30 0.533 0.584
1.10.150.20 3.90.190.10 0.804 0.584
1.10.150.20 3.90.190.20 0.823 0.356
1.10.150.50 1.10.150.50 0.978 0.978
1.10.150.50 1.10.220.10 0.951 0.973
1.10.150.50 1.10.238.10 0.908 0.900
1.10.150.50 1.10.238.20 0.962 0.947
1.10.150.50 1.10.246.10 0.961 0.971
1.10.150.50 1.10.260.40 0.962 0.972
1.10.150.50 1.10.472.10 0.973 0.975
1.10.150.50 1.10.490.10 0.960 0.984
1.10.150.50 1.10.8.10 0.924 0.931
1.10.150.50 1.10.8.60 0.918 0.891
1.10.150.50 1.20.1050.10 0.927 0.958
1.10.150.50 1.20.120.10 0.934 0.948
1.10.150.50 1.20.58.60 0.864 0.886
1.10.150.50 1.25.40.10 0.894 0.957
1.10.150.50 1.25.40.180 0.943 0.929
1.10.150.50 1.25.40.20 0.893 0.952
1.10.150.50 1.50.10.10 0.900 0.942
1.10.150.50 1.50.10.20 0.908 0.929
1.10.150.50 2.120.10.10 0.519 0.717
1.10.150.50 2.120.10.30 0.621 0.626
1.10.150.50 2.130.10.10 0.433 0.800
1.10.150.50 2.160.10.10 0.642 0.618
1.10.150.50 2.160.20.10 0.435 0.754
1.10.150.50 2.20.25.10 0.787 0.624
1.10.150.50 2.30.30.100 0.669 0.711
1.10.150.50 2.30.30.40 0.650 0.807
1.10.150.50 2.30.30.70 0.803 0.593
1.10.150.50 2.40.10.10 0.455 0.906
1.10.150.50 2.40.128.20 0.361 0.794
1.10.150.50 2.40.30.10 0.554 0.815
1.10.150.50 2.40.40.20 0.549 0.634
1.10.150.50 2.40.50.100 0.627 0.654
1.10.150.50 2.40.50.110 0.614 0.667
1.10.150.50 2.40.50.140 0.480 0.849
1.10.150.50 2.40.50.40 0.683 0.784
1.10.150.50 2.60.120.10 0.370 0.785
1.10.150.50 2.60.120.180 0.607 0.600
1.10.150.50 2.60.120.20 0.291 0.811
1.10.150.50 2.60.120.200 0.318 0.864
1.10.150.50 2.60.120.260 0.400 0.808
1.10.150.50 2.60.120.40 0.586 0.704
1.10.150.50 2.60.20.10 0.605 0.602
1.10.150.50 2.60.200.20 0.607 0.627
1.10.150.50 2.60.40.10 0.412 0.928
1.10.150.50 2.60.40.1180 0.538 0.805
1.10.150.50 2.60.40.150 0.547 0.628
1.10.150.50 2.60.40.30 0.493 0.896
1.10.150.50 2.60.40.420 0.346 0.845
1.10.150.50 2.70.98.10 0.552 0.650
1.10.150.50 3.10.20.10 0.699 0.575
1.10.150.50 3.10.20.120 0.521 0.611
1.10.150.50 3.10.20.30 0.475 0.767
1.10.150.50 3.10.20.90 0.517 0.778
1.10.150.50 3.10.450.10 0.765 0.530
1.10.150.50 3.10.450.30 0.675 0.487
1.10.150.50 3.10.450.40 0.702 0.641
1.10.150.50 3.10.450.50 0.551 0.732
1.10.150.50 3.10.50.10 0.678 0.573
1.10.150.50 3.10.50.40 0.552 0.678
1.10.150.50 3.20.20.100 0.678 0.677
1.10.150.50 3.20.20.120 0.535 0.627
1.10.150.50 3.20.20.140 0.647 0.767
1.10.150.50 3.20.20.150 0.745 0.650
1.10.150.50 3.20.20.30 0.575 0.549
1.10.150.50 3.20.20.60 0.600 0.699
1.10.150.50 3.20.20.70 0.303 0.909
1.10.150.50 3.20.20.80 0.337 0.911
1.10.150.50 3.30.1330.30 0.808 0.615
1.10.150.50 3.30.1370.10 0.827 0.753
1.10.150.50 3.30.1490.20 0.648 0.708
1.10.150.50 3.30.160.20 0.759 0.514
1.10.150.50 3.30.30.10 0.710 0.769
1.10.150.50 3.30.300.10 0.753 0.595
1.10.150.50 3.30.300.20 0.758 0.711
1.10.150.50 3.30.360.10 0.534 0.692
1.10.150.50 3.30.390.10 0.829 0.758
1.10.150.50 3.30.390.30 0.760 0.618
1.10.150.50 3.30.420.10 0.651 0.764
1.10.150.50 3.30.420.40 0.621 0.673
1.10.150.50 3.30.450.20 0.677 0.633
1.10.150.50 3.30.470.20 0.462 0.661
1.10.150.50 3.30.565.10 0.641 0.728
1.10.150.50 3.30.60.30 0.804 0.630
1.10.150.50 3.30.70.100 0.627 0.650
1.10.150.50 3.30.70.20 0.544 0.729
1.10.150.50 3.30.70.270 0.690 0.581
1.10.150.50 3.30.70.330 0.526 0.832
1.10.150.50 3.40.1190.10 0.616 0.528
1.10.150.50 3.40.1190.20 0.730 0.737
1.10.150.50 3.40.190.10 0.612 0.735
1.10.150.50 3.40.190.80 0.758 0.611
1.10.150.50 3.40.30.10 0.367 0.872
1.10.150.50 3.40.50.1000 0.609 0.729
1.10.150.50 3.40.50.1010 0.832 0.699
1.10.150.50 3.40.50.10190 0.785 0.640
1.10.150.50 3.40.50.1100 0.676 0.692
1.10.150.50 3.40.50.1220 0.637 0.698
1.10.150.50 3.40.50.1240 0.832 0.666
1.10.150.50 3.40.50.1370 0.788 0.640
1.10.150.50 3.40.50.1400 0.729 0.624
1.10.150.50 3.40.50.1460 0.606 0.467
1.10.150.50 3.40.50.150 0.394 0.852
1.10.150.50 3.40.50.1580 0.471 0.533
1.10.150.50 3.40.50.1820 0.501 0.874
1.10.150.50 3.40.50.1940 0.725 0.762
1.10.150.50 3.40.50.1980 0.644 0.786
1.10.150.50 3.40.50.20 0.635 0.641
1.10.150.50 3.40.50.200 0.605 0.566
1.10.150.50 3.40.50.2000 0.659 0.777
1.10.150.50 3.40.50.2020 0.420 0.681
1.10.150.50 3.40.50.2030 0.779 0.635
1.10.150.50 3.40.50.2300 0.474 0.814
1.10.150.50 3.40.50.2600 0.554 0.675
1.10.150.50 3.40.50.300 0.434 0.823
1.10.150.50 3.40.50.360 0.643 0.683
1.10.150.50 3.40.50.410 0.717 0.601
1.10.150.50 3.40.50.620 0.568 0.789
1.10.150.50 3.40.50.720 0.375 0.920
1.10.150.50 3.40.50.80 0.653 0.728
1.10.150.50 3.40.50.800 0.640 0.550
1.10.150.50 3.40.50.880 0.397 0.671
1.10.150.50 3.40.50.920 0.686 0.511
1.10.150.50 3.40.50.9600 0.659 0.538
1.10.150.50 3.40.50.970 0.644 0.817
1.10.150.50 3.40.50.980 0.634 0.561
1.10.150.50 3.40.630.10 0.606 0.696
1.10.150.50 3.40.630.30 0.331 0.758
1.10.150.50 3.90.190.10 0.708 0.738
1.10.150.50 3.90.190.20 0.674 0.501
1.10.220.10 1.10.220.10 1.000 1.000
1.10.220.10 1.10.238.10 0.891 0.896
1.10.220.10 1.10.238.20 0.969 0.922
1.10.220.10 1.10.246.10 0.963 0.960
1.10.220.10 1.10.260.40 0.959 0.954
1.10.220.10 1.10.472.10 0.975 0.965
1.10.220.10 1.10.490.10 0.910 0.957
1.10.220.10 1.10.8.10 0.972 0.950
1.10.220.10 1.10.8.60 0.954 0.909
1.10.220.10 1.20.1050.10 0.953 0.963
1.10.220.10 1.20.120.10 0.978 0.974
1.10.220.10 1.20.58.60 0.929 0.924
1.10.220.10 1.25.40.10 0.971 0.984
1.10.220.10 1.25.40.180 0.980 0.954
1.10.220.10 1.25.40.20 0.981 0.988
1.10.220.10 1.50.10.10 0.929 0.945
1.10.220.10 1.50.10.20 0.932 0.929
1.10.220.10 2.120.10.10 0.616 0.678
1.10.220.10 2.120.10.30 0.715 0.594
1.10.220.10 2.130.10.10 0.520 0.760
1.10.220.10 2.160.10.10 0.718 0.587
1.10.220.10 2.160.20.10 0.527 0.708
1.10.220.10 2.20.25.10 0.841 0.591
1.10.220.10 2.30.30.100 0.735 0.659
1.10.220.10 2.30.30.40 0.697 0.772
1.10.220.10 2.30.30.70 0.859 0.555
1.10.220.10 2.40.10.10 0.491 0.885
1.10.220.10 2.40.128.20 0.434 0.749
1.10.220.10 2.40.30.10 0.611 0.776
1.10.220.10 2.40.40.20 0.635 0.575
1.10.220.10 2.40.50.100 0.686 0.618
1.10.220.10 2.40.50.110 0.688 0.611
1.10.220.10 2.40.50.140 0.515 0.826
1.10.220.10 2.40.50.40 0.733 0.732
1.10.220.10 2.60.120.10 0.428 0.746
1.10.220.10 2.60.120.180 0.704 0.564
1.10.220.10 2.60.120.20 0.359 0.776
1.10.220.10 2.60.120.200 0.381 0.831
1.10.220.10 2.60.120.260 0.466 0.770
1.10.220.10 2.60.120.40 0.667 0.654
1.10.220.10 2.60.20.10 0.694 0.549
1.10.220.10 2.60.200.20 0.690 0.579
1.10.220.10 2.60.40.10 0.442 0.916
1.10.220.10 2.60.40.1180 0.599 0.762
1.10.220.10 2.60.40.150 0.637 0.571
1.10.220.10 2.60.40.30 0.534 0.868
1.10.220.10 2.60.40.420 0.403 0.813
1.10.220.10 2.70.98.10 0.654 0.612
1.10.220.10 3.10.20.10 0.771 0.523
1.10.220.10 3.10.20.120 0.626 0.564
1.10.220.10 3.10.20.30 0.538 0.715
1.10.220.10 3.10.20.90 0.569 0.726
1.10.220.10 3.10.450.10 0.828 0.477
1.10.220.10 3.10.450.30 0.756 0.445
1.10.220.10 3.10.450.40 0.768 0.583
1.10.220.10 3.10.450.50 0.621 0.675
1.10.220.10 3.10.50.10 0.758 0.521
1.10.220.10 3.10.50.40 0.647 0.642
1.10.220.10 3.20.20.100 0.707 0.581
1.10.220.10 3.20.20.120 0.627 0.566
1.10.220.10 3.20.20.140 0.661 0.688
1.10.220.10 3.20.20.150 0.803 0.604
1.10.220.10 3.20.20.30 0.665 0.482
1.10.220.10 3.20.20.60 0.668 0.633
1.10.220.10 3.20.20.70 0.313 0.879
1.10.220.10 3.20.20.80 0.368 0.884
1.10.220.10 3.30.1330.30 0.851 0.521
1.10.220.10 3.30.1370.10 0.867 0.682
1.10.220.10 3.30.1490.20 0.713 0.646
1.10.220.10 3.30.160.20 0.822 0.453
1.10.220.10 3.30.30.10 0.759 0.718
1.10.220.10 3.30.300.10 0.819 0.553
1.10.220.10 3.30.300.20 0.811 0.653
1.10.220.10 3.30.360.10 0.599 0.639
1.10.220.10 3.30.390.10 0.873 0.765
1.10.220.10 3.30.390.30 0.844 0.592
1.10.220.10 3.30.420.10 0.690 0.711
1.10.220.10 3.30.420.40 0.666 0.596
1.10.220.10 3.30.450.20 0.765 0.586
1.10.220.10 3.30.470.20 0.479 0.591
1.10.220.10 3.30.565.10 0.761 0.710
1.10.220.10 3.30.60.30 0.858 0.619
1.10.220.10 3.30.70.100 0.702 0.587
1.10.220.10 3.30.70.20 0.608 0.675
1.10.220.10 3.30.70.270 0.739 0.563
1.10.220.10 3.30.70.330 0.567 0.789
1.10.220.10 3.40.1190.10 0.706 0.478
1.10.220.10 3.40.1190.20 0.757 0.660
1.10.220.10 3.40.190.10 0.607 0.710
1.10.220.10 3.40.190.80 0.819 0.549
1.10.220.10 3.40.30.10 0.402 0.841
1.10.220.10 3.40.50.1000 0.651 0.663
1.10.220.10 3.40.50.1010 0.868 0.649
1.10.220.10 3.40.50.10190 0.845 0.626
1.10.220.10 3.40.50.1100 0.731 0.635
1.10.220.10 3.40.50.1220 0.686 0.622
1.10.220.10 3.40.50.1240 0.855 0.542
1.10.220.10 3.40.50.1370 0.805 0.525
1.10.220.10 3.40.50.1400 0.776 0.536
1.10.220.10 3.40.50.1460 0.706 0.416
1.10.220.10 3.40.50.150 0.406 0.813
1.10.220.10 3.40.50.1580 0.575 0.451
1.10.220.10 3.40.50.1820 0.483 0.843
1.10.220.10 3.40.50.1940 0.777 0.707
1.10.220.10 3.40.50.1980 0.687 0.739
1.10.220.10 3.40.50.20 0.705 0.590
1.10.220.10 3.40.50.200 0.697 0.510
1.10.220.10 3.40.50.2000 0.686 0.718
1.10.220.10 3.40.50.2020 0.510 0.627
1.10.220.10 3.40.50.2030 0.805 0.530
1.10.220.10 3.40.50.2300 0.525 0.769
1.10.220.10 3.40.50.2600 0.620 0.605
1.10.220.10 3.40.50.300 0.413 0.810
1.10.220.10 3.40.50.360 0.694 0.603
1.10.220.10 3.40.50.410 0.781 0.541
1.10.220.10 3.40.50.620 0.576 0.759
1.10.220.10 3.40.50.720 0.365 0.906
1.10.220.10 3.40.50.80 0.700 0.656
1.10.220.10 3.40.50.800 0.712 0.479
1.10.220.10 3.40.50.880 0.459 0.615
1.10.220.10 3.40.50.920 0.761 0.452
1.10.220.10 3.40.50.9600 0.745 0.496
1.10.220.10 3.40.50.970 0.686 0.772
1.10.220.10 3.40.50.980 0.683 0.463
1.10.220.10 3.40.630.10 0.623 0.607
1.10.220.10 3.40.630.30 0.398 0.700
1.10.220.10 3.90.190.10 0.767 0.683
1.10.220.10 3.90.190.20 0.761 0.456
1.10.238.10 1.10.238.10 0.897 0.897
1.10.238.10 1.10.238.20 0.901 0.908
1.10.238.10 1.10.246.10 0.899 0.909
1.10.238.10 1.10.260.40 0.898 0.915
1.10.238.10 1.10.472.10 0.907 0.917
1.10.238.10 1.10.490.10 0.912 0.935
1.10.238.10 1.10.8.10 0.886 0.883
1.10.238.10 1.10.8.60 0.891 0.857
1.10.238.10 1.20.1050.10 0.891 0.901
1.10.238.10 1.20.120.10 0.893 0.883
1.10.238.10 1.20.58.60 0.875 0.854
1.10.238.10 1.25.40.10 0.880 0.883
1.10.238.10 1.25.40.180 0.895 0.875
1.10.238.10 1.25.40.20 0.879 0.873
1.10.238.10 1.50.10.10 0.890 0.883
1.10.238.10 1.50.10.20 0.889 0.874
1.10.238.10 2.120.10.10 0.794 0.416
1.10.238.10 2.120.10.30 0.831 0.362
1.10.238.10 2.130.10.10 0.738 0.463
1.10.238.10 2.160.10.10 0.816 0.325
1.10.238.10 2.160.20.10 0.751 0.391
1.10.238.10 2.20.25.10 0.857 0.390
1.10.238.10 2.30.30.100 0.818 0.374
1.10.238.10 2.30.30.40 0.773 0.501
1.10.238.10 2.30.30.70 0.864 0.350
1.10.238.10 2.40.10.10 0.596 0.668
1.10.238.10 2.40.128.20 0.684 0.435
1.10.238.10 2.40.30.10 0.743 0.492
1.10.238.10 2.40.40.20 0.805 0.339
1.10.238.10 2.40.50.100 0.795 0.396
1.10.238.10 2.40.50.110 0.810 0.350
1.10.238.10 2.40.50.140 0.637 0.606
1.10.238.10 2.40.50.40 0.823 0.509
1.10.238.10 2.60.120.10 0.668 0.475
1.10.238.10 2.60.120.180 0.829 0.340
1.10.238.10 2.60.120.20 0.635 0.497
1.10.238.10 2.60.120.200 0.613 0.531
1.10.238.10 2.60.120.260 0.679 0.473
1.10.238.10 2.60.120.40 0.797 0.358
1.10.238.10 2.60.20.10 0.825 0.328
1.10.238.10 2.60.200.20 0.814 0.312
1.10.238.10 2.60.40.10 0.487 0.751
1.10.238.10 2.60.40.1180 0.736 0.445
1.10.238.10 2.60.40.150 0.802 0.304
1.10.238.10 2.60.40.30 0.633 0.592
1.10.238.10 2.60.40.420 0.620 0.529
1.10.238.10 2.70.98.10 0.813 0.367
1.10.238.10 3.10.20.10 0.847 0.350
1.10.238.10 3.10.20.120 0.811 0.353
1.10.238.10 3.10.20.30 0.760 0.471
1.10.238.10 3.10.20.90 0.776 0.508
1.10.238.10 3.10.450.10 0.860 0.307
1.10.238.10 3.10.450.30 0.846 0.293
1.10.238.10 3.10.450.40 0.840 0.368
1.10.238.10 3.10.450.50 0.798 0.449
1.10.238.10 3.10.50.10 0.845 0.333
1.10.238.10 3.10.50.40 0.808 0.444
1.10.238.10 3.20.20.100 0.829 0.376
1.10.238.10 3.20.20.120 0.804 0.337
1.10.238.10 3.20.20.140 0.823 0.553
1.10.238.10 3.20.20.150 0.855 0.531
1.10.238.10 3.20.20.30 0.827 0.287
1.10.238.10 3.20.20.60 0.818 0.445
1.10.238.10 3.20.20.70 0.559 0.656
1.10.238.10 3.20.20.80 0.564 0.653
1.10.238.10 3.30.1330.30 0.876 0.503
1.10.238.10 3.30.1370.10 0.874 0.530
1.10.238.10 3.30.1490.20 0.830 0.461
1.10.238.10 3.30.160.20 0.862 0.327
1.10.238.10 3.30.30.10 0.832 0.504
1.10.238.10 3.30.300.10 0.864 0.472
1.10.238.10 3.30.300.20 0.859 0.529
1.10.238.10 3.30.360.10 0.786 0.438
1.10.238.10 3.30.390.10 0.869 0.603
1.10.238.10 3.30.390.30 0.859 0.422
1.10.238.10 3.30.420.10 0.819 0.537
1.10.238.10 3.30.420.40 0.822 0.415
1.10.238.10 3.30.450.20 0.849 0.444
1.10.238.10 3.30.470.20 0.783 0.449
1.10.238.10 3.30.565.10 0.818 0.470
1.10.238.10 3.30.60.30 0.863 0.499
1.10.238.10 3.30.70.100 0.835 0.421
1.10.238.10 3.30.70.20 0.803 0.515
1.10.238.10 3.30.70.270 0.829 0.535
1.10.238.10 3.30.70.330 0.762 0.584
1.10.238.10 3.40.1190.10 0.830 0.237
1.10.238.10 3.40.1190.20 0.845 0.547
1.10.238.10 3.40.190.10 0.752 0.622
1.10.238.10 3.40.190.80 0.858 0.401
1.10.238.10 3.40.30.10 0.648 0.631
1.10.238.10 3.40.50.1000 0.806 0.491
1.10.238.10 3.40.50.1010 0.876 0.623
1.10.238.10 3.40.50.10190 0.864 0.533
1.10.238.10 3.40.50.1100 0.831 0.453
1.10.238.10 3.40.50.1220 0.829 0.488
1.10.238.10 3.40.50.1240 0.875 0.575
1.10.238.10 3.40.50.1370 0.867 0.532
1.10.238.10 3.40.50.1400 0.858 0.490
1.10.238.10 3.40.50.1460 0.834 0.205
1.10.238.10 3.40.50.150 0.635 0.571
1.10.238.10 3.40.50.1580 0.806 0.264
1.10.238.10 3.40.50.1820 0.658 0.683
1.10.238.10 3.40.50.1940 0.839 0.583
1.10.238.10 3.40.50.1980 0.800 0.549
1.10.238.10 3.40.50.20 0.817 0.382
1.10.238.10 3.40.50.200 0.829 0.290
1.10.238.10 3.40.50.2000 0.810 0.569
1.10.238.10 3.40.50.2020 0.741 0.355
1.10.238.10 3.40.50.2030 0.867 0.533
1.10.238.10 3.40.50.2300 0.709 0.480
1.10.238.10 3.40.50.2600 0.793 0.337
1.10.238.10 3.40.50.300 0.570 0.708
1.10.238.10 3.40.50.360 0.825 0.405
1.10.238.10 3.40.50.410 0.852 0.418
1.10.238.10 3.40.50.620 0.726 0.623
1.10.238.10 3.40.50.720 0.503 0.767
1.10.238.10 3.40.50.80 0.815 0.432
1.10.238.10 3.40.50.800 0.839 0.298
1.10.238.10 3.40.50.880 0.730 0.393
1.10.238.10 3.40.50.920 0.850 0.310
1.10.238.10 3.40.50.9600 0.840 0.293
1.10.238.10 3.40.50.970 0.795 0.570
1.10.238.10 3.40.50.980 0.836 0.345
1.10.238.10 3.40.630.10 0.831 0.545
1.10.238.10 3.40.630.30 0.725 0.466
1.10.238.10 3.90.190.10 0.825 0.450
1.10.238.10 3.90.190.20 0.842 0.238
1.10.238.20 1.10.238.20 0.994 0.994
1.10.238.20 1.10.246.10 0.938 0.970
1.10.238.20 1.10.260.40 0.942 0.969
1.10.238.20 1.10.472.10 0.964 0.978
1.10.238.20 1.10.490.10 0.986 0.995
1.10.238.20 1.10.8.10 0.876 0.916
1.10.238.20 1.10.8.60 0.894 0.888
1.10.238.20 1.20.1050.10 0.932 0.968
1.10.238.20 1.20.120.10 0.935 0.969
1.10.238.20 1.20.58.60 0.857 0.907
1.10.238.20 1.25.40.10 0.909 0.979
1.10.238.20 1.25.40.180 0.973 0.979
1.10.238.20 1.25.40.20 0.900 0.975
1.10.238.20 1.50.10.10 0.948 0.986
1.10.238.20 1.50.10.20 0.951 0.979
1.10.238.20 2.120.10.10 0.431 0.699
1.10.238.20 2.120.10.30 0.533 0.586
1.10.238.20 2.130.10.10 0.354 0.797
1.10.238.20 2.160.10.10 0.571 0.601
1.10.238.20 2.160.20.10 0.353 0.748
1.10.238.20 2.20.25.10 0.750 0.610
1.10.238.20 2.30.30.100 0.612 0.723
1.10.238.20 2.30.30.40 0.612 0.817
1.10.238.20 2.30.30.70 0.762 0.579
1.10.238.20 2.40.10.10 0.414 0.913
1.10.238.20 2.40.128.20 0.294 0.809
1.10.238.20 2.40.30.10 0.502 0.828
1.10.238.20 2.40.40.20 0.470 0.653
1.10.238.20 2.40.50.100 0.576 0.659
1.10.238.20 2.40.50.110 0.547 0.683
1.10.238.20 2.40.50.140 0.438 0.856
1.10.238.20 2.40.50.40 0.642 0.803
1.10.238.20 2.60.120.10 0.297 0.791
1.10.238.20 2.60.120.180 0.518 0.569
1.10.238.20 2.60.120.20 0.233 0.819
1.10.238.20 2.60.120.200 0.262 0.872
1.10.238.20 2.60.120.260 0.337 0.818
1.10.238.20 2.60.120.40 0.510 0.709
1.10.238.20 2.60.20.10 0.520 0.605
1.10.238.20 2.60.200.20 0.532 0.626
1.10.238.20 2.60.40.10 0.373 0.933
1.10.238.20 2.60.40.1180 0.482 0.819
1.10.238.20 2.60.40.150 0.466 0.640
1.10.238.20 2.60.40.30 0.448 0.906
1.10.238.20 2.60.40.420 0.291 0.855
1.10.238.20 2.70.98.10 0.462 0.621
1.10.238.20 3.10.20.10 0.635 0.582
1.10.238.20 3.10.20.120 0.407 0.598
1.10.238.20 3.10.20.30 0.406 0.783
1.10.238.20 3.10.20.90 0.471 0.801
1.10.238.20 3.10.450.10 0.706 0.520
1.10.238.20 3.10.450.30 0.601 0.465
1.10.238.20 3.10.450.40 0.632 0.644
1.10.238.20 3.10.450.50 0.443 0.747
1.10.238.20 3.10.50.10 0.605 0.575
1.10.238.20 3.10.50.40 0.507 0.701
1.10.238.20 3.20.20.100 0.620 0.671
1.10.238.20 3.20.20.120 0.470 0.645
1.10.238.20 3.20.20.140 0.666 0.811
1.10.238.20 3.20.20.150 0.731 0.688
1.10.238.20 3.20.20.30 0.534 0.549
1.10.238.20 3.20.20.60 0.625 0.751
1.10.238.20 3.20.20.70 0.347 0.923
1.10.238.20 3.20.20.80 0.369 0.925
1.10.238.20 3.30.1330.30 0.781 0.658
1.10.238.20 3.30.1370.10 0.758 0.664
1.10.238.20 3.30.1490.20 0.582 0.732
1.10.238.20 3.30.160.20 0.707 0.534
1.10.238.20 3.30.30.10 0.671 0.783
1.10.238.20 3.30.300.10 0.698 0.600
1.10.238.20 3.30.300.20 0.715 0.734
1.10.238.20 3.30.360.10 0.483 0.710
1.10.238.20 3.30.390.10 0.790 0.745
1.10.238.20 3.30.390.30 0.718 0.661
1.10.238.20 3.30.420.10 0.671 0.820
1.10.238.20 3.30.420.40 0.577 0.709
1.10.238.20 3.30.450.20 0.611 0.658
1.10.238.20 3.30.470.20 0.433 0.684
1.10.238.20 3.30.565.10 0.552 0.746
1.10.238.20 3.30.60.30 0.770 0.579
1.10.238.20 3.30.70.100 0.558 0.674
1.10.238.20 3.30.70.20 0.492 0.747
1.10.238.20 3.30.70.270 0.655 0.578
1.10.238.20 3.30.70.330 0.477 0.850
1.10.238.20 3.40.1190.10 0.523 0.489
1.10.238.20 3.40.1190.20 0.707 0.775
1.10.238.20 3.40.190.10 0.586 0.749
1.10.238.20 3.40.190.80 0.687 0.638
1.10.238.20 3.40.30.10 0.364 0.889
1.10.238.20 3.40.50.1000 0.651 0.782
1.10.238.20 3.40.50.1010 0.841 0.768
1.10.238.20 3.40.50.10190 0.766 0.668
1.10.238.20 3.40.50.1100 0.662 0.728
1.10.238.20 3.40.50.1220 0.642 0.754
1.10.238.20 3.40.50.1240 0.817 0.754
1.10.238.20 3.40.50.1370 0.794 0.701
1.10.238.20 3.40.50.1400 0.772 0.728
1.10.238.20 3.40.50.1460 0.541 0.477
1.10.238.20 3.40.50.150 0.397 0.869
1.10.238.20 3.40.50.1580 0.407 0.569
1.10.238.20 3.40.50.1820 0.540 0.892
1.10.238.20 3.40.50.1940 0.761 0.842
1.10.238.20 3.40.50.1980 0.654 0.818
1.10.238.20 3.40.50.20 0.588 0.661
1.10.238.20 3.40.50.200 0.513 0.505
1.10.238.20 3.40.50.2000 0.664 0.808
1.10.238.20 3.40.50.2020 0.376 0.707
1.10.238.20 3.40.50.2030 0.806 0.730
1.10.238.20 3.40.50.2300 0.487 0.838
1.10.238.20 3.40.50.2600 0.533 0.700
1.10.238.20 3.40.50.300 0.499 0.832
1.10.238.20 3.40.50.360 0.649 0.722
1.10.238.20 3.40.50.410 0.708 0.662
1.10.238.20 3.40.50.620 0.596 0.807
1.10.238.20 3.40.50.720 0.453 0.927
1.10.238.20 3.40.50.80 0.614 0.745
1.10.238.20 3.40.50.800 0.568 0.581
1.10.238.20 3.40.50.880 0.368 0.699
1.10.238.20 3.40.50.920 0.666 0.546
1.10.238.20 3.40.50.9600 0.582 0.508
1.10.238.20 3.40.50.970 0.682 0.863
1.10.238.20 3.40.50.980 0.608 0.589
1.10.238.20 3.40.630.10 0.683 0.779
1.10.238.20 3.40.630.30 0.303 0.788
1.10.238.20 3.90.190.10 0.625 0.748
1.10.238.20 3.90.190.20 0.637 0.512
1.10.246.10 1.10.246.10 0.980 0.980
1.10.246.10 1.10.260.40 0.945 0.944
1.10.246.10 1.10.472.10 0.977 0.970
1.10.246.10 1.10.490.10 0.963 0.976
1.10.246.10 1.10.8.10 0.939 0.931
1.10.246.10 1.10.8.60 0.934 0.896
1.10.246.10 1.20.1050.10 0.942 0.955
1.10.246.10 1.20.120.10 0.957 0.953
1.10.246.10 1.20.58.60 0.911 0.909
1.10.246.10 1.25.40.10 0.946 0.970
1.10.246.10 1.25.40.180 0.965 0.939
1.10.246.10 1.25.40.20 0.926 0.954
1.10.246.10 1.50.10.10 0.923 0.936
1.10.246.10 1.50.10.20 0.932 0.927
1.10.246.10 2.120.10.10 0.624 0.659
1.10.246.10 2.120.10.30 0.719 0.573
1.10.246.10 2.130.10.10 0.527 0.741
1.10.246.10 2.160.10.10 0.716 0.560
1.10.246.10 2.160.20.10 0.536 0.687
1.10.246.10 2.20.25.10 0.836 0.574
1.10.246.10 2.30.30.100 0.732 0.637
1.10.246.10 2.30.30.40 0.694 0.757
1.10.246.10 2.30.30.70 0.853 0.537
1.10.246.10 2.40.10.10 0.485 0.877
1.10.246.10 2.40.128.20 0.440 0.730
1.10.246.10 2.40.30.10 0.609 0.760
1.10.246.10 2.40.40.20 0.639 0.553
1.10.246.10 2.40.50.100 0.685 0.602
1.10.246.10 2.40.50.110 0.688 0.590
1.10.246.10 2.40.50.140 0.513 0.817
1.10.246.10 2.40.50.40 0.729 0.710
1.10.246.10 2.60.120.10 0.444 0.735
1.10.246.10 2.60.120.180 0.708 0.543
1.10.246.10 2.60.120.20 0.367 0.761
1.10.246.10 2.60.120.200 0.385 0.817
1.10.246.10 2.60.120.260 0.470 0.754
1.10.246.10 2.60.120.40 0.668 0.633
1.10.246.10 2.60.20.10 0.696 0.527
1.10.246.10 2.60.200.20 0.693 0.557
1.10.246.10 2.60.40.10 0.434 0.911
1.10.246.10 2.60.40.1180 0.598 0.744
1.10.246.10 2.60.40.150 0.641 0.549
1.10.246.10 2.60.40.30 0.529 0.857
1.10.246.10 2.60.40.420 0.405 0.799
1.10.246.10 2.70.98.10 0.661 0.591
1.10.246.10 3.10.20.10 0.769 0.503
1.10.246.10 3.10.20.120 0.638 0.543
1.10.246.10 3.10.20.30 0.540 0.696
1.10.246.10 3.10.20.90 0.590 0.715
1.10.246.10 3.10.450.10 0.823 0.456
1.10.246.10 3.10.450.30 0.759 0.431
1.10.246.10 3.10.450.40 0.759 0.554
1.10.246.10 3.10.450.50 0.688 0.677
1.10.246.10 3.10.50.10 0.756 0.500
1.10.246.10 3.10.50.40 0.657 0.627
1.10.246.10 3.20.20.100 0.715 0.576
1.10.246.10 3.20.20.120 0.632 0.551
1.10.246.10 3.20.20.140 0.710 0.706
1.10.246.10 3.20.20.150 0.807 0.613
1.10.246.10 3.20.20.30 0.688 0.504
1.10.246.10 3.20.20.60 0.697 0.648
1.10.246.10 3.20.20.70 0.359 0.879
1.10.246.10 3.20.20.80 0.381 0.880
1.10.246.10 3.30.1330.30 0.830 0.479
1.10.246.10 3.30.1370.10 0.851 0.615
1.10.246.10 3.30.1490.20 0.703 0.622
1.10.246.10 3.30.160.20 0.817 0.431
1.10.246.10 3.30.30.10 0.757 0.700
1.10.246.10 3.30.300.10 0.811 0.522
1.10.246.10 3.30.300.20 0.780 0.591
1.10.246.10 3.30.360.10 0.592 0.612
1.10.246.10 3.30.390.10 0.871 0.758
1.10.246.10 3.30.390.30 0.838 0.591
1.10.246.10 3.30.420.10 0.708 0.703
1.10.246.10 3.30.420.40 0.689 0.595
1.10.246.10 3.30.450.20 0.743 0.556
1.10.246.10 3.30.470.20 0.581 0.610
1.10.246.10 3.30.565.10 0.691 0.650
1.10.246.10 3.30.60.30 0.852 0.602
1.10.246.10 3.30.70.100 0.701 0.564
1.10.246.10 3.30.70.20 0.619 0.662
1.10.246.10 3.30.70.270 0.746 0.568
1.10.246.10 3.30.70.330 0.566 0.775
1.10.246.10 3.40.1190.10 0.690 0.419
1.10.246.10 3.40.1190.20 0.779 0.675
1.10.246.10 3.40.190.10 0.611 0.709
1.10.246.10 3.40.190.80 0.768 0.485
1.10.246.10 3.40.30.10 0.375 0.829
1.10.246.10 3.40.50.1000 0.674 0.670
1.10.246.10 3.40.50.1010 0.868 0.657
1.10.246.10 3.40.50.10190 0.830 0.585
1.10.246.10 3.40.50.1100 0.738 0.625
1.10.246.10 3.40.50.1220 0.701 0.623
1.10.246.10 3.40.50.1240 0.876 0.606
1.10.246.10 3.40.50.1370 0.813 0.545
1.10.246.10 3.40.50.1400 0.816 0.591
1.10.246.10 3.40.50.1460 0.703 0.388
1.10.246.10 3.40.50.150 0.425 0.807
1.10.246.10 3.40.50.1580 0.590 0.441
1.10.246.10 3.40.50.1820 0.536 0.848
1.10.246.10 3.40.50.1940 0.769 0.705
1.10.246.10 3.40.50.1980 0.679 0.725
1.10.246.10 3.40.50.20 0.706 0.582
1.10.246.10 3.40.50.200 0.695 0.489
1.10.246.10 3.40.50.2000 0.679 0.707
1.10.246.10 3.40.50.2020 0.507 0.609
1.10.246.10 3.40.50.2030 0.836 0.581
1.10.246.10 3.40.50.2300 0.522 0.756
1.10.246.10 3.40.50.2600 0.637 0.601
1.10.246.10 3.40.50.300 0.470 0.811
1.10.246.10 3.40.50.360 0.721 0.620
1.10.246.10 3.40.50.410 0.794 0.549
1.10.246.10 3.40.50.620 0.600 0.760
1.10.246.10 3.40.50.720 0.381 0.903
1.10.246.10 3.40.50.80 0.707 0.649
1.10.246.10 3.40.50.800 0.706 0.452
1.10.246.10 3.40.50.880 0.481 0.606
1.10.246.10 3.40.50.920 0.759 0.429
1.10.246.10 3.40.50.9600 0.714 0.421
1.10.246.10 3.40.50.970 0.677 0.755
1.10.246.10 3.40.50.980 0.715 0.486
1.10.246.10 3.40.630.10 0.675 0.627
1.10.246.10 3.40.630.30 0.415 0.686
1.10.246.10 3.90.190.10 0.753 0.662
1.10.246.10 3.90.190.20 0.749 0.424
1.10.260.40 1.10.260.40 0.978 0.978
1.10.260.40 1.10.472.10 0.972 0.966
1.10.260.40 1.10.490.10 0.960 0.976
1.10.260.40 1.10.8.10 0.928 0.922
1.10.260.40 1.10.8.60 0.930 0.888
1.10.260.40 1.20.1050.10 0.931 0.948
1.10.260.40 1.20.120.10 0.924 0.906
1.10.260.40 1.20.58.60 0.864 0.859
1.10.260.40 1.25.40.10 0.886 0.934
1.10.260.40 1.25.40.180 0.947 0.908
1.10.260.40 1.25.40.20 0.891 0.928
1.10.260.40 1.50.10.10 0.913 0.928
1.10.260.40 1.50.10.20 0.922 0.917
1.10.260.40 2.120.10.10 0.571 0.684
1.10.260.40 2.120.10.30 0.671 0.595
1.10.260.40 2.130.10.10 0.475 0.767
1.10.260.40 2.160.10.10 0.674 0.581
1.10.260.40 2.160.20.10 0.483 0.716
1.10.260.40 2.20.25.10 0.808 0.595
1.10.260.40 2.30.30.100 0.694 0.670
1.10.260.40 2.30.30.40 0.662 0.781
1.10.260.40 2.30.30.70 0.826 0.560
1.10.260.40 2.40.10.10 0.456 0.891
1.10.260.40 2.40.128.20 0.394 0.760
1.10.260.40 2.40.30.10 0.571 0.786
1.10.260.40 2.40.40.20 0.590 0.589
1.10.260.40 2.40.50.100 0.651 0.627
1.10.260.40 2.40.50.110 0.645 0.624
1.10.260.40 2.40.50.140 0.485 0.833
1.10.260.40 2.40.50.40 0.698 0.745
1.10.260.40 2.60.120.10 0.401 0.757
1.10.260.40 2.60.120.180 0.660 0.566
1.10.260.40 2.60.120.20 0.325 0.785
1.10.260.40 2.60.120.200 0.344 0.839
1.10.260.40 2.60.120.260 0.426 0.779
1.10.260.40 2.60.120.40 0.622 0.664
1.10.260.40 2.60.20.10 0.648 0.559
1.10.260.40 2.60.200.20 0.647 0.587
1.10.260.40 2.60.40.10 0.408 0.920
1.10.260.40 2.60.40.1180 0.558 0.772
1.10.260.40 2.60.40.150 0.592 0.583
1.10.260.40 2.60.40.30 0.497 0.876
1.10.260.40 2.60.40.420 0.366 0.821
1.10.260.40 2.70.98.10 0.609 0.616
1.10.260.40 3.10.20.10 0.730 0.534
1.10.260.40 3.10.20.120 0.571 0.567
1.10.260.40 3.10.20.30 0.498 0.728
1.10.260.40 3.10.20.90 0.542 0.743
1.10.260.40 3.10.450.10 0.795 0.494
1.10.260.40 3.10.450.30 0.715 0.451
1.10.260.40 3.10.450.40 0.732 0.602
1.10.260.40 3.10.450.50 0.549 0.679
1.10.260.40 3.10.50.10 0.715 0.531
1.10.260.40 3.10.50.40 0.581 0.634
1.10.260.40 3.20.20.100 0.743 0.670
1.10.260.40 3.20.20.120 0.609 0.607
1.10.260.40 3.20.20.140 0.701 0.753
1.10.260.40 3.20.20.150 0.800 0.664
1.10.260.40 3.20.20.30 0.634 0.517
1.10.260.40 3.20.20.60 0.671 0.687
1.10.260.40 3.20.20.70 0.346 0.896
1.10.260.40 3.20.20.80 0.392 0.900
1.10.260.40 3.30.1330.30 0.841 0.605
1.10.260.40 3.30.1370.10 0.833 0.670
1.10.260.40 3.30.1490.20 0.676 0.667
1.10.260.40 3.30.160.20 0.785 0.466
1.10.260.40 3.30.30.10 0.728 0.733
1.10.260.40 3.30.300.10 0.786 0.584
1.10.260.40 3.30.300.20 0.790 0.697
1.10.260.40 3.30.360.10 0.575 0.663
1.10.260.40 3.30.390.10 0.835 0.696
1.10.260.40 3.30.390.30 0.739 0.520
1.10.260.40 3.30.420.10 0.689 0.737
1.10.260.40 3.30.420.40 0.658 0.630
1.10.260.40 3.30.450.20 0.723 0.604
1.10.260.40 3.30.470.20 0.491 0.624
1.10.260.40 3.30.565.10 0.659 0.682
1.10.260.40 3.30.60.30 0.825 0.615
1.10.260.40 3.30.70.100 0.658 0.602
1.10.260.40 3.30.70.20 0.578 0.693
1.10.260.40 3.30.70.270 0.705 0.566
1.10.260.40 3.30.70.330 0.541 0.804
1.10.260.40 3.40.1190.10 0.664 0.486
1.10.260.40 3.40.1190.20 0.760 0.714
1.10.260.40 3.40.190.10 0.624 0.726
1.10.260.40 3.40.190.80 0.766 0.544
1.10.260.40 3.40.30.10 0.412 0.854
1.10.260.40 3.40.50.1000 0.671 0.717
1.10.260.40 3.40.50.1010 0.866 0.696
1.10.260.40 3.40.50.10190 0.814 0.626
1.10.260.40 3.40.50.1100 0.734 0.684
1.10.260.40 3.40.50.1220 0.711 0.690
1.10.260.40 3.40.50.1240 0.857 0.651
1.10.260.40 3.40.50.1370 0.843 0.651
1.10.260.40 3.40.50.1400 0.778 0.608
1.10.260.40 3.40.50.1460 0.656 0.418
1.10.260.40 3.40.50.150 0.439 0.834
1.10.260.40 3.40.50.1580 0.548 0.496
1.10.260.40 3.40.50.1820 0.539 0.865
1.10.260.40 3.40.50.1940 0.777 0.754
1.10.260.40 3.40.50.1980 0.679 0.765
1.10.260.40 3.40.50.20 0.670 0.607
1.10.260.40 3.40.50.200 0.670 0.550
1.10.260.40 3.40.50.2000 0.713 0.763
1.10.260.40 3.40.50.2020 0.485 0.652
1.10.260.40 3.40.50.2030 0.833 0.650
1.10.260.40 3.40.50.2300 0.504 0.786
1.10.260.40 3.40.50.2600 0.593 0.633
1.10.260.40 3.40.50.300 0.456 0.818
1.10.260.40 3.40.50.360 0.703 0.666
1.10.260.40 3.40.50.410 0.746 0.560
1.10.260.40 3.40.50.620 0.600 0.779
1.10.260.40 3.40.50.720 0.409 0.914
1.10.260.40 3.40.50.80 0.692 0.702
1.10.260.40 3.40.50.800 0.711 0.517
1.10.260.40 3.40.50.880 0.463 0.648
1.10.260.40 3.40.50.920 0.745 0.492
1.10.260.40 3.40.50.9600 0.691 0.490
1.10.260.40 3.40.50.970 0.703 0.807
1.10.260.40 3.40.50.980 0.706 0.544
1.10.260.40 3.40.630.10 0.653 0.666
1.10.260.40 3.40.630.30 0.392 0.723
1.10.260.40 3.90.190.10 0.729 0.695
1.10.260.40 3.90.190.20 0.742 0.493
1.10.472.10 1.10.472.10 0.984 0.984
1.10.472.10 1.10.490.10 0.969 0.981
1.10.472.10 1.10.8.10 0.947 0.947
1.10.472.10 1.10.8.60 0.946 0.915
1.10.472.10 1.20.1050.10 0.962 0.972
1.10.472.10 1.20.120.10 0.955 0.942
1.10.472.10 1.20.58.60 0.917 0.901
1.10.472.10 1.25.40.10 0.939 0.964
1.10.472.10 1.25.40.180 0.974 0.958
1.10.472.10 1.25.40.20 0.934 0.954
1.10.472.10 1.50.10.10 0.945 0.950
1.10.472.10 1.50.10.20 0.952 0.944
1.10.472.10 2.120.10.10 0.698 0.558
1.10.472.10 2.120.10.30 0.782 0.473
1.10.472.10 2.130.10.10 0.597 0.645
1.10.472.10 2.160.10.10 0.766 0.464
1.10.472.10 2.160.20.10 0.613 0.578
1.10.472.10 2.20.25.10 0.868 0.494
1.10.472.10 2.30.30.100 0.773 0.537
1.10.472.10 2.30.30.40 0.722 0.686
1.10.472.10 2.30.30.70 0.884 0.452
1.10.472.10 2.40.10.10 0.495 0.834
1.10.472.10 2.40.128.20 0.504 0.639
1.10.472.10 2.40.30.10 0.645 0.679
1.10.472.10 2.40.40.20 0.700 0.449
1.10.472.10 2.40.50.100 0.725 0.525
1.10.472.10 2.40.50.110 0.737 0.489
1.10.472.10 2.40.50.140 0.531 0.768
1.10.472.10 2.40.50.40 0.761 0.619
1.10.472.10 2.60.120.10 0.493 0.657
1.10.472.10 2.60.120.180 0.775 0.444
1.10.472.10 2.60.120.20 0.429 0.682
1.10.472.10 2.60.120.200 0.437 0.743
1.10.472.10 2.60.120.260 0.522 0.673
1.10.472.10 2.60.120.40 0.723 0.532
1.10.472.10 2.60.20.10 0.755 0.422
1.10.472.10 2.60.200.20 0.751 0.455
1.10.472.10 2.60.40.10 0.432 0.883
1.10.472.10 2.60.40.1180 0.638 0.659
1.10.472.10 2.60.40.150 0.707 0.444
1.10.472.10 2.60.40.30 0.546 0.801
1.10.472.10 2.60.40.420 0.448 0.729
1.10.472.10 2.70.98.10 0.736 0.490
1.10.472.10 3.10.20.10 0.812 0.406
1.10.472.10 3.10.20.120 0.704 0.433
1.10.472.10 3.10.20.30 0.597 0.603
1.10.472.10 3.10.20.90 0.630 0.625
1.10.472.10 3.10.450.10 0.862 0.368
1.10.472.10 3.10.450.30 0.813 0.339
1.10.472.10 3.10.450.40 0.806 0.460
1.10.472.10 3.10.450.50 0.683 0.560
1.10.472.10 3.10.50.10 0.806 0.402
1.10.472.10 3.10.50.40 0.693 0.516
1.10.472.10 3.20.20.100 0.798 0.522
1.10.472.10 3.20.20.120 0.721 0.473
1.10.472.10 3.20.20.140 0.798 0.683
1.10.472.10 3.20.20.150 0.861 0.606
1.10.472.10 3.20.20.30 0.769 0.398
1.10.472.10 3.20.20.60 0.777 0.594
1.10.472.10 3.20.20.70 0.429 0.834
1.10.472.10 3.20.20.80 0.452 0.838
1.10.472.10 3.30.1330.30 0.883 0.464
1.10.472.10 3.30.1370.10 0.880 0.559
1.10.472.10 3.30.1490.20 0.751 0.527
1.10.472.10 3.30.160.20 0.854 0.331
1.10.472.10 3.30.30.10 0.789 0.606
1.10.472.10 3.30.300.10 0.852 0.475
1.10.472.10 3.30.300.20 0.836 0.558
1.10.472.10 3.30.360.10 0.665 0.543
1.10.472.10 3.30.390.10 0.885 0.685
1.10.472.10 3.30.390.30 0.852 0.469
1.10.472.10 3.30.420.10 0.757 0.645
1.10.472.10 3.30.420.40 0.747 0.515
1.10.472.10 3.30.450.20 0.797 0.471
1.10.472.10 3.30.470.20 0.622 0.514
1.10.472.10 3.30.565.10 0.743 0.570
1.10.472.10 3.30.60.30 0.882 0.525
1.10.472.10 3.30.70.100 0.750 0.458
1.10.472.10 3.30.70.20 0.667 0.574
1.10.472.10 3.30.70.270 0.777 0.536
1.10.472.10 3.30.70.330 0.599 0.698
1.10.472.10 3.40.1190.10 0.775 0.334
1.10.472.10 3.40.1190.20 0.838 0.645
1.10.472.10 3.40.190.10 0.653 0.689
1.10.472.10 3.40.190.80 0.834 0.426
1.10.472.10 3.40.30.10 0.443 0.780
1.10.472.10 3.40.50.1000 0.761 0.627
1.10.472.10 3.40.50.1010 0.912 0.678
1.10.472.10 3.40.50.10190 0.872 0.560
1.10.472.10 3.40.50.1100 0.804 0.579
1.10.472.10 3.40.50.1220 0.779 0.571
1.10.472.10 3.40.50.1240 0.906 0.619
1.10.472.10 3.40.50.1370 0.885 0.560
1.10.472.10 3.40.50.1400 0.865 0.562
1.10.472.10 3.40.50.1460 0.778 0.292
1.10.472.10 3.40.50.150 0.506 0.757
1.10.472.10 3.40.50.1580 0.687 0.338
1.10.472.10 3.40.50.1820 0.585 0.819
1.10.472.10 3.40.50.1940 0.835 0.690
1.10.472.10 3.40.50.1980 0.748 0.683
1.10.472.10 3.40.50.20 0.764 0.513
1.10.472.10 3.40.50.200 0.778 0.396
1.10.472.10 3.40.50.2000 0.777 0.690
1.10.472.10 3.40.50.2020 0.600 0.531
1.10.472.10 3.40.50.2030 0.886 0.571
1.10.472.10 3.40.50.2300 0.603 0.687
1.10.472.10 3.40.50.2600 0.715 0.511
1.10.472.10 3.40.50.300 0.511 0.795
1.10.472.10 3.40.50.360 0.788 0.543
1.10.472.10 3.40.50.410 0.838 0.478
1.10.472.10 3.40.50.620 0.656 0.736
1.10.472.10 3.40.50.720 0.457 0.883
1.10.472.10 3.40.50.80 0.773 0.587
1.10.472.10 3.40.50.800 0.773 0.359
1.10.472.10 3.40.50.880 0.572 0.542
1.10.472.10 3.40.50.920 0.825 0.352
1.10.472.10 3.40.50.9600 0.805 0.369
1.10.472.10 3.40.50.970 0.764 0.732
1.10.472.10 3.40.50.980 0.800 0.433
1.10.472.10 3.40.630.10 0.763 0.582
1.10.472.10 3.40.630.30 0.512 0.603
1.10.472.10 3.90.190.10 0.791 0.593
1.10.472.10 3.90.190.20 0.825 0.362
1.10.490.10 1.10.490.10 0.998 0.998
1.10.490.10 1.10.8.10 0.947 0.905
1.10.490.10 1.10.8.60 0.945 0.872
1.10.490.10 1.20.1050.10 0.954 0.952
1.10.490.10 1.20.120.10 0.973 0.942
1.10.490.10 1.20.58.60 0.939 0.892
1.10.490.10 1.25.40.10 0.939 0.930
1.10.490.10 1.25.40.180 0.982 0.936
1.10.490.10 1.25.40.20 0.938 0.911
1.10.490.10 1.50.10.10 0.971 0.960
1.10.490.10 1.50.10.20 0.978 0.961
1.10.490.10 2.120.10.10 0.770 0.450
1.10.490.10 2.120.10.30 0.842 0.369
1.10.490.10 2.130.10.10 0.674 0.536
1.10.490.10 2.160.10.10 0.815 0.349
1.10.490.10 2.160.20.10 0.693 0.457
1.10.490.10 2.20.25.10 0.902 0.409
1.10.490.10 2.30.30.100 0.819 0.430
1.10.490.10 2.30.30.40 0.758 0.600
1.10.490.10 2.30.30.70 0.917 0.366
1.10.490.10 2.40.10.10 0.516 0.775
1.10.490.10 2.40.128.20 0.580 0.533
1.10.490.10 2.40.30.10 0.691 0.583
1.10.490.10 2.40.40.20 0.765 0.343
1.10.490.10 2.40.50.100 0.773 0.438
1.10.490.10 2.40.50.110 0.790 0.384
1.10.490.10 2.40.50.140 0.560 0.702
1.10.490.10 2.40.50.40 0.797 0.510
1.10.490.10 2.60.120.10 0.557 0.562
1.10.490.10 2.60.120.180 0.837 0.342
1.10.490.10 2.60.120.20 0.507 0.586
1.10.490.10 2.60.120.200 0.504 0.651
1.10.490.10 2.60.120.260 0.587 0.575
1.10.490.10 2.60.120.40 0.782 0.425
1.10.490.10 2.60.20.10 0.815 0.318
1.10.490.10 2.60.200.20 0.810 0.348
1.10.490.10 2.60.40.10 0.440 0.844
1.10.490.10 2.60.40.1180 0.689 0.559
1.10.490.10 2.60.40.150 0.773 0.336
1.10.490.10 2.60.40.30 0.573 0.727
1.10.490.10 2.60.40.420 0.507 0.641
1.10.490.10 2.70.98.10 0.806 0.383
1.10.490.10 3.10.20.10 0.858 0.309
1.10.490.10 3.10.20.120 0.774 0.318
1.10.490.10 3.10.20.30 0.662 0.497
1.10.490.10 3.10.20.90 0.688 0.534
1.10.490.10 3.10.450.10 0.899 0.266
1.10.490.10 3.10.450.30 0.866 0.250
1.10.490.10 3.10.450.40 0.849 0.354
1.10.490.10 3.10.450.50 0.732 0.447
1.10.490.10 3.10.50.10 0.856 0.305
1.10.490.10 3.10.50.40 0.751 0.408
1.10.490.10 3.20.20.100 0.859 0.473
1.10.490.10 3.20.20.120 0.781 0.353
1.10.490.10 3.20.20.140 0.852 0.632
1.10.490.10 3.20.20.150 0.901 0.572
1.10.490.10 3.20.20.30 0.849 0.351
1.10.490.10 3.20.20.60 0.841 0.534
1.10.490.10 3.20.20.70 0.505 0.780
1.10.490.10 3.20.20.80 0.515 0.782
1.10.490.10 3.30.1330.30 0.924 0.495
1.10.490.10 3.30.1370.10 0.905 0.415
1.10.490.10 3.30.1490.20 0.800 0.422
1.10.490.10 3.30.160.20 0.892 0.236
1.10.490.10 3.30.30.10 0.826 0.499
1.10.490.10 3.30.300.10 0.889 0.379
1.10.490.10 3.30.300.20 0.871 0.463
1.10.490.10 3.30.360.10 0.731 0.457
1.10.490.10 3.30.390.10 0.908 0.579
1.10.490.10 3.30.390.30 0.882 0.375
1.10.490.10 3.30.420.10 0.826 0.616
1.10.490.10 3.30.420.40 0.796 0.433
1.10.490.10 3.30.450.20 0.824 0.331
1.10.490.10 3.30.470.20 0.709 0.436
1.10.490.10 3.30.565.10 0.773 0.443
1.10.490.10 3.30.60.30 0.915 0.438
1.10.490.10 3.30.70.100 0.803 0.350
1.10.490.10 3.30.70.20 0.721 0.481
1.10.490.10 3.30.70.270 0.818 0.501
1.10.490.10 3.30.70.330 0.645 0.610
1.10.490.10 3.40.1190.10 0.845 0.247
1.10.490.10 3.40.1190.20 0.888 0.637
1.10.490.10 3.40.190.10 0.697 0.667
1.10.490.10 3.40.190.80 0.879 0.366
1.10.490.10 3.40.30.10 0.533 0.726
1.10.490.10 3.40.50.1000 0.850 0.646
1.10.490.10 3.40.50.1010 0.937 0.650
1.10.490.10 3.40.50.10190 0.916 0.563
1.10.490.10 3.40.50.1100 0.859 0.532
1.10.490.10 3.40.50.1220 0.847 0.559
1.10.490.10 3.40.50.1240 0.941 0.662
1.10.490.10 3.40.50.1370 0.938 0.653
1.10.490.10 3.40.50.1400 0.923 0.622
1.10.490.10 3.40.50.1460 0.845 0.209
1.10.490.10 3.40.50.150 0.599 0.709
1.10.490.10 3.40.50.1580 0.781 0.275
1.10.490.10 3.40.50.1820 0.674 0.808
1.10.490.10 3.40.50.1940 0.895 0.734
1.10.490.10 3.40.50.1980 0.810 0.651
1.10.490.10 3.40.50.20 0.820 0.442
1.10.490.10 3.40.50.200 0.839 0.268
1.10.490.10 3.40.50.2000 0.840 0.675
1.10.490.10 3.40.50.2020 0.676 0.444
1.10.490.10 3.40.50.2030 0.939 0.658
1.10.490.10 3.40.50.2300 0.693 0.628
1.10.490.10 3.40.50.2600 0.801 0.456
1.10.490.10 3.40.50.300 0.589 0.782
1.10.490.10 3.40.50.360 0.859 0.512
1.10.490.10 3.40.50.410 0.898 0.475
1.10.490.10 3.40.50.620 0.721 0.717
1.10.490.10 3.40.50.720 0.560 0.865
1.10.490.10 3.40.50.80 0.834 0.524
1.10.490.10 3.40.50.800 0.848 0.300
1.10.490.10 3.40.50.880 0.666 0.482
1.10.490.10 3.40.50.920 0.894 0.339
1.10.490.10 3.40.50.9600 0.858 0.256
1.10.490.10 3.40.50.970 0.838 0.728
1.10.490.10 3.40.50.980 0.867 0.395
1.10.490.10 3.40.630.10 0.856 0.600
1.10.490.10 3.40.630.30 0.571 0.488
1.10.490.10 3.90.190.10 0.823 0.514
1.10.490.10 3.90.190.20 0.881 0.292
1.10.8.10 1.10.8.10 0.926 0.926
1.10.8.10 1.10.8.60 0.920 0.885
1.10.8.10 1.20.1050.10 0.930 0.943
1.10.8.10 1.20.120.10 0.918 0.913
1.10.8.10 1.20.58.60 0.885 0.889
1.10.8.10 1.25.40.10 0.914 0.949
1.10.8.10 1.25.40.180 0.920 0.890
1.10.8.10 1.25.40.20 0.910 0.942
1.10.8.10 1.50.10.10 0.893 0.908
1.10.8.10 1.50.10.20 0.894 0.889
1.10.8.10 2.120.10.10 0.589 0.722
1.10.8.10 2.120.10.30 0.677 0.645
1.10.8.10 2.130.10.10 0.505 0.791
1.10.8.10 2.160.10.10 0.686 0.622
1.10.8.10 2.160.20.10 0.509 0.750
1.10.8.10 2.20.25.10 0.804 0.624
1.10.8.10 2.30.30.100 0.708 0.688
1.10.8.10 2.30.30.40 0.683 0.789
1.10.8.10 2.30.30.70 0.815 0.595
1.10.8.10 2.40.10.10 0.497 0.893
1.10.8.10 2.40.128.20 0.428 0.772
1.10.8.10 2.40.30.10 0.602 0.795
1.10.8.10 2.40.40.20 0.611 0.610
1.10.8.10 2.40.50.100 0.669 0.642
1.10.8.10 2.40.50.110 0.663 0.643
1.10.8.10 2.40.50.140 0.519 0.836
1.10.8.10 2.40.50.40 0.711 0.749
1.10.8.10 2.60.120.10 0.431 0.765
1.10.8.10 2.60.120.180 0.664 0.613
1.10.8.10 2.60.120.20 0.357 0.796
1.10.8.10 2.60.120.200 0.381 0.848
1.10.8.10 2.60.120.260 0.462 0.790
1.10.8.10 2.60.120.40 0.642 0.688
1.10.8.10 2.60.20.10 0.662 0.591
1.10.8.10 2.60.200.20 0.660 0.619
1.10.8.10 2.60.40.10 0.453 0.921
1.10.8.10 2.60.40.1180 0.589 0.781
1.10.8.10 2.60.40.150 0.610 0.609
1.10.8.10 2.60.40.30 0.537 0.878
1.10.8.10 2.60.40.420 0.406 0.829
1.10.8.10 2.70.98.10 0.618 0.660
1.10.8.10 3.10.20.10 0.736 0.559
1.10.8.10 3.10.20.120 0.632 0.605
1.10.8.10 3.10.20.30 0.521 0.738
1.10.8.10 3.10.20.90 0.559 0.748
1.10.8.10 3.10.450.10 0.784 0.523
1.10.8.10 3.10.450.30 0.716 0.495
1.10.8.10 3.10.450.40 0.727 0.613
1.10.8.10 3.10.450.50 0.652 0.706
1.10.8.10 3.10.50.10 0.721 0.562
1.10.8.10 3.10.50.40 0.624 0.662
1.10.8.10 3.20.20.100 0.646 0.638
1.10.8.10 3.20.20.120 0.587 0.622
1.10.8.10 3.20.20.140 0.618 0.726
1.10.8.10 3.20.20.150 0.753 0.631
1.10.8.10 3.20.20.30 0.623 0.594
1.10.8.10 3.20.20.60 0.639 0.689
1.10.8.10 3.20.20.70 0.319 0.899
1.10.8.10 3.20.20.80 0.342 0.900
1.10.8.10 3.30.1330.30 0.782 0.530
1.10.8.10 3.30.1370.10 0.811 0.633
1.10.8.10 3.30.1490.20 0.677 0.666
1.10.8.10 3.30.160.20 0.782 0.491
1.10.8.10 3.30.30.10 0.735 0.745
1.10.8.10 3.30.300.10 0.772 0.571
1.10.8.10 3.30.300.20 0.726 0.620
1.10.8.10 3.30.360.10 0.552 0.651
1.10.8.10 3.30.390.10 0.840 0.737
1.10.8.10 3.30.390.30 0.799 0.597
1.10.8.10 3.30.420.10 0.654 0.719
1.10.8.10 3.30.420.40 0.634 0.619
1.10.8.10 3.30.450.20 0.686 0.584
1.10.8.10 3.30.470.20 0.471 0.628
1.10.8.10 3.30.565.10 0.671 0.687
1.10.8.10 3.30.60.30 0.817 0.664
1.10.8.10 3.30.70.100 0.675 0.620
1.10.8.10 3.30.70.20 0.583 0.695
1.10.8.10 3.30.70.270 0.702 0.574
1.10.8.10 3.30.70.330 0.554 0.804
1.10.8.10 3.40.1190.10 0.657 0.552
1.10.8.10 3.40.1190.20 0.742 0.697
1.10.8.10 3.40.190.10 0.559 0.710
1.10.8.10 3.40.190.80 0.723 0.533
1.10.8.10 3.40.30.10 0.389 0.849
1.10.8.10 3.40.50.1000 0.622 0.712
1.10.8.10 3.40.50.1010 0.773 0.606
1.10.8.10 3.40.50.10190 0.790 0.616
1.10.8.10 3.40.50.1100 0.708 0.668
1.10.8.10 3.40.50.1220 0.637 0.659
1.10.8.10 3.40.50.1240 0.767 0.545
1.10.8.10 3.40.50.1370 0.735 0.575
1.10.8.10 3.40.50.1400 0.723 0.594
1.10.8.10 3.40.50.1460 0.654 0.467
1.10.8.10 3.40.50.150 0.385 0.830
1.10.8.10 3.40.50.1580 0.536 0.521
1.10.8.10 3.40.50.1820 0.483 0.855
1.10.8.10 3.40.50.1940 0.709 0.718
1.10.8.10 3.40.50.1980 0.644 0.752
1.10.8.10 3.40.50.20 0.675 0.619
1.10.8.10 3.40.50.200 0.662 0.622
1.10.8.10 3.40.50.2000 0.605 0.732
1.10.8.10 3.40.50.2020 0.455 0.657
1.10.8.10 3.40.50.2030 0.776 0.600
1.10.8.10 3.40.50.2300 0.491 0.796
1.10.8.10 3.40.50.2600 0.587 0.661
1.10.8.10 3.40.50.300 0.406 0.815
1.10.8.10 3.40.50.360 0.663 0.674
1.10.8.10 3.40.50.410 0.752 0.587
1.10.8.10 3.40.50.620 0.536 0.766
1.10.8.10 3.40.50.720 0.361 0.914
1.10.8.10 3.40.50.80 0.675 0.703
1.10.8.10 3.40.50.800 0.698 0.519
1.10.8.10 3.40.50.880 0.446 0.643
1.10.8.10 3.40.50.920 0.706 0.500
1.10.8.10 3.40.50.9600 0.688 0.560
1.10.8.10 3.40.50.970 0.634 0.785
1.10.8.10 3.40.50.980 0.651 0.545
1.10.8.10 3.40.630.10 0.550 0.634
1.10.8.10 3.40.630.30 0.373 0.721
1.10.8.10 3.90.190.10 0.749 0.685
1.10.8.10 3.90.190.20 0.714 0.520
1.10.8.60 1.10.8.60 0.889 0.889
1.10.8.60 1.20.1050.10 0.901 0.945
1.10.8.60 1.20.120.10 0.875 0.908
1.10.8.60 1.20.58.60 0.839 0.891
1.10.8.60 1.25.40.10 0.885 0.949
1.10.8.60 1.25.40.180 0.893 0.914
1.10.8.60 1.25.40.20 0.881 0.943
1.10.8.60 1.50.10.10 0.869 0.919
1.10.8.60 1.50.10.20 0.869 0.906
1.10.8.60 2.120.10.10 0.586 0.595
1.10.8.60 2.120.10.30 0.670 0.505
1.10.8.60 2.130.10.10 0.492 0.684
1.10.8.60 2.160.10.10 0.661 0.514
1.10.8.60 2.160.20.10 0.507 0.626
1.10.8.60 2.20.25.10 0.769 0.531
1.10.8.60 2.30.30.100 0.680 0.599
1.10.8.60 2.30.30.40 0.629 0.722
1.10.8.60 2.30.30.70 0.780 0.486
1.10.8.60 2.40.10.10 0.444 0.862
1.10.8.60 2.40.128.20 0.423 0.695
1.10.8.60 2.40.30.10 0.558 0.726
1.10.8.60 2.40.40.20 0.617 0.533
1.10.8.60 2.40.50.100 0.639 0.577
1.10.8.60 2.40.50.110 0.646 0.561
1.10.8.60 2.40.50.140 0.475 0.801
1.10.8.60 2.40.50.40 0.682 0.688
1.10.8.60 2.60.120.10 0.414 0.700
1.10.8.60 2.60.120.180 0.664 0.482
1.10.8.60 2.60.120.20 0.367 0.734
1.10.8.60 2.60.120.200 0.355 0.781
1.10.8.60 2.60.120.260 0.438 0.719
1.10.8.60 2.60.120.40 0.615 0.582
1.10.8.60 2.60.20.10 0.660 0.499
1.10.8.60 2.60.200.20 0.648 0.515
1.10.8.60 2.60.40.10 0.375 0.900
1.10.8.60 2.60.40.1180 0.548 0.709
1.10.8.60 2.60.40.150 0.613 0.517
1.10.8.60 2.60.40.30 0.473 0.835
1.10.8.60 2.60.40.420 0.384 0.773
1.10.8.60 2.70.98.10 0.624 0.528
1.10.8.60 3.10.20.10 0.730 0.497
1.10.8.60 3.10.20.120 0.621 0.520
1.10.8.60 3.10.20.30 0.554 0.684
1.10.8.60 3.10.20.90 0.584 0.704
1.10.8.60 3.10.450.10 0.774 0.461
1.10.8.60 3.10.450.30 0.719 0.420
1.10.8.60 3.10.450.40 0.723 0.549
1.10.8.60 3.10.450.50 0.621 0.650
1.10.8.60 3.10.50.10 0.716 0.481
1.10.8.60 3.10.50.40 0.643 0.618
1.10.8.60 3.20.20.100 0.696 0.588
1.10.8.60 3.20.20.120 0.648 0.588
1.10.8.60 3.20.20.140 0.709 0.728
1.10.8.60 3.20.20.150 0.777 0.653
1.10.8.60 3.20.20.30 0.672 0.519
1.10.8.60 3.20.20.60 0.697 0.671
1.10.8.60 3.20.20.70 0.414 0.878
1.10.8.60 3.20.20.80 0.421 0.877
1.10.8.60 3.30.1330.30 0.823 0.595
1.10.8.60 3.30.1370.10 0.810 0.645
1.10.8.60 3.30.1490.20 0.696 0.635
1.10.8.60 3.30.160.20 0.770 0.456
1.10.8.60 3.30.30.10 0.729 0.697
1.10.8.60 3.30.300.10 0.776 0.565
1.10.8.60 3.30.300.20 0.770 0.646
1.10.8.60 3.30.360.10 0.615 0.630
1.10.8.60 3.30.390.10 0.808 0.712
1.10.8.60 3.30.390.30 0.769 0.553
1.10.8.60 3.30.420.10 0.683 0.704
1.10.8.60 3.30.420.40 0.680 0.596
1.10.8.60 3.30.450.20 0.734 0.580
1.10.8.60 3.30.470.20 0.544 0.589
1.10.8.60 3.30.565.10 0.687 0.659
1.10.8.60 3.30.60.30 0.781 0.577
1.10.8.60 3.30.70.100 0.694 0.584
1.10.8.60 3.30.70.20 0.628 0.669
1.10.8.60 3.30.70.270 0.722 0.577
1.10.8.60 3.30.70.330 0.586 0.775
1.10.8.60 3.40.1190.10 0.699 0.505
1.10.8.60 3.40.1190.20 0.766 0.706
1.10.8.60 3.40.190.10 0.633 0.714
1.10.8.60 3.40.190.80 0.767 0.545
1.10.8.60 3.40.30.10 0.484 0.832
1.10.8.60 3.40.50.1000 0.699 0.705
1.10.8.60 3.40.50.1010 0.832 0.687
1.10.8.60 3.40.50.10190 0.790 0.626
1.10.8.60 3.40.50.1100 0.749 0.673
1.10.8.60 3.40.50.1220 0.724 0.667
1.10.8.60 3.40.50.1240 0.818 0.612
1.10.8.60 3.40.50.1370 0.807 0.629
1.10.8.60 3.40.50.1400 0.783 0.627
1.10.8.60 3.40.50.1460 0.698 0.428
1.10.8.60 3.40.50.150 0.506 0.812
1.10.8.60 3.40.50.1580 0.610 0.472
1.10.8.60 3.40.50.1820 0.540 0.844
1.10.8.60 3.40.50.1940 0.774 0.741
1.10.8.60 3.40.50.1980 0.706 0.748
1.10.8.60 3.40.50.20 0.695 0.593
1.10.8.60 3.40.50.200 0.694 0.545
1.10.8.60 3.40.50.2000 0.713 0.736
1.10.8.60 3.40.50.2020 0.534 0.615
1.10.8.60 3.40.50.2030 0.814 0.645
1.10.8.60 3.40.50.2300 0.588 0.771
1.10.8.60 3.40.50.2600 0.663 0.632
1.10.8.60 3.40.50.300 0.508 0.811
1.10.8.60 3.40.50.360 0.729 0.663
1.10.8.60 3.40.50.410 0.771 0.598
1.10.8.60 3.40.50.620 0.613 0.761
1.10.8.60 3.40.50.720 0.481 0.905
1.10.8.60 3.40.50.80 0.720 0.688
1.10.8.60 3.40.50.800 0.723 0.504
1.10.8.60 3.40.50.880 0.525 0.615
1.10.8.60 3.40.50.920 0.750 0.495
1.10.8.60 3.40.50.9600 0.744 0.542
1.10.8.60 3.40.50.970 0.723 0.786
1.10.8.60 3.40.50.980 0.732 0.557
1.10.8.60 3.40.630.10 0.671 0.645
1.10.8.60 3.40.630.30 0.464 0.679
1.10.8.60 3.90.190.10 0.736 0.670
1.10.8.60 3.90.190.20 0.757 0.517
1.20.1050.10 1.20.1050.10 0.971 0.971
1.20.1050.10 1.20.120.10 0.953 0.925
1.20.1050.10 1.20.58.60 0.929 0.925
1.20.1050.10 1.25.40.10 0.956 0.969
1.20.1050.10 1.25.40.180 0.972 0.961
1.20.1050.10 1.25.40.20 0.954 0.965
1.20.1050.10 1.50.10.10 0.959 0.957
1.20.1050.10 1.50.10.20 0.960 0.953
1.20.1050.10 2.120.10.10 0.737 0.509
1.20.1050.10 2.120.10.30 0.810 0.430
1.20.1050.10 2.130.10.10 0.642 0.591
1.20.1050.10 2.160.10.10 0.788 0.412
1.20.1050.10 2.160.20.10 0.660 0.518
1.20.1050.10 2.20.25.10 0.874 0.455
1.20.1050.10 2.30.30.100 0.792 0.480
1.20.1050.10 2.30.30.40 0.734 0.637
1.20.1050.10 2.30.30.70 0.889 0.413
1.20.1050.10 2.40.10.10 0.504 0.798
1.20.1050.10 2.40.128.20 0.550 0.579
1.20.1050.10 2.40.30.10 0.667 0.625
1.20.1050.10 2.40.40.20 0.734 0.391
1.20.1050.10 2.40.50.100 0.746 0.479
1.20.1050.10 2.40.50.110 0.762 0.432
1.20.1050.10 2.40.50.140 0.543 0.730
1.20.1050.10 2.40.50.40 0.772 0.556
1.20.1050.10 2.60.120.10 0.526 0.598
1.20.1050.10 2.60.120.180 0.805 0.400
1.20.1050.10 2.60.120.20 0.477 0.628
1.20.1050.10 2.60.120.200 0.479 0.692
1.20.1050.10 2.60.120.260 0.560 0.618
1.20.1050.10 2.60.120.40 0.752 0.477
1.20.1050.10 2.60.20.10 0.784 0.370
1.20.1050.10 2.60.200.20 0.779 0.402
1.20.1050.10 2.60.40.10 0.433 0.860
1.20.1050.10 2.60.40.1180 0.663 0.602
1.20.1050.10 2.60.40.150 0.741 0.388
1.20.1050.10 2.60.40.30 0.558 0.757
1.20.1050.10 2.60.40.420 0.484 0.679
1.20.1050.10 2.70.98.10 0.772 0.443
1.20.1050.10 3.10.20.10 0.829 0.357
1.20.1050.10 3.10.20.120 0.742 0.375
1.20.1050.10 3.10.20.30 0.631 0.541
1.20.1050.10 3.10.20.90 0.657 0.566
1.20.1050.10 3.10.450.10 0.873 0.329
1.20.1050.10 3.10.450.30 0.834 0.299
1.20.1050.10 3.10.450.40 0.822 0.405
1.20.1050.10 3.10.450.50 0.705 0.493
1.20.1050.10 3.10.50.10 0.826 0.354
1.20.1050.10 3.10.50.40 0.731 0.475
1.20.1050.10 3.20.20.100 0.821 0.495
1.20.1050.10 3.20.20.120 0.769 0.459
1.20.1050.10 3.20.20.140 0.835 0.690
1.20.1050.10 3.20.20.150 0.878 0.599
1.20.1050.10 3.20.20.30 0.815 0.427
1.20.1050.10 3.20.20.60 0.820 0.602
1.20.1050.10 3.20.20.70 0.496 0.814
1.20.1050.10 3.20.20.80 0.511 0.817
1.20.1050.10 3.30.1330.30 0.889 0.432
1.20.1050.10 3.30.1370.10 0.879 0.461
1.20.1050.10 3.30.1490.20 0.763 0.455
1.20.1050.10 3.30.160.20 0.864 0.280
1.20.1050.10 3.30.30.10 0.799 0.546
1.20.1050.10 3.30.300.10 0.860 0.402
1.20.1050.10 3.30.300.20 0.828 0.438
1.20.1050.10 3.30.360.10 0.703 0.499
1.20.1050.10 3.30.390.10 0.892 0.657
1.20.1050.10 3.30.390.30 0.867 0.448
1.20.1050.10 3.30.420.10 0.789 0.629
1.20.1050.10 3.30.420.40 0.772 0.461
1.20.1050.10 3.30.450.20 0.810 0.400
1.20.1050.10 3.30.470.20 0.652 0.448
1.20.1050.10 3.30.565.10 0.764 0.512
1.20.1050.10 3.30.60.30 0.886 0.494
1.20.1050.10 3.30.70.100 0.774 0.398
1.20.1050.10 3.30.70.20 0.685 0.505
1.20.1050.10 3.30.70.270 0.794 0.513
1.20.1050.10 3.30.70.330 0.612 0.640
1.20.1050.10 3.40.1190.10 0.845 0.461
1.20.1050.10 3.40.1190.20 0.870 0.669
1.20.1050.10 3.40.190.10 0.659 0.662
1.20.1050.10 3.40.190.80 0.855 0.415
1.20.1050.10 3.40.30.10 0.490 0.744
1.20.1050.10 3.40.50.1000 0.809 0.656
1.20.1050.10 3.40.50.1010 0.913 0.659
1.20.1050.10 3.40.50.10190 0.887 0.571
1.20.1050.10 3.40.50.1100 0.837 0.596
1.20.1050.10 3.40.50.1220 0.803 0.545
1.20.1050.10 3.40.50.1240 0.909 0.590
1.20.1050.10 3.40.50.1370 0.899 0.596
1.20.1050.10 3.40.50.1400 0.890 0.621
1.20.1050.10 3.40.50.1460 0.823 0.304
1.20.1050.10 3.40.50.150 0.584 0.740
1.20.1050.10 3.40.50.1580 0.742 0.319
1.20.1050.10 3.40.50.1820 0.631 0.806
1.20.1050.10 3.40.50.1940 0.862 0.715
1.20.1050.10 3.40.50.1980 0.790 0.690
1.20.1050.10 3.40.50.20 0.798 0.510
1.20.1050.10 3.40.50.200 0.834 0.477
1.20.1050.10 3.40.50.2000 0.812 0.695
1.20.1050.10 3.40.50.2020 0.651 0.486
1.20.1050.10 3.40.50.2030 0.903 0.614
1.20.1050.10 3.40.50.2300 0.701 0.711
1.20.1050.10 3.40.50.2600 0.785 0.569
1.20.1050.10 3.40.50.300 0.567 0.789
1.20.1050.10 3.40.50.360 0.828 0.583
1.20.1050.10 3.40.50.410 0.879 0.567
1.20.1050.10 3.40.50.620 0.697 0.727
1.20.1050.10 3.40.50.720 0.555 0.882
1.20.1050.10 3.40.50.80 0.819 0.612
1.20.1050.10 3.40.50.800 0.810 0.333
1.20.1050.10 3.40.50.880 0.633 0.513
1.20.1050.10 3.40.50.920 0.853 0.364
1.20.1050.10 3.40.50.9600 0.865 0.482
1.20.1050.10 3.40.50.970 0.814 0.757
1.20.1050.10 3.40.50.980 0.839 0.457
1.20.1050.10 3.40.630.10 0.798 0.572
1.20.1050.10 3.40.630.30 0.545 0.534
1.20.1050.10 3.90.190.10 0.811 0.558
1.20.1050.10 3.90.190.20 0.875 0.483
1.20.120.10 1.20.120.10 0.995 0.995
1.20.120.10 1.20.58.60 0.923 0.933
1.20.120.10 1.25.40.10 0.963 0.983
1.20.120.10 1.25.40.180 0.966 0.941
1.20.120.10 1.25.40.20 0.966 0.984
1.20.120.10 1.50.10.10 0.934 0.960
1.20.120.10 1.50.10.20 0.929 0.943
1.20.120.10 2.120.10.10 0.526 0.696
1.20.120.10 2.120.10.30 0.630 0.597
1.20.120.10 2.130.10.10 0.438 0.784
1.20.120.10 2.160.10.10 0.652 0.599
1.20.120.10 2.160.20.10 0.440 0.733
1.20.120.10 2.20.25.10 0.801 0.605
1.20.120.10 2.30.30.100 0.679 0.696
1.20.120.10 2.30.30.40 0.660 0.799
1.20.120.10 2.30.30.70 0.816 0.571
1.20.120.10 2.40.10.10 0.461 0.902
1.20.120.10 2.40.128.20 0.368 0.785
1.20.120.10 2.40.30.10 0.562 0.807
1.20.120.10 2.40.40.20 0.557 0.619
1.20.120.10 2.40.50.100 0.635 0.643
1.20.120.10 2.40.50.110 0.623 0.652
1.20.120.10 2.40.50.140 0.483 0.845
1.20.120.10 2.40.50.40 0.692 0.770
1.20.120.10 2.60.120.10 0.357 0.772
1.20.120.10 2.60.120.180 0.616 0.572
1.20.120.10 2.60.120.20 0.294 0.802
1.20.120.10 2.60.120.200 0.322 0.856
1.20.120.10 2.60.120.260 0.404 0.799
1.20.120.10 2.60.120.40 0.594 0.687
1.20.120.10 2.60.20.10 0.613 0.581
1.20.120.10 2.60.200.20 0.616 0.607
1.20.120.10 2.60.40.10 0.417 0.926
1.20.120.10 2.60.40.1180 0.545 0.796
1.20.120.10 2.60.40.150 0.556 0.610
1.20.120.10 2.60.40.30 0.499 0.891
1.20.120.10 2.60.40.420 0.349 0.838
1.20.120.10 2.70.98.10 0.560 0.624
1.20.120.10 3.10.20.10 0.710 0.557
1.20.120.10 3.10.20.120 0.509 0.581
1.20.120.10 3.10.20.30 0.484 0.757
1.20.120.10 3.10.20.90 0.524 0.770
1.20.120.10 3.10.450.10 0.769 0.497
1.20.120.10 3.10.450.30 0.683 0.458
1.20.120.10 3.10.450.40 0.701 0.614
1.20.120.10 3.10.450.50 0.577 0.728
1.20.120.10 3.10.50.10 0.688 0.552
1.20.120.10 3.10.50.40 0.587 0.683
1.20.120.10 3.20.20.100 0.625 0.602
1.20.120.10 3.20.20.120 0.502 0.573
1.20.120.10 3.20.20.140 0.576 0.711
1.20.120.10 3.20.20.150 0.716 0.602
1.20.120.10 3.20.20.30 0.587 0.515
1.20.120.10 3.20.20.60 0.572 0.651
1.20.120.10 3.20.20.70 0.290 0.901
1.20.120.10 3.20.20.80 0.320 0.903
1.20.120.10 3.30.1330.30 0.806 0.580
1.20.120.10 3.30.1370.10 0.822 0.666
1.20.120.10 3.30.1490.20 0.643 0.687
1.20.120.10 3.30.160.20 0.771 0.496
1.20.120.10 3.30.30.10 0.715 0.754
1.20.120.10 3.30.300.10 0.752 0.543
1.20.120.10 3.30.300.20 0.767 0.692
1.20.120.10 3.30.360.10 0.534 0.670
1.20.120.10 3.30.390.10 0.835 0.740
1.20.120.10 3.30.390.30 0.803 0.652
1.20.120.10 3.30.420.10 0.656 0.765
1.20.120.10 3.30.420.40 0.582 0.642
1.20.120.10 3.30.450.20 0.621 0.577
1.20.120.10 3.30.470.20 0.445 0.643
1.20.120.10 3.30.565.10 0.628 0.712
1.20.120.10 3.30.60.30 0.818 0.603
1.20.120.10 3.30.70.100 0.636 0.635
1.20.120.10 3.30.70.20 0.558 0.720
1.20.120.10 3.30.70.270 0.689 0.564
1.20.120.10 3.30.70.330 0.520 0.824
1.20.120.10 3.40.1190.10 0.621 0.486
1.20.120.10 3.40.1190.20 0.685 0.692
1.20.120.10 3.40.190.10 0.586 0.729
1.20.120.10 3.40.190.80 0.759 0.611
1.20.120.10 3.40.30.10 0.406 0.871
1.20.120.10 3.40.50.1000 0.635 0.724
1.20.120.10 3.40.50.1010 0.863 0.724
1.20.120.10 3.40.50.10190 0.818 0.654
1.20.120.10 3.40.50.1100 0.662 0.662
1.20.120.10 3.40.50.1220 0.652 0.686
1.20.120.10 3.40.50.1240 0.820 0.627
1.20.120.10 3.40.50.1370 0.809 0.626
1.20.120.10 3.40.50.1400 0.775 0.634
1.20.120.10 3.40.50.1460 0.628 0.452
1.20.120.10 3.40.50.150 0.388 0.845
1.20.120.10 3.40.50.1580 0.493 0.529
1.20.120.10 3.40.50.1820 0.508 0.872
1.20.120.10 3.40.50.1940 0.762 0.774
1.20.120.10 3.40.50.1980 0.668 0.779
1.20.120.10 3.40.50.20 0.635 0.616
1.20.120.10 3.40.50.200 0.579 0.470
1.20.120.10 3.40.50.2000 0.628 0.747
1.20.120.10 3.40.50.2020 0.439 0.673
1.20.120.10 3.40.50.2030 0.781 0.599
1.20.120.10 3.40.50.2300 0.506 0.811
1.20.120.10 3.40.50.2600 0.581 0.663
1.20.120.10 3.40.50.300 0.448 0.822
1.20.120.10 3.40.50.360 0.661 0.663
1.20.120.10 3.40.50.410 0.741 0.597
1.20.120.10 3.40.50.620 0.578 0.785
1.20.120.10 3.40.50.720 0.399 0.918
1.20.120.10 3.40.50.80 0.613 0.675
1.20.120.10 3.40.50.800 0.628 0.529
1.20.120.10 3.40.50.880 0.387 0.655
1.20.120.10 3.40.50.920 0.705 0.493
1.20.120.10 3.40.50.9600 0.637 0.471
1.20.120.10 3.40.50.970 0.654 0.812
1.20.120.10 3.40.50.980 0.599 0.494
1.20.120.10 3.40.630.10 0.693 0.725
1.20.120.10 3.40.630.30 0.356 0.752
1.20.120.10 3.90.190.10 0.659 0.695
1.20.120.10 3.90.190.20 0.676 0.458
1.20.58.60 1.20.58.60 0.908 0.908
1.20.58.60 1.25.40.10 0.947 0.958
1.20.58.60 1.25.40.180 0.925 0.884
1.20.58.60 1.25.40.20 0.947 0.954
1.20.58.60 1.50.10.10 0.916 0.912
1.20.58.60 1.50.10.20 0.907 0.887
1.20.58.60 2.120.10.10 0.544 0.751
1.20.58.60 2.120.10.30 0.631 0.673
1.20.58.60 2.130.10.10 0.470 0.820
1.20.58.60 2.160.10.10 0.653 0.647
1.20.58.60 2.160.20.10 0.467 0.783
1.20.58.60 2.20.25.10 0.786 0.649
1.20.58.60 2.30.30.100 0.686 0.724
1.20.58.60 2.30.30.40 0.676 0.812
1.20.58.60 2.30.30.70 0.793 0.623
1.20.58.60 2.40.10.10 0.500 0.906
1.20.58.60 2.40.128.20 0.403 0.802
1.20.58.60 2.40.30.10 0.589 0.821
1.20.58.60 2.40.40.20 0.576 0.650
1.20.58.60 2.40.50.100 0.648 0.666
1.20.58.60 2.40.50.110 0.636 0.680
1.20.58.60 2.40.50.140 0.516 0.851
1.20.58.60 2.40.50.40 0.696 0.782
1.20.58.60 2.60.120.10 0.388 0.786
1.20.58.60 2.60.120.180 0.617 0.642
1.20.58.60 2.60.120.20 0.330 0.820
1.20.58.60 2.60.120.200 0.361 0.870
1.20.58.60 2.60.120.260 0.440 0.815
1.20.58.60 2.60.120.40 0.610 0.723
1.20.58.60 2.60.20.10 0.624 0.628
1.20.58.60 2.60.200.20 0.624 0.654
1.20.58.60 2.60.40.10 0.460 0.929
1.20.58.60 2.60.40.1180 0.572 0.810
1.20.58.60 2.60.40.150 0.571 0.648
1.20.58.60 2.60.40.30 0.535 0.897
1.20.58.60 2.60.40.420 0.391 0.850
1.20.58.60 2.70.98.10 0.566 0.689
1.20.58.60 3.10.20.10 0.707 0.595
1.20.58.60 3.10.20.120 0.544 0.629
1.20.58.60 3.10.20.30 0.500 0.771
1.20.58.60 3.10.20.90 0.542 0.781
1.20.58.60 3.10.450.10 0.751 0.552
1.20.58.60 3.10.450.30 0.679 0.525
1.20.58.60 3.10.450.40 0.691 0.647
1.20.58.60 3.10.450.50 0.621 0.741
1.20.58.60 3.10.50.10 0.686 0.599
1.20.58.60 3.10.50.40 0.621 0.710
1.20.58.60 3.20.20.100 0.590 0.663
1.20.58.60 3.20.20.120 0.509 0.649
1.20.58.60 3.20.20.140 0.565 0.752
1.20.58.60 3.20.20.150 0.678 0.626
1.20.58.60 3.20.20.30 0.583 0.653
1.20.58.60 3.20.20.60 0.576 0.716
1.20.58.60 3.20.20.70 0.303 0.915
1.20.58.60 3.20.20.80 0.304 0.914
1.20.58.60 3.30.1330.30 0.699 0.525
1.20.58.60 3.30.1370.10 0.761 0.594
1.20.58.60 3.30.1490.20 0.635 0.701
1.20.58.60 3.30.160.20 0.757 0.533
1.20.58.60 3.30.30.10 0.717 0.776
1.20.58.60 3.30.300.10 0.712 0.541
1.20.58.60 3.30.300.20 0.652 0.635
1.20.58.60 3.30.360.10 0.494 0.670
1.20.58.60 3.30.390.10 0.828 0.720
1.20.58.60 3.30.390.30 0.816 0.674
1.20.58.60 3.30.420.10 0.654 0.769
1.20.58.60 3.30.420.40 0.557 0.644
1.20.58.60 3.30.450.20 0.576 0.591
1.20.58.60 3.30.470.20 0.441 0.660
1.20.58.60 3.30.565.10 0.597 0.707
1.20.58.60 3.30.60.30 0.799 0.678
1.20.58.60 3.30.70.100 0.647 0.662
1.20.58.60 3.30.70.20 0.552 0.727
1.20.58.60 3.30.70.270 0.667 0.571
1.20.58.60 3.30.70.330 0.529 0.829
1.20.58.60 3.40.1190.10 0.628 0.622
1.20.58.60 3.40.1190.20 0.625 0.700
1.20.58.60 3.40.190.10 0.529 0.721
1.20.58.60 3.40.190.80 0.712 0.614
1.20.58.60 3.40.30.10 0.342 0.866
1.20.58.60 3.40.50.1000 0.560 0.742
1.20.58.60 3.40.50.1010 0.758 0.636
1.20.58.60 3.40.50.10190 0.757 0.614
1.20.58.60 3.40.50.1100 0.620 0.686
1.20.58.60 3.40.50.1220 0.540 0.675
1.20.58.60 3.40.50.1240 0.718 0.560
1.20.58.60 3.40.50.1370 0.725 0.637
1.20.58.60 3.40.50.1400 0.722 0.668
1.20.58.60 3.40.50.1460 0.638 0.533
1.20.58.60 3.40.50.150 0.384 0.854
1.20.58.60 3.40.50.1580 0.494 0.585
1.20.58.60 3.40.50.1820 0.455 0.870
1.20.58.60 3.40.50.1940 0.653 0.748
1.20.58.60 3.40.50.1980 0.613 0.779
1.20.58.60 3.40.50.20 0.643 0.653
1.20.58.60 3.40.50.200 0.578 0.629
1.20.58.60 3.40.50.2000 0.541 0.752
1.20.58.60 3.40.50.2020 0.413 0.694
1.20.58.60 3.40.50.2030 0.680 0.596
1.20.58.60 3.40.50.2300 0.523 0.840
1.20.58.60 3.40.50.2600 0.597 0.729
1.20.58.60 3.40.50.300 0.433 0.824
1.20.58.60 3.40.50.360 0.621 0.713
1.20.58.60 3.40.50.410 0.756 0.668
1.20.58.60 3.40.50.620 0.532 0.784
1.20.58.60 3.40.50.720 0.402 0.923
1.20.58.60 3.40.50.80 0.626 0.730
1.20.58.60 3.40.50.800 0.583 0.539
1.20.58.60 3.40.50.880 0.364 0.665
1.20.58.60 3.40.50.920 0.641 0.524
1.20.58.60 3.40.50.9600 0.631 0.585
1.20.58.60 3.40.50.970 0.598 0.815
1.20.58.60 3.40.50.980 0.602 0.587
1.20.58.60 3.40.630.10 0.580 0.705
1.20.58.60 3.40.630.30 0.313 0.753
1.20.58.60 3.90.190.10 0.672 0.694
1.20.58.60 3.90.190.20 0.679 0.578
1.25.40.10 1.25.40.10 0.994 0.994
1.25.40.10 1.25.40.180 0.993 0.981
1.25.40.10 1.25.40.20 0.994 0.995
1.25.40.10 1.50.10.10 0.973 0.961
1.25.40.10 1.50.10.20 0.974 0.952
1.25.40.10 2.120.10.10 0.689 0.585
1.25.40.10 2.120.10.30 0.778 0.500
1.25.40.10 2.130.10.10 0.587 0.670
1.25.40.10 2.160.10.10 0.760 0.485
1.25.40.10 2.160.20.10 0.602 0.604
1.25.40.10 2.20.25.10 0.868 0.515
1.25.40.10 2.30.30.100 0.767 0.561
1.25.40.10 2.30.30.40 0.717 0.703
1.25.40.10 2.30.30.70 0.885 0.473
1.25.40.10 2.40.10.10 0.485 0.844
1.25.40.10 2.40.128.20 0.492 0.660
1.25.40.10 2.40.30.10 0.636 0.698
1.25.40.10 2.40.40.20 0.692 0.472
1.25.40.10 2.40.50.100 0.718 0.543
1.25.40.10 2.40.50.110 0.729 0.512
1.25.40.10 2.40.50.140 0.521 0.779
1.25.40.10 2.40.50.40 0.755 0.637
1.25.40.10 2.60.120.10 0.473 0.669
1.25.40.10 2.60.120.180 0.770 0.470
1.25.40.10 2.60.120.20 0.417 0.701
1.25.40.10 2.60.120.200 0.426 0.761
1.25.40.10 2.60.120.260 0.510 0.692
1.25.40.10 2.60.120.40 0.715 0.556
1.25.40.10 2.60.20.10 0.749 0.447
1.25.40.10 2.60.200.20 0.744 0.479
1.25.40.10 2.60.40.10 0.423 0.890
1.25.40.10 2.60.40.1180 0.628 0.679
1.25.40.10 2.60.40.150 0.699 0.469
1.25.40.10 2.60.40.30 0.535 0.814
1.25.40.10 2.60.40.420 0.437 0.745
1.25.40.10 2.70.98.10 0.729 0.515
1.25.40.10 3.10.20.10 0.808 0.428
1.25.40.10 3.10.20.120 0.689 0.447
1.25.40.10 3.10.20.30 0.589 0.625
1.25.40.10 3.10.20.90 0.615 0.642
1.25.40.10 3.10.450.10 0.858 0.382
1.25.40.10 3.10.450.30 0.809 0.363
1.25.40.10 3.10.450.40 0.797 0.476
1.25.40.10 3.10.450.50 0.682 0.589
1.25.40.10 3.10.50.10 0.802 0.425
1.25.40.10 3.10.50.40 0.710 0.569
1.25.40.10 3.20.20.100 0.777 0.516
1.25.40.10 3.20.20.120 0.727 0.520
1.25.40.10 3.20.20.140 0.811 0.715
1.25.40.10 3.20.20.150 0.862 0.600
1.25.40.10 3.20.20.30 0.780 0.491
1.25.40.10 3.20.20.60 0.780 0.621
1.25.40.10 3.20.20.70 0.443 0.852
1.25.40.10 3.20.20.80 0.467 0.855
1.25.40.10 3.30.1330.30 0.847 0.365
1.25.40.10 3.30.1370.10 0.877 0.517
1.25.40.10 3.30.1490.20 0.727 0.534
1.25.40.10 3.30.160.20 0.852 0.352
1.25.40.10 3.30.30.10 0.782 0.623
1.25.40.10 3.30.300.10 0.839 0.411
1.25.40.10 3.30.300.20 0.799 0.490
1.25.40.10 3.30.360.10 0.656 0.544
1.25.40.10 3.30.390.10 0.897 0.716
1.25.40.10 3.30.390.30 0.884 0.575
1.25.40.10 3.30.420.10 0.762 0.680
1.25.40.10 3.30.420.40 0.721 0.512
1.25.40.10 3.30.450.20 0.797 0.486
1.25.40.10 3.30.470.20 0.604 0.528
1.25.40.10 3.30.565.10 0.747 0.601
1.25.40.10 3.30.60.30 0.884 0.549
1.25.40.10 3.30.70.100 0.743 0.481
1.25.40.10 3.30.70.20 0.647 0.581
1.25.40.10 3.30.70.270 0.771 0.528
1.25.40.10 3.30.70.330 0.570 0.710
1.25.40.10 3.40.1190.10 0.818 0.493
1.25.40.10 3.40.1190.20 0.837 0.653
1.25.40.10 3.40.190.10 0.629 0.682
1.25.40.10 3.40.190.80 0.844 0.480
1.25.40.10 3.40.30.10 0.395 0.785
1.25.40.10 3.40.50.1000 0.778 0.674
1.25.40.10 3.40.50.1010 0.915 0.683
1.25.40.10 3.40.50.10190 0.867 0.541
1.25.40.10 3.40.50.1100 0.804 0.611
1.25.40.10 3.40.50.1220 0.735 0.537
1.25.40.10 3.40.50.1240 0.900 0.563
1.25.40.10 3.40.50.1370 0.890 0.568
1.25.40.10 3.40.50.1400 0.887 0.634
1.25.40.10 3.40.50.1460 0.796 0.361
1.25.40.10 3.40.50.150 0.552 0.785
1.25.40.10 3.40.50.1580 0.679 0.363
1.25.40.10 3.40.50.1820 0.581 0.824
1.25.40.10 3.40.50.1940 0.843 0.706
1.25.40.10 3.40.50.1980 0.765 0.708
1.25.40.10 3.40.50.20 0.774 0.559
1.25.40.10 3.40.50.200 0.776 0.455
1.25.40.10 3.40.50.2000 0.775 0.700
1.25.40.10 3.40.50.2020 0.615 0.563
1.25.40.10 3.40.50.2030 0.884 0.557
1.25.40.10 3.40.50.2300 0.685 0.761
1.25.40.10 3.40.50.2600 0.772 0.632
1.25.40.10 3.40.50.300 0.552 0.804
1.25.40.10 3.40.50.360 0.802 0.605
1.25.40.10 3.40.50.410 0.869 0.578
1.25.40.10 3.40.50.620 0.657 0.740
1.25.40.10 3.40.50.720 0.538 0.899
1.25.40.10 3.40.50.80 0.785 0.624
1.25.40.10 3.40.50.800 0.731 0.347
1.25.40.10 3.40.50.880 0.559 0.547
1.25.40.10 3.40.50.920 0.820 0.375
1.25.40.10 3.40.50.9600 0.831 0.472
1.25.40.10 3.40.50.970 0.793 0.770
1.25.40.10 3.40.50.980 0.811 0.485
1.25.40.10 3.40.630.10 0.766 0.602
1.25.40.10 3.40.630.30 0.499 0.622
1.25.40.10 3.90.190.10 0.776 0.589
1.25.40.10 3.90.190.20 0.875 0.517
1.25.40.180 1.25.40.180 0.995 0.995
1.25.40.180 1.25.40.20 0.976 0.994
1.25.40.180 1.50.10.10 0.981 0.995
1.25.40.180 1.50.10.20 0.978 0.988
1.25.40.180 2.120.10.10 0.427 0.697
1.25.40.180 2.120.10.30 0.531 0.584
1.25.40.180 2.130.10.10 0.350 0.796
1.25.40.180 2.160.10.10 0.564 0.601
1.25.40.180 2.160.20.10 0.349 0.746
1.25.40.180 2.20.25.10 0.744 0.608
1.25.40.180 2.30.30.100 0.601 0.722
1.25.40.180 2.30.30.40 0.602 0.817
1.25.40.180 2.30.30.70 0.755 0.577
1.25.40.180 2.40.10.10 0.403 0.913
1.25.40.180 2.40.128.20 0.289 0.808
1.25.40.180 2.40.30.10 0.491 0.827
1.25.40.180 2.40.40.20 0.464 0.652
1.25.40.180 2.40.50.100 0.565 0.658
1.25.40.180 2.40.50.110 0.539 0.682
1.25.40.180 2.40.50.140 0.428 0.856
1.25.40.180 2.40.50.40 0.631 0.803
1.25.40.180 2.60.120.10 0.282 0.788
1.25.40.180 2.60.120.180 0.516 0.566
1.25.40.180 2.60.120.20 0.228 0.819
1.25.40.180 2.60.120.200 0.256 0.871
1.25.40.180 2.60.120.260 0.330 0.817
1.25.40.180 2.60.120.40 0.503 0.707
1.25.40.180 2.60.20.10 0.517 0.604
1.25.40.180 2.60.200.20 0.525 0.625
1.25.40.180 2.60.40.10 0.362 0.932
1.25.40.180 2.60.40.1180 0.471 0.818
1.25.40.180 2.60.40.150 0.462 0.639
1.25.40.180 2.60.40.30 0.435 0.906
1.25.40.180 2.60.40.420 0.284 0.854
1.25.40.180 2.70.98.10 0.459 0.618
1.25.40.180 3.10.20.10 0.626 0.581
1.25.40.180 3.10.20.120 0.405 0.595
1.25.40.180 3.10.20.30 0.398 0.781
1.25.40.180 3.10.20.90 0.458 0.798
1.25.40.180 3.10.450.10 0.700 0.520
1.25.40.180 3.10.450.30 0.601 0.466
1.25.40.180 3.10.450.40 0.621 0.641
1.25.40.180 3.10.450.50 0.434 0.746
1.25.40.180 3.10.50.10 0.598 0.573
1.25.40.180 3.10.50.40 0.510 0.707
1.25.40.180 3.20.20.100 0.612 0.670
1.25.40.180 3.20.20.120 0.518 0.676
1.25.40.180 3.20.20.140 0.737 0.857
1.25.40.180 3.20.20.150 0.758 0.711
1.25.40.180 3.20.20.30 0.565 0.586
1.25.40.180 3.20.20.60 0.669 0.785
1.25.40.180 3.20.20.70 0.397 0.929
1.25.40.180 3.20.20.80 0.411 0.930
1.25.40.180 3.30.1330.30 0.754 0.608
1.25.40.180 3.30.1370.10 0.757 0.670
1.25.40.180 3.30.1490.20 0.552 0.726
1.25.40.180 3.30.160.20 0.697 0.533
1.25.40.180 3.30.30.10 0.658 0.781
1.25.40.180 3.30.300.10 0.680 0.567
1.25.40.180 3.30.300.20 0.662 0.694
1.25.40.180 3.30.360.10 0.479 0.708
1.25.40.180 3.30.390.10 0.804 0.774
1.25.40.180 3.30.390.30 0.726 0.672
1.25.40.180 3.30.420.10 0.673 0.828
1.25.40.180 3.30.420.40 0.569 0.707
1.25.40.180 3.30.450.20 0.622 0.666
1.25.40.180 3.30.470.20 0.410 0.679
1.25.40.180 3.30.565.10 0.572 0.761
1.25.40.180 3.30.60.30 0.763 0.577
1.25.40.180 3.30.70.100 0.549 0.673
1.25.40.180 3.30.70.20 0.470 0.742
1.25.40.180 3.30.70.270 0.649 0.576
1.25.40.180 3.30.70.330 0.448 0.848
1.25.40.180 3.40.1190.10 0.605 0.569
1.25.40.180 3.40.1190.20 0.733 0.795
1.25.40.180 3.40.190.10 0.578 0.748
1.25.40.180 3.40.190.80 0.701 0.651
1.25.40.180 3.40.30.10 0.332 0.888
1.25.40.180 3.40.50.1000 0.676 0.804
1.25.40.180 3.40.50.1010 0.844 0.778
1.25.40.180 3.40.50.10190 0.743 0.637
1.25.40.180 3.40.50.1100 0.687 0.756
1.25.40.180 3.40.50.1220 0.612 0.737
1.25.40.180 3.40.50.1240 0.815 0.747
1.25.40.180 3.40.50.1370 0.791 0.702
1.25.40.180 3.40.50.1400 0.798 0.780
1.25.40.180 3.40.50.1460 0.573 0.498
1.25.40.180 3.40.50.150 0.460 0.877
1.25.40.180 3.40.50.1580 0.406 0.567
1.25.40.180 3.40.50.1820 0.545 0.892
1.25.40.180 3.40.50.1940 0.764 0.846
1.25.40.180 3.40.50.1980 0.674 0.827
1.25.40.180 3.40.50.20 0.607 0.684
1.25.40.180 3.40.50.200 0.537 0.543
1.25.40.180 3.40.50.2000 0.682 0.820
1.25.40.180 3.40.50.2020 0.405 0.714
1.25.40.180 3.40.50.2030 0.806 0.731
1.25.40.180 3.40.50.2300 0.565 0.861
1.25.40.180 3.40.50.2600 0.600 0.746
1.25.40.180 3.40.50.300 0.532 0.834
1.25.40.180 3.40.50.360 0.667 0.747
1.25.40.180 3.40.50.410 0.738 0.699
1.25.40.180 3.40.50.620 0.604 0.809
1.25.40.180 3.40.50.720 0.528 0.932
1.25.40.180 3.40.50.80 0.649 0.772
1.25.40.180 3.40.50.800 0.518 0.566
1.25.40.180 3.40.50.880 0.372 0.699
1.25.40.180 3.40.50.920 0.639 0.528
1.25.40.180 3.40.50.9600 0.640 0.570
1.25.40.180 3.40.50.970 0.718 0.885
1.25.40.180 3.40.50.980 0.649 0.635
1.25.40.180 3.40.630.10 0.672 0.775
1.25.40.180 3.40.630.30 0.305 0.789
1.25.40.180 3.90.190.10 0.629 0.752
1.25.40.180 3.90.190.20 0.729 0.613
1.25.40.20 1.25.40.20 0.997 0.997
1.25.40.20 1.50.10.10 0.976 0.964
1.25.40.20 1.50.10.20 0.974 0.951
1.25.40.20 2.120.10.10 0.640 0.615
1.25.40.20 2.120.10.30 0.737 0.526
1.25.40.20 2.130.10.10 0.536 0.705
1.25.40.20 2.160.10.10 0.724 0.522
1.25.40.20 2.160.20.10 0.550 0.644
1.25.40.20 2.20.25.10 0.844 0.539
1.25.40.20 2.30.30.100 0.730 0.601
1.25.40.20 2.30.30.40 0.684 0.734
1.25.40.20 2.30.30.70 0.862 0.498
1.25.40.20 2.40.10.10 0.459 0.865
1.25.40.20 2.40.128.20 0.445 0.701
1.25.40.20 2.40.30.10 0.597 0.733
1.25.40.20 2.40.40.20 0.648 0.517
1.25.40.20 2.40.50.100 0.681 0.574
1.25.40.20 2.40.50.110 0.689 0.554
1.25.40.20 2.40.50.140 0.492 0.803
1.25.40.20 2.40.50.40 0.724 0.682
1.25.40.20 2.60.120.10 0.422 0.701
1.25.40.20 2.60.120.180 0.729 0.496
1.25.40.20 2.60.120.20 0.372 0.735
1.25.40.20 2.60.120.200 0.382 0.793
1.25.40.20 2.60.120.260 0.465 0.727
1.25.40.20 2.60.120.40 0.672 0.594
1.25.40.20 2.60.20.10 0.708 0.485
1.25.40.20 2.60.200.20 0.703 0.516
1.25.40.20 2.60.40.10 0.400 0.903
1.25.40.20 2.60.40.1180 0.588 0.716
1.25.40.20 2.60.40.150 0.655 0.511
1.25.40.20 2.60.40.30 0.503 0.841
1.25.40.20 2.60.40.420 0.397 0.777
1.25.40.20 2.70.98.10 0.683 0.544
1.25.40.20 3.10.20.10 0.776 0.467
1.25.40.20 3.10.20.120 0.640 0.484
1.25.40.20 3.10.20.30 0.550 0.669
1.25.40.20 3.10.20.90 0.572 0.683
1.25.40.20 3.10.450.10 0.831 0.415
1.25.40.20 3.10.450.30 0.774 0.391
1.25.40.20 3.10.450.40 0.770 0.525
1.25.40.20 3.10.450.50 0.618 0.619
1.25.40.20 3.10.50.10 0.767 0.461
1.25.40.20 3.10.50.40 0.675 0.610
1.25.40.20 3.20.20.100 0.750 0.569
1.25.40.20 3.20.20.120 0.711 0.595
1.25.40.20 3.20.20.140 0.799 0.752
1.25.40.20 3.20.20.150 0.853 0.646
1.25.40.20 3.20.20.30 0.748 0.536
1.25.40.20 3.20.20.60 0.763 0.672
1.25.40.20 3.20.20.70 0.437 0.879
1.25.40.20 3.20.20.80 0.466 0.883
1.25.40.20 3.30.1330.30 0.831 0.422
1.25.40.20 3.30.1370.10 0.866 0.604
1.25.40.20 3.30.1490.20 0.693 0.580
1.25.40.20 3.30.160.20 0.824 0.393
1.25.40.20 3.30.30.10 0.749 0.663
1.25.40.20 3.30.300.10 0.808 0.443
1.25.40.20 3.30.300.20 0.788 0.562
1.25.40.20 3.30.360.10 0.620 0.588
1.25.40.20 3.30.390.10 0.885 0.738
1.25.40.20 3.30.390.30 0.868 0.608
1.25.40.20 3.30.420.10 0.746 0.723
1.25.40.20 3.30.420.40 0.684 0.555
1.25.40.20 3.30.450.20 0.763 0.523
1.25.40.20 3.30.470.20 0.527 0.552
1.25.40.20 3.30.565.10 0.739 0.657
1.25.40.20 3.30.60.30 0.861 0.564
1.25.40.20 3.30.70.100 0.707 0.529
1.25.40.20 3.30.70.20 0.610 0.629
1.25.40.20 3.30.70.270 0.733 0.533
1.25.40.20 3.30.70.330 0.536 0.748
1.25.40.20 3.40.1190.10 0.841 0.608
1.25.40.20 3.40.1190.20 0.805 0.678
1.25.40.20 3.40.190.10 0.610 0.700
1.25.40.20 3.40.190.80 0.840 0.549
1.25.40.20 3.40.30.10 0.384 0.816
1.25.40.20 3.40.50.1000 0.754 0.711
1.25.40.20 3.40.50.1010 0.901 0.701
1.25.40.20 3.40.50.10190 0.849 0.585
1.25.40.20 3.40.50.1100 0.783 0.658
1.25.40.20 3.40.50.1220 0.698 0.581
1.25.40.20 3.40.50.1240 0.877 0.568
1.25.40.20 3.40.50.1370 0.881 0.619
1.25.40.20 3.40.50.1400 0.867 0.659
1.25.40.20 3.40.50.1460 0.774 0.415
1.25.40.20 3.40.50.150 0.549 0.816
1.25.40.20 3.40.50.1580 0.631 0.416
1.25.40.20 3.40.50.1820 0.549 0.840
1.25.40.20 3.40.50.1940 0.830 0.742
1.25.40.20 3.40.50.1980 0.750 0.747
1.25.40.20 3.40.50.20 0.750 0.603
1.25.40.20 3.40.50.200 0.755 0.527
1.25.40.20 3.40.50.2000 0.755 0.735
1.25.40.20 3.40.50.2020 0.576 0.603
1.25.40.20 3.40.50.2030 0.859 0.574
1.25.40.20 3.40.50.2300 0.690 0.805
1.25.40.20 3.40.50.2600 0.763 0.693
1.25.40.20 3.40.50.300 0.539 0.813
1.25.40.20 3.40.50.360 0.780 0.656
1.25.40.20 3.40.50.410 0.854 0.631
1.25.40.20 3.40.50.620 0.639 0.760
1.25.40.20 3.40.50.720 0.555 0.912
1.25.40.20 3.40.50.80 0.762 0.669
1.25.40.20 3.40.50.800 0.689 0.393
1.25.40.20 3.40.50.880 0.515 0.586
1.25.40.20 3.40.50.920 0.795 0.428
1.25.40.20 3.40.50.9600 0.831 0.559
1.25.40.20 3.40.50.970 0.787 0.812
1.25.40.20 3.40.50.980 0.781 0.518
1.25.40.20 3.40.630.10 0.733 0.637
1.25.40.20 3.40.630.30 0.451 0.665
1.25.40.20 3.90.190.10 0.760 0.640
1.25.40.20 3.90.190.20 0.881 0.609
1.50.10.10 1.50.10.10 0.999 0.999
1.50.10.10 1.50.10.20 0.996 0.994
1.50.10.10 2.120.10.10 0.594 0.455
1.50.10.10 2.120.10.30 0.698 0.336
1.50.10.10 2.130.10.10 0.477 0.589
1.50.10.10 2.160.10.10 0.686 0.419
1.50.10.10 2.160.20.10 0.499 0.527
1.50.10.10 2.20.25.10 0.821 0.423
1.50.10.10 2.30.30.100 0.696 0.516
1.50.10.10 2.30.30.40 0.644 0.682
1.50.10.10 2.30.30.70 0.842 0.369
1.50.10.10 2.40.10.10 0.429 0.849
1.50.10.10 2.40.128.20 0.418 0.653
1.50.10.10 2.40.30.10 0.547 0.680
1.50.10.10 2.40.40.20 0.619 0.449
1.50.10.10 2.40.50.100 0.653 0.511
1.50.10.10 2.40.50.110 0.647 0.481
1.50.10.10 2.40.50.140 0.466 0.782
1.50.10.10 2.40.50.40 0.714 0.669
1.50.10.10 2.60.120.10 0.414 0.663
1.50.10.10 2.60.120.180 0.694 0.326
1.50.10.10 2.60.120.20 0.335 0.684
1.50.10.10 2.60.120.200 0.324 0.741
1.50.10.10 2.60.120.260 0.406 0.671
1.50.10.10 2.60.120.40 0.615 0.484
1.50.10.10 2.60.20.10 0.665 0.379
1.50.10.10 2.60.200.20 0.669 0.408
1.50.10.10 2.60.40.10 0.329 0.891
1.50.10.10 2.60.40.1180 0.528 0.660
1.50.10.10 2.60.40.150 0.618 0.428
1.50.10.10 2.60.40.30 0.443 0.817
1.50.10.10 2.60.40.420 0.346 0.738
1.50.10.10 2.70.98.10 0.647 0.374
1.50.10.10 3.10.20.10 0.749 0.377
1.50.10.10 3.10.20.120 0.620 0.382
1.50.10.10 3.10.20.30 0.542 0.629
1.50.10.10 3.10.20.90 0.583 0.666
1.50.10.10 3.10.450.10 0.805 0.306
1.50.10.10 3.10.450.30 0.753 0.277
1.50.10.10 3.10.450.40 0.733 0.427
1.50.10.10 3.10.450.50 0.560 0.550
1.50.10.10 3.10.50.10 0.734 0.353
1.50.10.10 3.10.50.40 0.618 0.524
1.50.10.10 3.20.20.100 0.789 0.589
1.50.10.10 3.20.20.120 0.703 0.524
1.50.10.10 3.20.20.140 0.837 0.826
1.50.10.10 3.20.20.150 0.864 0.680
1.50.10.10 3.20.20.30 0.775 0.479
1.50.10.10 3.20.20.60 0.790 0.693
1.50.10.10 3.20.20.70 0.530 0.885
1.50.10.10 3.20.20.80 0.526 0.883
1.50.10.10 3.30.1330.30 0.848 0.493
1.50.10.10 3.30.1370.10 0.818 0.453
1.50.10.10 3.30.1490.20 0.667 0.536
1.50.10.10 3.30.160.20 0.811 0.337
1.50.10.10 3.30.30.10 0.720 0.597
1.50.10.10 3.30.300.10 0.810 0.457
1.50.10.10 3.30.300.20 0.761 0.520
1.50.10.10 3.30.360.10 0.603 0.582
1.50.10.10 3.30.390.10 0.847 0.663
1.50.10.10 3.30.390.30 0.798 0.478
1.50.10.10 3.30.420.10 0.769 0.757
1.50.10.10 3.30.420.40 0.696 0.554
1.50.10.10 3.30.450.20 0.713 0.438
1.50.10.10 3.30.470.20 0.598 0.561
1.50.10.10 3.30.565.10 0.675 0.616
1.50.10.10 3.30.60.30 0.842 0.400
1.50.10.10 3.30.70.100 0.678 0.469
1.50.10.10 3.30.70.20 0.614 0.604
1.50.10.10 3.30.70.270 0.726 0.518
1.50.10.10 3.30.70.330 0.545 0.737
1.50.10.10 3.40.1190.10 0.758 0.350
1.50.10.10 3.40.1190.20 0.844 0.755
1.50.10.10 3.40.190.10 0.621 0.717
1.50.10.10 3.40.190.80 0.782 0.456
1.50.10.10 3.40.30.10 0.468 0.823
1.50.10.10 3.40.50.1000 0.766 0.723
1.50.10.10 3.40.50.1010 0.898 0.725
1.50.10.10 3.40.50.10190 0.843 0.546
1.50.10.10 3.40.50.1100 0.783 0.650
1.50.10.10 3.40.50.1220 0.746 0.617
1.50.10.10 3.40.50.1240 0.891 0.724
1.50.10.10 3.40.50.1370 0.877 0.641
1.50.10.10 3.40.50.1400 0.870 0.715
1.50.10.10 3.40.50.1460 0.741 0.291
1.50.10.10 3.40.50.150 0.524 0.804
1.50.10.10 3.40.50.1580 0.673 0.408
1.50.10.10 3.40.50.1820 0.636 0.862
1.50.10.10 3.40.50.1940 0.837 0.809
1.50.10.10 3.40.50.1980 0.726 0.735
1.50.10.10 3.40.50.20 0.707 0.518
1.50.10.10 3.40.50.200 0.747 0.377
1.50.10.10 3.40.50.2000 0.771 0.757
1.50.10.10 3.40.50.2020 0.544 0.568
1.50.10.10 3.40.50.2030 0.883 0.675
1.50.10.10 3.40.50.2300 0.597 0.741
1.50.10.10 3.40.50.2600 0.683 0.551
1.50.10.10 3.40.50.300 0.570 0.815
1.50.10.10 3.40.50.360 0.753 0.565
1.50.10.10 3.40.50.410 0.836 0.564
1.50.10.10 3.40.50.620 0.665 0.772
1.50.10.10 3.40.50.720 0.539 0.905
1.50.10.10 3.40.50.80 0.718 0.588
1.50.10.10 3.40.50.800 0.698 0.366
1.50.10.10 3.40.50.880 0.531 0.591
1.50.10.10 3.40.50.920 0.801 0.378
1.50.10.10 3.40.50.9600 0.764 0.329
1.50.10.10 3.40.50.970 0.782 0.830
1.50.10.10 3.40.50.980 0.767 0.460
1.50.10.10 3.40.630.10 0.800 0.742
1.50.10.10 3.40.630.30 0.487 0.654
1.50.10.10 3.90.190.10 0.745 0.629
1.50.10.10 3.90.190.20 0.824 0.429
1.50.10.20 1.50.10.20 0.992 0.992
1.50.10.20 2.120.10.10 0.521 0.551
1.50.10.20 2.120.10.30 0.629 0.428
1.50.10.20 2.130.10.10 0.415 0.677
1.50.10.20 2.160.10.10 0.614 0.477
1.50.10.20 2.160.20.10 0.432 0.618
1.50.10.20 2.20.25.10 0.783 0.494
1.50.10.20 2.30.30.100 0.654 0.603
1.50.10.20 2.30.30.40 0.615 0.740
1.50.10.20 2.30.30.70 0.803 0.441
1.50.10.20 2.40.10.10 0.405 0.879
1.50.10.20 2.40.128.20 0.354 0.720
1.50.10.20 2.40.30.10 0.510 0.745
1.50.10.20 2.40.40.20 0.554 0.532
1.50.10.20 2.40.50.100 0.602 0.571
1.50.10.20 2.40.50.110 0.595 0.562
1.50.10.20 2.40.50.140 0.438 0.816
1.50.10.20 2.40.50.40 0.654 0.708
1.50.10.20 2.60.120.10 0.338 0.715
1.50.10.20 2.60.120.180 0.620 0.412
1.50.10.20 2.60.120.20 0.292 0.746
1.50.10.20 2.60.120.200 0.285 0.800
1.50.10.20 2.60.120.260 0.373 0.738
1.50.10.20 2.60.120.40 0.563 0.575
1.50.10.20 2.60.20.10 0.598 0.464
1.50.10.20 2.60.200.20 0.603 0.491
1.50.10.20 2.60.40.10 0.336 0.911
1.50.10.20 2.60.40.1180 0.496 0.730
1.50.10.20 2.60.40.150 0.547 0.510
1.50.10.20 2.60.40.30 0.429 0.859
1.50.10.20 2.60.40.420 0.306 0.791
1.50.10.20 2.70.98.10 0.569 0.466
1.50.10.20 3.10.20.10 0.689 0.451
1.50.10.20 3.10.20.120 0.537 0.465
1.50.10.20 3.10.20.30 0.467 0.693
1.50.10.20 3.10.20.90 0.509 0.718
1.50.10.20 3.10.450.10 0.770 0.410
1.50.10.20 3.10.450.30 0.704 0.377
1.50.10.20 3.10.450.40 0.712 0.554
1.50.10.20 3.10.450.50 0.552 0.660
1.50.10.20 3.10.50.10 0.678 0.438
1.50.10.20 3.10.50.40 0.561 0.599
1.50.10.20 3.20.20.100 0.686 0.570
1.50.10.20 3.20.20.120 0.620 0.569
1.50.10.20 3.20.20.140 0.780 0.819
1.50.10.20 3.20.20.150 0.819 0.687
1.50.10.20 3.20.20.30 0.705 0.529
1.50.10.20 3.20.20.60 0.760 0.758
1.50.10.20 3.20.20.70 0.473 0.904
1.50.10.20 3.20.20.80 0.488 0.906
1.50.10.20 3.30.1330.30 0.816 0.562
1.50.10.20 3.30.1370.10 0.765 0.500
1.50.10.20 3.30.1490.20 0.609 0.613
1.50.10.20 3.30.160.20 0.762 0.407
1.50.10.20 3.30.30.10 0.685 0.680
1.50.10.20 3.30.300.10 0.734 0.443
1.50.10.20 3.30.300.20 0.686 0.569
1.50.10.20 3.30.360.10 0.583 0.658
1.50.10.20 3.30.390.10 0.799 0.645
1.50.10.20 3.30.390.30 0.717 0.507
1.50.10.20 3.30.420.10 0.693 0.763
1.50.10.20 3.30.420.40 0.592 0.601
1.50.10.20 3.30.450.20 0.686 0.558
1.50.10.20 3.30.470.20 0.505 0.600
1.50.10.20 3.30.565.10 0.625 0.682
1.50.10.20 3.30.60.30 0.802 0.457
1.50.10.20 3.30.70.100 0.610 0.546
1.50.10.20 3.30.70.20 0.513 0.645
1.50.10.20 3.30.70.270 0.692 0.558
1.50.10.20 3.30.70.330 0.477 0.782
1.50.10.20 3.40.1190.10 0.720 0.470
1.50.10.20 3.40.1190.20 0.801 0.774
1.50.10.20 3.40.190.10 0.581 0.728
1.50.10.20 3.40.190.80 0.726 0.529
1.50.10.20 3.40.30.10 0.439 0.856
1.50.10.20 3.40.50.1000 0.749 0.788
1.50.10.20 3.40.50.1010 0.877 0.749
1.50.10.20 3.40.50.10190 0.803 0.574
1.50.10.20 3.40.50.1100 0.746 0.702
1.50.10.20 3.40.50.1220 0.717 0.698
1.50.10.20 3.40.50.1240 0.879 0.769
1.50.10.20 3.40.50.1370 0.849 0.687
1.50.10.20 3.40.50.1400 0.852 0.785
1.50.10.20 3.40.50.1460 0.689 0.386
1.50.10.20 3.40.50.150 0.565 0.857
1.50.10.20 3.40.50.1580 0.576 0.473
1.50.10.20 3.40.50.1820 0.610 0.879
1.50.10.20 3.40.50.1940 0.822 0.854
1.50.10.20 3.40.50.1980 0.713 0.784
1.50.10.20 3.40.50.20 0.657 0.586
1.50.10.20 3.40.50.200 0.675 0.445
1.50.10.20 3.40.50.2000 0.733 0.786
1.50.10.20 3.40.50.2020 0.488 0.630
1.50.10.20 3.40.50.2030 0.868 0.758
1.50.10.20 3.40.50.2300 0.621 0.816
1.50.10.20 3.40.50.2600 0.680 0.668
1.50.10.20 3.40.50.300 0.579 0.827
1.50.10.20 3.40.50.360 0.739 0.685
1.50.10.20 3.40.50.410 0.801 0.627
1.50.10.20 3.40.50.620 0.658 0.794
1.50.10.20 3.40.50.720 0.584 0.924
1.50.10.20 3.40.50.80 0.700 0.688
1.50.10.20 3.40.50.800 0.657 0.457
1.50.10.20 3.40.50.880 0.481 0.645
1.50.10.20 3.40.50.920 0.737 0.429
1.50.10.20 3.40.50.9600 0.737 0.470
1.50.10.20 3.40.50.970 0.773 0.873
1.50.10.20 3.40.50.980 0.748 0.582
1.50.10.20 3.40.630.10 0.750 0.756
1.50.10.20 3.40.630.30 0.402 0.712
1.50.10.20 3.90.190.10 0.630 0.638
1.50.10.20 3.90.190.20 0.791 0.536
2.120.10.10 2.120.10.10 0.998 0.998
2.120.10.10 2.120.10.30 0.998 0.998
2.120.10.10 2.130.10.10 0.999 0.999
2.120.10.10 2.160.10.10 0.915 0.883
2.120.10.10 2.160.20.10 0.990 0.997
2.120.10.10 2.20.25.10 0.854 0.696
2.120.10.10 2.30.30.100 0.817 0.788
2.120.10.10 2.30.30.40 0.792 0.859
2.120.10.10 2.30.30.70 0.878 0.734
2.120.10.10 2.40.10.10 0.744 0.924
2.120.10.10 2.40.128.20 0.853 0.884
2.120.10.10 2.40.30.10 0.824 0.883
2.120.10.10 2.40.40.20 0.781 0.687
2.120.10.10 2.40.50.100 0.814 0.734
2.120.10.10 2.40.50.110 0.828 0.763
2.120.10.10 2.40.50.140 0.744 0.872
2.120.10.10 2.40.50.40 0.739 0.805
2.120.10.10 2.60.120.10 0.864 0.866
2.120.10.10 2.60.120.180 0.992 0.976
2.120.10.10 2.60.120.20 0.905 0.916
2.120.10.10 2.60.120.200 0.983 0.973
2.120.10.10 2.60.120.260 0.929 0.916
2.120.10.10 2.60.120.40 0.979 0.947
2.120.10.10 2.60.20.10 0.939 0.847
2.120.10.10 2.60.200.20 0.950 0.885
2.120.10.10 2.60.40.10 0.920 0.953
2.120.10.10 2.60.40.1180 0.914 0.911
2.120.10.10 2.60.40.150 0.902 0.809
2.120.10.10 2.60.40.30 0.881 0.946
2.120.10.10 2.60.40.420 0.937 0.936
2.120.10.10 2.70.98.10 0.996 0.995
2.120.10.10 3.10.20.10 0.851 0.682
2.120.10.10 3.10.20.120 0.924 0.862
2.120.10.10 3.10.20.30 0.733 0.790
2.120.10.10 3.10.20.90 0.694 0.791
2.120.10.10 3.10.450.10 0.864 0.616
2.120.10.10 3.10.450.30 0.888 0.653
2.120.10.10 3.10.450.40 0.788 0.653
2.120.10.10 3.10.450.50 0.736 0.749
2.120.10.10 3.10.50.10 0.883 0.708
2.120.10.10 3.10.50.40 0.707 0.679
2.120.10.10 3.20.20.100 0.572 0.440
2.120.10.10 3.20.20.120 0.585 0.530
2.120.10.10 3.20.20.140 0.433 0.536
2.120.10.10 3.20.20.150 0.581 0.354
2.120.10.10 3.20.20.30 0.647 0.392
2.120.10.10 3.20.20.60 0.479 0.504
2.120.10.10 3.20.20.70 0.259 0.875
2.120.10.10 3.20.20.80 0.268 0.869
2.120.10.10 3.30.1330.30 0.630 0.391
2.120.10.10 3.30.1370.10 0.699 0.446
2.120.10.10 3.30.1490.20 0.687 0.657
2.120.10.10 3.30.160.20 0.809 0.498
2.120.10.10 3.30.30.10 0.718 0.711
2.120.10.10 3.30.300.10 0.744 0.467
2.120.10.10 3.30.300.20 0.636 0.559
2.120.10.10 3.30.360.10 0.678 0.688
2.120.10.10 3.30.390.10 0.646 0.490
2.120.10.10 3.30.390.30 0.740 0.542
2.120.10.10 3.30.420.10 0.463 0.650
2.120.10.10 3.30.420.40 0.639 0.625
2.120.10.10 3.30.450.20 0.667 0.533
2.120.10.10 3.30.470.20 0.649 0.670
2.120.10.10 3.30.565.10 0.743 0.731
2.120.10.10 3.30.60.30 0.844 0.611
2.120.10.10 3.30.70.100 0.757 0.651
2.120.10.10 3.30.70.20 0.682 0.715
2.120.10.10 3.30.70.270 0.596 0.458
2.120.10.10 3.30.70.330 0.583 0.805
2.120.10.10 3.40.1190.10 0.891 0.813
2.120.10.10 3.40.1190.20 0.540 0.521
2.120.10.10 3.40.190.10 0.326 0.687
2.120.10.10 3.40.190.80 0.676 0.461
2.120.10.10 3.40.30.10 0.402 0.851
2.120.10.10 3.40.50.1000 0.495 0.576
2.120.10.10 3.40.50.1010 0.577 0.366
2.120.10.10 3.40.50.10190 0.699 0.366
2.120.10.10 3.40.50.1100 0.526 0.520
2.120.10.10 3.40.50.1220 0.580 0.573
2.120.10.10 3.40.50.1240 0.628 0.335
2.120.10.10 3.40.50.1370 0.635 0.341
2.120.10.10 3.40.50.1400 0.607 0.398
2.120.10.10 3.40.50.1460 0.806 0.520
2.120.10.10 3.40.50.150 0.445 0.823
2.120.10.10 3.40.50.1580 0.773 0.642
2.120.10.10 3.40.50.1820 0.379 0.842
2.120.10.10 3.40.50.1940 0.467 0.553
2.120.10.10 3.40.50.1980 0.421 0.661
2.120.10.10 3.40.50.20 0.660 0.547
2.120.10.10 3.40.50.200 0.822 0.675
2.120.10.10 3.40.50.2000 0.444 0.610
2.120.10.10 3.40.50.2020 0.758 0.793
2.120.10.10 3.40.50.2030 0.620 0.344
2.120.10.10 3.40.50.2300 0.490 0.760
2.120.10.10 3.40.50.2600 0.616 0.590
2.120.10.10 3.40.50.300 0.282 0.804
2.120.10.10 3.40.50.360 0.611 0.536
2.120.10.10 3.40.50.410 0.612 0.398
2.120.10.10 3.40.50.620 0.316 0.722
2.120.10.10 3.40.50.720 0.280 0.900
2.120.10.10 3.40.50.80 0.590 0.592
2.120.10.10 3.40.50.800 0.663 0.456
2.120.10.10 3.40.50.880 0.699 0.736
2.120.10.10 3.40.50.920 0.682 0.359
2.120.10.10 3.40.50.9600 0.734 0.433
2.120.10.10 3.40.50.970 0.421 0.681
2.120.10.10 3.40.50.980 0.743 0.564
2.120.10.10 3.40.630.10 0.523 0.606
2.120.10.10 3.40.630.30 0.649 0.777
2.120.10.10 3.90.190.10 0.558 0.598
2.120.10.10 3.90.190.20 0.739 0.430
2.120.10.30 2.120.10.30 0.998 0.998
2.120.10.30 2.130.10.10 0.999 0.999
2.120.10.30 2.160.10.10 0.886 0.891
2.120.10.30 2.160.20.10 0.987 0.999
2.120.10.30 2.20.25.10 0.804 0.747
2.120.10.30 2.30.30.100 0.781 0.855
2.120.10.30 2.30.30.40 0.764 0.891
2.120.10.30 2.30.30.70 0.830 0.795
2.120.10.30 2.40.10.10 0.737 0.941
2.120.10.30 2.40.128.20 0.846 0.923
2.120.10.30 2.40.30.10 0.804 0.916
2.120.10.30 2.40.40.20 0.745 0.778
2.120.10.30 2.40.50.100 0.784 0.768
2.120.10.30 2.40.50.110 0.799 0.832
2.120.10.30 2.40.50.140 0.724 0.891
2.120.10.30 2.40.50.40 0.678 0.860
2.120.10.30 2.60.120.10 0.864 0.890
2.120.10.30 2.60.120.180 0.991 0.992
2.120.10.30 2.60.120.20 0.892 0.929
2.120.10.30 2.60.120.200 0.983 0.978
2.120.10.30 2.60.120.260 0.929 0.937
2.120.10.30 2.60.120.40 0.975 0.966
2.120.10.30 2.60.20.10 0.927 0.910
2.120.10.30 2.60.200.20 0.939 0.920
2.120.10.30 2.60.40.10 0.924 0.958
2.120.10.30 2.60.40.1180 0.912 0.942
2.120.10.30 2.60.40.150 0.888 0.873
2.120.10.30 2.60.40.30 0.883 0.963
2.120.10.30 2.60.40.420 0.933 0.946
2.120.10.30 2.70.98.10 0.995 0.998
2.120.10.30 3.10.20.10 0.808 0.755
2.120.10.30 3.10.20.120 0.899 0.906
2.120.10.30 3.10.20.30 0.710 0.853
2.120.10.30 3.10.20.90 0.657 0.849
2.120.10.30 3.10.450.10 0.818 0.707
2.120.10.30 3.10.450.30 0.857 0.730
2.120.10.30 3.10.450.40 0.735 0.748
2.120.10.30 3.10.450.50 0.712 0.838
2.120.10.30 3.10.50.10 0.854 0.790
2.120.10.30 3.10.50.40 0.664 0.759
2.120.10.30 3.20.20.100 0.475 0.568
2.120.10.30 3.20.20.120 0.504 0.652
2.120.10.30 3.20.20.140 0.314 0.651
2.120.10.30 3.20.20.150 0.458 0.456
2.120.10.30 3.20.20.30 0.549 0.528
2.120.10.30 3.20.20.60 0.372 0.623
2.120.10.30 3.20.20.70 0.244 0.915
2.120.10.30 3.20.20.80 0.255 0.912
2.120.10.30 3.30.1330.30 0.516 0.508
2.120.10.30 3.30.1370.10 0.599 0.560
2.120.10.30 3.30.1490.20 0.639 0.764
2.120.10.30 3.30.160.20 0.743 0.608
2.120.10.30 3.30.30.10 0.658 0.800
2.120.10.30 3.30.300.10 0.656 0.569
2.120.10.30 3.30.300.20 0.544 0.662
2.120.10.30 3.30.360.10 0.632 0.757
2.120.10.30 3.30.390.10 0.537 0.587
2.120.10.30 3.30.390.30 0.660 0.644
2.120.10.30 3.30.420.10 0.387 0.743
2.120.10.30 3.30.420.40 0.585 0.722
2.120.10.30 3.30.450.20 0.609 0.656
2.120.10.30 3.30.470.20 0.608 0.739
2.120.10.30 3.30.565.10 0.703 0.817
2.120.10.30 3.30.60.30 0.786 0.656
2.120.10.30 3.30.70.100 0.712 0.758
2.120.10.30 3.30.70.20 0.631 0.786
2.120.10.30 3.30.70.270 0.528 0.514
2.120.10.30 3.30.70.330 0.552 0.863
2.120.10.30 3.40.1190.10 0.841 0.849
2.120.10.30 3.40.1190.20 0.416 0.623
2.120.10.30 3.40.190.10 0.301 0.722
2.120.10.30 3.40.190.80 0.603 0.585
2.120.10.30 3.40.30.10 0.394 0.890
2.120.10.30 3.40.50.1000 0.412 0.682
2.120.10.30 3.40.50.1010 0.453 0.471
2.120.10.30 3.40.50.10190 0.598 0.462
2.120.10.30 3.40.50.1100 0.439 0.636
2.120.10.30 3.40.50.1220 0.514 0.691
2.120.10.30 3.40.50.1240 0.526 0.457
2.120.10.30 3.40.50.1370 0.514 0.452
2.120.10.30 3.40.50.1400 0.488 0.514
2.120.10.30 3.40.50.1460 0.765 0.651
2.120.10.30 3.40.50.150 0.442 0.873
2.120.10.30 3.40.50.1580 0.707 0.729
2.120.10.30 3.40.50.1820 0.371 0.878
2.120.10.30 3.40.50.1940 0.361 0.661
2.120.10.30 3.40.50.1980 0.354 0.748
2.120.10.30 3.40.50.20 0.593 0.647
2.120.10.30 3.40.50.200 0.782 0.787
2.120.10.30 3.40.50.2000 0.362 0.704
2.120.10.30 3.40.50.2020 0.721 0.835
2.120.10.30 3.40.50.2030 0.498 0.458
2.120.10.30 3.40.50.2300 0.473 0.837
2.120.10.30 3.40.50.2600 0.569 0.709
2.120.10.30 3.40.50.300 0.285 0.823
2.120.10.30 3.40.50.360 0.548 0.668
2.120.10.30 3.40.50.410 0.514 0.523
2.120.10.30 3.40.50.620 0.276 0.767
2.120.10.30 3.40.50.720 0.298 0.921
2.120.10.30 3.40.50.80 0.536 0.716
2.120.10.30 3.40.50.800 0.607 0.588
2.120.10.30 3.40.50.880 0.650 0.779
2.120.10.30 3.40.50.920 0.594 0.490
2.120.10.30 3.40.50.9600 0.691 0.596
2.120.10.30 3.40.50.970 0.345 0.771
2.120.10.30 3.40.50.980 0.677 0.656
2.120.10.30 3.40.630.10 0.405 0.683
2.120.10.30 3.40.630.30 0.645 0.847
2.120.10.30 3.90.190.10 0.516 0.715
2.120.10.30 3.90.190.20 0.671 0.556
2.130.10.10 2.130.10.10 0.999 0.999
2.130.10.10 2.160.10.10 0.939 0.895
2.130.10.10 2.160.20.10 0.994 0.998
2.130.10.10 2.20.25.10 0.895 0.655
2.130.10.10 2.30.30.100 0.861 0.725
2.130.10.10 2.30.30.40 0.821 0.821
2.130.10.10 2.30.30.70 0.914 0.684
2.130.10.10 2.40.10.10 0.754 0.898
2.130.10.10 2.40.128.20 0.877 0.847
2.130.10.10 2.40.30.10 0.848 0.845
2.130.10.10 2.40.40.20 0.836 0.610
2.130.10.10 2.40.50.100 0.850 0.705
2.130.10.10 2.40.50.110 0.871 0.708
2.130.10.10 2.40.50.140 0.757 0.843
2.130.10.10 2.40.50.40 0.783 0.724
2.130.10.10 2.60.120.10 0.886 0.847
2.130.10.10 2.60.120.180 0.995 0.975
2.130.10.10 2.60.120.20 0.920 0.909
2.130.10.10 2.60.120.200 0.987 0.972
2.130.10.10 2.60.120.260 0.941 0.904
2.130.10.10 2.60.120.40 0.986 0.940
2.130.10.10 2.60.20.10 0.959 0.832
2.130.10.10 2.60.200.20 0.966 0.878
2.130.10.10 2.60.40.10 0.928 0.949
2.130.10.10 2.60.40.1180 0.933 0.893
2.130.10.10 2.60.40.150 0.933 0.782
2.130.10.10 2.60.40.30 0.898 0.932
2.130.10.10 2.60.40.420 0.948 0.930
2.130.10.10 2.70.98.10 0.997 0.996
2.130.10.10 3.10.20.10 0.896 0.627
2.130.10.10 3.10.20.120 0.946 0.841
2.130.10.10 3.10.20.30 0.783 0.721
2.130.10.10 3.10.20.90 0.747 0.717
2.130.10.10 3.10.450.10 0.909 0.561
2.130.10.10 3.10.450.30 0.925 0.625
2.130.10.10 3.10.450.40 0.847 0.573
2.130.10.10 3.10.450.50 0.801 0.676
2.130.10.10 3.10.50.10 0.921 0.660
2.130.10.10 3.10.50.40 0.775 0.598
2.130.10.10 3.20.20.100 0.701 0.326
2.130.10.10 3.20.20.120 0.703 0.425
2.130.10.10 3.20.20.140 0.580 0.405
2.130.10.10 3.20.20.150 0.713 0.259
2.130.10.10 3.20.20.30 0.765 0.311
2.130.10.10 3.20.20.60 0.623 0.376
2.130.10.10 3.20.20.70 0.325 0.812
2.130.10.10 3.20.20.80 0.338 0.806
2.130.10.10 3.30.1330.30 0.746 0.275
2.130.10.10 3.30.1370.10 0.784 0.323
2.130.10.10 3.30.1490.20 0.767 0.563
2.130.10.10 3.30.160.20 0.867 0.407
2.130.10.10 3.30.30.10 0.775 0.615
2.130.10.10 3.30.300.10 0.824 0.386
2.130.10.10 3.30.300.20 0.730 0.433
2.130.10.10 3.30.360.10 0.752 0.620
2.130.10.10 3.30.390.10 0.735 0.376
2.130.10.10 3.30.390.30 0.817 0.446
2.130.10.10 3.30.420.10 0.576 0.533
2.130.10.10 3.30.420.40 0.731 0.527
2.130.10.10 3.30.450.20 0.765 0.428
2.130.10.10 3.30.470.20 0.722 0.601
2.130.10.10 3.30.565.10 0.812 0.670
2.130.10.10 3.30.60.30 0.893 0.584
2.130.10.10 3.30.70.100 0.825 0.572
2.130.10.10 3.30.70.20 0.748 0.637
2.130.10.10 3.30.70.270 0.678 0.394
2.130.10.10 3.30.70.330 0.642 0.728
2.130.10.10 3.40.1190.10 0.928 0.790
2.130.10.10 3.40.1190.20 0.676 0.420
2.130.10.10 3.40.190.10 0.391 0.631
2.130.10.10 3.40.190.80 0.778 0.353
2.130.10.10 3.40.30.10 0.456 0.790
2.130.10.10 3.40.50.1000 0.621 0.463
2.130.10.10 3.40.50.1010 0.711 0.268
2.130.10.10 3.40.50.10190 0.793 0.282
2.130.10.10 3.40.50.1100 0.653 0.406
2.130.10.10 3.40.50.1220 0.700 0.475
2.130.10.10 3.40.50.1240 0.757 0.243
2.130.10.10 3.40.50.1370 0.758 0.246
2.130.10.10 3.40.50.1400 0.732 0.290
2.130.10.10 3.40.50.1460 0.879 0.482
2.130.10.10 3.40.50.150 0.526 0.764
2.130.10.10 3.40.50.1580 0.839 0.565
2.130.10.10 3.40.50.1820 0.453 0.797
2.130.10.10 3.40.50.1940 0.602 0.430
2.130.10.10 3.40.50.1980 0.536 0.555
2.130.10.10 3.40.50.20 0.752 0.459
2.130.10.10 3.40.50.200 0.881 0.635
2.130.10.10 3.40.50.2000 0.571 0.503
2.130.10.10 3.40.50.2020 0.814 0.761
2.130.10.10 3.40.50.2030 0.748 0.244
2.130.10.10 3.40.50.2300 0.587 0.680
2.130.10.10 3.40.50.2600 0.725 0.496
2.130.10.10 3.40.50.300 0.327 0.776
2.130.10.10 3.40.50.360 0.731 0.444
2.130.10.10 3.40.50.410 0.742 0.294
2.130.10.10 3.40.50.620 0.399 0.656
2.130.10.10 3.40.50.720 0.332 0.868
2.130.10.10 3.40.50.80 0.707 0.500
2.130.10.10 3.40.50.800 0.770 0.345
2.130.10.10 3.40.50.880 0.760 0.695
2.130.10.10 3.40.50.920 0.793 0.273
2.130.10.10 3.40.50.9600 0.833 0.382
2.130.10.10 3.40.50.970 0.541 0.573
2.130.10.10 3.40.50.980 0.830 0.506
2.130.10.10 3.40.630.10 0.643 0.499
2.130.10.10 3.40.630.30 0.717 0.706
2.130.10.10 3.90.190.10 0.667 0.483
2.130.10.10 3.90.190.20 0.833 0.376
2.160.10.10 2.160.10.10 0.870 0.870
2.160.10.10 2.160.20.10 0.930 0.959
2.160.10.10 2.20.25.10 0.761 0.695
2.160.10.10 2.30.30.100 0.757 0.788
2.160.10.10 2.30.30.40 0.707 0.843
2.160.10.10 2.30.30.70 0.785 0.718
2.160.10.10 2.40.10.10 0.709 0.922
2.160.10.10 2.40.128.20 0.817 0.872
2.160.10.10 2.40.30.10 0.739 0.863
2.160.10.10 2.40.40.20 0.740 0.738
2.160.10.10 2.40.50.100 0.723 0.717
2.160.10.10 2.40.50.110 0.766 0.763
2.160.10.10 2.40.50.140 0.684 0.869
2.160.10.10 2.40.50.40 0.654 0.800
2.160.10.10 2.60.120.10 0.832 0.852
2.160.10.10 2.60.120.180 0.874 0.844
2.160.10.10 2.60.120.20 0.786 0.879
2.160.10.10 2.60.120.200 0.890 0.931
2.160.10.10 2.60.120.260 0.856 0.882
2.160.10.10 2.60.120.40 0.878 0.864
2.160.10.10 2.60.20.10 0.840 0.772
2.160.10.10 2.60.200.20 0.860 0.810
2.160.10.10 2.60.40.10 0.854 0.945
2.160.10.10 2.60.40.1180 0.851 0.877
2.160.10.10 2.60.40.150 0.838 0.786
2.160.10.10 2.60.40.30 0.844 0.932
2.160.10.10 2.60.40.420 0.856 0.906
2.160.10.10 2.70.98.10 0.886 0.878
2.160.10.10 3.10.20.10 0.741 0.660
2.160.10.10 3.10.20.120 0.773 0.735
2.160.10.10 3.10.20.30 0.697 0.806
2.160.10.10 3.10.20.90 0.632 0.796
2.160.10.10 3.10.450.10 0.794 0.654
2.160.10.10 3.10.450.30 0.793 0.637
2.160.10.10 3.10.450.40 0.724 0.691
2.160.10.10 3.10.450.50 0.720 0.785
2.160.10.10 3.10.50.10 0.794 0.692
2.160.10.10 3.10.50.40 0.606 0.683
2.160.10.10 3.20.20.100 0.733 0.758
2.160.10.10 3.20.20.120 0.705 0.752
2.160.10.10 3.20.20.140 0.611 0.744
2.160.10.10 3.20.20.150 0.663 0.597
2.160.10.10 3.20.20.30 0.739 0.733
2.160.10.10 3.20.20.60 0.657 0.737
2.160.10.10 3.20.20.70 0.568 0.927
2.160.10.10 3.20.20.80 0.581 0.928
2.160.10.10 3.30.1330.30 0.605 0.439
2.160.10.10 3.30.1370.10 0.596 0.467
2.160.10.10 3.30.1490.20 0.592 0.674
2.160.10.10 3.30.160.20 0.699 0.519
2.160.10.10 3.30.30.10 0.613 0.744
2.160.10.10 3.30.300.10 0.687 0.537
2.160.10.10 3.30.300.20 0.567 0.580
2.160.10.10 3.30.360.10 0.633 0.690
2.160.10.10 3.30.390.10 0.581 0.535
2.160.10.10 3.30.390.30 0.616 0.529
2.160.10.10 3.30.420.10 0.518 0.709
2.160.10.10 3.30.420.40 0.651 0.672
2.160.10.10 3.30.450.20 0.631 0.585
2.160.10.10 3.30.470.20 0.616 0.692
2.160.10.10 3.30.565.10 0.642 0.707
2.160.10.10 3.30.60.30 0.721 0.601
2.160.10.10 3.30.70.100 0.653 0.669
2.160.10.10 3.30.70.20 0.544 0.707
2.160.10.10 3.30.70.270 0.523 0.507
2.160.10.10 3.30.70.330 0.495 0.813
2.160.10.10 3.40.1190.10 0.793 0.772
2.160.10.10 3.40.1190.20 0.658 0.706
2.160.10.10 3.40.190.10 0.413 0.706
2.160.10.10 3.40.190.80 0.637 0.531
2.160.10.10 3.40.30.10 0.475 0.862
2.160.10.10 3.40.50.1000 0.573 0.707
2.160.10.10 3.40.50.1010 0.603 0.508
2.160.10.10 3.40.50.10190 0.666 0.524
2.160.10.10 3.40.50.1100 0.598 0.654
2.160.10.10 3.40.50.1220 0.670 0.728
2.160.10.10 3.40.50.1240 0.650 0.480
2.160.10.10 3.40.50.1370 0.665 0.545
2.160.10.10 3.40.50.1400 0.639 0.569
2.160.10.10 3.40.50.1460 0.777 0.703
2.160.10.10 3.40.50.150 0.581 0.866
2.160.10.10 3.40.50.1580 0.744 0.728
2.160.10.10 3.40.50.1820 0.548 0.877
2.160.10.10 3.40.50.1940 0.524 0.656
2.160.10.10 3.40.50.1980 0.510 0.744
2.160.10.10 3.40.50.20 0.694 0.687
2.160.10.10 3.40.50.200 0.794 0.816
2.160.10.10 3.40.50.2000 0.577 0.736
2.160.10.10 3.40.50.2020 0.695 0.786
2.160.10.10 3.40.50.2030 0.657 0.531
2.160.10.10 3.40.50.2300 0.595 0.842
2.160.10.10 3.40.50.2600 0.688 0.764
2.160.10.10 3.40.50.300 0.446 0.822
2.160.10.10 3.40.50.360 0.652 0.715
2.160.10.10 3.40.50.410 0.675 0.599
2.160.10.10 3.40.50.620 0.496 0.774
2.160.10.10 3.40.50.720 0.517 0.923
2.160.10.10 3.40.50.80 0.660 0.746
2.160.10.10 3.40.50.800 0.701 0.575
2.160.10.10 3.40.50.880 0.706 0.759
2.160.10.10 3.40.50.920 0.724 0.602
2.160.10.10 3.40.50.9600 0.786 0.740
2.160.10.10 3.40.50.970 0.551 0.784
2.160.10.10 3.40.50.980 0.720 0.666
2.160.10.10 3.40.630.10 0.538 0.656
2.160.10.10 3.40.630.30 0.628 0.786
2.160.10.10 3.90.190.10 0.691 0.733
2.160.10.10 3.90.190.20 0.695 0.569
2.160.20.10 2.160.20.10 0.999 0.999
2.160.20.10 2.20.25.10 0.866 0.625
2.160.20.10 2.30.30.100 0.838 0.731
2.160.20.10 2.30.30.40 0.786 0.817
2.160.20.10 2.30.30.70 0.895 0.663
2.160.20.10 2.40.10.10 0.744 0.906
2.160.20.10 2.40.128.20 0.897 0.877
2.160.20.10 2.40.30.10 0.834 0.849
2.160.20.10 2.40.40.20 0.838 0.669
2.160.20.10 2.40.50.100 0.808 0.681
2.160.20.10 2.40.50.110 0.859 0.724
2.160.20.10 2.40.50.140 0.730 0.846
2.160.20.10 2.40.50.40 0.729 0.684
2.160.20.10 2.60.120.10 0.900 0.857
2.160.20.10 2.60.120.180 0.995 0.961
2.160.20.10 2.60.120.20 0.909 0.901
2.160.20.10 2.60.120.200 0.984 0.962
2.160.20.10 2.60.120.260 0.947 0.906
2.160.20.10 2.60.120.40 0.980 0.920
2.160.20.10 2.60.20.10 0.950 0.802
2.160.20.10 2.60.200.20 0.960 0.855
2.160.20.10 2.60.40.10 0.917 0.947
2.160.20.10 2.60.40.1180 0.923 0.884
2.160.20.10 2.60.40.150 0.928 0.785
2.160.20.10 2.60.40.30 0.882 0.927
2.160.20.10 2.60.40.420 0.944 0.924
2.160.20.10 2.70.98.10 0.996 0.975
2.160.20.10 3.10.20.10 0.854 0.579
2.160.20.10 3.10.20.120 0.921 0.779
2.160.20.10 3.10.20.30 0.754 0.737
2.160.20.10 3.10.20.90 0.687 0.716
2.160.20.10 3.10.450.10 0.885 0.551
2.160.20.10 3.10.450.30 0.906 0.608
2.160.20.10 3.10.450.40 0.802 0.547
2.160.20.10 3.10.450.50 0.786 0.710
2.160.20.10 3.10.50.10 0.900 0.652
2.160.20.10 3.10.50.40 0.735 0.614
2.160.20.10 3.20.20.100 0.788 0.575
2.160.20.10 3.20.20.120 0.773 0.618
2.160.20.10 3.20.20.140 0.614 0.534
2.160.20.10 3.20.20.150 0.717 0.358
2.160.20.10 3.20.20.30 0.811 0.549
2.160.20.10 3.20.20.60 0.672 0.516
2.160.20.10 3.20.20.70 0.486 0.871
2.160.20.10 3.20.20.80 0.499 0.874
2.160.20.10 3.30.1330.30 0.713 0.312
2.160.20.10 3.30.1370.10 0.738 0.355
2.160.20.10 3.30.1490.20 0.710 0.570
2.160.20.10 3.30.160.20 0.830 0.385
2.160.20.10 3.30.30.10 0.732 0.621
2.160.20.10 3.30.300.10 0.790 0.405
2.160.20.10 3.30.300.20 0.669 0.452
2.160.20.10 3.30.360.10 0.713 0.631
2.160.20.10 3.30.390.10 0.677 0.398
2.160.20.10 3.30.390.30 0.758 0.445
2.160.20.10 3.30.420.10 0.534 0.570
2.160.20.10 3.30.420.40 0.684 0.538
2.160.20.10 3.30.450.20 0.710 0.449
2.160.20.10 3.30.470.20 0.677 0.609
2.160.20.10 3.30.565.10 0.745 0.649
2.160.20.10 3.30.60.30 0.865 0.542
2.160.20.10 3.30.70.100 0.780 0.569
2.160.20.10 3.30.70.20 0.641 0.613
2.160.20.10 3.30.70.270 0.630 0.415
2.160.20.10 3.30.70.330 0.566 0.741
2.160.20.10 3.40.1190.10 0.929 0.816
2.160.20.10 3.40.1190.20 0.695 0.538
2.160.20.10 3.40.190.10 0.401 0.656
2.160.20.10 3.40.190.80 0.756 0.404
2.160.20.10 3.40.30.10 0.446 0.815
2.160.20.10 3.40.50.1000 0.637 0.556
2.160.20.10 3.40.50.1010 0.688 0.311
2.160.20.10 3.40.50.10190 0.778 0.336
2.160.20.10 3.40.50.1100 0.651 0.485
2.160.20.10 3.40.50.1220 0.738 0.597
2.160.20.10 3.40.50.1240 0.742 0.313
2.160.20.10 3.40.50.1370 0.741 0.311
2.160.20.10 3.40.50.1400 0.717 0.357
2.160.20.10 3.40.50.1460 0.901 0.667
2.160.20.10 3.40.50.150 0.581 0.814
2.160.20.10 3.40.50.1580 0.874 0.721
2.160.20.10 3.40.50.1820 0.535 0.843
2.160.20.10 3.40.50.1940 0.590 0.497
2.160.20.10 3.40.50.1980 0.546 0.623
2.160.20.10 3.40.50.20 0.756 0.547
2.160.20.10 3.40.50.200 0.919 0.832
2.160.20.10 3.40.50.2000 0.614 0.610
2.160.20.10 3.40.50.2020 0.831 0.805
2.160.20.10 3.40.50.2030 0.741 0.320
2.160.20.10 3.40.50.2300 0.661 0.772
2.160.20.10 3.40.50.2600 0.783 0.675
2.160.20.10 3.40.50.300 0.393 0.796
2.160.20.10 3.40.50.360 0.765 0.606
2.160.20.10 3.40.50.410 0.761 0.420
2.160.20.10 3.40.50.620 0.440 0.698
2.160.20.10 3.40.50.720 0.482 0.899
2.160.20.10 3.40.50.80 0.725 0.620
2.160.20.10 3.40.50.800 0.781 0.430
2.160.20.10 3.40.50.880 0.780 0.751
2.160.20.10 3.40.50.920 0.813 0.407
2.160.20.10 3.40.50.9600 0.893 0.690
2.160.20.10 3.40.50.970 0.576 0.654
2.160.20.10 3.40.50.980 0.843 0.597
2.160.20.10 3.40.630.10 0.625 0.544
2.160.20.10 3.40.630.30 0.704 0.739
2.160.20.10 3.90.190.10 0.692 0.576
2.160.20.10 3.90.190.20 0.824 0.460
2.20.25.10 2.20.25.10 0.881 0.881
2.20.25.10 2.30.30.100 0.903 0.929
2.20.25.10 2.30.30.40 0.850 0.905
2.20.25.10 2.30.30.70 0.894 0.906
2.20.25.10 2.40.10.10 0.834 0.945
2.20.25.10 2.40.128.20 0.802 0.895
2.20.25.10 2.40.30.10 0.776 0.902
2.20.25.10 2.40.40.20 0.789 0.816
2.20.25.10 2.40.50.100 0.846 0.801
2.20.25.10 2.40.50.110 0.872 0.878
2.20.25.10 2.40.50.140 0.843 0.902
2.20.25.10 2.40.50.40 0.869 0.952
2.20.25.10 2.60.120.10 0.701 0.848
2.20.25.10 2.60.120.180 0.748 0.770
2.20.25.10 2.60.120.20 0.676 0.875
2.20.25.10 2.60.120.200 0.683 0.922
2.20.25.10 2.60.120.260 0.740 0.883
2.20.25.10 2.60.120.40 0.774 0.852
2.20.25.10 2.60.20.10 0.811 0.786
2.20.25.10 2.60.200.20 0.814 0.820
2.20.25.10 2.60.40.10 0.805 0.949
2.20.25.10 2.60.40.1180 0.854 0.911
2.20.25.10 2.60.40.150 0.835 0.832
2.20.25.10 2.60.40.30 0.862 0.952
2.20.25.10 2.60.40.420 0.700 0.902
2.20.25.10 2.70.98.10 0.732 0.813
2.20.25.10 3.10.20.10 0.858 0.852
2.20.25.10 3.10.20.120 0.810 0.800
2.20.25.10 3.10.20.30 0.801 0.880
2.20.25.10 3.10.20.90 0.802 0.888
2.20.25.10 3.10.450.10 0.905 0.952
2.20.25.10 3.10.450.30 0.877 0.814
2.20.25.10 3.10.450.40 0.908 0.968
2.20.25.10 3.10.450.50 0.852 0.925
2.20.25.10 3.10.50.10 0.886 0.831
2.20.25.10 3.10.50.40 0.693 0.780
2.20.25.10 3.20.20.100 0.473 0.675
2.20.25.10 3.20.20.120 0.431 0.693
2.20.25.10 3.20.20.140 0.353 0.735
2.20.25.10 3.20.20.150 0.498 0.604
2.20.25.10 3.20.20.30 0.520 0.681
2.20.25.10 3.20.20.60 0.407 0.718
2.20.25.10 3.20.20.70 0.152 0.922
2.20.25.10 3.20.20.80 0.151 0.921
2.20.25.10 3.30.1330.30 0.626 0.613
2.20.25.10 3.30.1370.10 0.655 0.672
2.20.25.10 3.30.1490.20 0.636 0.800
2.20.25.10 3.30.160.20 0.869 0.920
2.20.25.10 3.30.30.10 0.678 0.858
2.20.25.10 3.30.300.10 0.758 0.749
2.20.25.10 3.30.300.20 0.603 0.732
2.20.25.10 3.30.360.10 0.789 0.829
2.20.25.10 3.30.390.10 0.712 0.766
2.20.25.10 3.30.390.30 0.756 0.775
2.20.25.10 3.30.420.10 0.596 0.804
2.20.25.10 3.30.420.40 0.703 0.782
2.20.25.10 3.30.450.20 0.815 0.822
2.20.25.10 3.30.470.20 0.782 0.800
2.20.25.10 3.30.565.10 0.763 0.856
2.20.25.10 3.30.60.30 0.698 0.710
2.20.25.10 3.30.70.100 0.660 0.764
2.20.25.10 3.30.70.20 0.542 0.778
2.20.25.10 3.30.70.270 0.568 0.599
2.20.25.10 3.30.70.330 0.551 0.873
2.20.25.10 3.40.1190.10 0.636 0.704
2.20.25.10 3.40.1190.20 0.486 0.711
2.20.25.10 3.40.190.10 0.332 0.727
2.20.25.10 3.40.190.80 0.614 0.649
2.20.25.10 3.40.30.10 0.725 0.911
2.20.25.10 3.40.50.1000 0.384 0.742
2.20.25.10 3.40.50.1010 0.520 0.582
2.20.25.10 3.40.50.10190 0.598 0.611
2.20.25.10 3.40.50.1100 0.431 0.687
2.20.25.10 3.40.50.1220 0.497 0.720
2.20.25.10 3.40.50.1240 0.686 0.607
2.20.25.10 3.40.50.1370 0.539 0.589
2.20.25.10 3.40.50.1400 0.528 0.642
2.20.25.10 3.40.50.1460 0.634 0.603
2.20.25.10 3.40.50.150 0.335 0.871
2.20.25.10 3.40.50.1580 0.681 0.741
2.20.25.10 3.40.50.1820 0.235 0.875
2.20.25.10 3.40.50.1940 0.406 0.731
2.20.25.10 3.40.50.1980 0.370 0.782
2.20.25.10 3.40.50.20 0.571 0.694
2.20.25.10 3.40.50.200 0.518 0.703
2.20.25.10 3.40.50.2000 0.332 0.745
2.20.25.10 3.40.50.2020 0.375 0.734
2.20.25.10 3.40.50.2030 0.527 0.583
2.20.25.10 3.40.50.2300 0.388 0.855
2.20.25.10 3.40.50.2600 0.502 0.760
2.20.25.10 3.40.50.300 0.234 0.826
2.20.25.10 3.40.50.360 0.463 0.735
2.20.25.10 3.40.50.410 0.540 0.619
2.20.25.10 3.40.50.620 0.261 0.782
2.20.25.10 3.40.50.720 0.201 0.926
2.20.25.10 3.40.50.80 0.443 0.737
2.20.25.10 3.40.50.800 0.777 0.732
2.20.25.10 3.40.50.880 0.505 0.729
2.20.25.10 3.40.50.920 0.560 0.566
2.20.25.10 3.40.50.9600 0.532 0.607
2.20.25.10 3.40.50.970 0.315 0.802
2.20.25.10 3.40.50.980 0.546 0.641
2.20.25.10 3.40.630.10 0.519 0.734
2.20.25.10 3.40.630.30 0.721 0.860
2.20.25.10 3.90.190.10 0.513 0.722
2.20.25.10 3.90.190.20 0.555 0.581
2.30.30.100 2.30.30.100 0.993 0.993
2.30.30.100 2.30.30.40 0.964 0.945
2.30.30.100 2.30.30.70 0.983 0.970
2.30.30.100 2.40.10.10 0.968 0.963
2.30.30.100 2.40.128.20 0.926 0.935
2.30.30.100 2.40.30.10 0.971 0.959
2.30.30.100 2.40.40.20 0.974 0.963
2.30.30.100 2.40.50.100 0.921 0.841
2.30.30.100 2.40.50.110 0.975 0.953
2.30.30.100 2.40.50.140 0.942 0.920
2.30.30.100 2.40.50.40 0.815 0.916
2.30.30.100 2.60.120.10 0.844 0.872
2.30.30.100 2.60.120.180 0.886 0.789
2.30.30.100 2.60.120.20 0.740 0.871
2.30.30.100 2.60.120.200 0.754 0.911
2.30.30.100 2.60.120.260 0.866 0.896
2.30.30.100 2.60.120.40 0.856 0.844
2.30.30.100 2.60.20.10 0.917 0.816
2.30.30.100 2.60.200.20 0.899 0.825
2.30.30.100 2.60.40.10 0.835 0.948
2.30.30.100 2.60.40.1180 0.904 0.908
2.30.30.100 2.60.40.150 0.936 0.869
2.30.30.100 2.60.40.30 0.895 0.950
2.30.30.100 2.60.40.420 0.751 0.890
2.30.30.100 2.70.98.10 0.842 0.792
2.30.30.100 3.10.20.10 0.899 0.819
2.30.30.100 3.10.20.120 0.887 0.821
2.30.30.100 3.10.20.30 0.884 0.919
2.30.30.100 3.10.20.90 0.847 0.898
2.30.30.100 3.10.450.10 0.951 0.939
2.30.30.100 3.10.450.30 0.950 0.876
2.30.30.100 3.10.450.40 0.937 0.963
2.30.30.100 3.10.450.50 0.890 0.932
2.30.30.100 3.10.50.10 0.964 0.904
2.30.30.100 3.10.50.40 0.858 0.858
2.30.30.100 3.20.20.100 0.693 0.612
2.30.30.100 3.20.20.120 0.649 0.613
2.30.30.100 3.20.20.140 0.539 0.604
2.30.30.100 3.20.20.150 0.699 0.532
2.30.30.100 3.20.20.30 0.716 0.569
2.30.30.100 3.20.20.60 0.639 0.652
2.30.30.100 3.20.20.70 0.309 0.884
2.30.30.100 3.20.20.80 0.303 0.883
2.30.30.100 3.30.1330.30 0.840 0.671
2.30.30.100 3.30.1370.10 0.789 0.660
2.30.30.100 3.30.1490.20 0.820 0.858
2.30.30.100 3.30.160.20 0.867 0.809
2.30.30.100 3.30.30.10 0.781 0.889
2.30.30.100 3.30.300.10 0.843 0.723
2.30.30.100 3.30.300.20 0.772 0.744
2.30.30.100 3.30.360.10 0.795 0.807
2.30.30.100 3.30.390.10 0.727 0.588
2.30.30.100 3.30.390.30 0.768 0.588
2.30.30.100 3.30.420.10 0.591 0.690
2.30.30.100 3.30.420.40 0.712 0.669
2.30.30.100 3.30.450.20 0.893 0.864
2.30.30.100 3.30.470.20 0.802 0.792
2.30.30.100 3.30.565.10 0.765 0.785
2.30.30.100 3.30.60.30 0.829 0.701
2.30.30.100 3.30.70.100 0.839 0.836
2.30.30.100 3.30.70.20 0.726 0.781
2.30.30.100 3.30.70.270 0.690 0.600
2.30.30.100 3.30.70.330 0.760 0.901
2.30.30.100 3.40.1190.10 0.716 0.501
2.30.30.100 3.40.1190.20 0.562 0.511
2.30.30.100 3.40.190.10 0.510 0.717
2.30.30.100 3.40.190.80 0.778 0.589
2.30.30.100 3.40.30.10 0.676 0.886
2.30.30.100 3.40.50.1000 0.534 0.609
2.30.30.100 3.40.50.1010 0.691 0.493
2.30.30.100 3.40.50.10190 0.721 0.478
2.30.30.100 3.40.50.1100 0.621 0.598
2.30.30.100 3.40.50.1220 0.647 0.635
2.30.30.100 3.40.50.1240 0.755 0.491
2.30.30.100 3.40.50.1370 0.705 0.441
2.30.30.100 3.40.50.1400 0.703 0.514
2.30.30.100 3.40.50.1460 0.790 0.540
2.30.30.100 3.40.50.150 0.429 0.827
2.30.30.100 3.40.50.1580 0.797 0.712
2.30.30.100 3.40.50.1820 0.234 0.818
2.30.30.100 3.40.50.1940 0.547 0.606
2.30.30.100 3.40.50.1980 0.491 0.694
2.30.30.100 3.40.50.20 0.704 0.640
2.30.30.100 3.40.50.200 0.719 0.599
2.30.30.100 3.40.50.2000 0.474 0.625
2.30.30.100 3.40.50.2020 0.574 0.675
2.30.30.100 3.40.50.2030 0.720 0.473
2.30.30.100 3.40.50.2300 0.500 0.788
2.30.30.100 3.40.50.2600 0.655 0.681
2.30.30.100 3.40.50.300 0.248 0.803
2.30.30.100 3.40.50.360 0.621 0.587
2.30.30.100 3.40.50.410 0.668 0.447
2.30.30.100 3.40.50.620 0.355 0.735
2.30.30.100 3.40.50.720 0.246 0.901
2.30.30.100 3.40.50.80 0.584 0.614
2.30.30.100 3.40.50.800 0.854 0.710
2.30.30.100 3.40.50.880 0.586 0.672
2.30.30.100 3.40.50.920 0.777 0.511
2.30.30.100 3.40.50.9600 0.708 0.444
2.30.30.100 3.40.50.970 0.470 0.708
2.30.30.100 3.40.50.980 0.747 0.593
2.30.30.100 3.40.630.10 0.530 0.566
2.30.30.100 3.40.630.30 0.741 0.836
2.30.30.100 3.90.190.10 0.653 0.648
2.30.30.100 3.90.190.20 0.744 0.468
2.30.30.40 2.30.30.40 0.938 0.938
2.30.30.40 2.30.30.70 0.940 0.953
2.30.30.40 2.40.10.10 0.952 0.958
2.30.30.40 2.40.128.20 0.915 0.901
2.30.30.40 2.40.30.10 0.946 0.947
2.30.30.40 2.40.40.20 0.928 0.915
2.30.30.40 2.40.50.100 0.911 0.838
2.30.30.40 2.40.50.110 0.940 0.931
2.30.30.40 2.40.50.140 0.931 0.921
2.30.30.40 2.40.50.40 0.860 0.877
2.30.30.40 2.60.120.10 0.865 0.831
2.30.30.40 2.60.120.180 0.906 0.776
2.30.30.40 2.60.120.20 0.796 0.815
2.30.30.40 2.60.120.200 0.815 0.863
2.30.30.40 2.60.120.260 0.880 0.851
2.30.30.40 2.60.120.40 0.879 0.777
2.30.30.40 2.60.20.10 0.909 0.745
2.30.30.40 2.60.200.20 0.902 0.771
2.30.30.40 2.60.40.10 0.847 0.929
2.30.30.40 2.60.40.1180 0.898 0.853
2.30.30.40 2.60.40.150 0.918 0.811
2.30.30.40 2.60.40.30 0.886 0.913
2.30.30.40 2.60.40.420 0.811 0.842
2.30.30.40 2.70.98.10 0.883 0.764
2.30.30.40 3.10.20.10 0.897 0.741
2.30.30.40 3.10.20.120 0.891 0.736
2.30.30.40 3.10.20.30 0.876 0.848
2.30.30.40 3.10.20.90 0.869 0.850
2.30.30.40 3.10.450.10 0.911 0.808
2.30.30.40 3.10.450.30 0.919 0.807
2.30.30.40 3.10.450.40 0.896 0.858
2.30.30.40 3.10.450.50 0.853 0.773
2.30.30.40 3.10.50.10 0.933 0.862
2.30.30.40 3.10.50.40 0.872 0.795
2.30.30.40 3.20.20.100 0.784 0.553
2.30.30.40 3.20.20.120 0.746 0.535
2.30.30.40 3.20.20.140 0.671 0.510
2.30.30.40 3.20.20.150 0.771 0.444
2.30.30.40 3.20.20.30 0.799 0.546
2.30.30.40 3.20.20.60 0.702 0.480
2.30.30.40 3.20.20.70 0.355 0.798
2.30.30.40 3.20.20.80 0.369 0.803
2.30.30.40 3.30.1330.30 0.821 0.385
2.30.30.40 3.30.1370.10 0.817 0.425
2.30.30.40 3.30.1490.20 0.829 0.699
2.30.30.40 3.30.160.20 0.875 0.649
2.30.30.40 3.30.30.10 0.783 0.709
2.30.30.40 3.30.300.10 0.853 0.540
2.30.30.40 3.30.300.20 0.803 0.542
2.30.30.40 3.30.360.10 0.786 0.633
2.30.30.40 3.30.390.10 0.814 0.537
2.30.30.40 3.30.390.30 0.835 0.501
2.30.30.40 3.30.420.10 0.745 0.620
2.30.30.40 3.30.420.40 0.808 0.577
2.30.30.40 3.30.450.20 0.886 0.742
2.30.30.40 3.30.470.20 0.843 0.734
2.30.30.40 3.30.565.10 0.792 0.602
2.30.30.40 3.30.60.30 0.866 0.751
2.30.30.40 3.30.70.100 0.845 0.676
2.30.30.40 3.30.70.20 0.759 0.653
2.30.30.40 3.30.70.270 0.737 0.524
2.30.30.40 3.30.70.330 0.752 0.791
2.30.30.40 3.40.1190.10 0.803 0.462
2.30.30.40 3.40.1190.20 0.703 0.428
2.30.30.40 3.40.190.10 0.556 0.646
2.30.30.40 3.40.190.80 0.802 0.391
2.30.30.40 3.40.30.10 0.692 0.803
2.30.30.40 3.40.50.1000 0.666 0.518
2.30.30.40 3.40.50.1010 0.776 0.408
2.30.30.40 3.40.50.10190 0.808 0.457
2.30.30.40 3.40.50.1100 0.727 0.498
2.30.30.40 3.40.50.1220 0.704 0.454
2.30.30.40 3.40.50.1240 0.817 0.382
2.30.30.40 3.40.50.1370 0.793 0.386
2.30.30.40 3.40.50.1400 0.779 0.427
2.30.30.40 3.40.50.1460 0.827 0.440
2.30.30.40 3.40.50.150 0.430 0.700
2.30.30.40 3.40.50.1580 0.852 0.639
2.30.30.40 3.40.50.1820 0.383 0.756
2.30.30.40 3.40.50.1940 0.678 0.504
2.30.30.40 3.40.50.1980 0.613 0.588
2.30.30.40 3.40.50.20 0.783 0.576
2.30.30.40 3.40.50.200 0.791 0.509
2.30.30.40 3.40.50.2000 0.618 0.529
2.30.30.40 3.40.50.2020 0.669 0.571
2.30.30.40 3.40.50.2030 0.794 0.394
2.30.30.40 3.40.50.2300 0.571 0.669
2.30.30.40 3.40.50.2600 0.728 0.554
2.30.30.40 3.40.50.300 0.305 0.763
2.30.30.40 3.40.50.360 0.728 0.500
2.30.30.40 3.40.50.410 0.782 0.410
2.30.30.40 3.40.50.620 0.460 0.658
2.30.30.40 3.40.50.720 0.272 0.853
2.30.30.40 3.40.50.80 0.708 0.516
2.30.30.40 3.40.50.800 0.860 0.548
2.30.30.40 3.40.50.880 0.695 0.587
2.30.30.40 3.40.50.920 0.843 0.476
2.30.30.40 3.40.50.9600 0.791 0.356
2.30.30.40 3.40.50.970 0.583 0.576
2.30.30.40 3.40.50.980 0.785 0.430
2.30.30.40 3.40.630.10 0.682 0.475
2.30.30.40 3.40.630.30 0.783 0.733
2.30.30.40 3.90.190.10 0.768 0.557
2.30.30.40 3.90.190.20 0.825 0.460
2.30.30.70 2.30.30.70 0.980 0.980
2.30.30.70 2.40.10.10 0.967 0.963
2.30.30.70 2.40.128.20 0.917 0.944
2.30.30.70 2.40.30.10 0.949 0.954
2.30.30.70 2.40.40.20 0.934 0.936
2.30.30.70 2.40.50.100 0.904 0.825
2.30.30.70 2.40.50.110 0.957 0.945
2.30.30.70 2.40.50.140 0.946 0.919
2.30.30.70 2.40.50.40 0.849 0.962
2.30.30.70 2.60.120.10 0.795 0.875
2.30.30.70 2.60.120.180 0.834 0.826
2.30.30.70 2.60.120.20 0.671 0.890
2.30.30.70 2.60.120.200 0.715 0.935
2.30.30.70 2.60.120.260 0.825 0.908
2.30.30.70 2.60.120.40 0.781 0.866
2.30.30.70 2.60.20.10 0.847 0.819
2.30.30.70 2.60.200.20 0.852 0.842
2.30.30.70 2.60.40.10 0.825 0.953
2.30.30.70 2.60.40.1180 0.874 0.923
2.30.30.70 2.60.40.150 0.890 0.865
2.30.30.70 2.60.40.30 0.872 0.958
2.30.30.70 2.60.40.420 0.734 0.914
2.30.30.70 2.70.98.10 0.773 0.838
2.30.30.70 3.10.20.10 0.856 0.835
2.30.30.70 3.10.20.120 0.804 0.815
2.30.30.70 3.10.20.30 0.836 0.913
2.30.30.70 3.10.20.90 0.839 0.920
2.30.30.70 3.10.450.10 0.912 0.920
2.30.30.70 3.10.450.30 0.919 0.853
2.30.30.70 3.10.450.40 0.905 0.962
2.30.30.70 3.10.450.50 0.830 0.923
2.30.30.70 3.10.50.10 0.935 0.892
2.30.30.70 3.10.50.40 0.776 0.842
2.30.30.70 3.20.20.100 0.519 0.752
2.30.30.70 3.20.20.120 0.447 0.752
2.30.30.70 3.20.20.140 0.335 0.783
2.30.30.70 3.20.20.150 0.496 0.647
2.30.30.70 3.20.20.30 0.527 0.727
2.30.30.70 3.20.20.60 0.400 0.769
2.30.30.70 3.20.20.70 0.196 0.938
2.30.30.70 3.20.20.80 0.208 0.939
2.30.30.70 3.30.1330.30 0.565 0.624
2.30.30.70 3.30.1370.10 0.619 0.675
2.30.30.70 3.30.1490.20 0.681 0.836
2.30.30.70 3.30.160.20 0.821 0.846
2.30.30.70 3.30.30.10 0.640 0.879
2.30.30.70 3.30.300.10 0.695 0.679
2.30.30.70 3.30.300.20 0.583 0.745
2.30.30.70 3.30.360.10 0.668 0.794
2.30.30.70 3.30.390.10 0.671 0.733
2.30.30.70 3.30.390.30 0.668 0.708
2.30.30.70 3.30.420.10 0.540 0.816
2.30.30.70 3.30.420.40 0.647 0.770
2.30.30.70 3.30.450.20 0.825 0.851
2.30.30.70 3.30.470.20 0.751 0.802
2.30.30.70 3.30.565.10 0.622 0.810
2.30.30.70 3.30.60.30 0.710 0.734
2.30.30.70 3.30.70.100 0.694 0.804
2.30.30.70 3.30.70.20 0.549 0.805
2.30.30.70 3.30.70.270 0.535 0.595
2.30.30.70 3.30.70.330 0.622 0.901
2.30.30.70 3.40.1190.10 0.551 0.696
2.30.30.70 3.40.1190.20 0.347 0.712
2.30.30.70 3.40.190.10 0.399 0.743
2.30.30.70 3.40.190.80 0.618 0.666
2.30.30.70 3.40.30.10 0.672 0.917
2.30.30.70 3.40.50.1000 0.346 0.767
2.30.30.70 3.40.50.1010 0.504 0.624
2.30.30.70 3.40.50.10190 0.569 0.622
2.30.30.70 3.40.50.1100 0.413 0.729
2.30.30.70 3.40.50.1220 0.421 0.739
2.30.30.70 3.40.50.1240 0.607 0.608
2.30.30.70 3.40.50.1370 0.501 0.609
2.30.30.70 3.40.50.1400 0.500 0.673
2.30.30.70 3.40.50.1460 0.600 0.637
2.30.30.70 3.40.50.150 0.228 0.883
2.30.30.70 3.40.50.1580 0.744 0.813
2.30.30.70 3.40.50.1820 0.185 0.886
2.30.30.70 3.40.50.1940 0.350 0.760
2.30.30.70 3.40.50.1980 0.343 0.809
2.30.30.70 3.40.50.20 0.579 0.741
2.30.30.70 3.40.50.200 0.504 0.737
2.30.30.70 3.40.50.2000 0.285 0.770
2.30.30.70 3.40.50.2020 0.378 0.768
2.30.30.70 3.40.50.2030 0.505 0.620
2.30.30.70 3.40.50.2300 0.350 0.873
2.30.30.70 3.40.50.2600 0.479 0.787
2.30.30.70 3.40.50.300 0.187 0.830
2.30.30.70 3.40.50.360 0.425 0.758
2.30.30.70 3.40.50.410 0.470 0.641
2.30.30.70 3.40.50.620 0.255 0.797
2.30.30.70 3.40.50.720 0.176 0.931
2.30.30.70 3.40.50.80 0.404 0.767
2.30.30.70 3.40.50.800 0.803 0.779
2.30.30.70 3.40.50.880 0.505 0.758
2.30.30.70 3.40.50.920 0.624 0.641
2.30.30.70 3.40.50.9600 0.478 0.616
2.30.30.70 3.40.50.970 0.265 0.826
2.30.30.70 3.40.50.980 0.525 0.682
2.30.30.70 3.40.630.10 0.357 0.735
2.30.30.70 3.40.630.30 0.694 0.877
2.30.30.70 3.90.190.10 0.556 0.777
2.30.30.70 3.90.190.20 0.549 0.620
2.40.10.10 2.40.10.10 0.964 0.964
2.40.10.10 2.40.128.20 0.956 0.933
2.40.10.10 2.40.30.10 0.963 0.960
2.40.10.10 2.40.40.20 0.960 0.949
2.40.10.10 2.40.50.100 0.944 0.858
2.40.10.10 2.40.50.110 0.962 0.953
2.40.10.10 2.40.50.140 0.949 0.937
2.40.10.10 2.40.50.40 0.918 0.835
2.40.10.10 2.60.120.10 0.924 0.832
2.40.10.10 2.60.120.180 0.950 0.774
2.40.10.10 2.60.120.20 0.879 0.768
2.40.10.10 2.60.120.200 0.884 0.804
2.40.10.10 2.60.120.260 0.930 0.830
2.40.10.10 2.60.120.40 0.934 0.751
2.40.10.10 2.60.20.10 0.953 0.780
2.40.10.10 2.60.200.20 0.948 0.783
2.40.10.10 2.60.40.10 0.875 0.899
2.40.10.10 2.60.40.1180 0.942 0.838
2.40.10.10 2.60.40.150 0.955 0.835
2.40.10.10 2.60.40.30 0.921 0.878
2.40.10.10 2.60.40.420 0.891 0.805
2.40.10.10 2.70.98.10 0.939 0.745
2.40.10.10 3.10.20.10 0.948 0.783
2.40.10.10 3.10.20.120 0.942 0.732
2.40.10.10 3.10.20.30 0.936 0.879
2.40.10.10 3.10.20.90 0.932 0.872
2.40.10.10 3.10.450.10 0.952 0.844
2.40.10.10 3.10.450.30 0.956 0.871
2.40.10.10 3.10.450.40 0.944 0.866
2.40.10.10 3.10.450.50 0.926 0.791
2.40.10.10 3.10.50.10 0.961 0.908
2.40.10.10 3.10.50.40 0.934 0.824
2.40.10.10 3.20.20.100 0.917 0.590
2.40.10.10 3.20.20.120 0.902 0.526
2.40.10.10 3.20.20.140 0.871 0.446
2.40.10.10 3.20.20.150 0.910 0.435
2.40.10.10 3.20.20.30 0.921 0.548
2.40.10.10 3.20.20.60 0.889 0.481
2.40.10.10 3.20.20.70 0.677 0.701
2.40.10.10 3.20.20.80 0.671 0.688
2.40.10.10 3.30.1330.30 0.926 0.388
2.40.10.10 3.30.1370.10 0.923 0.489
2.40.10.10 3.30.1490.20 0.918 0.702
2.40.10.10 3.30.160.20 0.939 0.677
2.40.10.10 3.30.30.10 0.900 0.730
2.40.10.10 3.30.300.10 0.931 0.552
2.40.10.10 3.30.300.20 0.909 0.497
2.40.10.10 3.30.360.10 0.895 0.592
2.40.10.10 3.30.390.10 0.912 0.508
2.40.10.10 3.30.390.30 0.925 0.525
2.40.10.10 3.30.420.10 0.877 0.546
2.40.10.10 3.30.420.40 0.910 0.569
2.40.10.10 3.30.450.20 0.942 0.774
2.40.10.10 3.30.470.20 0.920 0.759
2.40.10.10 3.30.565.10 0.899 0.542
2.40.10.10 3.30.60.30 0.932 0.718
2.40.10.10 3.30.70.100 0.927 0.694
2.40.10.10 3.30.70.20 0.889 0.624
2.40.10.10 3.30.70.270 0.875 0.508
2.40.10.10 3.30.70.330 0.873 0.764
2.40.10.10 3.40.1190.10 0.914 0.335
2.40.10.10 3.40.1190.20 0.875 0.281
2.40.10.10 3.40.190.10 0.747 0.569
2.40.10.10 3.40.190.80 0.922 0.420
2.40.10.10 3.40.30.10 0.822 0.732
2.40.10.10 3.40.50.1000 0.858 0.401
2.40.10.10 3.40.50.1010 0.907 0.340
2.40.10.10 3.40.50.10190 0.916 0.377
2.40.10.10 3.40.50.1100 0.884 0.406
2.40.10.10 3.40.50.1220 0.880 0.364
2.40.10.10 3.40.50.1240 0.917 0.286
2.40.10.10 3.40.50.1370 0.913 0.301
2.40.10.10 3.40.50.1400 0.907 0.334
2.40.10.10 3.40.50.1460 0.930 0.448
2.40.10.10 3.40.50.150 0.705 0.530
2.40.10.10 3.40.50.1580 0.932 0.664
2.40.10.10 3.40.50.1820 0.629 0.584
2.40.10.10 3.40.50.1940 0.858 0.337
2.40.10.10 3.40.50.1980 0.820 0.440
2.40.10.10 3.40.50.20 0.905 0.543
2.40.10.10 3.40.50.200 0.915 0.472
2.40.10.10 3.40.50.2000 0.834 0.391
2.40.10.10 3.40.50.2020 0.855 0.479
2.40.10.10 3.40.50.2030 0.915 0.333
2.40.10.10 3.40.50.2300 0.790 0.511
2.40.10.10 3.40.50.2600 0.885 0.476
2.40.10.10 3.40.50.300 0.515 0.648
2.40.10.10 3.40.50.360 0.887 0.400
2.40.10.10 3.40.50.410 0.911 0.355
2.40.10.10 3.40.50.620 0.708 0.512
2.40.10.10 3.40.50.720 0.483 0.714
2.40.10.10 3.40.50.80 0.874 0.401
2.40.10.10 3.40.50.800 0.938 0.610
2.40.10.10 3.40.50.880 0.860 0.524
2.40.10.10 3.40.50.920 0.933 0.492
2.40.10.10 3.40.50.9600 0.916 0.333
2.40.10.10 3.40.50.970 0.806 0.376
2.40.10.10 3.40.50.980 0.912 0.380
2.40.10.10 3.40.630.10 0.864 0.348
2.40.10.10 3.40.630.30 0.897 0.747
2.40.10.10 3.90.190.10 0.901 0.572
2.40.10.10 3.90.190.20 0.925 0.411
2.40.128.20 2.40.128.20 0.970 0.970
2.40.128.20 2.40.30.10 0.935 0.940
2.40.128.20 2.40.40.20 0.932 0.915
2.40.128.20 2.40.50.100 0.887 0.821
2.40.128.20 2.40.50.110 0.941 0.915
2.40.128.20 2.40.50.140 0.874 0.909
2.40.128.20 2.40.50.40 0.807 0.813
2.40.128.20 2.60.120.10 0.912 0.901
2.40.128.20 2.60.120.180 0.949 0.893
2.40.128.20 2.60.120.20 0.822 0.871
2.40.128.20 2.60.120.200 0.870 0.916
2.40.128.20 2.60.120.260 0.929 0.918
2.40.128.20 2.60.120.40 0.910 0.858
2.40.128.20 2.60.20.10 0.946 0.873
2.40.128.20 2.60.200.20 0.934 0.867
2.40.128.20 2.60.40.10 0.868 0.945
2.40.128.20 2.60.40.1180 0.930 0.914
2.40.128.20 2.60.40.150 0.942 0.883
2.40.128.20 2.60.40.30 0.883 0.936
2.40.128.20 2.60.40.420 0.865 0.903
2.40.128.20 2.70.98.10 0.926 0.862
2.40.128.20 3.10.20.10 0.908 0.797
2.40.128.20 3.10.20.120 0.916 0.841
2.40.128.20 3.10.20.30 0.877 0.889
2.40.128.20 3.10.20.90 0.857 0.868
2.40.128.20 3.10.450.10 0.922 0.819
2.40.128.20 3.10.450.30 0.941 0.879
2.40.128.20 3.10.450.40 0.892 0.844
2.40.128.20 3.10.450.50 0.879 0.888
2.40.128.20 3.10.50.10 0.951 0.890
2.40.128.20 3.10.50.40 0.864 0.809
2.40.128.20 3.20.20.100 0.847 0.669
2.40.128.20 3.20.20.120 0.831 0.671
2.40.128.20 3.20.20.140 0.754 0.582
2.40.128.20 3.20.20.150 0.821 0.461
2.40.128.20 3.20.20.30 0.848 0.563
2.40.128.20 3.20.20.60 0.781 0.572
2.40.128.20 3.20.20.70 0.544 0.848
2.40.128.20 3.20.20.80 0.519 0.836
2.40.128.20 3.30.1330.30 0.837 0.361
2.40.128.20 3.30.1370.10 0.844 0.507
2.40.128.20 3.30.1490.20 0.835 0.742
2.40.128.20 3.30.160.20 0.881 0.643
2.40.128.20 3.30.30.10 0.779 0.727
2.40.128.20 3.30.300.10 0.864 0.556
2.40.128.20 3.30.300.20 0.804 0.529
2.40.128.20 3.30.360.10 0.806 0.698
2.40.128.20 3.30.390.10 0.799 0.470
2.40.128.20 3.30.390.30 0.849 0.546
2.40.128.20 3.30.420.10 0.721 0.598
2.40.128.20 3.30.420.40 0.807 0.599
2.40.128.20 3.30.450.20 0.880 0.731
2.40.128.20 3.30.470.20 0.851 0.799
2.40.128.20 3.30.565.10 0.814 0.691
2.40.128.20 3.30.60.30 0.865 0.637
2.40.128.20 3.30.70.100 0.857 0.733
2.40.128.20 3.30.70.20 0.790 0.716
2.40.128.20 3.30.70.270 0.749 0.503
2.40.128.20 3.30.70.330 0.755 0.822
2.40.128.20 3.40.1190.10 0.831 0.361
2.40.128.20 3.40.1190.20 0.715 0.321
2.40.128.20 3.40.190.10 0.576 0.664
2.40.128.20 3.40.190.80 0.849 0.493
2.40.128.20 3.40.30.10 0.664 0.816
2.40.128.20 3.40.50.1000 0.686 0.433
2.40.128.20 3.40.50.1010 0.797 0.325
2.40.128.20 3.40.50.10190 0.818 0.288
2.40.128.20 3.40.50.1100 0.744 0.423
2.40.128.20 3.40.50.1220 0.753 0.468
2.40.128.20 3.40.50.1240 0.821 0.294
2.40.128.20 3.40.50.1370 0.806 0.241
2.40.128.20 3.40.50.1400 0.789 0.283
2.40.128.20 3.40.50.1460 0.871 0.508
2.40.128.20 3.40.50.150 0.533 0.718
2.40.128.20 3.40.50.1580 0.849 0.616
2.40.128.20 3.40.50.1820 0.416 0.739
2.40.128.20 3.40.50.1940 0.676 0.381
2.40.128.20 3.40.50.1980 0.618 0.512
2.40.128.20 3.40.50.20 0.792 0.521
2.40.128.20 3.40.50.200 0.872 0.714
2.40.128.20 3.40.50.2000 0.649 0.478
2.40.128.20 3.40.50.2020 0.750 0.662
2.40.128.20 3.40.50.2030 0.815 0.279
2.40.128.20 3.40.50.2300 0.613 0.648
2.40.128.20 3.40.50.2600 0.765 0.540
2.40.128.20 3.40.50.300 0.364 0.759
2.40.128.20 3.40.50.360 0.750 0.384
2.40.128.20 3.40.50.410 0.802 0.316
2.40.128.20 3.40.50.620 0.486 0.627
2.40.128.20 3.40.50.720 0.331 0.842
2.40.128.20 3.40.50.80 0.714 0.413
2.40.128.20 3.40.50.800 0.878 0.610
2.40.128.20 3.40.50.880 0.730 0.635
2.40.128.20 3.40.50.920 0.868 0.499
2.40.128.20 3.40.50.9600 0.856 0.479
2.40.128.20 3.40.50.970 0.609 0.507
2.40.128.20 3.40.50.980 0.831 0.460
2.40.128.20 3.40.630.10 0.708 0.446
2.40.128.20 3.40.630.30 0.830 0.868
2.40.128.20 3.90.190.10 0.801 0.679
2.40.128.20 3.90.190.20 0.848 0.376
2.40.30.10 2.40.30.10 0.964 0.964
2.40.30.10 2.40.40.20 0.955 0.953
2.40.30.10 2.40.50.100 0.917 0.843
2.40.30.10 2.40.50.110 0.958 0.950
2.40.30.10 2.40.50.140 0.925 0.923
2.40.30.10 2.40.50.40 0.861 0.865
2.40.30.10 2.60.120.10 0.886 0.862
2.40.30.10 2.60.120.180 0.935 0.832
2.40.30.10 2.60.120.20 0.812 0.838
2.40.30.10 2.60.120.200 0.843 0.888
2.40.30.10 2.60.120.260 0.901 0.879
2.40.30.10 2.60.120.40 0.902 0.818
2.40.30.10 2.60.20.10 0.936 0.817
2.40.30.10 2.60.200.20 0.921 0.807
2.40.30.10 2.60.40.10 0.855 0.937
2.40.30.10 2.60.40.1180 0.913 0.878
2.40.30.10 2.60.40.150 0.939 0.856
2.40.30.10 2.60.40.30 0.886 0.923
2.40.30.10 2.60.40.420 0.837 0.870
2.40.30.10 2.70.98.10 0.911 0.808
2.40.30.10 3.10.20.10 0.915 0.779
2.40.30.10 3.10.20.120 0.908 0.774
2.40.30.10 3.10.20.30 0.894 0.887
2.40.30.10 3.10.20.90 0.888 0.885
2.40.30.10 3.10.450.10 0.919 0.756
2.40.30.10 3.10.450.30 0.935 0.812
2.40.30.10 3.10.450.40 0.890 0.781
2.40.30.10 3.10.450.50 0.853 0.766
2.40.30.10 3.10.50.10 0.953 0.905
2.40.30.10 3.10.50.40 0.895 0.853
2.40.30.10 3.20.20.100 0.827 0.572
2.40.30.10 3.20.20.120 0.803 0.575
2.40.30.10 3.20.20.140 0.728 0.530
2.40.30.10 3.20.20.150 0.807 0.429
2.40.30.10 3.20.20.30 0.840 0.554
2.40.30.10 3.20.20.60 0.751 0.489
2.40.30.10 3.20.20.70 0.468 0.814
2.40.30.10 3.20.20.80 0.454 0.805
2.40.30.10 3.30.1330.30 0.859 0.432
2.40.30.10 3.30.1370.10 0.856 0.538
2.40.30.10 3.30.1490.20 0.854 0.756
2.40.30.10 3.30.160.20 0.887 0.611
2.40.30.10 3.30.30.10 0.808 0.740
2.40.30.10 3.30.300.10 0.874 0.576
2.40.30.10 3.30.300.20 0.830 0.584
2.40.30.10 3.30.360.10 0.786 0.618
2.40.30.10 3.30.390.10 0.819 0.514
2.40.30.10 3.30.390.30 0.849 0.502
2.40.30.10 3.30.420.10 0.751 0.624
2.40.30.10 3.30.420.40 0.831 0.631
2.40.30.10 3.30.450.20 0.899 0.761
2.40.30.10 3.30.470.20 0.853 0.759
2.40.30.10 3.30.565.10 0.786 0.566
2.40.30.10 3.30.60.30 0.886 0.763
2.40.30.10 3.30.70.100 0.881 0.779
2.40.30.10 3.30.70.20 0.810 0.723
2.40.30.10 3.30.70.270 0.762 0.530
2.40.30.10 3.30.70.330 0.797 0.842
2.40.30.10 3.40.1190.10 0.823 0.376
2.40.30.10 3.40.1190.20 0.719 0.335
2.40.30.10 3.40.190.10 0.600 0.662
2.40.30.10 3.40.190.80 0.848 0.447
2.40.30.10 3.40.30.10 0.686 0.803
2.40.30.10 3.40.50.1000 0.697 0.480
2.40.30.10 3.40.50.1010 0.801 0.366
2.40.30.10 3.40.50.10190 0.836 0.420
2.40.30.10 3.40.50.1100 0.762 0.487
2.40.30.10 3.40.50.1220 0.736 0.426
2.40.30.10 3.40.50.1240 0.827 0.308
2.40.30.10 3.40.50.1370 0.815 0.317
2.40.30.10 3.40.50.1400 0.804 0.376
2.40.30.10 3.40.50.1460 0.868 0.471
2.40.30.10 3.40.50.150 0.457 0.675
2.40.30.10 3.40.50.1580 0.877 0.706
2.40.30.10 3.40.50.1820 0.395 0.736
2.40.30.10 3.40.50.1940 0.689 0.430
2.40.30.10 3.40.50.1980 0.641 0.562
2.40.30.10 3.40.50.20 0.812 0.584
2.40.30.10 3.40.50.200 0.833 0.536
2.40.30.10 3.40.50.2000 0.650 0.494
2.40.30.10 3.40.50.2020 0.719 0.590
2.40.30.10 3.40.50.2030 0.823 0.355
2.40.30.10 3.40.50.2300 0.595 0.634
2.40.30.10 3.40.50.2600 0.763 0.535
2.40.30.10 3.40.50.300 0.334 0.755
2.40.30.10 3.40.50.360 0.761 0.461
2.40.30.10 3.40.50.410 0.804 0.352
2.40.30.10 3.40.50.620 0.488 0.639
2.40.30.10 3.40.50.720 0.294 0.839
2.40.30.10 3.40.50.80 0.739 0.489
2.40.30.10 3.40.50.800 0.880 0.555
2.40.30.10 3.40.50.880 0.722 0.593
2.40.30.10 3.40.50.920 0.877 0.523
2.40.30.10 3.40.50.9600 0.820 0.324
2.40.30.10 3.40.50.970 0.595 0.511
2.40.30.10 3.40.50.980 0.815 0.396
2.40.30.10 3.40.630.10 0.693 0.419
2.40.30.10 3.40.630.30 0.796 0.762
2.40.30.10 3.90.190.10 0.801 0.607
2.40.30.10 3.90.190.20 0.857 0.444
2.40.40.20 2.40.40.20 0.960 0.960
2.40.40.20 2.40.50.100 0.861 0.811
2.40.40.20 2.40.50.110 0.957 0.944
2.40.40.20 2.40.50.140 0.906 0.916
2.40.40.20 2.40.50.40 0.761 0.886
2.40.40.20 2.60.120.10 0.815 0.865
2.40.40.20 2.60.120.180 0.842 0.778
2.40.40.20 2.60.120.20 0.702 0.872
2.40.40.20 2.60.120.200 0.678 0.904
2.40.40.20 2.60.120.260 0.846 0.892
2.40.40.20 2.60.120.40 0.794 0.820
2.40.40.20 2.60.20.10 0.906 0.817
2.40.40.20 2.60.200.20 0.855 0.797
2.40.40.20 2.60.40.10 0.789 0.945
2.40.40.20 2.60.40.1180 0.860 0.890
2.40.40.20 2.60.40.150 0.914 0.851
2.40.40.20 2.60.40.30 0.840 0.938
2.40.40.20 2.60.40.420 0.736 0.893
2.40.40.20 2.70.98.10 0.769 0.770
2.40.40.20 3.10.20.10 0.884 0.825
2.40.40.20 3.10.20.120 0.841 0.801
2.40.40.20 3.10.20.30 0.906 0.944
2.40.40.20 3.10.20.90 0.884 0.931
2.40.40.20 3.10.450.10 0.890 0.847
2.40.40.20 3.10.450.30 0.912 0.832
2.40.40.20 3.10.450.40 0.849 0.877
2.40.40.20 3.10.450.50 0.822 0.889
2.40.40.20 3.10.50.10 0.947 0.904
2.40.40.20 3.10.50.40 0.872 0.896
2.40.40.20 3.20.20.100 0.724 0.736
2.40.40.20 3.20.20.120 0.710 0.741
2.40.40.20 3.20.20.140 0.608 0.721
2.40.40.20 3.20.20.150 0.724 0.633
2.40.40.20 3.20.20.30 0.758 0.725
2.40.40.20 3.20.20.60 0.702 0.775
2.40.40.20 3.20.20.70 0.476 0.922
2.40.40.20 3.20.20.80 0.454 0.918
2.40.40.20 3.30.1330.30 0.818 0.703
2.40.40.20 3.30.1370.10 0.770 0.718
2.40.40.20 3.30.1490.20 0.819 0.875
2.40.40.20 3.30.160.20 0.806 0.712
2.40.40.20 3.30.30.10 0.757 0.908
2.40.40.20 3.30.300.10 0.775 0.668
2.40.40.20 3.30.300.20 0.738 0.757
2.40.40.20 3.30.360.10 0.711 0.756
2.40.40.20 3.30.390.10 0.659 0.598
2.40.40.20 3.30.390.30 0.712 0.609
2.40.40.20 3.30.420.10 0.587 0.736
2.40.40.20 3.30.420.40 0.727 0.735
2.40.40.20 3.30.450.20 0.889 0.894
2.40.40.20 3.30.470.20 0.773 0.787
2.40.40.20 3.30.565.10 0.651 0.709
2.40.40.20 3.30.60.30 0.788 0.767
2.40.40.20 3.30.70.100 0.834 0.852
2.40.40.20 3.30.70.20 0.744 0.821
2.40.40.20 3.30.70.270 0.661 0.595
2.40.40.20 3.30.70.330 0.791 0.917
2.40.40.20 3.40.1190.10 0.688 0.511
2.40.40.20 3.40.1190.20 0.551 0.547
2.40.40.20 3.40.190.10 0.568 0.739
2.40.40.20 3.40.190.80 0.764 0.647
2.40.40.20 3.40.30.10 0.733 0.908
2.40.40.20 3.40.50.1000 0.623 0.727
2.40.40.20 3.40.50.1010 0.706 0.557
2.40.40.20 3.40.50.10190 0.738 0.559
2.40.40.20 3.40.50.1100 0.683 0.707
2.40.40.20 3.40.50.1220 0.672 0.709
2.40.40.20 3.40.50.1240 0.740 0.546
2.40.40.20 3.40.50.1370 0.724 0.568
2.40.40.20 3.40.50.1400 0.737 0.653
2.40.40.20 3.40.50.1460 0.795 0.671
2.40.40.20 3.40.50.150 0.426 0.839
2.40.40.20 3.40.50.1580 0.822 0.805
2.40.40.20 3.40.50.1820 0.283 0.837
2.40.40.20 3.40.50.1940 0.577 0.670
2.40.40.20 3.40.50.1980 0.582 0.770
2.40.40.20 3.40.50.20 0.749 0.732
2.40.40.20 3.40.50.200 0.719 0.649
2.40.40.20 3.40.50.2000 0.536 0.698
2.40.40.20 3.40.50.2020 0.564 0.707
2.40.40.20 3.40.50.2030 0.759 0.626
2.40.40.20 3.40.50.2300 0.551 0.829
2.40.40.20 3.40.50.2600 0.693 0.755
2.40.40.20 3.40.50.300 0.354 0.816
2.40.40.20 3.40.50.360 0.685 0.714
2.40.40.20 3.40.50.410 0.705 0.594
2.40.40.20 3.40.50.620 0.452 0.768
2.40.40.20 3.40.50.720 0.376 0.916
2.40.40.20 3.40.50.80 0.660 0.738
2.40.40.20 3.40.50.800 0.866 0.797
2.40.40.20 3.40.50.880 0.612 0.714
2.40.40.20 3.40.50.920 0.807 0.663
2.40.40.20 3.40.50.9600 0.746 0.616
2.40.40.20 3.40.50.970 0.472 0.734
2.40.40.20 3.40.50.980 0.735 0.657
2.40.40.20 3.40.630.10 0.529 0.601
2.40.40.20 3.40.630.30 0.753 0.865
2.40.40.20 3.90.190.10 0.699 0.742
2.40.40.20 3.90.190.20 0.759 0.608
2.40.50.100 2.40.50.100 0.816 0.816
2.40.50.100 2.40.50.110 0.841 0.896
2.40.50.100 2.40.50.140 0.835 0.902
2.40.50.100 2.40.50.40 0.802 0.917
2.40.50.100 2.60.120.10 0.790 0.851
2.40.50.100 2.60.120.180 0.788 0.788
2.40.50.100 2.60.120.20 0.728 0.861
2.40.50.100 2.60.120.200 0.749 0.899
2.40.50.100 2.60.120.260 0.797 0.871
2.40.50.100 2.60.120.40 0.792 0.834
2.40.50.100 2.60.20.10 0.827 0.820
2.40.50.100 2.60.200.20 0.817 0.827
2.40.50.100 2.60.40.10 0.838 0.943
2.40.50.100 2.60.40.1180 0.849 0.895
2.40.50.100 2.60.40.150 0.842 0.857
2.40.50.100 2.60.40.30 0.866 0.940
2.40.50.100 2.60.40.420 0.773 0.888
2.40.50.100 2.70.98.10 0.766 0.795
2.40.50.100 3.10.20.10 0.808 0.827
2.40.50.100 3.10.20.120 0.792 0.797
2.40.50.100 3.10.20.30 0.797 0.873
2.40.50.100 3.10.20.90 0.800 0.879
2.40.50.100 3.10.450.10 0.804 0.829
2.40.50.100 3.10.450.30 0.810 0.785
2.40.50.100 3.10.450.40 0.786 0.846
2.40.50.100 3.10.450.50 0.757 0.829
2.40.50.100 3.10.50.10 0.838 0.869
2.40.50.100 3.10.50.40 0.769 0.813
2.40.50.100 3.20.20.100 0.641 0.577
2.40.50.100 3.20.20.120 0.604 0.581
2.40.50.100 3.20.20.140 0.531 0.577
2.40.50.100 3.20.20.150 0.629 0.485
2.40.50.100 3.20.20.30 0.656 0.564
2.40.50.100 3.20.20.60 0.569 0.557
2.40.50.100 3.20.20.70 0.318 0.855
2.40.50.100 3.20.20.80 0.311 0.852
2.40.50.100 3.30.1330.30 0.711 0.533
2.40.50.100 3.30.1370.10 0.713 0.628
2.40.50.100 3.30.1490.20 0.733 0.799
2.40.50.100 3.30.160.20 0.782 0.789
2.40.50.100 3.30.30.10 0.683 0.794
2.40.50.100 3.30.300.10 0.754 0.685
2.40.50.100 3.30.300.20 0.704 0.676
2.40.50.100 3.30.360.10 0.709 0.736
2.40.50.100 3.30.390.10 0.716 0.660
2.40.50.100 3.30.390.30 0.755 0.730
2.40.50.100 3.30.420.10 0.667 0.728
2.40.50.100 3.30.420.40 0.742 0.721
2.40.50.100 3.30.450.20 0.784 0.785
2.40.50.100 3.30.470.20 0.762 0.784
2.40.50.100 3.30.565.10 0.703 0.742
2.40.50.100 3.30.60.30 0.744 0.761
2.40.50.100 3.30.70.100 0.754 0.790
2.40.50.100 3.30.70.20 0.708 0.788
2.40.50.100 3.30.70.270 0.646 0.589
2.40.50.100 3.30.70.330 0.699 0.862
2.40.50.100 3.40.1190.10 0.679 0.538
2.40.50.100 3.40.1190.20 0.567 0.511
2.40.50.100 3.40.190.10 0.517 0.699
2.40.50.100 3.40.190.80 0.706 0.564
2.40.50.100 3.40.30.10 0.687 0.866
2.40.50.100 3.40.50.1000 0.554 0.612
2.40.50.100 3.40.50.1010 0.635 0.454
2.40.50.100 3.40.50.10190 0.685 0.519
2.40.50.100 3.40.50.1100 0.612 0.592
2.40.50.100 3.40.50.1220 0.609 0.589
2.40.50.100 3.40.50.1240 0.691 0.449
2.40.50.100 3.40.50.1370 0.664 0.471
2.40.50.100 3.40.50.1400 0.651 0.511
2.40.50.100 3.40.50.1460 0.718 0.556
2.40.50.100 3.40.50.150 0.384 0.777
2.40.50.100 3.40.50.1580 0.719 0.673
2.40.50.100 3.40.50.1820 0.330 0.807
2.40.50.100 3.40.50.1940 0.553 0.582
2.40.50.100 3.40.50.1980 0.525 0.679
2.40.50.100 3.40.50.20 0.680 0.644
2.40.50.100 3.40.50.200 0.641 0.526
2.40.50.100 3.40.50.2000 0.500 0.608
2.40.50.100 3.40.50.2020 0.557 0.646
2.40.50.100 3.40.50.2030 0.664 0.475
2.40.50.100 3.40.50.2300 0.502 0.754
2.40.50.100 3.40.50.2600 0.624 0.644
2.40.50.100 3.40.50.300 0.303 0.793
2.40.50.100 3.40.50.360 0.627 0.623
2.40.50.100 3.40.50.410 0.668 0.512
2.40.50.100 3.40.50.620 0.377 0.707
2.40.50.100 3.40.50.720 0.288 0.888
2.40.50.100 3.40.50.80 0.616 0.642
2.40.50.100 3.40.50.800 0.760 0.638
2.40.50.100 3.40.50.880 0.589 0.653
2.40.50.100 3.40.50.920 0.727 0.572
2.40.50.100 3.40.50.9600 0.660 0.468
2.40.50.100 3.40.50.970 0.450 0.643
2.40.50.100 3.40.50.980 0.652 0.500
2.40.50.100 3.40.630.10 0.571 0.574
2.40.50.100 3.40.630.30 0.717 0.806
2.40.50.100 3.90.190.10 0.663 0.647
2.40.50.100 3.90.190.20 0.707 0.551
2.40.50.110 2.40.50.110 0.957 0.957
2.40.50.110 2.40.50.140 0.921 0.921
2.40.50.110 2.40.50.40 0.824 0.933
2.40.50.110 2.60.120.10 0.810 0.870
2.40.50.110 2.60.120.180 0.869 0.815
2.40.50.110 2.60.120.20 0.718 0.875
2.40.50.110 2.60.120.200 0.737 0.914
2.40.50.110 2.60.120.260 0.839 0.897
2.40.50.110 2.60.120.40 0.831 0.849
2.40.50.110 2.60.20.10 0.912 0.856
2.40.50.110 2.60.200.20 0.878 0.836
2.40.50.110 2.60.40.10 0.828 0.949
2.40.50.110 2.60.40.1180 0.893 0.914
2.40.50.110 2.60.40.150 0.922 0.889
2.40.50.110 2.60.40.30 0.879 0.951
2.40.50.110 2.60.40.420 0.762 0.901
2.40.50.110 2.70.98.10 0.821 0.809
2.40.50.110 3.10.20.10 0.907 0.898
2.40.50.110 3.10.20.120 0.866 0.841
2.40.50.110 3.10.20.30 0.885 0.943
2.40.50.110 3.10.20.90 0.885 0.945
2.40.50.110 3.10.450.10 0.895 0.882
2.40.50.110 3.10.450.30 0.914 0.864
2.40.50.110 3.10.450.40 0.861 0.906
2.40.50.110 3.10.450.50 0.814 0.888
2.40.50.110 3.10.50.10 0.948 0.942
2.40.50.110 3.10.50.40 0.858 0.899
2.40.50.110 3.20.20.100 0.720 0.692
2.40.50.110 3.20.20.120 0.685 0.691
2.40.50.110 3.20.20.140 0.557 0.644
2.40.50.110 3.20.20.150 0.699 0.570
2.40.50.110 3.20.20.30 0.734 0.650
2.40.50.110 3.20.20.60 0.654 0.696
2.40.50.110 3.20.20.70 0.411 0.904
2.40.50.110 3.20.20.80 0.391 0.899
2.40.50.110 3.30.1330.30 0.764 0.575
2.40.50.110 3.30.1370.10 0.772 0.715
2.40.50.110 3.30.1490.20 0.814 0.890
2.40.50.110 3.30.160.20 0.846 0.807
2.40.50.110 3.30.30.10 0.713 0.865
2.40.50.110 3.30.300.10 0.820 0.758
2.40.50.110 3.30.300.20 0.781 0.823
2.40.50.110 3.30.360.10 0.714 0.754
2.40.50.110 3.30.390.10 0.742 0.678
2.40.50.110 3.30.390.30 0.788 0.715
2.40.50.110 3.30.420.10 0.668 0.767
2.40.50.110 3.30.420.40 0.776 0.774
2.40.50.110 3.30.450.20 0.877 0.899
2.40.50.110 3.30.470.20 0.800 0.824
2.40.50.110 3.30.565.10 0.705 0.749
2.40.50.110 3.30.60.30 0.809 0.828
2.40.50.110 3.30.70.100 0.832 0.871
2.40.50.110 3.30.70.20 0.737 0.820
2.40.50.110 3.30.70.270 0.665 0.605
2.40.50.110 3.30.70.330 0.758 0.915
2.40.50.110 3.40.1190.10 0.696 0.496
2.40.50.110 3.40.1190.20 0.554 0.511
2.40.50.110 3.40.190.10 0.557 0.735
2.40.50.110 3.40.190.80 0.767 0.644
2.40.50.110 3.40.30.10 0.679 0.897
2.40.50.110 3.40.50.1000 0.585 0.671
2.40.50.110 3.40.50.1010 0.693 0.522
2.40.50.110 3.40.50.10190 0.732 0.535
2.40.50.110 3.40.50.1100 0.671 0.676
2.40.50.110 3.40.50.1220 0.646 0.656
2.40.50.110 3.40.50.1240 0.724 0.473
2.40.50.110 3.40.50.1370 0.709 0.492
2.40.50.110 3.40.50.1400 0.707 0.568
2.40.50.110 3.40.50.1460 0.798 0.640
2.40.50.110 3.40.50.150 0.376 0.815
2.40.50.110 3.40.50.1580 0.793 0.768
2.40.50.110 3.40.50.1820 0.299 0.831
2.40.50.110 3.40.50.1940 0.553 0.621
2.40.50.110 3.40.50.1980 0.553 0.740
2.40.50.110 3.40.50.20 0.736 0.710
2.40.50.110 3.40.50.200 0.689 0.550
2.40.50.110 3.40.50.2000 0.508 0.657
2.40.50.110 3.40.50.2020 0.578 0.701
2.40.50.110 3.40.50.2030 0.729 0.542
2.40.50.110 3.40.50.2300 0.524 0.806
2.40.50.110 3.40.50.2600 0.675 0.721
2.40.50.110 3.40.50.300 0.312 0.810
2.40.50.110 3.40.50.360 0.665 0.668
2.40.50.110 3.40.50.410 0.719 0.570
2.40.50.110 3.40.50.620 0.409 0.750
2.40.50.110 3.40.50.720 0.319 0.907
2.40.50.110 3.40.50.80 0.657 0.703
2.40.50.110 3.40.50.800 0.843 0.764
2.40.50.110 3.40.50.880 0.597 0.692
2.40.50.110 3.40.50.920 0.821 0.681
2.40.50.110 3.40.50.9600 0.741 0.577
2.40.50.110 3.40.50.970 0.446 0.695
2.40.50.110 3.40.50.980 0.718 0.589
2.40.50.110 3.40.630.10 0.555 0.604
2.40.50.110 3.40.630.30 0.750 0.872
2.40.50.110 3.90.190.10 0.717 0.746
2.40.50.110 3.90.190.20 0.783 0.631
2.40.50.140 2.40.50.140 0.917 0.917
2.40.50.140 2.40.50.40 0.885 0.870
2.40.50.140 2.60.120.10 0.867 0.782
2.40.50.140 2.60.120.180 0.899 0.740
2.40.50.140 2.60.120.20 0.816 0.747
2.40.50.140 2.60.120.200 0.822 0.791
2.40.50.140 2.60.120.260 0.874 0.795
2.40.50.140 2.60.120.40 0.880 0.717
2.40.50.140 2.60.20.10 0.906 0.727
2.40.50.140 2.60.200.20 0.899 0.738
2.40.50.140 2.60.40.10 0.826 0.892
2.40.50.140 2.60.40.1180 0.892 0.799
2.40.50.140 2.60.40.150 0.909 0.783
2.40.50.140 2.60.40.30 0.876 0.859
2.40.50.140 2.60.40.420 0.834 0.788
2.40.50.140 2.70.98.10 0.886 0.724
2.40.50.140 3.10.20.10 0.903 0.779
2.40.50.140 3.10.20.120 0.895 0.716
2.40.50.140 3.10.20.30 0.895 0.854
2.40.50.140 3.10.20.90 0.893 0.857
2.40.50.140 3.10.450.10 0.907 0.817
2.40.50.140 3.10.450.30 0.911 0.821
2.40.50.140 3.10.450.40 0.899 0.846
2.40.50.140 3.10.450.50 0.879 0.763
2.40.50.140 3.10.50.10 0.915 0.829
2.40.50.140 3.10.50.40 0.885 0.770
2.40.50.140 3.20.20.100 0.855 0.530
2.40.50.140 3.20.20.120 0.841 0.516
2.40.50.140 3.20.20.140 0.802 0.447
2.40.50.140 3.20.20.150 0.851 0.423
2.40.50.140 3.20.20.30 0.861 0.514
2.40.50.140 3.20.20.60 0.822 0.457
2.40.50.140 3.20.20.70 0.583 0.710
2.40.50.140 3.20.20.80 0.583 0.705
2.40.50.140 3.30.1330.30 0.867 0.346
2.40.50.140 3.30.1370.10 0.867 0.444
2.40.50.140 3.30.1490.20 0.866 0.665
2.40.50.140 3.30.160.20 0.893 0.684
2.40.50.140 3.30.30.10 0.841 0.676
2.40.50.140 3.30.300.10 0.886 0.600
2.40.50.140 3.30.300.20 0.864 0.574
2.40.50.140 3.30.360.10 0.841 0.578
2.40.50.140 3.30.390.10 0.864 0.548
2.40.50.140 3.30.390.30 0.876 0.543
2.40.50.140 3.30.420.10 0.826 0.572
2.40.50.140 3.30.420.40 0.865 0.590
2.40.50.140 3.30.450.20 0.896 0.741
2.40.50.140 3.30.470.20 0.874 0.737
2.40.50.140 3.30.565.10 0.845 0.549
2.40.50.140 3.30.60.30 0.885 0.745
2.40.50.140 3.30.70.100 0.876 0.663
2.40.50.140 3.30.70.20 0.838 0.631
2.40.50.140 3.30.70.270 0.817 0.507
2.40.50.140 3.30.70.330 0.824 0.752
2.40.50.140 3.40.1190.10 0.859 0.390
2.40.50.140 3.40.1190.20 0.810 0.325
2.40.50.140 3.40.190.10 0.690 0.584
2.40.50.140 3.40.190.80 0.865 0.392
2.40.50.140 3.40.30.10 0.774 0.730
2.40.50.140 3.40.50.1000 0.790 0.420
2.40.50.140 3.40.50.1010 0.848 0.342
2.40.50.140 3.40.50.10190 0.862 0.393
2.40.50.140 3.40.50.1100 0.825 0.424
2.40.50.140 3.40.50.1220 0.819 0.399
2.40.50.140 3.40.50.1240 0.861 0.295
2.40.50.140 3.40.50.1370 0.855 0.315
2.40.50.140 3.40.50.1400 0.850 0.356
2.40.50.140 3.40.50.1460 0.874 0.436
2.40.50.140 3.40.50.150 0.620 0.570
2.40.50.140 3.40.50.1580 0.883 0.665
2.40.50.140 3.40.50.1820 0.556 0.629
2.40.50.140 3.40.50.1940 0.791 0.370
2.40.50.140 3.40.50.1980 0.754 0.473
2.40.50.140 3.40.50.20 0.848 0.529
2.40.50.140 3.40.50.200 0.857 0.478
2.40.50.140 3.40.50.2000 0.762 0.416
2.40.50.140 3.40.50.2020 0.786 0.492
2.40.50.140 3.40.50.2030 0.858 0.341
2.40.50.140 3.40.50.2300 0.720 0.544
2.40.50.140 3.40.50.2600 0.823 0.478
2.40.50.140 3.40.50.300 0.447 0.679
2.40.50.140 3.40.50.360 0.826 0.417
2.40.50.140 3.40.50.410 0.853 0.361
2.40.50.140 3.40.50.620 0.634 0.547
2.40.50.140 3.40.50.720 0.420 0.756
2.40.50.140 3.40.50.80 0.812 0.421
2.40.50.140 3.40.50.800 0.890 0.573
2.40.50.140 3.40.50.880 0.791 0.525
2.40.50.140 3.40.50.920 0.883 0.501
2.40.50.140 3.40.50.9600 0.861 0.386
2.40.50.140 3.40.50.970 0.731 0.415
2.40.50.140 3.40.50.980 0.854 0.399
2.40.50.140 3.40.630.10 0.801 0.387
2.40.50.140 3.40.630.30 0.847 0.717
2.40.50.140 3.90.190.10 0.846 0.550
2.40.50.140 3.90.190.20 0.871 0.418
2.40.50.40 2.40.50.40 0.994 0.994
2.40.50.40 2.60.120.10 0.747 0.774
2.40.50.40 2.60.120.180 0.877 0.672
2.40.50.40 2.60.120.20 0.609 0.774
2.40.50.40 2.60.120.200 0.686 0.841
2.40.50.40 2.60.120.260 0.707 0.780
2.40.50.40 2.60.120.40 0.830 0.714
2.40.50.40 2.60.20.10 0.937 0.737
2.40.50.40 2.60.200.20 0.896 0.715
2.40.50.40 2.60.40.10 0.725 0.922
2.40.50.40 2.60.40.1180 0.854 0.815
2.40.50.40 2.60.40.150 0.935 0.760
2.40.50.40 2.60.40.30 0.846 0.899
2.40.50.40 2.60.40.420 0.733 0.835
2.40.50.40 2.70.98.10 0.839 0.688
2.40.50.40 3.10.20.10 0.954 0.818
2.40.50.40 3.10.20.120 0.871 0.657
2.40.50.40 3.10.20.30 0.883 0.830
2.40.50.40 3.10.20.90 0.941 0.904
2.40.50.40 3.10.450.10 0.947 0.779
2.40.50.40 3.10.450.30 0.927 0.670
2.40.50.40 3.10.450.40 0.922 0.832
2.40.50.40 3.10.450.50 0.822 0.738
2.40.50.40 3.10.50.10 0.950 0.719
2.40.50.40 3.10.50.40 0.864 0.754
2.40.50.40 3.20.20.100 0.746 0.550
2.40.50.40 3.20.20.120 0.713 0.554
2.40.50.40 3.20.20.140 0.697 0.661
2.40.50.40 3.20.20.150 0.758 0.488
2.40.50.40 3.20.20.30 0.791 0.568
2.40.50.40 3.20.20.60 0.670 0.522
2.40.50.40 3.20.20.70 0.359 0.861
2.40.50.40 3.20.20.80 0.298 0.840
2.40.50.40 3.30.1330.30 0.866 0.565
2.40.50.40 3.30.1370.10 0.899 0.783
2.40.50.40 3.30.1490.20 0.801 0.685
2.40.50.40 3.30.160.20 0.982 0.976
2.40.50.40 3.30.30.10 0.711 0.681
2.40.50.40 3.30.300.10 0.939 0.825
2.40.50.40 3.30.300.20 0.894 0.818
2.40.50.40 3.30.360.10 0.785 0.674
2.40.50.40 3.30.390.10 0.941 0.894
2.40.50.40 3.30.390.30 0.948 0.882
2.40.50.40 3.30.420.10 0.906 0.871
2.40.50.40 3.30.420.40 0.955 0.902
2.40.50.40 3.30.450.20 0.923 0.774
2.40.50.40 3.30.470.20 0.911 0.829
2.40.50.40 3.30.565.10 0.781 0.660
2.40.50.40 3.30.60.30 0.848 0.669
2.40.50.40 3.30.70.100 0.899 0.782
2.40.50.40 3.30.70.20 0.857 0.808
2.40.50.40 3.30.70.270 0.774 0.634
2.40.50.40 3.30.70.330 0.806 0.855
2.40.50.40 3.40.1190.10 0.863 0.680
2.40.50.40 3.40.1190.20 0.762 0.620
2.40.50.40 3.40.190.10 0.625 0.700
2.40.50.40 3.40.190.80 0.880 0.630
2.40.50.40 3.40.30.10 0.833 0.888
2.40.50.40 3.40.50.1000 0.720 0.692
2.40.50.40 3.40.50.1010 0.792 0.501
2.40.50.40 3.40.50.10190 0.871 0.648
2.40.50.40 3.40.50.1100 0.781 0.661
2.40.50.40 3.40.50.1220 0.785 0.676
2.40.50.40 3.40.50.1240 0.835 0.451
2.40.50.40 3.40.50.1370 0.847 0.593
2.40.50.40 3.40.50.1400 0.832 0.613
2.40.50.40 3.40.50.1460 0.862 0.553
2.40.50.40 3.40.50.150 0.381 0.754
2.40.50.40 3.40.50.1580 0.897 0.758
2.40.50.40 3.40.50.1820 0.533 0.840
2.40.50.40 3.40.50.1940 0.721 0.646
2.40.50.40 3.40.50.1980 0.684 0.725
2.40.50.40 3.40.50.20 0.836 0.680
2.40.50.40 3.40.50.200 0.810 0.632
2.40.50.40 3.40.50.2000 0.677 0.687
2.40.50.40 3.40.50.2020 0.674 0.658
2.40.50.40 3.40.50.2030 0.842 0.581
2.40.50.40 3.40.50.2300 0.608 0.779
2.40.50.40 3.40.50.2600 0.758 0.684
2.40.50.40 3.40.50.300 0.383 0.800
2.40.50.40 3.40.50.360 0.799 0.719
2.40.50.40 3.40.50.410 0.863 0.645
2.40.50.40 3.40.50.620 0.439 0.710
2.40.50.40 3.40.50.720 0.345 0.895
2.40.50.40 3.40.50.80 0.771 0.701
2.40.50.40 3.40.50.800 0.913 0.665
2.40.50.40 3.40.50.880 0.699 0.649
2.40.50.40 3.40.50.920 0.922 0.708
2.40.50.40 3.40.50.9600 0.823 0.556
2.40.50.40 3.40.50.970 0.546 0.660
2.40.50.40 3.40.50.980 0.793 0.532
2.40.50.40 3.40.630.10 0.802 0.707
2.40.50.40 3.40.630.30 0.853 0.837
2.40.50.40 3.90.190.10 0.856 0.739
2.40.50.40 3.90.190.20 0.865 0.607
2.60.120.10 2.60.120.10 0.914 0.914
2.60.120.10 2.60.120.180 0.908 0.903
2.60.120.10 2.60.120.20 0.882 0.923
2.60.120.10 2.60.120.200 0.906 0.942
2.60.120.10 2.60.120.260 0.924 0.925
2.60.120.10 2.60.120.40 0.914 0.914
2.60.120.10 2.60.20.10 0.915 0.894
2.60.120.10 2.60.200.20 0.914 0.903
2.60.120.10 2.60.40.10 0.924 0.951
2.60.120.10 2.60.40.1180 0.921 0.919
2.60.120.10 2.60.40.150 0.915 0.896
2.60.120.10 2.60.40.30 0.915 0.945
2.60.120.10 2.60.40.420 0.899 0.926
2.60.120.10 2.70.98.10 0.897 0.895
2.60.120.10 3.10.20.10 0.861 0.711
2.60.120.10 3.10.20.120 0.897 0.901
2.60.120.10 3.10.20.30 0.825 0.807
2.60.120.10 3.10.20.90 0.798 0.771
2.60.120.10 3.10.450.10 0.872 0.701
2.60.120.10 3.10.450.30 0.886 0.766
2.60.120.10 3.10.450.40 0.834 0.672
2.60.120.10 3.10.450.50 0.835 0.792
2.60.120.10 3.10.50.10 0.906 0.842
2.60.120.10 3.10.50.40 0.835 0.747
2.60.120.10 3.20.20.100 0.812 0.600
2.60.120.10 3.20.20.120 0.785 0.554
2.60.120.10 3.20.20.140 0.708 0.449
2.60.120.10 3.20.20.150 0.780 0.350
2.60.120.10 3.20.20.30 0.810 0.470
2.60.120.10 3.20.20.60 0.741 0.441
2.60.120.10 3.20.20.70 0.508 0.799
2.60.120.10 3.20.20.80 0.503 0.793
2.60.120.10 3.30.1330.30 0.818 0.374
2.60.120.10 3.30.1370.10 0.821 0.489
2.60.120.10 3.30.1490.20 0.818 0.714
2.60.120.10 3.30.160.20 0.836 0.472
2.60.120.10 3.30.30.10 0.784 0.711
2.60.120.10 3.30.300.10 0.842 0.581
2.60.120.10 3.30.300.20 0.777 0.451
2.60.120.10 3.30.360.10 0.800 0.692
2.60.120.10 3.30.390.10 0.771 0.388
2.60.120.10 3.30.390.30 0.828 0.571
2.60.120.10 3.30.420.10 0.695 0.531
2.60.120.10 3.30.420.40 0.772 0.533
2.60.120.10 3.30.450.20 0.838 0.619
2.60.120.10 3.30.470.20 0.825 0.757
2.60.120.10 3.30.565.10 0.818 0.728
2.60.120.10 3.30.60.30 0.842 0.615
2.60.120.10 3.30.70.100 0.836 0.726
2.60.120.10 3.30.70.20 0.803 0.756
2.60.120.10 3.30.70.270 0.740 0.490
2.60.120.10 3.30.70.330 0.748 0.796
2.60.120.10 3.40.1190.10 0.813 0.405
2.60.120.10 3.40.1190.20 0.715 0.314
2.60.120.10 3.40.190.10 0.542 0.612
2.60.120.10 3.40.190.80 0.808 0.399
2.60.120.10 3.40.30.10 0.628 0.769
2.60.120.10 3.40.50.1000 0.668 0.362
2.60.120.10 3.40.50.1010 0.760 0.237
2.60.120.10 3.40.50.10190 0.787 0.219
2.60.120.10 3.40.50.1100 0.722 0.360
2.60.120.10 3.40.50.1220 0.726 0.396
2.60.120.10 3.40.50.1240 0.805 0.310
2.60.120.10 3.40.50.1370 0.781 0.211
2.60.120.10 3.40.50.1400 0.760 0.221
2.60.120.10 3.40.50.1460 0.837 0.471
2.60.120.10 3.40.50.150 0.532 0.675
2.60.120.10 3.40.50.1580 0.801 0.497
2.60.120.10 3.40.50.1820 0.432 0.710
2.60.120.10 3.40.50.1940 0.670 0.340
2.60.120.10 3.40.50.1980 0.599 0.445
2.60.120.10 3.40.50.20 0.763 0.447
2.60.120.10 3.40.50.200 0.824 0.570
2.60.120.10 3.40.50.2000 0.635 0.408
2.60.120.10 3.40.50.2020 0.729 0.599
2.60.120.10 3.40.50.2030 0.777 0.199
2.60.120.10 3.40.50.2300 0.586 0.563
2.60.120.10 3.40.50.2600 0.728 0.415
2.60.120.10 3.40.50.300 0.354 0.736
2.60.120.10 3.40.50.360 0.732 0.331
2.60.120.10 3.40.50.410 0.773 0.250
2.60.120.10 3.40.50.620 0.475 0.581
2.60.120.10 3.40.50.720 0.311 0.813
2.60.120.10 3.40.50.80 0.709 0.384
2.60.120.10 3.40.50.800 0.815 0.406
2.60.120.10 3.40.50.880 0.723 0.612
2.60.120.10 3.40.50.920 0.823 0.371
2.60.120.10 3.40.50.9600 0.808 0.311
2.60.120.10 3.40.50.970 0.597 0.444
2.60.120.10 3.40.50.980 0.789 0.324
2.60.120.10 3.40.630.10 0.697 0.403
2.60.120.10 3.40.630.30 0.786 0.775
2.60.120.10 3.90.190.10 0.771 0.607
2.60.120.10 3.90.190.20 0.813 0.303
2.60.120.180 2.60.120.180 0.998 0.998
2.60.120.180 2.60.120.20 0.876 0.933
2.60.120.180 2.60.120.200 0.979 0.977
2.60.120.180 2.60.120.260 0.945 0.947
2.60.120.180 2.60.120.40 0.959 0.965
2.60.120.180 2.60.20.10 0.934 0.935
2.60.120.180 2.60.200.20 0.931 0.928
2.60.120.180 2.60.40.10 0.915 0.959
2.60.120.180 2.60.40.1180 0.915 0.950
2.60.120.180 2.60.40.150 0.898 0.904
2.60.120.180 2.60.40.30 0.870 0.965
2.60.120.180 2.60.40.420 0.920 0.948
2.60.120.180 2.70.98.10 0.995 0.995
2.60.120.180 3.10.20.10 0.800 0.789
2.60.120.180 3.10.20.120 0.894 0.929
2.60.120.180 3.10.20.30 0.752 0.885
2.60.120.180 3.10.20.90 0.698 0.876
2.60.120.180 3.10.450.10 0.799 0.720
2.60.120.180 3.10.450.30 0.857 0.772
2.60.120.180 3.10.450.40 0.711 0.755
2.60.120.180 3.10.450.50 0.707 0.854
2.60.120.180 3.10.50.10 0.873 0.844
2.60.120.180 3.10.50.40 0.733 0.812
2.60.120.180 3.20.20.100 0.545 0.623
2.60.120.180 3.20.20.120 0.576 0.711
2.60.120.180 3.20.20.140 0.353 0.669
2.60.120.180 3.20.20.150 0.471 0.466
2.60.120.180 3.20.20.30 0.583 0.575
2.60.120.180 3.20.20.60 0.381 0.629
2.60.120.180 3.20.20.70 0.273 0.918
2.60.120.180 3.20.20.80 0.273 0.915
2.60.120.180 3.30.1330.30 0.557 0.516
2.60.120.180 3.30.1370.10 0.628 0.579
2.60.120.180 3.30.1490.20 0.667 0.803
2.60.120.180 3.30.160.20 0.722 0.622
2.60.120.180 3.30.30.10 0.645 0.825
2.60.120.180 3.30.300.10 0.678 0.605
2.60.120.180 3.30.300.20 0.582 0.675
2.60.120.180 3.30.360.10 0.615 0.762
2.60.120.180 3.30.390.10 0.563 0.600
2.60.120.180 3.30.390.30 0.677 0.671
2.60.120.180 3.30.420.10 0.438 0.756
2.60.120.180 3.30.420.40 0.618 0.750
2.60.120.180 3.30.450.20 0.674 0.717
2.60.120.180 3.30.470.20 0.689 0.778
2.60.120.180 3.30.565.10 0.663 0.808
2.60.120.180 3.30.60.30 0.762 0.704
2.60.120.180 3.30.70.100 0.725 0.802
2.60.120.180 3.30.70.20 0.683 0.825
2.60.120.180 3.30.70.270 0.530 0.526
2.60.120.180 3.30.70.330 0.609 0.884
2.60.120.180 3.40.1190.10 0.772 0.797
2.60.120.180 3.40.1190.20 0.380 0.600
2.60.120.180 3.40.190.10 0.367 0.729
2.60.120.180 3.40.190.80 0.608 0.596
2.60.120.180 3.40.30.10 0.453 0.895
2.60.120.180 3.40.50.1000 0.387 0.676
2.60.120.180 3.40.50.1010 0.452 0.469
2.60.120.180 3.40.50.10190 0.586 0.458
2.60.120.180 3.40.50.1100 0.443 0.637
2.60.120.180 3.40.50.1220 0.457 0.670
2.60.120.180 3.40.50.1240 0.525 0.463
2.60.120.180 3.40.50.1370 0.500 0.447
2.60.120.180 3.40.50.1400 0.473 0.509
2.60.120.180 3.40.50.1460 0.727 0.628
2.60.120.180 3.40.50.150 0.361 0.863
2.60.120.180 3.40.50.1580 0.706 0.755
2.60.120.180 3.40.50.1820 0.333 0.876
2.60.120.180 3.40.50.1940 0.342 0.657
2.60.120.180 3.40.50.1980 0.326 0.742
2.60.120.180 3.40.50.20 0.576 0.656
2.60.120.180 3.40.50.200 0.782 0.834
2.60.120.180 3.40.50.2000 0.347 0.702
2.60.120.180 3.40.50.2020 0.661 0.822
2.60.120.180 3.40.50.2030 0.491 0.456
2.60.120.180 3.40.50.2300 0.423 0.829
2.60.120.180 3.40.50.2600 0.531 0.704
2.60.120.180 3.40.50.300 0.279 0.823
2.60.120.180 3.40.50.360 0.489 0.643
2.60.120.180 3.40.50.410 0.506 0.521
2.60.120.180 3.40.50.620 0.255 0.765
2.60.120.180 3.40.50.720 0.239 0.919
2.60.120.180 3.40.50.80 0.469 0.691
2.60.120.180 3.40.50.800 0.655 0.625
2.60.120.180 3.40.50.880 0.615 0.774
2.60.120.180 3.40.50.920 0.636 0.534
2.60.120.180 3.40.50.9600 0.694 0.618
2.60.120.180 3.40.50.970 0.313 0.763
2.60.120.180 3.40.50.980 0.615 0.602
2.60.120.180 3.40.630.10 0.401 0.678
2.60.120.180 3.40.630.30 0.716 0.885
2.60.120.180 3.90.190.10 0.571 0.763
2.60.120.180 3.90.190.20 0.653 0.525
2.60.120.20 2.60.120.20 0.940 0.940
2.60.120.20 2.60.120.200 0.945 0.940
2.60.120.20 2.60.120.260 0.935 0.903
2.60.120.20 2.60.120.40 0.948 0.918
2.60.120.20 2.60.20.10 0.938 0.871
2.60.120.20 2.60.200.20 0.937 0.881
2.60.120.20 2.60.40.10 0.941 0.946
2.60.120.20 2.60.40.1180 0.932 0.892
2.60.120.20 2.60.40.150 0.932 0.848
2.60.120.20 2.60.40.30 0.924 0.930
2.60.120.20 2.60.40.420 0.934 0.922
2.60.120.20 2.70.98.10 0.934 0.903
2.60.120.20 3.10.20.10 0.890 0.663
2.60.120.20 3.10.20.120 0.933 0.916
2.60.120.20 3.10.20.30 0.839 0.745
2.60.120.20 3.10.20.90 0.805 0.697
2.60.120.20 3.10.450.10 0.898 0.638
2.60.120.20 3.10.450.30 0.908 0.685
2.60.120.20 3.10.450.40 0.866 0.644
2.60.120.20 3.10.450.50 0.873 0.786
2.60.120.20 3.10.50.10 0.924 0.769
2.60.120.20 3.10.50.40 0.872 0.750
2.60.120.20 3.20.20.100 0.796 0.327
2.60.120.20 3.20.20.120 0.787 0.392
2.60.120.20 3.20.20.140 0.701 0.296
2.60.120.20 3.20.20.150 0.795 0.224
2.60.120.20 3.20.20.30 0.824 0.305
2.60.120.20 3.20.20.60 0.749 0.322
2.60.120.20 3.20.20.70 0.434 0.717
2.60.120.20 3.20.20.80 0.455 0.719
2.60.120.20 3.30.1330.30 0.859 0.392
2.60.120.20 3.30.1370.10 0.857 0.491
2.60.120.20 3.30.1490.20 0.868 0.759
2.60.120.20 3.30.160.20 0.867 0.434
2.60.120.20 3.30.30.10 0.834 0.781
2.60.120.20 3.30.300.10 0.867 0.512
2.60.120.20 3.30.300.20 0.816 0.442
2.60.120.20 3.30.360.10 0.854 0.736
2.60.120.20 3.30.390.10 0.783 0.275
2.60.120.20 3.30.390.30 0.867 0.558
2.60.120.20 3.30.420.10 0.681 0.419
2.60.120.20 3.30.420.40 0.776 0.420
2.60.120.20 3.30.450.20 0.874 0.624
2.60.120.20 3.30.470.20 0.836 0.677
2.60.120.20 3.30.565.10 0.877 0.807
2.60.120.20 3.30.60.30 0.882 0.736
2.60.120.20 3.30.70.100 0.876 0.733
2.60.120.20 3.30.70.20 0.850 0.765
2.60.120.20 3.30.70.270 0.788 0.505
2.60.120.20 3.30.70.330 0.786 0.776
2.60.120.20 3.40.1190.10 0.852 0.411
2.60.120.20 3.40.1190.20 0.743 0.275
2.60.120.20 3.40.190.10 0.567 0.588
2.60.120.20 3.40.190.80 0.850 0.410
2.60.120.20 3.40.30.10 0.655 0.745
2.60.120.20 3.40.50.1000 0.711 0.354
2.60.120.20 3.40.50.1010 0.794 0.215
2.60.120.20 3.40.50.10190 0.824 0.223
2.60.120.20 3.40.50.1100 0.748 0.328
2.60.120.20 3.40.50.1220 0.765 0.388
2.60.120.20 3.40.50.1240 0.844 0.325
2.60.120.20 3.40.50.1370 0.817 0.203
2.60.120.20 3.40.50.1400 0.799 0.221
2.60.120.20 3.40.50.1460 0.880 0.532
2.60.120.20 3.40.50.150 0.610 0.693
2.60.120.20 3.40.50.1580 0.798 0.319
2.60.120.20 3.40.50.1820 0.421 0.667
2.60.120.20 3.40.50.1940 0.717 0.337
2.60.120.20 3.40.50.1980 0.648 0.446
2.60.120.20 3.40.50.20 0.797 0.419
2.60.120.20 3.40.50.200 0.840 0.393
2.60.120.20 3.40.50.2000 0.658 0.357
2.60.120.20 3.40.50.2020 0.786 0.640
2.60.120.20 3.40.50.2030 0.811 0.189
2.60.120.20 3.40.50.2300 0.646 0.571
2.60.120.20 3.40.50.2600 0.770 0.417
2.60.120.20 3.40.50.300 0.378 0.725
2.60.120.20 3.40.50.360 0.779 0.354
2.60.120.20 3.40.50.410 0.817 0.295
2.60.120.20 3.40.50.620 0.509 0.559
2.60.120.20 3.40.50.720 0.358 0.807
2.60.120.20 3.40.50.80 0.767 0.422
2.60.120.20 3.40.50.800 0.847 0.379
2.60.120.20 3.40.50.880 0.760 0.595
2.60.120.20 3.40.50.920 0.840 0.265
2.60.120.20 3.40.50.9600 0.838 0.281
2.60.120.20 3.40.50.970 0.641 0.432
2.60.120.20 3.40.50.980 0.831 0.367
2.60.120.20 3.40.630.10 0.732 0.381
2.60.120.20 3.40.630.30 0.791 0.690
2.60.120.20 3.90.190.10 0.747 0.399
2.60.120.20 3.90.190.20 0.853 0.342
2.60.120.200 2.60.120.200 0.979 0.979
2.60.120.200 2.60.120.260 0.959 0.940
2.60.120.200 2.60.120.40 0.980 0.969
2.60.120.200 2.60.20.10 0.969 0.924
2.60.120.200 2.60.200.20 0.970 0.934
2.60.120.200 2.60.40.10 0.954 0.957
2.60.120.200 2.60.40.1180 0.956 0.929
2.60.120.200 2.60.40.150 0.958 0.887
2.60.120.200 2.60.40.30 0.937 0.948
2.60.120.200 2.60.40.420 0.958 0.952
2.60.120.200 2.70.98.10 0.978 0.985
2.60.120.200 3.10.20.10 0.928 0.679
2.60.120.200 3.10.20.120 0.957 0.924
2.60.120.200 3.10.20.30 0.869 0.729
2.60.120.200 3.10.20.90 0.838 0.686
2.60.120.200 3.10.450.10 0.937 0.632
2.60.120.200 3.10.450.30 0.947 0.719
2.60.120.200 3.10.450.40 0.900 0.584
2.60.120.200 3.10.450.50 0.886 0.710
2.60.120.200 3.10.50.10 0.951 0.756
2.60.120.200 3.10.50.40 0.878 0.633
2.60.120.200 3.20.20.100 0.852 0.332
2.60.120.200 3.20.20.120 0.838 0.397
2.60.120.200 3.20.20.140 0.755 0.269
2.60.120.200 3.20.20.150 0.841 0.197
2.60.120.200 3.20.20.30 0.873 0.316
2.60.120.200 3.20.20.60 0.790 0.273
2.60.120.200 3.20.20.70 0.486 0.701
2.60.120.200 3.20.20.80 0.501 0.699
2.60.120.200 3.30.1330.30 0.878 0.228
2.60.120.200 3.30.1370.10 0.880 0.275
2.60.120.200 3.30.1490.20 0.870 0.592
2.60.120.200 3.30.160.20 0.912 0.441
2.60.120.200 3.30.30.10 0.843 0.586
2.60.120.200 3.30.300.10 0.901 0.425
2.60.120.200 3.30.300.20 0.842 0.317
2.60.120.200 3.30.360.10 0.855 0.627
2.60.120.200 3.30.390.10 0.844 0.296
2.60.120.200 3.30.390.30 0.904 0.535
2.60.120.200 3.30.420.10 0.752 0.424
2.60.120.200 3.30.420.40 0.848 0.475
2.60.120.200 3.30.450.20 0.887 0.472
2.60.120.200 3.30.470.20 0.861 0.644
2.60.120.200 3.30.565.10 0.883 0.686
2.60.120.200 3.30.60.30 0.916 0.568
2.60.120.200 3.30.70.100 0.896 0.634
2.60.120.200 3.30.70.20 0.864 0.710
2.60.120.200 3.30.70.270 0.799 0.392
2.60.120.200 3.30.70.330 0.779 0.700
2.60.120.200 3.40.1190.10 0.919 0.634
2.60.120.200 3.40.1190.20 0.795 0.256
2.60.120.200 3.40.190.10 0.564 0.547
2.60.120.200 3.40.190.80 0.878 0.317
2.60.120.200 3.40.30.10 0.643 0.702
2.60.120.200 3.40.50.1000 0.760 0.325
2.60.120.200 3.40.50.1010 0.834 0.175
2.60.120.200 3.40.50.10190 0.869 0.197
2.60.120.200 3.40.50.1100 0.793 0.291
2.60.120.200 3.40.50.1220 0.813 0.371
2.60.120.200 3.40.50.1240 0.873 0.228
2.60.120.200 3.40.50.1370 0.860 0.166
2.60.120.200 3.40.50.1400 0.841 0.185
2.60.120.200 3.40.50.1460 0.918 0.497
2.60.120.200 3.40.50.150 0.619 0.645
2.60.120.200 3.40.50.1580 0.876 0.429
2.60.120.200 3.40.50.1820 0.513 0.677
2.60.120.200 3.40.50.1940 0.753 0.283
2.60.120.200 3.40.50.1980 0.686 0.402
2.60.120.200 3.40.50.20 0.844 0.416
2.60.120.200 3.40.50.200 0.905 0.565
2.60.120.200 3.40.50.2000 0.719 0.351
2.60.120.200 3.40.50.2020 0.843 0.678
2.60.120.200 3.40.50.2030 0.856 0.159
2.60.120.200 3.40.50.2300 0.690 0.539
2.60.120.200 3.40.50.2600 0.820 0.396
2.60.120.200 3.40.50.300 0.410 0.713
2.60.120.200 3.40.50.360 0.830 0.345
2.60.120.200 3.40.50.410 0.854 0.226
2.60.120.200 3.40.50.620 0.541 0.529
2.60.120.200 3.40.50.720 0.387 0.791
2.60.120.200 3.40.50.80 0.812 0.400
2.60.120.200 3.40.50.800 0.883 0.322
2.60.120.200 3.40.50.880 0.816 0.630
2.60.120.200 3.40.50.920 0.890 0.266
2.60.120.200 3.40.50.9600 0.892 0.314
2.60.120.200 3.40.50.970 0.686 0.398
2.60.120.200 3.40.50.980 0.878 0.357
2.60.120.200 3.40.630.10 0.764 0.318
2.60.120.200 3.40.630.30 0.831 0.683
2.60.120.200 3.90.190.10 0.821 0.458
2.60.120.200 3.90.190.20 0.897 0.317
2.60.120.260 2.60.120.260 0.951 0.951
2.60.120.260 2.60.120.40 0.948 0.941
2.60.120.260 2.60.20.10 0.947 0.932
2.60.120.260 2.60.200.20 0.942 0.922
2.60.120.260 2.60.40.10 0.941 0.957
2.60.120.260 2.60.40.1180 0.944 0.942
2.60.120.260 2.60.40.150 0.936 0.908
2.60.120.260 2.60.40.30 0.926 0.955
2.60.120.260 2.60.40.420 0.923 0.940
2.60.120.260 2.70.98.10 0.940 0.935
2.60.120.260 3.10.20.10 0.894 0.753
2.60.120.260 3.10.20.120 0.928 0.937
2.60.120.260 3.10.20.30 0.861 0.853
2.60.120.260 3.10.20.90 0.825 0.789
2.60.120.260 3.10.450.10 0.909 0.774
2.60.120.260 3.10.450.30 0.925 0.850
2.60.120.260 3.10.450.40 0.873 0.741
2.60.120.260 3.10.450.50 0.875 0.868
2.60.120.260 3.10.50.10 0.937 0.901
2.60.120.260 3.10.50.40 0.865 0.806
2.60.120.260 3.20.20.100 0.817 0.491
2.60.120.260 3.20.20.120 0.805 0.538
2.60.120.260 3.20.20.140 0.699 0.373
2.60.120.260 3.20.20.150 0.800 0.332
2.60.120.260 3.20.20.30 0.829 0.427
2.60.120.260 3.20.20.60 0.759 0.441
2.60.120.260 3.20.20.70 0.471 0.778
2.60.120.260 3.20.20.80 0.480 0.781
2.60.120.260 3.30.1330.30 0.851 0.399
2.60.120.260 3.30.1370.10 0.842 0.442
2.60.120.260 3.30.1490.20 0.842 0.740
2.60.120.260 3.30.160.20 0.867 0.492
2.60.120.260 3.30.30.10 0.806 0.737
2.60.120.260 3.30.300.10 0.854 0.492
2.60.120.260 3.30.300.20 0.796 0.432
2.60.120.260 3.30.360.10 0.822 0.718
2.60.120.260 3.30.390.10 0.774 0.322
2.60.120.260 3.30.390.30 0.847 0.518
2.60.120.260 3.30.420.10 0.673 0.465
2.60.120.260 3.30.420.40 0.781 0.484
2.60.120.260 3.30.450.20 0.881 0.721
2.60.120.260 3.30.470.20 0.829 0.719
2.60.120.260 3.30.565.10 0.842 0.752
2.60.120.260 3.30.60.30 0.871 0.636
2.60.120.260 3.30.70.100 0.860 0.735
2.60.120.260 3.30.70.20 0.812 0.739
2.60.120.260 3.30.70.270 0.757 0.486
2.60.120.260 3.30.70.330 0.756 0.794
2.60.120.260 3.40.1190.10 0.847 0.451
2.60.120.260 3.40.1190.20 0.723 0.289
2.60.120.260 3.40.190.10 0.543 0.615
2.60.120.260 3.40.190.80 0.839 0.421
2.60.120.260 3.40.30.10 0.657 0.785
2.60.120.260 3.40.50.1000 0.697 0.402
2.60.120.260 3.40.50.1010 0.786 0.251
2.60.120.260 3.40.50.10190 0.815 0.254
2.60.120.260 3.40.50.1100 0.741 0.374
2.60.120.260 3.40.50.1220 0.760 0.441
2.60.120.260 3.40.50.1240 0.833 0.334
2.60.120.260 3.40.50.1370 0.806 0.220
2.60.120.260 3.40.50.1400 0.791 0.261
2.60.120.260 3.40.50.1460 0.876 0.548
2.60.120.260 3.40.50.150 0.570 0.710
2.60.120.260 3.40.50.1580 0.825 0.470
2.60.120.260 3.40.50.1820 0.419 0.710
2.60.120.260 3.40.50.1940 0.691 0.362
2.60.120.260 3.40.50.1980 0.622 0.476
2.60.120.260 3.40.50.20 0.789 0.480
2.60.120.260 3.40.50.200 0.857 0.598
2.60.120.260 3.40.50.2000 0.647 0.415
2.60.120.260 3.40.50.2020 0.771 0.667
2.60.120.260 3.40.50.2030 0.808 0.231
2.60.120.260 3.40.50.2300 0.636 0.625
2.60.120.260 3.40.50.2600 0.771 0.499
2.60.120.260 3.40.50.300 0.372 0.746
2.60.120.260 3.40.50.360 0.768 0.393
2.60.120.260 3.40.50.410 0.800 0.277
2.60.120.260 3.40.50.620 0.487 0.592
2.60.120.260 3.40.50.720 0.348 0.829
2.60.120.260 3.40.50.80 0.744 0.440
2.60.120.260 3.40.50.800 0.860 0.489
2.60.120.260 3.40.50.880 0.754 0.650
2.60.120.260 3.40.50.920 0.849 0.353
2.60.120.260 3.40.50.9600 0.849 0.411
2.60.120.260 3.40.50.970 0.620 0.475
2.60.120.260 3.40.50.980 0.832 0.431
2.60.120.260 3.40.630.10 0.695 0.366
2.60.120.260 3.40.630.30 0.804 0.787
2.60.120.260 3.90.190.10 0.771 0.556
2.60.120.260 3.90.190.20 0.849 0.362
2.60.120.40 2.60.120.40 0.990 0.990
2.60.120.40 2.60.20.10 0.970 0.973
2.60.120.40 2.60.200.20 0.970 0.962
2.60.120.40 2.60.40.10 0.963 0.963
2.60.120.40 2.60.40.1180 0.956 0.962
2.60.120.40 2.60.40.150 0.947 0.939
2.60.120.40 2.60.40.30 0.948 0.974
2.60.120.40 2.60.40.420 0.951 0.959
2.60.120.40 2.70.98.10 0.967 0.977
2.60.120.40 3.10.20.10 0.873 0.799
2.60.120.40 3.10.20.120 0.936 0.960
2.60.120.40 3.10.20.30 0.793 0.855
2.60.120.40 3.10.20.90 0.744 0.828
2.60.120.40 3.10.450.10 0.887 0.789
2.60.120.40 3.10.450.30 0.909 0.797
2.60.120.40 3.10.450.40 0.815 0.765
2.60.120.40 3.10.450.50 0.823 0.874
2.60.120.40 3.10.50.10 0.929 0.864
2.60.120.40 3.10.50.40 0.792 0.784
2.60.120.40 3.20.20.100 0.667 0.536
2.60.120.40 3.20.20.120 0.627 0.565
2.60.120.40 3.20.20.140 0.485 0.521
2.60.120.40 3.20.20.150 0.648 0.412
2.60.120.40 3.20.20.30 0.699 0.492
2.60.120.40 3.20.20.60 0.577 0.547
2.60.120.40 3.20.20.70 0.304 0.873
2.60.120.40 3.20.20.80 0.318 0.873
2.60.120.40 3.30.1330.30 0.777 0.505
2.60.120.40 3.30.1370.10 0.767 0.568
2.60.120.40 3.30.1490.20 0.788 0.813
2.60.120.40 3.30.160.20 0.821 0.635
2.60.120.40 3.30.30.10 0.732 0.813
2.60.120.40 3.30.300.10 0.806 0.642
2.60.120.40 3.30.300.20 0.731 0.643
2.60.120.40 3.30.360.10 0.781 0.793
2.60.120.40 3.30.390.10 0.672 0.512
2.60.120.40 3.30.390.30 0.828 0.757
2.60.120.40 3.30.420.10 0.554 0.670
2.60.120.40 3.30.420.40 0.723 0.668
2.60.120.40 3.30.450.20 0.809 0.702
2.60.120.40 3.30.470.20 0.754 0.748
2.60.120.40 3.30.565.10 0.823 0.877
2.60.120.40 3.30.60.30 0.824 0.663
2.60.120.40 3.30.70.100 0.823 0.821
2.60.120.40 3.30.70.20 0.784 0.845
2.60.120.40 3.30.70.270 0.669 0.556
2.60.120.40 3.30.70.330 0.701 0.870
2.60.120.40 3.40.1190.10 0.807 0.689
2.60.120.40 3.40.1190.20 0.552 0.499
2.60.120.40 3.40.190.10 0.426 0.693
2.60.120.40 3.40.190.80 0.776 0.579
2.60.120.40 3.40.30.10 0.578 0.865
2.60.120.40 3.40.50.1000 0.535 0.588
2.60.120.40 3.40.50.1010 0.629 0.383
2.60.120.40 3.40.50.10190 0.711 0.412
2.60.120.40 3.40.50.1100 0.592 0.553
2.60.120.40 3.40.50.1220 0.641 0.622
2.60.120.40 3.40.50.1240 0.738 0.446
2.60.120.40 3.40.50.1370 0.684 0.379
2.60.120.40 3.40.50.1400 0.654 0.422
2.60.120.40 3.40.50.1460 0.848 0.718
2.60.120.40 3.40.50.150 0.483 0.834
2.60.120.40 3.40.50.1580 0.688 0.550
2.60.120.40 3.40.50.1820 0.315 0.830
2.60.120.40 3.40.50.1940 0.521 0.565
2.60.120.40 3.40.50.1980 0.476 0.675
2.60.120.40 3.40.50.20 0.698 0.619
2.60.120.40 3.40.50.200 0.726 0.558
2.60.120.40 3.40.50.2000 0.458 0.596
2.60.120.40 3.40.50.2020 0.699 0.774
2.60.120.40 3.40.50.2030 0.670 0.365
2.60.120.40 3.40.50.2300 0.535 0.787
2.60.120.40 3.40.50.2600 0.668 0.661
2.60.120.40 3.40.50.300 0.317 0.807
2.60.120.40 3.40.50.360 0.677 0.636
2.60.120.40 3.40.50.410 0.688 0.465
2.60.120.40 3.40.50.620 0.336 0.717
2.60.120.40 3.40.50.720 0.301 0.901
2.60.120.40 3.40.50.80 0.656 0.668
2.60.120.40 3.40.50.800 0.784 0.564
2.60.120.40 3.40.50.880 0.669 0.737
2.60.120.40 3.40.50.920 0.765 0.478
2.60.120.40 3.40.50.9600 0.746 0.485
2.60.120.40 3.40.50.970 0.445 0.676
2.60.120.40 3.40.50.980 0.737 0.545
2.60.120.40 3.40.630.10 0.527 0.563
2.60.120.40 3.40.630.30 0.714 0.818
2.60.120.40 3.90.190.10 0.659 0.655
2.60.120.40 3.90.190.20 0.793 0.567
2.60.20.10 2.60.20.10 0.994 0.994
2.60.20.10 2.60.200.20 0.973 0.959
2.60.20.10 2.60.40.10 0.960 0.962
2.60.20.10 2.60.40.1180 0.967 0.966
2.60.20.10 2.60.40.150 0.967 0.965
2.60.20.10 2.60.40.30 0.970 0.976
2.60.20.10 2.60.40.420 0.933 0.953
2.60.20.10 2.70.98.10 0.919 0.937
2.60.20.10 3.10.20.10 0.874 0.922
2.60.20.10 3.10.20.120 0.914 0.966
2.60.20.10 3.10.20.30 0.831 0.941
2.60.20.10 3.10.20.90 0.805 0.938
2.60.20.10 3.10.450.10 0.855 0.874
2.60.20.10 3.10.450.30 0.892 0.866
2.60.20.10 3.10.450.40 0.767 0.861
2.60.20.10 3.10.450.50 0.770 0.924
2.60.20.10 3.10.50.10 0.939 0.952
2.60.20.10 3.10.50.40 0.801 0.900
2.60.20.10 3.20.20.100 0.617 0.650
2.60.20.10 3.20.20.120 0.590 0.680
2.60.20.10 3.20.20.140 0.425 0.634
2.60.20.10 3.20.20.150 0.586 0.512
2.60.20.10 3.20.20.30 0.622 0.559
2.60.20.10 3.20.20.60 0.521 0.657
2.60.20.10 3.20.20.70 0.303 0.909
2.60.20.10 3.20.20.80 0.288 0.906
2.60.20.10 3.30.1330.30 0.745 0.686
2.60.20.10 3.30.1370.10 0.722 0.750
2.60.20.10 3.30.1490.20 0.759 0.911
2.60.20.10 3.30.160.20 0.790 0.821
2.60.20.10 3.30.30.10 0.660 0.875
2.60.20.10 3.30.300.10 0.781 0.801
2.60.20.10 3.30.300.20 0.702 0.821
2.60.20.10 3.30.360.10 0.708 0.823
2.60.20.10 3.30.390.10 0.670 0.711
2.60.20.10 3.30.390.30 0.796 0.858
2.60.20.10 3.30.420.10 0.600 0.814
2.60.20.10 3.30.420.40 0.733 0.830
2.60.20.10 3.30.450.20 0.812 0.888
2.60.20.10 3.30.470.20 0.761 0.854
2.60.20.10 3.30.565.10 0.738 0.889
2.60.20.10 3.30.60.30 0.763 0.725
2.60.20.10 3.30.70.100 0.794 0.917
2.60.20.10 3.30.70.20 0.768 0.907
2.60.20.10 3.30.70.270 0.613 0.600
2.60.20.10 3.30.70.330 0.703 0.933
2.60.20.10 3.40.1190.10 0.697 0.651
2.60.20.10 3.40.1190.20 0.460 0.578
2.60.20.10 3.40.190.10 0.474 0.741
2.60.20.10 3.40.190.80 0.738 0.730
2.60.20.10 3.40.30.10 0.631 0.919
2.60.20.10 3.40.50.1000 0.485 0.685
2.60.20.10 3.40.50.1010 0.564 0.472
2.60.20.10 3.40.50.10190 0.666 0.524
2.60.20.10 3.40.50.1100 0.555 0.663
2.60.20.10 3.40.50.1220 0.583 0.714
2.60.20.10 3.40.50.1240 0.665 0.531
2.60.20.10 3.40.50.1370 0.607 0.456
2.60.20.10 3.40.50.1400 0.586 0.515
2.60.20.10 3.40.50.1460 0.773 0.746
2.60.20.10 3.40.50.150 0.394 0.859
2.60.20.10 3.40.50.1580 0.673 0.698
2.60.20.10 3.40.50.1820 0.280 0.861
2.60.20.10 3.40.50.1940 0.445 0.644
2.60.20.10 3.40.50.1980 0.446 0.754
2.60.20.10 3.40.50.20 0.656 0.713
2.60.20.10 3.40.50.200 0.642 0.601
2.60.20.10 3.40.50.2000 0.396 0.676
2.60.20.10 3.40.50.2020 0.585 0.781
2.60.20.10 3.40.50.2030 0.623 0.478
2.60.20.10 3.40.50.2300 0.477 0.840
2.60.20.10 3.40.50.2600 0.606 0.748
2.60.20.10 3.40.50.300 0.296 0.821
2.60.20.10 3.40.50.360 0.611 0.728
2.60.20.10 3.40.50.410 0.677 0.645
2.60.20.10 3.40.50.620 0.290 0.753
2.60.20.10 3.40.50.720 0.273 0.917
2.60.20.10 3.40.50.80 0.577 0.733
2.60.20.10 3.40.50.800 0.784 0.789
2.60.20.10 3.40.50.880 0.586 0.759
2.60.20.10 3.40.50.920 0.755 0.678
2.60.20.10 3.40.50.9600 0.719 0.654
2.60.20.10 3.40.50.970 0.342 0.723
2.60.20.10 3.40.50.980 0.642 0.579
2.60.20.10 3.40.630.10 0.497 0.669
2.60.20.10 3.40.630.30 0.737 0.925
2.60.20.10 3.90.190.10 0.640 0.774
2.60.20.10 3.90.190.20 0.727 0.637
2.60.200.20 2.60.200.20 0.959 0.959
2.60.200.20 2.60.40.10 0.963 0.962
2.60.200.20 2.60.40.1180 0.960 0.964
2.60.200.20 2.60.40.150 0.946 0.955
2.60.200.20 2.60.40.30 0.962 0.975
2.60.200.20 2.60.40.420 0.938 0.953
2.60.200.20 2.70.98.10 0.926 0.946
2.60.200.20 3.10.20.10 0.848 0.854
2.60.200.20 3.10.20.120 0.895 0.936
2.60.200.20 3.10.20.30 0.785 0.897
2.60.200.20 3.10.20.90 0.758 0.886
2.60.200.20 3.10.450.10 0.853 0.840
2.60.200.20 3.10.450.30 0.883 0.837
2.60.200.20 3.10.450.40 0.785 0.840
2.60.200.20 3.10.450.50 0.779 0.895
2.60.200.20 3.10.50.10 0.907 0.891
2.60.200.20 3.10.50.40 0.754 0.815
2.60.200.20 3.20.20.100 0.670 0.696
2.60.200.20 3.20.20.120 0.603 0.667
2.60.200.20 3.20.20.140 0.447 0.620
2.60.200.20 3.20.20.150 0.605 0.509
2.60.200.20 3.20.20.30 0.659 0.615
2.60.200.20 3.20.20.60 0.558 0.660
2.60.200.20 3.20.20.70 0.357 0.911
2.60.200.20 3.20.20.80 0.354 0.910
2.60.200.20 3.30.1330.30 0.703 0.543
2.60.200.20 3.30.1370.10 0.705 0.608
2.60.200.20 3.30.1490.20 0.725 0.825
2.60.200.20 3.30.160.20 0.782 0.736
2.60.200.20 3.30.30.10 0.668 0.827
2.60.200.20 3.30.300.10 0.764 0.689
2.60.200.20 3.30.300.20 0.662 0.671
2.60.200.20 3.30.360.10 0.739 0.815
2.60.200.20 3.30.390.10 0.667 0.633
2.60.200.20 3.30.390.30 0.792 0.825
2.60.200.20 3.30.420.10 0.592 0.774
2.60.200.20 3.30.420.40 0.711 0.754
2.60.200.20 3.30.450.20 0.770 0.757
2.60.200.20 3.30.470.20 0.748 0.806
2.60.200.20 3.30.565.10 0.768 0.883
2.60.200.20 3.30.60.30 0.756 0.660
2.60.200.20 3.30.70.100 0.768 0.838
2.60.200.20 3.30.70.20 0.733 0.856
2.60.200.20 3.30.70.270 0.621 0.581
2.60.200.20 3.30.70.330 0.664 0.893
2.60.200.20 3.40.1190.10 0.722 0.660
2.60.200.20 3.40.1190.20 0.496 0.578
2.60.200.20 3.40.190.10 0.419 0.717
2.60.200.20 3.40.190.80 0.726 0.639
2.60.200.20 3.40.30.10 0.603 0.894
2.60.200.20 3.40.50.1000 0.478 0.648
2.60.200.20 3.40.50.1010 0.562 0.441
2.60.200.20 3.40.50.10190 0.652 0.468
2.60.200.20 3.40.50.1100 0.533 0.603
2.60.200.20 3.40.50.1220 0.582 0.674
2.60.200.20 3.40.50.1240 0.682 0.506
2.60.200.20 3.40.50.1370 0.615 0.435
2.60.200.20 3.40.50.1400 0.583 0.478
2.60.200.20 3.40.50.1460 0.781 0.702
2.60.200.20 3.40.50.150 0.439 0.854
2.60.200.20 3.40.50.1580 0.656 0.648
2.60.200.20 3.40.50.1820 0.289 0.852
2.60.200.20 3.40.50.1940 0.455 0.620
2.60.200.20 3.40.50.1980 0.425 0.715
2.60.200.20 3.40.50.20 0.648 0.664
2.60.200.20 3.40.50.200 0.654 0.604
2.60.200.20 3.40.50.2000 0.406 0.655
2.60.200.20 3.40.50.2020 0.607 0.760
2.60.200.20 3.40.50.2030 0.601 0.426
2.60.200.20 3.40.50.2300 0.476 0.812
2.60.200.20 3.40.50.2600 0.602 0.695
2.60.200.20 3.40.50.300 0.296 0.816
2.60.200.20 3.40.50.360 0.608 0.666
2.60.200.20 3.40.50.410 0.652 0.558
2.60.200.20 3.40.50.620 0.302 0.744
2.60.200.20 3.40.50.720 0.274 0.912
2.60.200.20 3.40.50.80 0.581 0.689
2.60.200.20 3.40.50.800 0.757 0.657
2.60.200.20 3.40.50.880 0.609 0.747
2.60.200.20 3.40.50.920 0.732 0.576
2.60.200.20 3.40.50.9600 0.686 0.543
2.60.200.20 3.40.50.970 0.360 0.709
2.60.200.20 3.40.50.980 0.647 0.539
2.60.200.20 3.40.630.10 0.489 0.629
2.60.200.20 3.40.630.30 0.714 0.874
2.60.200.20 3.90.190.10 0.634 0.737
2.60.200.20 3.90.190.20 0.721 0.575
2.60.40.10 2.60.40.10 0.962 0.962
2.60.40.10 2.60.40.1180 0.963 0.964
2.60.40.10 2.60.40.150 0.961 0.954
2.60.40.10 2.60.40.30 0.967 0.975
2.60.40.10 2.60.40.420 0.957 0.959
2.60.40.10 2.70.98.10 0.958 0.925
2.60.40.10 3.10.20.10 0.951 0.806
2.60.40.10 3.10.20.120 0.956 0.937
2.60.40.10 3.10.20.30 0.934 0.795
2.60.40.10 3.10.20.90 0.926 0.740
2.60.40.10 3.10.450.10 0.953 0.803
2.60.40.10 3.10.450.30 0.956 0.856
2.60.40.10 3.10.450.40 0.944 0.748
2.60.40.10 3.10.450.50 0.940 0.825
2.60.40.10 3.10.50.10 0.959 0.898
2.60.40.10 3.10.50.40 0.936 0.717
2.60.40.10 3.20.20.100 0.930 0.442
2.60.40.10 3.20.20.120 0.921 0.392
2.60.40.10 3.20.20.140 0.896 0.212
2.60.40.10 3.20.20.150 0.928 0.319
2.60.40.10 3.20.20.30 0.935 0.465
2.60.40.10 3.20.20.60 0.915 0.380
2.60.40.10 3.20.20.70 0.748 0.570
2.60.40.10 3.20.20.80 0.755 0.580
2.60.40.10 3.30.1330.30 0.939 0.310
2.60.40.10 3.30.1370.10 0.937 0.404
2.60.40.10 3.30.1490.20 0.933 0.664
2.60.40.10 3.30.160.20 0.946 0.611
2.60.40.10 3.30.30.10 0.920 0.637
2.60.40.10 3.30.300.10 0.943 0.539
2.60.40.10 3.30.300.20 0.925 0.356
2.60.40.10 3.30.360.10 0.930 0.721
2.60.40.10 3.30.390.10 0.926 0.340
2.60.40.10 3.30.390.30 0.943 0.646
2.60.40.10 3.30.420.10 0.898 0.412
2.60.40.10 3.30.420.40 0.929 0.519
2.60.40.10 3.30.450.20 0.944 0.654
2.60.40.10 3.30.470.20 0.929 0.700
2.60.40.10 3.30.565.10 0.937 0.773
2.60.40.10 3.30.60.30 0.943 0.625
2.60.40.10 3.30.70.100 0.940 0.713
2.60.40.10 3.30.70.20 0.923 0.698
2.60.40.10 3.30.70.270 0.909 0.489
2.60.40.10 3.30.70.330 0.893 0.681
2.60.40.10 3.40.1190.10 0.939 0.467
2.60.40.10 3.40.1190.20 0.908 0.203
2.60.40.10 3.40.190.10 0.787 0.430
2.60.40.10 3.40.190.80 0.937 0.390
2.60.40.10 3.40.30.10 0.839 0.607
2.60.40.10 3.40.50.1000 0.899 0.325
2.60.40.10 3.40.50.1010 0.925 0.222
2.60.40.10 3.40.50.10190 0.932 0.267
2.60.40.10 3.40.50.1100 0.912 0.316
2.60.40.10 3.40.50.1220 0.916 0.379
2.60.40.10 3.40.50.1240 0.938 0.337
2.60.40.10 3.40.50.1370 0.932 0.228
2.60.40.10 3.40.50.1400 0.927 0.228
2.60.40.10 3.40.50.1460 0.947 0.629
2.60.40.10 3.40.50.150 0.817 0.522
2.60.40.10 3.40.50.1580 0.932 0.424
2.60.40.10 3.40.50.1820 0.727 0.472
2.60.40.10 3.40.50.1940 0.896 0.246
2.60.40.10 3.40.50.1980 0.871 0.349
2.60.40.10 3.40.50.20 0.926 0.507
2.60.40.10 3.40.50.200 0.933 0.390
2.60.40.10 3.40.50.2000 0.881 0.289
2.60.40.10 3.40.50.2020 0.910 0.571
2.60.40.10 3.40.50.2030 0.931 0.202
2.60.40.10 3.40.50.2300 0.860 0.461
2.60.40.10 3.40.50.2600 0.917 0.434
2.60.40.10 3.40.50.300 0.640 0.592
2.60.40.10 3.40.50.360 0.921 0.399
2.60.40.10 3.40.50.410 0.931 0.304
2.60.40.10 3.40.50.620 0.790 0.417
2.60.40.10 3.40.50.720 0.615 0.632
2.60.40.10 3.40.50.80 0.918 0.458
2.60.40.10 3.40.50.800 0.941 0.437
2.60.40.10 3.40.50.880 0.905 0.572
2.60.40.10 3.40.50.920 0.941 0.362
2.60.40.10 3.40.50.9600 0.935 0.284
2.60.40.10 3.40.50.970 0.865 0.285
2.60.40.10 3.40.50.980 0.933 0.344
2.60.40.10 3.40.630.10 0.899 0.253
2.60.40.10 3.40.630.30 0.912 0.655
2.60.40.10 3.90.190.10 0.918 0.467
2.60.40.10 3.90.190.20 0.941 0.433
2.60.40.1180 2.60.40.1180 0.971 0.971
2.60.40.1180 2.60.40.150 0.961 0.960
2.60.40.1180 2.60.40.30 0.968 0.976
2.60.40.1180 2.60.40.420 0.930 0.948
2.60.40.1180 2.70.98.10 0.943 0.919
2.60.40.1180 3.10.20.10 0.919 0.884
2.60.40.1180 3.10.20.120 0.932 0.932
2.60.40.1180 3.10.20.30 0.867 0.892
2.60.40.1180 3.10.20.90 0.843 0.867
2.60.40.1180 3.10.450.10 0.930 0.899
2.60.40.1180 3.10.450.30 0.939 0.897
2.60.40.1180 3.10.450.40 0.894 0.876
2.60.40.1180 3.10.450.50 0.873 0.911
2.60.40.1180 3.10.50.10 0.955 0.949
2.60.40.1180 3.10.50.40 0.858 0.814
2.60.40.1180 3.20.20.100 0.806 0.536
2.60.40.1180 3.20.20.120 0.774 0.528
2.60.40.1180 3.20.20.140 0.674 0.418
2.60.40.1180 3.20.20.150 0.790 0.392
2.60.40.1180 3.20.20.30 0.819 0.475
2.60.40.1180 3.20.20.60 0.740 0.491
2.60.40.1180 3.20.20.70 0.414 0.804
2.60.40.1180 3.20.20.80 0.420 0.806
2.60.40.1180 3.30.1330.30 0.864 0.497
2.60.40.1180 3.30.1370.10 0.853 0.599
2.60.40.1180 3.30.1490.20 0.843 0.811
2.60.40.1180 3.30.160.20 0.889 0.747
2.60.40.1180 3.30.30.10 0.805 0.806
2.60.40.1180 3.30.300.10 0.872 0.612
2.60.40.1180 3.30.300.20 0.805 0.530
2.60.40.1180 3.30.360.10 0.837 0.808
2.60.40.1180 3.30.390.10 0.810 0.510
2.60.40.1180 3.30.390.30 0.875 0.744
2.60.40.1180 3.30.420.10 0.720 0.619
2.60.40.1180 3.30.420.40 0.821 0.654
2.60.40.1180 3.30.450.20 0.885 0.788
2.60.40.1180 3.30.470.20 0.833 0.784
2.60.40.1180 3.30.565.10 0.855 0.857
2.60.40.1180 3.30.60.30 0.869 0.680
2.60.40.1180 3.30.70.100 0.869 0.826
2.60.40.1180 3.30.70.20 0.814 0.805
2.60.40.1180 3.30.70.270 0.762 0.579
2.60.40.1180 3.30.70.330 0.760 0.852
2.60.40.1180 3.40.1190.10 0.849 0.547
2.60.40.1180 3.40.1190.20 0.719 0.394
2.60.40.1180 3.40.190.10 0.540 0.653
2.60.40.1180 3.40.190.80 0.857 0.561
2.60.40.1180 3.40.30.10 0.685 0.839
2.60.40.1180 3.40.50.1000 0.684 0.486
2.60.40.1180 3.40.50.1010 0.781 0.329
2.60.40.1180 3.40.50.10190 0.816 0.364
2.60.40.1180 3.40.50.1100 0.734 0.456
2.60.40.1180 3.40.50.1220 0.754 0.522
2.60.40.1180 3.40.50.1240 0.844 0.427
2.60.40.1180 3.40.50.1370 0.807 0.307
2.60.40.1180 3.40.50.1400 0.788 0.343
2.60.40.1180 3.40.50.1460 0.882 0.631
2.60.40.1180 3.40.50.150 0.562 0.759
2.60.40.1180 3.40.50.1580 0.830 0.546
2.60.40.1180 3.40.50.1820 0.409 0.759
2.60.40.1180 3.40.50.1940 0.681 0.448
2.60.40.1180 3.40.50.1980 0.614 0.558
2.60.40.1180 3.40.50.20 0.790 0.564
2.60.40.1180 3.40.50.200 0.825 0.520
2.60.40.1180 3.40.50.2000 0.627 0.485
2.60.40.1180 3.40.50.2020 0.742 0.666
2.60.40.1180 3.40.50.2030 0.806 0.307
2.60.40.1180 3.40.50.2300 0.629 0.700
2.60.40.1180 3.40.50.2600 0.770 0.598
2.60.40.1180 3.40.50.300 0.357 0.770
2.60.40.1180 3.40.50.360 0.773 0.527
2.60.40.1180 3.40.50.410 0.810 0.405
2.60.40.1180 3.40.50.620 0.457 0.636
2.60.40.1180 3.40.50.720 0.337 0.858
2.60.40.1180 3.40.50.80 0.745 0.540
2.60.40.1180 3.40.50.800 0.873 0.607
2.60.40.1180 3.40.50.880 0.733 0.669
2.60.40.1180 3.40.50.920 0.865 0.479
2.60.40.1180 3.40.50.9600 0.848 0.491
2.60.40.1180 3.40.50.970 0.591 0.538
2.60.40.1180 3.40.50.980 0.822 0.461
2.60.40.1180 3.40.630.10 0.699 0.464
2.60.40.1180 3.40.630.30 0.806 0.850
2.60.40.1180 3.90.190.10 0.775 0.622
2.60.40.1180 3.90.190.20 0.857 0.482
2.60.40.150 2.60.40.150 0.968 0.968
2.60.40.150 2.60.40.30 0.975 0.976
2.60.40.150 2.60.40.420 0.910 0.947
2.60.40.150 2.70.98.10 0.880 0.901
2.60.40.150 3.10.20.10 0.863 0.890
2.60.40.150 3.10.20.120 0.889 0.930
2.60.40.150 3.10.20.30 0.817 0.925
2.60.40.150 3.10.20.90 0.797 0.922
2.60.40.150 3.10.450.10 0.864 0.876
2.60.40.150 3.10.450.30 0.886 0.845
2.60.40.150 3.10.450.40 0.798 0.863
2.60.40.150 3.10.450.50 0.763 0.891
2.60.40.150 3.10.50.10 0.933 0.941
2.60.40.150 3.10.50.40 0.793 0.872
2.60.40.150 3.20.20.100 0.718 0.740
2.60.40.150 3.20.20.120 0.680 0.731
2.60.40.150 3.20.20.140 0.535 0.670
2.60.40.150 3.20.20.150 0.663 0.551
2.60.40.150 3.20.20.30 0.725 0.686
2.60.40.150 3.20.20.60 0.637 0.715
2.60.40.150 3.20.20.70 0.442 0.922
2.60.40.150 3.20.20.80 0.426 0.917
2.60.40.150 3.30.1330.30 0.750 0.612
2.60.40.150 3.30.1370.10 0.746 0.731
2.60.40.150 3.30.1490.20 0.755 0.881
2.60.40.150 3.30.160.20 0.797 0.796
2.60.40.150 3.30.30.10 0.678 0.852
2.60.40.150 3.30.300.10 0.794 0.778
2.60.40.150 3.30.300.20 0.708 0.759
2.60.40.150 3.30.360.10 0.734 0.825
2.60.40.150 3.30.390.10 0.703 0.680
2.60.40.150 3.30.390.30 0.799 0.827
2.60.40.150 3.30.420.10 0.643 0.807
2.60.40.150 3.30.420.40 0.753 0.815
2.60.40.150 3.30.450.20 0.806 0.849
2.60.40.150 3.30.470.20 0.768 0.842
2.60.40.150 3.30.565.10 0.745 0.865
2.60.40.150 3.30.60.30 0.773 0.742
2.60.40.150 3.30.70.100 0.805 0.903
2.60.40.150 3.30.70.20 0.752 0.879
2.60.40.150 3.30.70.270 0.641 0.604
2.60.40.150 3.30.70.330 0.712 0.922
2.60.40.150 3.40.1190.10 0.691 0.545
2.60.40.150 3.40.1190.20 0.519 0.536
2.60.40.150 3.40.190.10 0.482 0.731
2.60.40.150 3.40.190.80 0.747 0.674
2.60.40.150 3.40.30.10 0.636 0.908
2.60.40.150 3.40.50.1000 0.544 0.674
2.60.40.150 3.40.50.1010 0.644 0.488
2.60.40.150 3.40.50.10190 0.695 0.518
2.60.40.150 3.40.50.1100 0.601 0.646
2.60.40.150 3.40.50.1220 0.616 0.683
2.60.40.150 3.40.50.1240 0.733 0.557
2.60.40.150 3.40.50.1370 0.674 0.468
2.60.40.150 3.40.50.1400 0.653 0.530
2.60.40.150 3.40.50.1460 0.789 0.716
2.60.40.150 3.40.50.150 0.429 0.844
2.60.40.150 3.40.50.1580 0.715 0.701
2.60.40.150 3.40.50.1820 0.300 0.847
2.60.40.150 3.40.50.1940 0.503 0.608
2.60.40.150 3.40.50.1980 0.500 0.743
2.60.40.150 3.40.50.20 0.704 0.733
2.60.40.150 3.40.50.200 0.675 0.561
2.60.40.150 3.40.50.2000 0.472 0.667
2.60.40.150 3.40.50.2020 0.586 0.734
2.60.40.150 3.40.50.2030 0.673 0.471
2.60.40.150 3.40.50.2300 0.499 0.818
2.60.40.150 3.40.50.2600 0.641 0.739
2.60.40.150 3.40.50.300 0.327 0.817
2.60.40.150 3.40.50.360 0.647 0.710
2.60.40.150 3.40.50.410 0.701 0.609
2.60.40.150 3.40.50.620 0.366 0.753
2.60.40.150 3.40.50.720 0.318 0.913
2.60.40.150 3.40.50.80 0.643 0.745
2.60.40.150 3.40.50.800 0.789 0.737
2.60.40.150 3.40.50.880 0.595 0.728
2.60.40.150 3.40.50.920 0.783 0.677
2.60.40.150 3.40.50.9600 0.722 0.587
2.60.40.150 3.40.50.970 0.388 0.684
2.60.40.150 3.40.50.980 0.683 0.560
2.60.40.150 3.40.630.10 0.526 0.624
2.60.40.150 3.40.630.30 0.721 0.893
2.60.40.150 3.90.190.10 0.678 0.769
2.60.40.150 3.90.190.20 0.754 0.626
2.60.40.30 2.60.40.30 0.979 0.979
2.60.40.30 2.60.40.420 0.953 0.944
2.60.40.30 2.70.98.10 0.962 0.883
2.60.40.30 3.10.20.10 0.954 0.863
2.60.40.30 3.10.20.120 0.961 0.923
2.60.40.30 3.10.20.30 0.916 0.849
2.60.40.30 3.10.20.90 0.904 0.828
2.60.40.30 3.10.450.10 0.959 0.882
2.60.40.30 3.10.450.30 0.963 0.878
2.60.40.30 3.10.450.40 0.940 0.855
2.60.40.30 3.10.450.50 0.926 0.873
2.60.40.30 3.10.50.10 0.971 0.932
2.60.40.30 3.10.50.40 0.916 0.760
2.60.40.30 3.20.20.100 0.908 0.568
2.60.40.30 3.20.20.120 0.881 0.458
2.60.40.30 3.20.20.140 0.830 0.334
2.60.40.30 3.20.20.150 0.900 0.419
2.60.40.30 3.20.20.30 0.915 0.547
2.60.40.30 3.20.20.60 0.880 0.529
2.60.40.30 3.20.20.70 0.626 0.744
2.60.40.30 3.20.20.80 0.626 0.739
2.60.40.30 3.30.1330.30 0.926 0.419
2.60.40.30 3.30.1370.10 0.919 0.494
2.60.40.30 3.30.1490.20 0.910 0.747
2.60.40.30 3.30.160.20 0.941 0.765
2.60.40.30 3.30.30.10 0.879 0.705
2.60.40.30 3.30.300.10 0.936 0.672
2.60.40.30 3.30.300.20 0.900 0.528
2.60.40.30 3.30.360.10 0.906 0.787
2.60.40.30 3.30.390.10 0.902 0.497
2.60.40.30 3.30.390.30 0.934 0.725
2.60.40.30 3.30.420.10 0.851 0.576
2.60.40.30 3.30.420.40 0.908 0.660
2.60.40.30 3.30.450.20 0.935 0.737
2.60.40.30 3.30.470.20 0.906 0.771
2.60.40.30 3.30.565.10 0.917 0.814
2.60.40.30 3.30.60.30 0.931 0.659
2.60.40.30 3.30.70.100 0.927 0.786
2.60.40.30 3.30.70.20 0.890 0.760
2.60.40.30 3.30.70.270 0.860 0.561
2.60.40.30 3.30.70.330 0.841 0.788
2.60.40.30 3.40.1190.10 0.918 0.481
2.60.40.30 3.40.1190.20 0.854 0.303
2.60.40.30 3.40.190.10 0.673 0.561
2.60.40.30 3.40.190.80 0.921 0.471
2.60.40.30 3.40.30.10 0.770 0.751
2.60.40.30 3.40.50.1000 0.839 0.457
2.60.40.30 3.40.50.1010 0.894 0.314
2.60.40.30 3.40.50.10190 0.908 0.366
2.60.40.30 3.40.50.1100 0.868 0.436
2.60.40.30 3.40.50.1220 0.876 0.496
2.60.40.30 3.40.50.1240 0.924 0.429
2.60.40.30 3.40.50.1370 0.909 0.330
2.60.40.30 3.40.50.1400 0.898 0.343
2.60.40.30 3.40.50.1460 0.940 0.643
2.60.40.30 3.40.50.150 0.699 0.649
2.60.40.30 3.40.50.1580 0.911 0.507
2.60.40.30 3.40.50.1820 0.573 0.645
2.60.40.30 3.40.50.1940 0.833 0.369
2.60.40.30 3.40.50.1980 0.792 0.496
2.60.40.30 3.40.50.20 0.899 0.596
2.60.40.30 3.40.50.200 0.903 0.364
2.60.40.30 3.40.50.2000 0.803 0.420
2.60.40.30 3.40.50.2020 0.853 0.600
2.60.40.30 3.40.50.2030 0.906 0.297
2.60.40.30 3.40.50.2300 0.773 0.606
2.60.40.30 3.40.50.2600 0.878 0.554
2.60.40.30 3.40.50.300 0.499 0.714
2.60.40.30 3.40.50.360 0.887 0.525
2.60.40.30 3.40.50.410 0.910 0.419
2.60.40.30 3.40.50.620 0.656 0.559
2.60.40.30 3.40.50.720 0.478 0.789
2.60.40.30 3.40.50.80 0.880 0.563
2.60.40.30 3.40.50.800 0.930 0.532
2.60.40.30 3.40.50.880 0.845 0.602
2.60.40.30 3.40.50.920 0.932 0.478
2.60.40.30 3.40.50.9600 0.912 0.353
2.60.40.30 3.40.50.970 0.769 0.425
2.60.40.30 3.40.50.980 0.908 0.414
2.60.40.30 3.40.630.10 0.840 0.381
2.60.40.30 3.40.630.30 0.870 0.738
2.60.40.30 3.90.190.10 0.884 0.575
2.60.40.30 3.90.190.20 0.930 0.520
2.60.40.420 2.60.40.420 0.954 0.954
2.60.40.420 2.70.98.10 0.948 0.938
2.60.40.420 3.10.20.10 0.917 0.755
2.60.40.420 3.10.20.120 0.936 0.912
2.60.40.420 3.10.20.30 0.876 0.796
2.60.40.420 3.10.20.90 0.856 0.763
2.60.40.420 3.10.450.10 0.920 0.704
2.60.40.420 3.10.450.30 0.930 0.768
2.60.40.420 3.10.450.40 0.887 0.640
2.60.40.420 3.10.450.50 0.882 0.775
2.60.40.420 3.10.50.10 0.936 0.802
2.60.40.420 3.10.50.40 0.875 0.702
2.60.40.420 3.20.20.100 0.857 0.494
2.60.40.420 3.20.20.120 0.834 0.459
2.60.40.420 3.20.20.140 0.765 0.331
2.60.40.420 3.20.20.150 0.842 0.303
2.60.40.420 3.20.20.30 0.868 0.438
2.60.40.420 3.20.20.60 0.803 0.367
2.60.40.420 3.20.20.70 0.538 0.733
2.60.40.420 3.20.20.80 0.539 0.730
2.60.40.420 3.30.1330.30 0.871 0.297
2.60.40.420 3.30.1370.10 0.872 0.398
2.60.40.420 3.30.1490.20 0.865 0.659
2.60.40.420 3.30.160.20 0.894 0.503
2.60.40.420 3.30.30.10 0.834 0.649
2.60.40.420 3.30.300.10 0.893 0.541
2.60.40.420 3.30.300.20 0.843 0.418
2.60.40.420 3.30.360.10 0.853 0.668
2.60.40.420 3.30.390.10 0.840 0.364
2.60.40.420 3.30.390.30 0.898 0.666
2.60.40.420 3.30.420.10 0.778 0.511
2.60.40.420 3.30.420.40 0.853 0.562
2.60.40.420 3.30.450.20 0.888 0.581
2.60.40.420 3.30.470.20 0.861 0.708
2.60.40.420 3.30.565.10 0.880 0.755
2.60.40.420 3.30.60.30 0.893 0.611
2.60.40.420 3.30.70.100 0.885 0.695
2.60.40.420 3.30.70.20 0.860 0.760
2.60.40.420 3.30.70.270 0.799 0.460
2.60.40.420 3.30.70.330 0.788 0.749
2.60.40.420 3.40.1190.10 0.885 0.500
2.60.40.420 3.40.1190.20 0.791 0.283
2.60.40.420 3.40.190.10 0.610 0.579
2.60.40.420 3.40.190.80 0.876 0.437
2.60.40.420 3.40.30.10 0.698 0.739
2.60.40.420 3.40.50.1000 0.763 0.367
2.60.40.420 3.40.50.1010 0.832 0.224
2.60.40.420 3.40.50.10190 0.860 0.272
2.60.40.420 3.40.50.1100 0.800 0.354
2.60.40.420 3.40.50.1220 0.812 0.419
2.60.40.420 3.40.50.1240 0.867 0.293
2.60.40.420 3.40.50.1370 0.853 0.222
2.60.40.420 3.40.50.1400 0.837 0.236
2.60.40.420 3.40.50.1460 0.904 0.592
2.60.40.420 3.40.50.150 0.622 0.652
2.60.40.420 3.40.50.1580 0.862 0.469
2.60.40.420 3.40.50.1820 0.498 0.663
2.60.40.420 3.40.50.1940 0.757 0.313
2.60.40.420 3.40.50.1980 0.706 0.446
2.60.40.420 3.40.50.20 0.844 0.504
2.60.40.420 3.40.50.200 0.870 0.449
2.60.40.420 3.40.50.2000 0.723 0.376
2.60.40.420 3.40.50.2020 0.813 0.633
2.60.40.420 3.40.50.2030 0.849 0.201
2.60.40.420 3.40.50.2300 0.692 0.563
2.60.40.420 3.40.50.2600 0.814 0.451
2.60.40.420 3.40.50.300 0.435 0.719
2.60.40.420 3.40.50.360 0.826 0.419
2.60.40.420 3.40.50.410 0.856 0.330
2.60.40.420 3.40.50.620 0.560 0.540
2.60.40.420 3.40.50.720 0.398 0.792
2.60.40.420 3.40.50.80 0.815 0.473
2.60.40.420 3.40.50.800 0.885 0.451
2.60.40.420 3.40.50.880 0.805 0.634
2.60.40.420 3.40.50.920 0.888 0.416
2.60.40.420 3.40.50.9600 0.875 0.351
2.60.40.420 3.40.50.970 0.685 0.397
2.60.40.420 3.40.50.980 0.858 0.336
2.60.40.420 3.40.630.10 0.768 0.340
2.60.40.420 3.40.630.30 0.828 0.724
2.60.40.420 3.90.190.10 0.831 0.543
2.60.40.420 3.90.190.20 0.887 0.427
2.70.98.10 2.70.98.10 0.998 0.998
2.70.98.10 3.10.20.10 0.827 0.750
2.70.98.10 3.10.20.120 0.914 0.922
2.70.98.10 3.10.20.30 0.746 0.848
2.70.98.10 3.10.20.90 0.685 0.839
2.70.98.10 3.10.450.10 0.830 0.682
2.70.98.10 3.10.450.30 0.876 0.739
2.70.98.10 3.10.450.40 0.752 0.720
2.70.98.10 3.10.450.50 0.744 0.827
2.70.98.10 3.10.50.10 0.873 0.789
2.70.98.10 3.10.50.40 0.710 0.750
2.70.98.10 3.20.20.100 0.563 0.545
2.70.98.10 3.20.20.120 0.562 0.621
2.70.98.10 3.20.20.140 0.369 0.609
2.70.98.10 3.20.20.150 0.510 0.411
2.70.98.10 3.20.20.30 0.610 0.489
2.70.98.10 3.20.20.60 0.416 0.576
2.70.98.10 3.20.20.70 0.262 0.901
2.70.98.10 3.20.20.80 0.277 0.897
2.70.98.10 3.30.1330.30 0.568 0.461
2.70.98.10 3.30.1370.10 0.650 0.518
2.70.98.10 3.30.1490.20 0.675 0.742
2.70.98.10 3.30.160.20 0.764 0.569
2.70.98.10 3.30.30.10 0.678 0.780
2.70.98.10 3.30.300.10 0.707 0.541
2.70.98.10 3.30.300.20 0.582 0.618
2.70.98.10 3.30.360.10 0.663 0.740
2.70.98.10 3.30.390.10 0.587 0.547
2.70.98.10 3.30.390.30 0.722 0.639
2.70.98.10 3.30.420.10 0.433 0.710
2.70.98.10 3.30.420.40 0.605 0.686
2.70.98.10 3.30.450.20 0.666 0.634
2.70.98.10 3.30.470.20 0.681 0.740
2.70.98.10 3.30.565.10 0.726 0.802
2.70.98.10 3.30.60.30 0.798 0.652
2.70.98.10 3.30.70.100 0.733 0.735
2.70.98.10 3.30.70.20 0.682 0.782
2.70.98.10 3.30.70.270 0.563 0.498
2.70.98.10 3.30.70.330 0.584 0.850
2.70.98.10 3.40.1190.10 0.822 0.784
2.70.98.10 3.40.1190.20 0.446 0.563
2.70.98.10 3.40.190.10 0.332 0.711
2.70.98.10 3.40.190.80 0.633 0.536
2.70.98.10 3.40.30.10 0.416 0.878
2.70.98.10 3.40.50.1000 0.419 0.630
2.70.98.10 3.40.50.1010 0.497 0.421
2.70.98.10 3.40.50.10190 0.625 0.409
2.70.98.10 3.40.50.1100 0.462 0.584
2.70.98.10 3.40.50.1220 0.503 0.629
2.70.98.10 3.40.50.1240 0.572 0.412
2.70.98.10 3.40.50.1370 0.553 0.399
2.70.98.10 3.40.50.1400 0.523 0.459
2.70.98.10 3.40.50.1460 0.772 0.599
2.70.98.10 3.40.50.150 0.407 0.849
2.70.98.10 3.40.50.1580 0.703 0.662
2.70.98.10 3.40.50.1820 0.325 0.859
2.70.98.10 3.40.50.1940 0.390 0.615
2.70.98.10 3.40.50.1980 0.354 0.709
2.70.98.10 3.40.50.20 0.604 0.612
2.70.98.10 3.40.50.200 0.797 0.755
2.70.98.10 3.40.50.2000 0.363 0.658
2.70.98.10 3.40.50.2020 0.693 0.803
2.70.98.10 3.40.50.2030 0.537 0.403
2.70.98.10 3.40.50.2300 0.437 0.798
2.70.98.10 3.40.50.2600 0.551 0.650
2.70.98.10 3.40.50.300 0.274 0.816
2.70.98.10 3.40.50.360 0.532 0.594
2.70.98.10 3.40.50.410 0.540 0.465
2.70.98.10 3.40.50.620 0.274 0.749
2.70.98.10 3.40.50.720 0.249 0.912
2.70.98.10 3.40.50.80 0.514 0.650
2.70.98.10 3.40.50.800 0.631 0.534
2.70.98.10 3.40.50.880 0.644 0.757
2.70.98.10 3.40.50.920 0.629 0.431
2.70.98.10 3.40.50.9600 0.685 0.498
2.70.98.10 3.40.50.970 0.342 0.723
2.70.98.10 3.40.50.980 0.651 0.550
2.70.98.10 3.40.630.10 0.429 0.633
2.70.98.10 3.40.630.30 0.688 0.840
2.70.98.10 3.90.190.10 0.571 0.699
2.70.98.10 3.90.190.20 0.684 0.460
3.10.20.10 3.10.20.10 0.951 0.951
3.10.20.10 3.10.20.120 0.876 0.885
3.10.20.10 3.10.20.30 0.900 0.943
3.10.20.10 3.10.20.90 0.936 0.958
3.10.20.10 3.10.450.10 0.887 0.903
3.10.20.10 3.10.450.30 0.886 0.821
3.10.20.10 3.10.450.40 0.832 0.915
3.10.20.10 3.10.450.50 0.802 0.927
3.10.20.10 3.10.50.10 0.948 0.911
3.10.20.10 3.10.50.40 0.839 0.889
3.10.20.10 3.20.20.100 0.485 0.572
3.10.20.10 3.20.20.120 0.489 0.652
3.10.20.10 3.20.20.140 0.379 0.646
3.10.20.10 3.20.20.150 0.517 0.506
3.10.20.10 3.20.20.30 0.553 0.536
3.10.20.10 3.20.20.60 0.422 0.622
3.10.20.10 3.20.20.70 0.153 0.899
3.10.20.10 3.20.20.80 0.149 0.896
3.10.20.10 3.30.1330.30 0.784 0.792
3.10.20.10 3.30.1370.10 0.884 0.950
3.10.20.10 3.30.1490.20 0.895 0.960
3.10.20.10 3.30.160.20 0.887 0.961
3.10.20.10 3.30.30.10 0.765 0.941
3.10.20.10 3.30.300.10 0.852 0.894
3.10.20.10 3.30.300.20 0.817 0.925
3.10.20.10 3.30.360.10 0.708 0.821
3.10.20.10 3.30.390.10 0.752 0.837
3.10.20.10 3.30.390.30 0.856 0.929
3.10.20.10 3.30.420.10 0.668 0.857
3.10.20.10 3.30.420.40 0.780 0.860
3.10.20.10 3.30.450.20 0.893 0.934
3.10.20.10 3.30.470.20 0.824 0.862
3.10.20.10 3.30.565.10 0.756 0.889
3.10.20.10 3.30.60.30 0.750 0.802
3.10.20.10 3.30.70.100 0.915 0.956
3.10.20.10 3.30.70.20 0.807 0.897
3.10.20.10 3.30.70.270 0.699 0.660
3.10.20.10 3.30.70.330 0.848 0.949
3.10.20.10 3.40.1190.10 0.610 0.610
3.10.20.10 3.40.1190.20 0.470 0.649
3.10.20.10 3.40.190.10 0.620 0.766
3.10.20.10 3.40.190.80 0.857 0.897
3.10.20.10 3.40.30.10 0.727 0.928
3.10.20.10 3.40.50.1000 0.447 0.714
3.10.20.10 3.40.50.1010 0.594 0.580
3.10.20.10 3.40.50.10190 0.645 0.591
3.10.20.10 3.40.50.1100 0.563 0.722
3.10.20.10 3.40.50.1220 0.516 0.693
3.10.20.10 3.40.50.1240 0.651 0.578
3.10.20.10 3.40.50.1370 0.611 0.566
3.10.20.10 3.40.50.1400 0.592 0.616
3.10.20.10 3.40.50.1460 0.715 0.675
3.10.20.10 3.40.50.150 0.397 0.873
3.10.20.10 3.40.50.1580 0.686 0.747
3.10.20.10 3.40.50.1820 0.259 0.868
3.10.20.10 3.40.50.1940 0.446 0.699
3.10.20.10 3.40.50.1980 0.465 0.789
3.10.20.10 3.40.50.20 0.631 0.709
3.10.20.10 3.40.50.200 0.556 0.528
3.10.20.10 3.40.50.2000 0.372 0.705
3.10.20.10 3.40.50.2020 0.451 0.725
3.10.20.10 3.40.50.2030 0.609 0.560
3.10.20.10 3.40.50.2300 0.455 0.855
3.10.20.10 3.40.50.2600 0.563 0.758
3.10.20.10 3.40.50.300 0.263 0.823
3.10.20.10 3.40.50.360 0.546 0.721
3.10.20.10 3.40.50.410 0.693 0.721
3.10.20.10 3.40.50.620 0.302 0.775
3.10.20.10 3.40.50.720 0.260 0.922
3.10.20.10 3.40.50.80 0.546 0.751
3.10.20.10 3.40.50.800 0.839 0.847
3.10.20.10 3.40.50.880 0.503 0.725
3.10.20.10 3.40.50.920 0.767 0.745
3.10.20.10 3.40.50.9600 0.705 0.714
3.10.20.10 3.40.50.970 0.345 0.770
3.10.20.10 3.40.50.980 0.636 0.659
3.10.20.10 3.40.630.10 0.541 0.741
3.10.20.10 3.40.630.30 0.801 0.932
3.10.20.10 3.90.190.10 0.641 0.783
3.10.20.10 3.90.190.20 0.723 0.715
3.10.20.120 3.10.20.120 0.981 0.981
3.10.20.120 3.10.20.30 0.831 0.913
3.10.20.120 3.10.20.90 0.812 0.911
3.10.20.120 3.10.450.10 0.852 0.817
3.10.20.120 3.10.450.30 0.905 0.825
3.10.20.120 3.10.450.40 0.793 0.853
3.10.20.120 3.10.450.50 0.851 0.944
3.10.20.120 3.10.50.10 0.930 0.872
3.10.20.120 3.10.50.40 0.822 0.877
3.10.20.120 3.20.20.100 0.563 0.557
3.10.20.120 3.20.20.120 0.555 0.602
3.10.20.120 3.20.20.140 0.390 0.579
3.10.20.120 3.20.20.150 0.571 0.449
3.10.20.120 3.20.20.30 0.609 0.479
3.10.20.120 3.20.20.60 0.511 0.619
3.10.20.120 3.20.20.70 0.272 0.896
3.10.20.120 3.20.20.80 0.272 0.894
3.10.20.120 3.30.1330.30 0.721 0.600
3.10.20.120 3.30.1370.10 0.736 0.758
3.10.20.120 3.30.1490.20 0.783 0.896
3.10.20.120 3.30.160.20 0.784 0.772
3.10.20.120 3.30.30.10 0.688 0.893
3.10.20.120 3.30.300.10 0.810 0.795
3.10.20.120 3.30.300.20 0.745 0.844
3.10.20.120 3.30.360.10 0.757 0.828
3.10.20.120 3.30.390.10 0.610 0.570
3.10.20.120 3.30.390.30 0.764 0.784
3.10.20.120 3.30.420.10 0.453 0.706
3.10.20.120 3.30.420.40 0.617 0.695
3.10.20.120 3.30.450.20 0.849 0.881
3.10.20.120 3.30.470.20 0.786 0.830
3.10.20.120 3.30.565.10 0.832 0.934
3.10.20.120 3.30.60.30 0.772 0.816
3.10.20.120 3.30.70.100 0.784 0.862
3.10.20.120 3.30.70.20 0.765 0.873
3.10.20.120 3.30.70.270 0.636 0.597
3.10.20.120 3.30.70.330 0.694 0.911
3.10.20.120 3.40.1190.10 0.668 0.506
3.10.20.120 3.40.1190.20 0.465 0.536
3.10.20.120 3.40.190.10 0.442 0.723
3.10.20.120 3.40.190.80 0.718 0.658
3.10.20.120 3.40.30.10 0.554 0.894
3.10.20.120 3.40.50.1000 0.429 0.611
3.10.20.120 3.40.50.1010 0.563 0.431
3.10.20.120 3.40.50.10190 0.618 0.384
3.10.20.120 3.40.50.1100 0.521 0.591
3.10.20.120 3.40.50.1220 0.549 0.641
3.10.20.120 3.40.50.1240 0.652 0.470
3.10.20.120 3.40.50.1370 0.599 0.402
3.10.20.120 3.40.50.1400 0.556 0.443
3.10.20.120 3.40.50.1460 0.744 0.621
3.10.20.120 3.40.50.150 0.403 0.847
3.10.20.120 3.40.50.1580 0.625 0.596
3.10.20.120 3.40.50.1820 0.218 0.839
3.10.20.120 3.40.50.1940 0.465 0.617
3.10.20.120 3.40.50.1980 0.404 0.704
3.10.20.120 3.40.50.20 0.596 0.607
3.10.20.120 3.40.50.200 0.658 0.542
3.10.20.120 3.40.50.2000 0.357 0.628
3.10.20.120 3.40.50.2020 0.606 0.766
3.10.20.120 3.40.50.2030 0.594 0.408
3.10.20.120 3.40.50.2300 0.402 0.781
3.10.20.120 3.40.50.2600 0.523 0.621
3.10.20.120 3.40.50.300 0.258 0.812
3.10.20.120 3.40.50.360 0.533 0.578
3.10.20.120 3.40.50.410 0.616 0.512
3.10.20.120 3.40.50.620 0.259 0.734
3.10.20.120 3.40.50.720 0.204 0.906
3.10.20.120 3.40.50.80 0.520 0.639
3.10.20.120 3.40.50.800 0.725 0.651
3.10.20.120 3.40.50.880 0.591 0.733
3.10.20.120 3.40.50.920 0.666 0.475
3.10.20.120 3.40.50.9600 0.641 0.432
3.10.20.120 3.40.50.970 0.338 0.695
3.10.20.120 3.40.50.980 0.647 0.542
3.10.20.120 3.40.630.10 0.536 0.666
3.10.20.120 3.40.630.30 0.740 0.893
3.10.20.120 3.90.190.10 0.565 0.693
3.10.20.120 3.90.190.20 0.696 0.498
3.10.20.30 3.10.20.30 0.964 0.964
3.10.20.30 3.10.20.90 0.951 0.954
3.10.20.30 3.10.450.10 0.935 0.893
3.10.20.30 3.10.450.30 0.947 0.870
3.10.20.30 3.10.450.40 0.898 0.883
3.10.20.30 3.10.450.50 0.889 0.906
3.10.20.30 3.10.50.10 0.963 0.905
3.10.20.30 3.10.50.40 0.910 0.892
3.10.20.30 3.20.20.100 0.759 0.486
3.10.20.30 3.20.20.120 0.760 0.585
3.10.20.30 3.20.20.140 0.651 0.474
3.10.20.30 3.20.20.150 0.777 0.452
3.10.20.30 3.20.20.30 0.788 0.449
3.10.20.30 3.20.20.60 0.719 0.531
3.10.20.30 3.20.20.70 0.379 0.818
3.10.20.30 3.20.20.80 0.365 0.809
3.10.20.30 3.30.1330.30 0.876 0.676
3.10.20.30 3.30.1370.10 0.844 0.699
3.10.20.30 3.30.1490.20 0.861 0.849
3.10.20.30 3.30.160.20 0.868 0.706
3.10.20.30 3.30.30.10 0.802 0.868
3.10.20.30 3.30.300.10 0.887 0.786
3.10.20.30 3.30.300.20 0.855 0.819
3.10.20.30 3.30.360.10 0.805 0.746
3.10.20.30 3.30.390.10 0.794 0.594
3.10.20.30 3.30.390.30 0.837 0.650
3.10.20.30 3.30.420.10 0.730 0.701
3.10.20.30 3.30.420.40 0.825 0.737
3.10.20.30 3.30.450.20 0.947 0.947
3.10.20.30 3.30.470.20 0.862 0.832
3.10.20.30 3.30.565.10 0.799 0.733
3.10.20.30 3.30.60.30 0.860 0.811
3.10.20.30 3.30.70.100 0.872 0.827
3.10.20.30 3.30.70.20 0.853 0.859
3.10.20.30 3.30.70.270 0.752 0.600
3.10.20.30 3.30.70.330 0.822 0.899
3.10.20.30 3.40.1190.10 0.780 0.332
3.10.20.30 3.40.1190.20 0.692 0.421
3.10.20.30 3.40.190.10 0.653 0.724
3.10.20.30 3.40.190.80 0.841 0.595
3.10.20.30 3.40.30.10 0.763 0.884
3.10.20.30 3.40.50.1000 0.660 0.522
3.10.20.30 3.40.50.1010 0.786 0.434
3.10.20.30 3.40.50.10190 0.799 0.401
3.10.20.30 3.40.50.1100 0.747 0.563
3.10.20.30 3.40.50.1220 0.733 0.539
3.10.20.30 3.40.50.1240 0.819 0.420
3.10.20.30 3.40.50.1370 0.790 0.359
3.10.20.30 3.40.50.1400 0.777 0.413
3.10.20.30 3.40.50.1460 0.844 0.510
3.10.20.30 3.40.50.150 0.479 0.744
3.10.20.30 3.40.50.1580 0.828 0.665
3.10.20.30 3.40.50.1820 0.342 0.757
3.10.20.30 3.40.50.1940 0.658 0.488
3.10.20.30 3.40.50.1980 0.615 0.621
3.10.20.30 3.40.50.20 0.771 0.563
3.10.20.30 3.40.50.200 0.780 0.382
3.10.20.30 3.40.50.2000 0.595 0.513
3.10.20.30 3.40.50.2020 0.636 0.561
3.10.20.30 3.40.50.2030 0.809 0.445
3.10.20.30 3.40.50.2300 0.565 0.682
3.10.20.30 3.40.50.2600 0.720 0.553
3.10.20.30 3.40.50.300 0.362 0.781
3.10.20.30 3.40.50.360 0.720 0.472
3.10.20.30 3.40.50.410 0.799 0.474
3.10.20.30 3.40.50.620 0.461 0.675
3.10.20.30 3.40.50.720 0.300 0.863
3.10.20.30 3.40.50.80 0.711 0.541
3.10.20.30 3.40.50.800 0.897 0.750
3.10.20.30 3.40.50.880 0.685 0.630
3.10.20.30 3.40.50.920 0.854 0.581
3.10.20.30 3.40.50.9600 0.840 0.557
3.10.20.30 3.40.50.970 0.567 0.576
3.10.20.30 3.40.50.980 0.812 0.521
3.10.20.30 3.40.630.10 0.676 0.500
3.10.20.30 3.40.630.30 0.857 0.905
3.10.20.30 3.90.190.10 0.766 0.647
3.10.20.30 3.90.190.20 0.830 0.488
3.10.20.90 3.10.20.90 0.963 0.963
3.10.20.90 3.10.450.10 0.923 0.834
3.10.20.90 3.10.450.30 0.935 0.808
3.10.20.90 3.10.450.40 0.884 0.834
3.10.20.90 3.10.450.50 0.860 0.850
3.10.20.90 3.10.50.10 0.960 0.887
3.10.20.90 3.10.50.40 0.908 0.883
3.10.20.90 3.20.20.100 0.754 0.430
3.10.20.90 3.20.20.120 0.758 0.554
3.10.20.90 3.20.20.140 0.682 0.505
3.10.20.90 3.20.20.150 0.784 0.437
3.10.20.90 3.20.20.30 0.792 0.399
3.10.20.90 3.20.20.60 0.714 0.479
3.10.20.90 3.20.20.70 0.370 0.803
3.10.20.90 3.20.20.80 0.337 0.783
3.10.20.90 3.30.1330.30 0.882 0.700
3.10.20.90 3.30.1370.10 0.889 0.850
3.10.20.90 3.30.1490.20 0.887 0.884
3.10.20.90 3.30.160.20 0.901 0.853
3.10.20.90 3.30.30.10 0.812 0.865
3.10.20.90 3.30.300.10 0.914 0.870
3.10.20.90 3.30.300.20 0.895 0.900
3.10.20.90 3.30.360.10 0.795 0.716
3.10.20.90 3.30.390.10 0.843 0.748
3.10.20.90 3.30.390.30 0.874 0.779
3.10.20.90 3.30.420.10 0.798 0.782
3.10.20.90 3.30.420.40 0.870 0.809
3.10.20.90 3.30.450.20 0.940 0.920
3.10.20.90 3.30.470.20 0.887 0.860
3.10.20.90 3.30.565.10 0.802 0.714
3.10.20.90 3.30.60.30 0.857 0.797
3.10.20.90 3.30.70.100 0.909 0.887
3.10.20.90 3.30.70.20 0.882 0.886
3.10.20.90 3.30.70.270 0.793 0.654
3.10.20.90 3.30.70.330 0.867 0.921
3.10.20.90 3.40.1190.10 0.801 0.372
3.10.20.90 3.40.1190.20 0.722 0.458
3.10.20.90 3.40.190.10 0.713 0.747
3.10.20.90 3.40.190.80 0.884 0.755
3.10.20.90 3.40.30.10 0.778 0.887
3.10.20.90 3.40.50.1000 0.685 0.552
3.10.20.90 3.40.50.1010 0.808 0.476
3.10.20.90 3.40.50.10190 0.827 0.500
3.10.20.90 3.40.50.1100 0.773 0.596
3.10.20.90 3.40.50.1220 0.756 0.569
3.10.20.90 3.40.50.1240 0.822 0.401
3.10.20.90 3.40.50.1370 0.817 0.429
3.10.20.90 3.40.50.1400 0.803 0.472
3.10.20.90 3.40.50.1460 0.849 0.518
3.10.20.90 3.40.50.150 0.461 0.725
3.10.20.90 3.40.50.1580 0.846 0.686
3.10.20.90 3.40.50.1820 0.396 0.767
3.10.20.90 3.40.50.1940 0.694 0.516
3.10.20.90 3.40.50.1980 0.667 0.662
3.10.20.90 3.40.50.20 0.791 0.594
3.10.20.90 3.40.50.200 0.795 0.405
3.10.20.90 3.40.50.2000 0.633 0.544
3.10.20.90 3.40.50.2020 0.654 0.559
3.10.20.90 3.40.50.2030 0.827 0.487
3.10.20.90 3.40.50.2300 0.579 0.688
3.10.20.90 3.40.50.2600 0.732 0.573
3.10.20.90 3.40.50.300 0.366 0.778
3.10.20.90 3.40.50.360 0.746 0.528
3.10.20.90 3.40.50.410 0.833 0.559
3.10.20.90 3.40.50.620 0.483 0.679
3.10.20.90 3.40.50.720 0.317 0.863
3.10.20.90 3.40.50.80 0.738 0.589
3.10.20.90 3.40.50.800 0.907 0.774
3.10.20.90 3.40.50.880 0.686 0.617
3.10.20.90 3.40.50.920 0.880 0.658
3.10.20.90 3.40.50.9600 0.849 0.611
3.10.20.90 3.40.50.970 0.587 0.572
3.10.20.90 3.40.50.980 0.817 0.519
3.10.20.90 3.40.630.10 0.742 0.593
3.10.20.90 3.40.630.30 0.872 0.913
3.10.20.90 3.90.190.10 0.791 0.667
3.10.20.90 3.90.190.20 0.848 0.535
3.10.450.10 3.10.450.10 0.998 0.998
3.10.450.10 3.10.450.30 0.967 0.896
3.10.450.10 3.10.450.40 0.993 0.995
3.10.450.10 3.10.450.50 0.946 0.985
3.10.450.10 3.10.50.10 0.964 0.906
3.10.450.10 3.10.50.40 0.774 0.866
3.10.450.10 3.20.20.100 0.435 0.657
3.10.450.10 3.20.20.120 0.461 0.726
3.10.450.10 3.20.20.140 0.308 0.722
3.10.450.10 3.20.20.150 0.487 0.612
3.10.450.10 3.20.20.30 0.475 0.613
3.10.450.10 3.20.20.60 0.476 0.774
3.10.450.10 3.20.20.70 0.192 0.930
3.10.450.10 3.20.20.80 0.158 0.926
3.10.450.10 3.30.1330.30 0.850 0.875
3.10.450.10 3.30.1370.10 0.751 0.860
3.10.450.10 3.30.1490.20 0.803 0.929
3.10.450.10 3.30.160.20 0.815 0.892
3.10.450.10 3.30.30.10 0.904 0.978
3.10.450.10 3.30.300.10 0.842 0.873
3.10.450.10 3.30.300.20 0.772 0.904
3.10.450.10 3.30.360.10 0.837 0.884
3.10.450.10 3.30.390.10 0.585 0.706
3.10.450.10 3.30.390.30 0.664 0.762
3.10.450.10 3.30.420.10 0.409 0.795
3.10.450.10 3.30.420.40 0.612 0.791
3.10.450.10 3.30.450.20 0.916 0.944
3.10.450.10 3.30.470.20 0.753 0.828
3.10.450.10 3.30.565.10 0.805 0.925
3.10.450.10 3.30.60.30 0.683 0.739
3.10.450.10 3.30.70.100 0.774 0.889
3.10.450.10 3.30.70.20 0.713 0.869
3.10.450.10 3.30.70.270 0.657 0.646
3.10.450.10 3.30.70.330 0.757 0.936
3.10.450.10 3.40.1190.10 0.568 0.683
3.10.450.10 3.40.1190.20 0.390 0.715
3.10.450.10 3.40.190.10 0.488 0.754
3.10.450.10 3.40.190.80 0.785 0.836
3.10.450.10 3.40.30.10 0.732 0.932
3.10.450.10 3.40.50.1000 0.392 0.760
3.10.450.10 3.40.50.1010 0.531 0.623
3.10.450.10 3.40.50.10190 0.555 0.595
3.10.450.10 3.40.50.1100 0.523 0.758
3.10.450.10 3.40.50.1220 0.602 0.817
3.10.450.10 3.40.50.1240 0.631 0.635
3.10.450.10 3.40.50.1370 0.577 0.635
3.10.450.10 3.40.50.1400 0.567 0.683
3.10.450.10 3.40.50.1460 0.684 0.690
3.10.450.10 3.40.50.150 0.524 0.906
3.10.450.10 3.40.50.1580 0.557 0.724
3.10.450.10 3.40.50.1820 0.170 0.879
3.10.450.10 3.40.50.1940 0.457 0.780
3.10.450.10 3.40.50.1980 0.404 0.812
3.10.450.10 3.40.50.20 0.562 0.723
3.10.450.10 3.40.50.200 0.530 0.703
3.10.450.10 3.40.50.2000 0.325 0.759
3.10.450.10 3.40.50.2020 0.478 0.788
3.10.450.10 3.40.50.2030 0.584 0.645
3.10.450.10 3.40.50.2300 0.506 0.894
3.10.450.10 3.40.50.2600 0.598 0.833
3.10.450.10 3.40.50.300 0.292 0.833
3.10.450.10 3.40.50.360 0.529 0.793
3.10.450.10 3.40.50.410 0.475 0.615
3.10.450.10 3.40.50.620 0.311 0.799
3.10.450.10 3.40.50.720 0.311 0.933
3.10.450.10 3.40.50.80 0.506 0.795
3.10.450.10 3.40.50.800 0.855 0.865
3.10.450.10 3.40.50.880 0.498 0.762
3.10.450.10 3.40.50.920 0.613 0.632
3.10.450.10 3.40.50.9600 0.635 0.716
3.10.450.10 3.40.50.970 0.483 0.861
3.10.450.10 3.40.50.980 0.679 0.763
3.10.450.10 3.40.630.10 0.365 0.723
3.10.450.10 3.40.630.30 0.742 0.910
3.10.450.10 3.90.190.10 0.509 0.772
3.10.450.10 3.90.190.20 0.637 0.666
3.10.450.30 3.10.450.30 0.879 0.879
3.10.450.30 3.10.450.40 0.866 0.977
3.10.450.30 3.10.450.50 0.865 0.980
3.10.450.30 3.10.50.10 0.919 0.925
3.10.450.30 3.10.50.40 0.763 0.886
3.10.450.30 3.20.20.100 0.488 0.685
3.10.450.30 3.20.20.120 0.495 0.742
3.10.450.30 3.20.20.140 0.295 0.696
3.10.450.30 3.20.20.150 0.512 0.616
3.10.450.30 3.20.20.30 0.510 0.649
3.10.450.30 3.20.20.60 0.514 0.779
3.10.450.30 3.20.20.70 0.314 0.933
3.10.450.30 3.20.20.80 0.292 0.931
3.10.450.30 3.30.1330.30 0.681 0.733
3.10.450.30 3.30.1370.10 0.620 0.730
3.10.450.30 3.30.1490.20 0.683 0.885
3.10.450.30 3.30.160.20 0.715 0.817
3.10.450.30 3.30.30.10 0.714 0.945
3.10.450.30 3.30.300.10 0.690 0.773
3.10.450.30 3.30.300.20 0.638 0.834
3.10.450.30 3.30.360.10 0.725 0.853
3.10.450.30 3.30.390.10 0.489 0.645
3.10.450.30 3.30.390.30 0.586 0.709
3.10.450.30 3.30.420.10 0.380 0.781
3.10.450.30 3.30.420.40 0.583 0.787
3.10.450.30 3.30.450.20 0.856 0.955
3.10.450.30 3.30.470.20 0.716 0.837
3.10.450.30 3.30.565.10 0.715 0.902
3.10.450.30 3.30.60.30 0.625 0.717
3.10.450.30 3.30.70.100 0.676 0.847
3.10.450.30 3.30.70.20 0.632 0.853
3.10.450.30 3.30.70.270 0.574 0.606
3.10.450.30 3.30.70.330 0.646 0.920
3.10.450.30 3.40.1190.10 0.495 0.584
3.10.450.30 3.40.1190.20 0.335 0.648
3.10.450.30 3.40.190.10 0.434 0.748
3.10.450.30 3.40.190.80 0.658 0.734
3.10.450.30 3.40.30.10 0.637 0.924
3.10.450.30 3.40.50.1000 0.387 0.736
3.10.450.30 3.40.50.1010 0.485 0.579
3.10.450.30 3.40.50.10190 0.492 0.514
3.10.450.30 3.40.50.1100 0.512 0.743
3.10.450.30 3.40.50.1220 0.522 0.763
3.10.450.30 3.40.50.1240 0.567 0.592
3.10.450.30 3.40.50.1370 0.479 0.546
3.10.450.30 3.40.50.1400 0.491 0.621
3.10.450.30 3.40.50.1460 0.679 0.733
3.10.450.30 3.40.50.150 0.455 0.892
3.10.450.30 3.40.50.1580 0.603 0.775
3.10.450.30 3.40.50.1820 0.171 0.871
3.10.450.30 3.40.50.1940 0.367 0.723
3.10.450.30 3.40.50.1980 0.362 0.788
3.10.450.30 3.40.50.20 0.546 0.713
3.10.450.30 3.40.50.200 0.489 0.645
3.10.450.30 3.40.50.2000 0.294 0.729
3.10.450.30 3.40.50.2020 0.511 0.797
3.10.450.30 3.40.50.2030 0.532 0.599
3.10.450.30 3.40.50.2300 0.426 0.865
3.10.450.30 3.40.50.2600 0.516 0.775
3.10.450.30 3.40.50.300 0.311 0.830
3.10.450.30 3.40.50.360 0.456 0.718
3.10.450.30 3.40.50.410 0.460 0.587
3.10.450.30 3.40.50.620 0.308 0.789
3.10.450.30 3.40.50.720 0.268 0.927
3.10.450.30 3.40.50.80 0.474 0.764
3.10.450.30 3.40.50.800 0.743 0.817
3.10.450.30 3.40.50.880 0.533 0.772
3.10.450.30 3.40.50.920 0.556 0.591
3.10.450.30 3.40.50.9600 0.586 0.663
3.10.450.30 3.40.50.970 0.365 0.818
3.10.450.30 3.40.50.980 0.632 0.743
3.10.450.30 3.40.630.10 0.345 0.699
3.10.450.30 3.40.630.30 0.710 0.917
3.10.450.30 3.90.190.10 0.517 0.788
3.10.450.30 3.90.190.20 0.601 0.649
3.10.450.40 3.10.450.40 0.994 0.994
3.10.450.40 3.10.450.50 0.980 0.984
3.10.450.40 3.10.50.10 0.952 0.829
3.10.450.40 3.10.50.40 0.790 0.817
3.10.450.40 3.20.20.100 0.534 0.527
3.10.450.40 3.20.20.120 0.524 0.593
3.10.450.40 3.20.20.140 0.422 0.611
3.10.450.40 3.20.20.150 0.603 0.528
3.10.450.40 3.20.20.30 0.596 0.509
3.10.450.40 3.20.20.60 0.580 0.704
3.10.450.40 3.20.20.70 0.205 0.893
3.10.450.40 3.20.20.80 0.176 0.888
3.10.450.40 3.30.1330.30 0.891 0.829
3.10.450.40 3.30.1370.10 0.806 0.807
3.10.450.40 3.30.1490.20 0.849 0.893
3.10.450.40 3.30.160.20 0.902 0.898
3.10.450.40 3.30.30.10 0.900 0.957
3.10.450.40 3.30.300.10 0.874 0.822
3.10.450.40 3.30.300.20 0.815 0.855
3.10.450.40 3.30.360.10 0.910 0.894
3.10.450.40 3.30.390.10 0.649 0.626
3.10.450.40 3.30.390.30 0.717 0.658
3.10.450.40 3.30.420.10 0.445 0.704
3.10.450.40 3.30.420.40 0.633 0.697
3.10.450.40 3.30.450.20 0.945 0.918
3.10.450.40 3.30.470.20 0.788 0.797
3.10.450.40 3.30.565.10 0.893 0.925
3.10.450.40 3.30.60.30 0.738 0.636
3.10.450.40 3.30.70.100 0.815 0.832
3.10.450.40 3.30.70.20 0.725 0.818
3.10.450.40 3.30.70.270 0.724 0.649
3.10.450.40 3.30.70.330 0.769 0.908
3.10.450.40 3.40.1190.10 0.658 0.569
3.10.450.40 3.40.1190.20 0.506 0.620
3.10.450.40 3.40.190.10 0.511 0.734
3.10.450.40 3.40.190.80 0.832 0.774
3.10.450.40 3.40.30.10 0.735 0.910
3.10.450.40 3.40.50.1000 0.484 0.680
3.10.450.40 3.40.50.1010 0.668 0.576
3.10.450.40 3.40.50.10190 0.644 0.503
3.10.450.40 3.40.50.1100 0.592 0.683
3.10.450.40 3.40.50.1220 0.682 0.762
3.10.450.40 3.40.50.1240 0.751 0.599
3.10.450.40 3.40.50.1370 0.687 0.568
3.10.450.40 3.40.50.1400 0.685 0.625
3.10.450.40 3.40.50.1460 0.761 0.636
3.10.450.40 3.40.50.150 0.602 0.890
3.10.450.40 3.40.50.1580 0.578 0.583
3.10.450.40 3.40.50.1820 0.189 0.843
3.10.450.40 3.40.50.1940 0.573 0.728
3.10.450.40 3.40.50.1980 0.475 0.757
3.10.450.40 3.40.50.20 0.641 0.656
3.10.450.40 3.40.50.200 0.634 0.592
3.10.450.40 3.40.50.2000 0.412 0.680
3.10.450.40 3.40.50.2020 0.553 0.738
3.10.450.40 3.40.50.2030 0.682 0.569
3.10.450.40 3.40.50.2300 0.542 0.851
3.10.450.40 3.40.50.2600 0.643 0.757
3.10.450.40 3.40.50.300 0.304 0.821
3.10.450.40 3.40.50.360 0.590 0.690
3.10.450.40 3.40.50.410 0.587 0.499
3.10.450.40 3.40.50.620 0.380 0.775
3.10.450.40 3.40.50.720 0.320 0.920
3.10.450.40 3.40.50.80 0.571 0.715
3.10.450.40 3.40.50.800 0.887 0.802
3.10.450.40 3.40.50.880 0.540 0.704
3.10.450.40 3.40.50.920 0.655 0.477
3.10.450.40 3.40.50.9600 0.680 0.573
3.10.450.40 3.40.50.970 0.568 0.819
3.10.450.40 3.40.50.980 0.755 0.709
3.10.450.40 3.40.630.10 0.481 0.643
3.10.450.40 3.40.630.30 0.781 0.879
3.10.450.40 3.90.190.10 0.538 0.660
3.10.450.40 3.90.190.20 0.705 0.563
3.10.450.50 3.10.450.50 0.996 0.996
3.10.450.50 3.10.50.10 0.974 0.841
3.10.450.50 3.10.50.40 0.884 0.846
3.10.450.50 3.20.20.100 0.655 0.378
3.10.450.50 3.20.20.120 0.638 0.441
3.10.450.50 3.20.20.140 0.555 0.454
3.10.450.50 3.20.20.150 0.718 0.408
3.10.450.50 3.20.20.30 0.714 0.301
3.10.450.50 3.20.20.60 0.683 0.599
3.10.450.50 3.20.20.70 0.291 0.839
3.10.450.50 3.20.20.80 0.265 0.827
3.10.450.50 3.30.1330.30 0.907 0.776
3.10.450.50 3.30.1370.10 0.824 0.715
3.10.450.50 3.30.1490.20 0.895 0.891
3.10.450.50 3.30.160.20 0.906 0.849
3.10.450.50 3.30.30.10 0.834 0.903
3.10.450.50 3.30.300.10 0.893 0.771
3.10.450.50 3.30.300.20 0.841 0.808
3.10.450.50 3.30.360.10 0.927 0.911
3.10.450.50 3.30.390.10 0.674 0.448
3.10.450.50 3.30.390.30 0.776 0.550
3.10.450.50 3.30.420.10 0.502 0.568
3.10.450.50 3.30.420.40 0.679 0.591
3.10.450.50 3.30.450.20 0.979 0.963
3.10.450.50 3.30.470.20 0.831 0.793
3.10.450.50 3.30.565.10 0.929 0.941
3.10.450.50 3.30.60.30 0.815 0.686
3.10.450.50 3.30.70.100 0.860 0.816
3.10.450.50 3.30.70.20 0.784 0.797
3.10.450.50 3.30.70.270 0.761 0.652
3.10.450.50 3.30.70.330 0.762 0.876
3.10.450.50 3.40.1190.10 0.749 0.382
3.10.450.50 3.40.1190.20 0.619 0.433
3.10.450.50 3.40.190.10 0.538 0.706
3.10.450.50 3.40.190.80 0.843 0.685
3.10.450.50 3.40.30.10 0.699 0.881
3.10.450.50 3.40.50.1000 0.596 0.561
3.10.450.50 3.40.50.1010 0.774 0.511
3.10.450.50 3.40.50.10190 0.737 0.344
3.10.450.50 3.40.50.1100 0.694 0.597
3.10.450.50 3.40.50.1220 0.776 0.735
3.10.450.50 3.40.50.1240 0.798 0.481
3.10.450.50 3.40.50.1370 0.776 0.458
3.10.450.50 3.40.50.1400 0.760 0.503
3.10.450.50 3.40.50.1460 0.848 0.646
3.10.450.50 3.40.50.150 0.633 0.862
3.10.450.50 3.40.50.1580 0.694 0.459
3.10.450.50 3.40.50.1820 0.241 0.775
3.10.450.50 3.40.50.1940 0.652 0.613
3.10.450.50 3.40.50.1980 0.551 0.659
3.10.450.50 3.40.50.20 0.721 0.567
3.10.450.50 3.40.50.200 0.758 0.479
3.10.450.50 3.40.50.2000 0.521 0.548
3.10.450.50 3.40.50.2020 0.690 0.733
3.10.450.50 3.40.50.2030 0.788 0.485
3.10.450.50 3.40.50.2300 0.579 0.779
3.10.450.50 3.40.50.2600 0.706 0.653
3.10.450.50 3.40.50.300 0.341 0.799
3.10.450.50 3.40.50.360 0.673 0.535
3.10.450.50 3.40.50.410 0.741 0.451
3.10.450.50 3.40.50.620 0.427 0.717
3.10.450.50 3.40.50.720 0.314 0.891
3.10.450.50 3.40.50.80 0.665 0.607
3.10.450.50 3.40.50.800 0.871 0.691
3.10.450.50 3.40.50.880 0.639 0.658
3.10.450.50 3.40.50.920 0.759 0.358
3.10.450.50 3.40.50.9600 0.770 0.432
3.10.450.50 3.40.50.970 0.620 0.743
3.10.450.50 3.40.50.980 0.832 0.706
3.10.450.50 3.40.630.10 0.632 0.572
3.10.450.50 3.40.630.30 0.803 0.860
3.10.450.50 3.90.190.10 0.630 0.559
3.10.450.50 3.90.190.20 0.778 0.415
3.10.50.10 3.10.50.10 0.997 0.997
3.10.50.10 3.10.50.40 0.889 0.940
3.10.50.10 3.20.20.100 0.528 0.632
3.10.50.10 3.20.20.120 0.514 0.684
3.10.50.10 3.20.20.140 0.359 0.655
3.10.50.10 3.20.20.150 0.534 0.542
3.10.50.10 3.20.20.30 0.564 0.562
3.10.50.10 3.20.20.60 0.459 0.678
3.10.50.10 3.20.20.70 0.219 0.914
3.10.50.10 3.20.20.80 0.205 0.910
3.10.50.10 3.30.1330.30 0.754 0.775
3.10.50.10 3.30.1370.10 0.745 0.878
3.10.50.10 3.30.1490.20 0.843 0.970
3.10.50.10 3.30.160.20 0.779 0.889
3.10.50.10 3.30.30.10 0.743 0.956
3.10.50.10 3.30.300.10 0.786 0.852
3.10.50.10 3.30.300.20 0.713 0.883
3.10.50.10 3.30.360.10 0.725 0.860
3.10.50.10 3.30.390.10 0.628 0.692
3.10.50.10 3.30.390.30 0.731 0.833
3.10.50.10 3.30.420.10 0.538 0.806
3.10.50.10 3.30.420.40 0.681 0.813
3.10.50.10 3.30.450.20 0.915 0.977
3.10.50.10 3.30.470.20 0.771 0.870
3.10.50.10 3.30.565.10 0.732 0.914
3.10.50.10 3.30.60.30 0.791 0.858
3.10.50.10 3.30.70.100 0.822 0.951
3.10.50.10 3.30.70.20 0.731 0.894
3.10.50.10 3.30.70.270 0.631 0.642
3.10.50.10 3.30.70.330 0.762 0.951
3.10.50.10 3.40.1190.10 0.558 0.509
3.10.50.10 3.40.1190.20 0.396 0.594
3.10.50.10 3.40.190.10 0.529 0.760
3.10.50.10 3.40.190.80 0.730 0.786
3.10.50.10 3.40.30.10 0.665 0.933
3.10.50.10 3.40.50.1000 0.419 0.698
3.10.50.10 3.40.50.1010 0.550 0.548
3.10.50.10 3.40.50.10190 0.610 0.537
3.10.50.10 3.40.50.1100 0.559 0.734
3.10.50.10 3.40.50.1220 0.526 0.721
3.10.50.10 3.40.50.1240 0.627 0.571
3.10.50.10 3.40.50.1370 0.574 0.515
3.10.50.10 3.40.50.1400 0.567 0.591
3.10.50.10 3.40.50.1460 0.726 0.701
3.10.50.10 3.40.50.150 0.357 0.870
3.10.50.10 3.40.50.1580 0.668 0.748
3.10.50.10 3.40.50.1820 0.201 0.864
3.10.50.10 3.40.50.1940 0.435 0.703
3.10.50.10 3.40.50.1980 0.418 0.781
3.10.50.10 3.40.50.20 0.612 0.718
3.10.50.10 3.40.50.200 0.541 0.529
3.10.50.10 3.40.50.2000 0.326 0.693
3.10.50.10 3.40.50.2020 0.507 0.763
3.10.50.10 3.40.50.2030 0.590 0.544
3.10.50.10 3.40.50.2300 0.431 0.852
3.10.50.10 3.40.50.2600 0.557 0.766
3.10.50.10 3.40.50.300 0.260 0.825
3.10.50.10 3.40.50.360 0.521 0.698
3.10.50.10 3.40.50.410 0.596 0.612
3.10.50.10 3.40.50.620 0.287 0.776
3.10.50.10 3.40.50.720 0.233 0.922
3.10.50.10 3.40.50.80 0.515 0.739
3.10.50.10 3.40.50.800 0.776 0.825
3.10.50.10 3.40.50.880 0.513 0.744
3.10.50.10 3.40.50.920 0.726 0.698
3.10.50.10 3.40.50.9600 0.620 0.588
3.10.50.10 3.40.50.970 0.366 0.788
3.10.50.10 3.40.50.980 0.630 0.654
3.10.50.10 3.40.630.10 0.437 0.688
3.10.50.10 3.40.630.30 0.703 0.920
3.10.50.10 3.90.190.10 0.599 0.784
3.10.50.10 3.90.190.20 0.690 0.653
3.10.50.40 3.10.50.40 0.931 0.931
3.10.50.40 3.20.20.100 0.642 0.459
3.10.50.40 3.20.20.120 0.662 0.619
3.10.50.40 3.20.20.140 0.549 0.551
3.10.50.40 3.20.20.150 0.672 0.454
3.10.50.40 3.20.20.30 0.688 0.443
3.10.50.40 3.20.20.60 0.604 0.555
3.10.50.40 3.20.20.70 0.300 0.856
3.10.50.40 3.20.20.80 0.269 0.843
3.10.50.40 3.30.1330.30 0.877 0.834
3.10.50.40 3.30.1370.10 0.857 0.867
3.10.50.40 3.30.1490.20 0.899 0.944
3.10.50.40 3.30.160.20 0.805 0.662
3.10.50.40 3.30.30.10 0.858 0.949
3.10.50.40 3.30.300.10 0.854 0.814
3.10.50.40 3.30.300.20 0.827 0.852
3.10.50.40 3.30.360.10 0.785 0.791
3.10.50.40 3.30.390.10 0.745 0.649
3.10.50.40 3.30.390.30 0.801 0.726
3.10.50.40 3.30.420.10 0.676 0.743
3.10.50.40 3.30.420.40 0.759 0.726
3.10.50.40 3.30.450.20 0.932 0.968
3.10.50.40 3.30.470.20 0.850 0.843
3.10.50.40 3.30.565.10 0.810 0.842
3.10.50.40 3.30.60.30 0.833 0.838
3.10.50.40 3.30.70.100 0.896 0.925
3.10.50.40 3.30.70.20 0.858 0.895
3.10.50.40 3.30.70.270 0.739 0.641
3.10.50.40 3.30.70.330 0.871 0.938
3.10.50.40 3.40.1190.10 0.682 0.356
3.10.50.40 3.40.1190.20 0.584 0.482
3.10.50.40 3.40.190.10 0.682 0.751
3.10.50.40 3.40.190.80 0.849 0.777
3.10.50.40 3.40.30.10 0.768 0.904
3.10.50.40 3.40.50.1000 0.602 0.637
3.10.50.40 3.40.50.1010 0.749 0.542
3.10.50.40 3.40.50.10190 0.749 0.512
3.10.50.40 3.40.50.1100 0.706 0.671
3.10.50.40 3.40.50.1220 0.672 0.621
3.10.50.40 3.40.50.1240 0.769 0.517
3.10.50.40 3.40.50.1370 0.725 0.466
3.10.50.40 3.40.50.1400 0.742 0.568
3.10.50.40 3.40.50.1460 0.805 0.629
3.10.50.40 3.40.50.150 0.499 0.815
3.10.50.40 3.40.50.1580 0.739 0.651
3.10.50.40 3.40.50.1820 0.267 0.800
3.10.50.40 3.40.50.1940 0.612 0.615
3.10.50.40 3.40.50.1980 0.591 0.718
3.10.50.40 3.40.50.20 0.713 0.633
3.10.50.40 3.40.50.200 0.688 0.443
3.10.50.40 3.40.50.2000 0.506 0.596
3.10.50.40 3.40.50.2020 0.600 0.677
3.10.50.40 3.40.50.2030 0.745 0.525
3.10.50.40 3.40.50.2300 0.542 0.774
3.10.50.40 3.40.50.2600 0.669 0.665
3.10.50.40 3.40.50.300 0.330 0.801
3.10.50.40 3.40.50.360 0.661 0.612
3.10.50.40 3.40.50.410 0.766 0.596
3.10.50.40 3.40.50.620 0.417 0.724
3.10.50.40 3.40.50.720 0.297 0.895
3.10.50.40 3.40.50.80 0.662 0.664
3.10.50.40 3.40.50.800 0.860 0.753
3.10.50.40 3.40.50.880 0.567 0.638
3.10.50.40 3.40.50.920 0.799 0.609
3.10.50.40 3.40.50.9600 0.762 0.564
3.10.50.40 3.40.50.970 0.543 0.702
3.10.50.40 3.40.50.980 0.749 0.584
3.10.50.40 3.40.630.10 0.641 0.632
3.10.50.40 3.40.630.30 0.788 0.869
3.10.50.40 3.90.190.10 0.660 0.639
3.10.50.40 3.90.190.20 0.777 0.584
3.20.20.100 3.20.20.100 0.984 0.984
3.20.20.100 3.20.20.120 0.977 0.978
3.20.20.100 3.20.20.140 0.978 0.989
3.20.20.100 3.20.20.150 0.943 0.884
3.20.20.100 3.20.20.30 0.986 0.985
3.20.20.100 3.20.20.60 0.984 0.983
3.20.20.100 3.20.20.70 0.986 0.982
3.20.20.100 3.20.20.80 0.984 0.983
3.20.20.100 3.30.1330.30 0.801 0.637
3.20.20.100 3.30.1370.10 0.642 0.512
3.20.20.100 3.30.1490.20 0.461 0.632
3.20.20.100 3.30.160.20 0.722 0.518
3.20.20.100 3.30.30.10 0.587 0.703
3.20.20.100 3.30.300.10 0.711 0.557
3.20.20.100 3.30.300.20 0.654 0.653
3.20.20.100 3.30.360.10 0.518 0.672
3.20.20.100 3.30.390.10 0.751 0.667
3.20.20.100 3.30.390.30 0.677 0.585
3.20.20.100 3.30.420.10 0.847 0.898
3.20.20.100 3.30.420.40 0.827 0.812
3.20.20.100 3.30.450.20 0.525 0.543
3.20.20.100 3.30.470.20 0.491 0.664
3.20.20.100 3.30.565.10 0.440 0.642
3.20.20.100 3.30.60.30 0.711 0.402
3.20.20.100 3.30.70.100 0.514 0.594
3.20.20.100 3.30.70.20 0.442 0.697
3.20.20.100 3.30.70.270 0.545 0.516
3.20.20.100 3.30.70.330 0.385 0.811
3.20.20.100 3.40.1190.10 0.892 0.850
3.20.20.100 3.40.1190.20 0.938 0.918
3.20.20.100 3.40.190.10 0.719 0.755
3.20.20.100 3.40.190.80 0.780 0.671
3.20.20.100 3.40.30.10 0.739 0.906
3.20.20.100 3.40.50.1000 0.922 0.899
3.20.20.100 3.40.50.1010 0.874 0.785
3.20.20.100 3.40.50.10190 0.867 0.753
3.20.20.100 3.40.50.1100 0.909 0.889
3.20.20.100 3.40.50.1220 0.889 0.875
3.20.20.100 3.40.50.1240 0.911 0.831
3.20.20.100 3.40.50.1370 0.946 0.867
3.20.20.100 3.40.50.1400 0.915 0.865
3.20.20.100 3.40.50.1460 0.904 0.837
3.20.20.100 3.40.50.150 0.819 0.919
3.20.20.100 3.40.50.1580 0.914 0.918
3.20.20.100 3.40.50.1820 0.922 0.928
3.20.20.100 3.40.50.1940 0.887 0.890
3.20.20.100 3.40.50.1980 0.877 0.888
3.20.20.100 3.40.50.20 0.885 0.818
3.20.20.100 3.40.50.200 0.900 0.890
3.20.20.100 3.40.50.2000 0.943 0.902
3.20.20.100 3.40.50.2020 0.793 0.838
3.20.20.100 3.40.50.2030 0.949 0.874
3.20.20.100 3.40.50.2300 0.887 0.926
3.20.20.100 3.40.50.2600 0.919 0.893
3.20.20.100 3.40.50.300 0.888 0.850
3.20.20.100 3.40.50.360 0.937 0.910
3.20.20.100 3.40.50.410 0.918 0.871
3.20.20.100 3.40.50.620 0.886 0.848
3.20.20.100 3.40.50.720 0.910 0.945
3.20.20.100 3.40.50.80 0.923 0.911
3.20.20.100 3.40.50.800 0.861 0.751
3.20.20.100 3.40.50.880 0.818 0.808
3.20.20.100 3.40.50.920 0.949 0.892
3.20.20.100 3.40.50.9600 0.934 0.877
3.20.20.100 3.40.50.970 0.909 0.927
3.20.20.100 3.40.50.980 0.881 0.831
3.20.20.100 3.40.630.10 0.742 0.796
3.20.20.100 3.40.630.30 0.537 0.788
3.20.20.100 3.90.190.10 0.926 0.932
3.20.20.100 3.90.190.20 0.924 0.864
3.20.20.120 3.20.20.120 0.979 0.979
3.20.20.120 3.20.20.140 0.980 0.988
3.20.20.120 3.20.20.150 0.939 0.875
3.20.20.120 3.20.20.30 0.980 0.973
3.20.20.120 3.20.20.60 0.983 0.976
3.20.20.120 3.20.20.70 0.982 0.981
3.20.20.120 3.20.20.80 0.977 0.981
3.20.20.120 3.30.1330.30 0.855 0.732
3.20.20.120 3.30.1370.10 0.737 0.553
3.20.20.120 3.30.1490.20 0.603 0.644
3.20.20.120 3.30.160.20 0.749 0.492
3.20.20.120 3.30.30.10 0.643 0.716
3.20.20.120 3.30.300.10 0.709 0.510
3.20.20.120 3.30.300.20 0.697 0.662
3.20.20.120 3.30.360.10 0.640 0.694
3.20.20.120 3.30.390.10 0.722 0.638
3.20.20.120 3.30.390.30 0.682 0.575
3.20.20.120 3.30.420.10 0.797 0.861
3.20.20.120 3.30.420.40 0.806 0.788
3.20.20.120 3.30.450.20 0.721 0.622
3.20.20.120 3.30.470.20 0.555 0.649
3.20.20.120 3.30.565.10 0.535 0.639
3.20.20.120 3.30.60.30 0.731 0.391
3.20.20.120 3.30.70.100 0.648 0.618
3.20.20.120 3.30.70.20 0.581 0.709
3.20.20.120 3.30.70.270 0.637 0.531
3.20.20.120 3.30.70.330 0.546 0.818
3.20.20.120 3.40.1190.10 0.923 0.886
3.20.20.120 3.40.1190.20 0.941 0.921
3.20.20.120 3.40.190.10 0.743 0.764
3.20.20.120 3.40.190.80 0.835 0.739
3.20.20.120 3.40.30.10 0.766 0.908
3.20.20.120 3.40.50.1000 0.923 0.898
3.20.20.120 3.40.50.1010 0.867 0.766
3.20.20.120 3.40.50.10190 0.877 0.783
3.20.20.120 3.40.50.1100 0.917 0.891
3.20.20.120 3.40.50.1220 0.907 0.886
3.20.20.120 3.40.50.1240 0.911 0.830
3.20.20.120 3.40.50.1370 0.945 0.867
3.20.20.120 3.40.50.1400 0.927 0.876
3.20.20.120 3.40.50.1460 0.922 0.870
3.20.20.120 3.40.50.150 0.874 0.929
3.20.20.120 3.40.50.1580 0.908 0.909
3.20.20.120 3.40.50.1820 0.890 0.922
3.20.20.120 3.40.50.1940 0.896 0.892
3.20.20.120 3.40.50.1980 0.880 0.889
3.20.20.120 3.40.50.20 0.880 0.806
3.20.20.120 3.40.50.200 0.930 0.934
3.20.20.120 3.40.50.2000 0.939 0.900
3.20.20.120 3.40.50.2020 0.852 0.865
3.20.20.120 3.40.50.2030 0.955 0.881
3.20.20.120 3.40.50.2300 0.913 0.931
3.20.20.120 3.40.50.2600 0.941 0.909
3.20.20.120 3.40.50.300 0.876 0.849
3.20.20.120 3.40.50.360 0.938 0.907
3.20.20.120 3.40.50.410 0.918 0.871
3.20.20.120 3.40.50.620 0.869 0.846
3.20.20.120 3.40.50.720 0.926 0.946
3.20.20.120 3.40.50.80 0.920 0.907
3.20.20.120 3.40.50.800 0.897 0.831
3.20.20.120 3.40.50.880 0.860 0.828
3.20.20.120 3.40.50.920 0.936 0.869
3.20.20.120 3.40.50.9600 0.959 0.917
3.20.20.120 3.40.50.970 0.921 0.928
3.20.20.120 3.40.50.980 0.926 0.881
3.20.20.120 3.40.630.10 0.782 0.809
3.20.20.120 3.40.630.30 0.676 0.806
3.20.20.120 3.90.190.10 0.893 0.893
3.20.20.120 3.90.190.20 0.931 0.872
3.20.20.140 3.20.20.140 0.995 0.995
3.20.20.140 3.20.20.150 0.975 0.912
3.20.20.140 3.20.20.30 0.991 0.974
3.20.20.140 3.20.20.60 0.990 0.976
3.20.20.140 3.20.20.70 0.985 0.981
3.20.20.140 3.20.20.80 0.981 0.981
3.20.20.140 3.30.1330.30 0.885 0.709
3.20.20.140 3.30.1370.10 0.778 0.483
3.20.20.140 3.30.1490.20 0.595 0.557
3.20.20.140 3.30.160.20 0.774 0.402
3.20.20.140 3.30.30.10 0.626 0.605
3.20.20.140 3.30.300.10 0.757 0.434
3.20.20.140 3.30.300.20 0.709 0.575
3.20.20.140 3.30.360.10 0.592 0.610
3.20.20.140 3.30.390.10 0.833 0.699
3.20.20.140 3.30.390.30 0.789 0.567
3.20.20.140 3.30.420.10 0.885 0.902
3.20.20.140 3.30.420.40 0.861 0.795
3.20.20.140 3.30.450.20 0.646 0.463
3.20.20.140 3.30.470.20 0.599 0.614
3.20.20.140 3.30.565.10 0.513 0.546
3.20.20.140 3.30.60.30 0.770 0.293
3.20.20.140 3.30.70.100 0.622 0.509
3.20.20.140 3.30.70.20 0.566 0.645
3.20.20.140 3.30.70.270 0.684 0.519
3.20.20.140 3.30.70.330 0.515 0.770
3.20.20.140 3.40.1190.10 0.921 0.837
3.20.20.140 3.40.1190.20 0.965 0.932
3.20.20.140 3.40.190.10 0.786 0.765
3.20.20.140 3.40.190.80 0.866 0.704
3.20.20.140 3.40.30.10 0.746 0.891
3.20.20.140 3.40.50.1000 0.940 0.893
3.20.20.140 3.40.50.1010 0.929 0.825
3.20.20.140 3.40.50.10190 0.909 0.789
3.20.20.140 3.40.50.1100 0.929 0.883
3.20.20.140 3.40.50.1220 0.914 0.859
3.20.20.140 3.40.50.1240 0.943 0.859
3.20.20.140 3.40.50.1370 0.968 0.870
3.20.20.140 3.40.50.1400 0.954 0.877
3.20.20.140 3.40.50.1460 0.919 0.795
3.20.20.140 3.40.50.150 0.858 0.916
3.20.20.140 3.40.50.1580 0.928 0.900
3.20.20.140 3.40.50.1820 0.923 0.927
3.20.20.140 3.40.50.1940 0.927 0.896
3.20.20.140 3.40.50.1980 0.905 0.889
3.20.20.140 3.40.50.20 0.884 0.779
3.20.20.140 3.40.50.200 0.929 0.888
3.20.20.140 3.40.50.2000 0.962 0.908
3.20.20.140 3.40.50.2020 0.813 0.808
3.20.20.140 3.40.50.2030 0.974 0.883
3.20.20.140 3.40.50.2300 0.893 0.916
3.20.20.140 3.40.50.2600 0.930 0.882
3.20.20.140 3.40.50.300 0.889 0.850
3.20.20.140 3.40.50.360 0.942 0.889
3.20.20.140 3.40.50.410 0.939 0.861
3.20.20.140 3.40.50.620 0.895 0.849
3.20.20.140 3.40.50.720 0.917 0.944
3.20.20.140 3.40.50.80 0.924 0.890
3.20.20.140 3.40.50.800 0.894 0.738
3.20.20.140 3.40.50.880 0.826 0.784
3.20.20.140 3.40.50.920 0.953 0.860
3.20.20.140 3.40.50.9600 0.961 0.883
3.20.20.140 3.40.50.970 0.929 0.923
3.20.20.140 3.40.50.980 0.926 0.839
3.20.20.140 3.40.630.10 0.864 0.849
3.20.20.140 3.40.630.30 0.681 0.774
3.20.20.140 3.90.190.10 0.921 0.903
3.20.20.140 3.90.190.20 0.937 0.841
3.20.20.150 3.20.20.150 0.866 0.866
3.20.20.150 3.20.20.30 0.870 0.929
3.20.20.150 3.20.20.60 0.907 0.963
3.20.20.150 3.20.20.70 0.896 0.975
3.20.20.150 3.20.20.80 0.896 0.975
3.20.20.150 3.30.1330.30 0.774 0.764
3.20.20.150 3.30.1370.10 0.626 0.572
3.20.20.150 3.30.1490.20 0.476 0.683
3.20.20.150 3.30.160.20 0.653 0.548
3.20.20.150 3.30.30.10 0.553 0.740
3.20.20.150 3.30.300.10 0.643 0.571
3.20.20.150 3.30.300.20 0.644 0.722
3.20.20.150 3.30.360.10 0.563 0.733
3.20.20.150 3.30.390.10 0.671 0.669
3.20.20.150 3.30.390.30 0.581 0.583
3.20.20.150 3.30.420.10 0.755 0.885
3.20.20.150 3.30.420.40 0.713 0.800
3.20.20.150 3.30.450.20 0.635 0.669
3.20.20.150 3.30.470.20 0.428 0.671
3.20.20.150 3.30.565.10 0.440 0.698
3.20.20.150 3.30.60.30 0.620 0.418
3.20.20.150 3.30.70.100 0.478 0.630
3.20.20.150 3.30.70.20 0.411 0.715
3.20.20.150 3.30.70.270 0.577 0.558
3.20.20.150 3.30.70.330 0.432 0.837
3.20.20.150 3.40.1190.10 0.804 0.855
3.20.20.150 3.40.1190.20 0.865 0.921
3.20.20.150 3.40.190.10 0.698 0.765
3.20.20.150 3.40.190.80 0.738 0.742
3.20.20.150 3.40.30.10 0.676 0.914
3.20.20.150 3.40.50.1000 0.861 0.904
3.20.20.150 3.40.50.1010 0.838 0.844
3.20.20.150 3.40.50.10190 0.786 0.771
3.20.20.150 3.40.50.1100 0.849 0.896
3.20.20.150 3.40.50.1220 0.836 0.896
3.20.20.150 3.40.50.1240 0.848 0.881
3.20.20.150 3.40.50.1370 0.876 0.878
3.20.20.150 3.40.50.1400 0.868 0.898
3.20.20.150 3.40.50.1460 0.793 0.816
3.20.20.150 3.40.50.150 0.802 0.928
3.20.20.150 3.40.50.1580 0.769 0.864
3.20.20.150 3.40.50.1820 0.841 0.924
3.20.20.150 3.40.50.1940 0.855 0.913
3.20.20.150 3.40.50.1980 0.832 0.899
3.20.20.150 3.40.50.20 0.778 0.802
3.20.20.150 3.40.50.200 0.788 0.870
3.20.20.150 3.40.50.2000 0.879 0.903
3.20.20.150 3.40.50.2020 0.708 0.833
3.20.20.150 3.40.50.2030 0.888 0.898
3.20.20.150 3.40.50.2300 0.831 0.930
3.20.20.150 3.40.50.2600 0.843 0.898
3.20.20.150 3.40.50.300 0.831 0.849
3.20.20.150 3.40.50.360 0.859 0.912
3.20.20.150 3.40.50.410 0.837 0.878
3.20.20.150 3.40.50.620 0.832 0.847
3.20.20.150 3.40.50.720 0.870 0.946
3.20.20.150 3.40.50.80 0.844 0.910
3.20.20.150 3.40.50.800 0.769 0.793
3.20.20.150 3.40.50.880 0.712 0.800
3.20.20.150 3.40.50.920 0.829 0.846
3.20.20.150 3.40.50.9600 0.827 0.860
3.20.20.150 3.40.50.970 0.877 0.940
3.20.20.150 3.40.50.980 0.817 0.850
3.20.20.150 3.40.630.10 0.741 0.851
3.20.20.150 3.40.630.30 0.488 0.803
3.20.20.150 3.90.190.10 0.796 0.888
3.20.20.150 3.90.190.20 0.833 0.861
3.20.20.30 3.20.20.30 0.991 0.991
3.20.20.30 3.20.20.60 0.987 0.988
3.20.20.30 3.20.20.70 0.984 0.983
3.20.20.30 3.20.20.80 0.984 0.983
3.20.20.30 3.30.1330.30 0.806 0.719
3.20.20.30 3.30.1370.10 0.640 0.568
3.20.20.30 3.30.1490.20 0.429 0.692
3.20.20.30 3.30.160.20 0.762 0.617
3.20.20.30 3.30.30.10 0.644 0.761
3.20.20.30 3.30.300.10 0.640 0.540
3.20.20.30 3.30.300.20 0.625 0.697
3.20.20.30 3.30.360.10 0.592 0.740
3.20.20.30 3.30.390.10 0.703 0.657
3.20.20.30 3.30.390.30 0.634 0.613
3.20.20.30 3.30.420.10 0.805 0.898
3.20.20.30 3.30.420.40 0.816 0.835
3.20.20.30 3.30.450.20 0.472 0.605
3.20.20.30 3.30.470.20 0.406 0.681
3.20.20.30 3.30.565.10 0.384 0.698
3.20.20.30 3.30.60.30 0.711 0.429
3.20.20.30 3.30.70.100 0.474 0.652
3.20.20.30 3.30.70.20 0.357 0.724
3.20.20.30 3.30.70.270 0.575 0.539
3.20.20.30 3.30.70.330 0.375 0.842
3.20.20.30 3.40.1190.10 0.910 0.920
3.20.20.30 3.40.1190.20 0.931 0.948
3.20.20.30 3.40.190.10 0.710 0.759
3.20.20.30 3.40.190.80 0.799 0.746
3.20.20.30 3.40.30.10 0.771 0.924
3.20.20.30 3.40.50.1000 0.934 0.926
3.20.20.30 3.40.50.1010 0.860 0.817
3.20.20.30 3.40.50.10190 0.857 0.770
3.20.20.30 3.40.50.1100 0.905 0.915
3.20.20.30 3.40.50.1220 0.904 0.922
3.20.20.30 3.40.50.1240 0.904 0.897
3.20.20.30 3.40.50.1370 0.945 0.902
3.20.20.30 3.40.50.1400 0.927 0.915
3.20.20.30 3.40.50.1460 0.909 0.898
3.20.20.30 3.40.50.150 0.865 0.938
3.20.20.30 3.40.50.1580 0.908 0.958
3.20.20.30 3.40.50.1820 0.919 0.932
3.20.20.30 3.40.50.1940 0.897 0.925
3.20.20.30 3.40.50.1980 0.878 0.909
3.20.20.30 3.40.50.20 0.875 0.845
3.20.20.30 3.40.50.200 0.906 0.946
3.20.20.30 3.40.50.2000 0.938 0.918
3.20.20.30 3.40.50.2020 0.836 0.881
3.20.20.30 3.40.50.2030 0.957 0.916
3.20.20.30 3.40.50.2300 0.896 0.943
3.20.20.30 3.40.50.2600 0.924 0.926
3.20.20.30 3.40.50.300 0.894 0.852
3.20.20.30 3.40.50.360 0.942 0.942
3.20.20.30 3.40.50.410 0.913 0.912
3.20.20.30 3.40.50.620 0.877 0.853
3.20.20.30 3.40.50.720 0.928 0.949
3.20.20.30 3.40.50.80 0.929 0.941
3.20.20.30 3.40.50.800 0.863 0.845
3.20.20.30 3.40.50.880 0.855 0.845
3.20.20.30 3.40.50.920 0.931 0.916
3.20.20.30 3.40.50.9600 0.926 0.914
3.20.20.30 3.40.50.970 0.899 0.944
3.20.20.30 3.40.50.980 0.903 0.896
3.20.20.30 3.40.630.10 0.790 0.861
3.20.20.30 3.40.630.30 0.516 0.817
3.20.20.30 3.90.190.10 0.876 0.913
3.20.20.30 3.90.190.20 0.922 0.906
3.20.20.60 3.20.20.60 0.993 0.993
3.20.20.60 3.20.20.70 0.985 0.984
3.20.20.60 3.20.20.80 0.982 0.984
3.20.20.60 3.30.1330.30 0.884 0.767
3.20.20.60 3.30.1370.10 0.746 0.503
3.20.20.60 3.30.1490.20 0.582 0.611
3.20.20.60 3.30.160.20 0.790 0.502
3.20.20.60 3.30.30.10 0.653 0.673
3.20.20.60 3.30.300.10 0.754 0.496
3.20.20.60 3.30.300.20 0.748 0.668
3.20.20.60 3.30.360.10 0.717 0.724
3.20.20.60 3.30.390.10 0.715 0.588
3.20.20.60 3.30.390.30 0.682 0.498
3.20.20.60 3.30.420.10 0.814 0.856
3.20.20.60 3.30.420.40 0.822 0.791
3.20.20.60 3.30.450.20 0.759 0.624
3.20.20.60 3.30.470.20 0.526 0.608
3.20.20.60 3.30.565.10 0.571 0.629
3.20.20.60 3.30.60.30 0.740 0.319
3.20.20.60 3.30.70.100 0.611 0.563
3.20.20.60 3.30.70.20 0.487 0.643
3.20.20.60 3.30.70.270 0.695 0.558
3.20.20.60 3.30.70.330 0.513 0.795
3.20.20.60 3.40.1190.10 0.922 0.882
3.20.20.60 3.40.1190.20 0.939 0.930
3.20.20.60 3.40.190.10 0.753 0.763
3.20.20.60 3.40.190.80 0.862 0.746
3.20.20.60 3.40.30.10 0.774 0.907
3.20.20.60 3.40.50.1000 0.942 0.918
3.20.20.60 3.40.50.1010 0.916 0.857
3.20.20.60 3.40.50.10190 0.891 0.782
3.20.20.60 3.40.50.1100 0.932 0.914
3.20.20.60 3.40.50.1220 0.943 0.928
3.20.20.60 3.40.50.1240 0.938 0.904
3.20.20.60 3.40.50.1370 0.962 0.896
3.20.20.60 3.40.50.1400 0.957 0.915
3.20.20.60 3.40.50.1460 0.936 0.891
3.20.20.60 3.40.50.150 0.886 0.937
3.20.20.60 3.40.50.1580 0.911 0.915
3.20.20.60 3.40.50.1820 0.896 0.929
3.20.20.60 3.40.50.1940 0.927 0.921
3.20.20.60 3.40.50.1980 0.904 0.904
3.20.20.60 3.40.50.20 0.890 0.816
3.20.20.60 3.40.50.200 0.917 0.905
3.20.20.60 3.40.50.2000 0.948 0.918
3.20.20.60 3.40.50.2020 0.860 0.875
3.20.20.60 3.40.50.2030 0.975 0.922
3.20.20.60 3.40.50.2300 0.912 0.936
3.20.20.60 3.40.50.2600 0.943 0.920
3.20.20.60 3.40.50.300 0.892 0.854
3.20.20.60 3.40.50.360 0.953 0.927
3.20.20.60 3.40.50.410 0.936 0.896
3.20.20.60 3.40.50.620 0.899 0.859
3.20.20.60 3.40.50.720 0.931 0.948
3.20.20.60 3.40.50.80 0.939 0.925
3.20.20.60 3.40.50.800 0.898 0.821
3.20.20.60 3.40.50.880 0.857 0.831
3.20.20.60 3.40.50.920 0.942 0.888
3.20.20.60 3.40.50.9600 0.947 0.901
3.20.20.60 3.40.50.970 0.936 0.946
3.20.20.60 3.40.50.980 0.938 0.903
3.20.20.60 3.40.630.10 0.828 0.837
3.20.20.60 3.40.630.30 0.620 0.769
3.20.20.60 3.90.190.10 0.885 0.890
3.20.20.60 3.90.190.20 0.934 0.876
3.20.20.70 3.20.20.70 0.982 0.982
3.20.20.70 3.20.20.80 0.983 0.987
3.20.20.70 3.30.1330.30 0.957 0.604
3.20.20.70 3.30.1370.10 0.928 0.243
3.20.20.70 3.30.1490.20 0.862 0.243
3.20.20.70 3.30.160.20 0.943 0.300
3.20.20.70 3.30.30.10 0.880 0.318
3.20.20.70 3.30.300.10 0.933 0.310
3.20.20.70 3.30.300.20 0.915 0.380
3.20.20.70 3.30.360.10 0.878 0.448
3.20.20.70 3.30.390.10 0.927 0.430
3.20.20.70 3.30.390.30 0.920 0.264
3.20.20.70 3.30.420.10 0.933 0.779
3.20.20.70 3.30.420.40 0.944 0.704
3.20.20.70 3.30.450.20 0.910 0.292
3.20.20.70 3.30.470.20 0.847 0.364
3.20.20.70 3.30.565.10 0.846 0.252
3.20.20.70 3.30.60.30 0.931 0.121
3.20.20.70 3.30.70.100 0.883 0.235
3.20.20.70 3.30.70.20 0.826 0.329
3.20.20.70 3.30.70.270 0.875 0.389
3.20.20.70 3.30.70.330 0.768 0.450
3.20.20.70 3.40.1190.10 0.970 0.844
3.20.20.70 3.40.1190.20 0.972 0.895
3.20.20.70 3.40.190.10 0.852 0.692
3.20.20.70 3.40.190.80 0.951 0.581
3.20.20.70 3.40.30.10 0.861 0.773
3.20.20.70 3.40.50.1000 0.969 0.882
3.20.20.70 3.40.50.1010 0.963 0.780
3.20.20.70 3.40.50.10190 0.962 0.753
3.20.20.70 3.40.50.1100 0.968 0.878
3.20.20.70 3.40.50.1220 0.968 0.860
3.20.20.70 3.40.50.1240 0.969 0.813
3.20.20.70 3.40.50.1370 0.977 0.869
3.20.20.70 3.40.50.1400 0.974 0.861
3.20.20.70 3.40.50.1460 0.971 0.837
3.20.20.70 3.40.50.150 0.925 0.884
3.20.20.70 3.40.50.1580 0.969 0.921
3.20.20.70 3.40.50.1820 0.943 0.922
3.20.20.70 3.40.50.1940 0.963 0.860
3.20.20.70 3.40.50.1980 0.953 0.854
3.20.20.70 3.40.50.20 0.959 0.775
3.20.20.70 3.40.50.200 0.970 0.902
3.20.20.70 3.40.50.2000 0.972 0.898
3.20.20.70 3.40.50.2020 0.944 0.837
3.20.20.70 3.40.50.2030 0.979 0.882
3.20.20.70 3.40.50.2300 0.952 0.883
3.20.20.70 3.40.50.2600 0.970 0.871
3.20.20.70 3.40.50.300 0.918 0.859
3.20.20.70 3.40.50.360 0.975 0.878
3.20.20.70 3.40.50.410 0.971 0.845
3.20.20.70 3.40.50.620 0.936 0.860
3.20.20.70 3.40.50.720 0.945 0.931
3.20.20.70 3.40.50.80 0.970 0.877
3.20.20.70 3.40.50.800 0.960 0.711
3.20.20.70 3.40.50.880 0.943 0.810
3.20.20.70 3.40.50.920 0.975 0.862
3.20.20.70 3.40.50.9600 0.974 0.865
3.20.20.70 3.40.50.970 0.964 0.893
3.20.20.70 3.40.50.980 0.970 0.852
3.20.20.70 3.40.630.10 0.940 0.750
3.20.20.70 3.40.630.30 0.847 0.492
3.20.20.70 3.90.190.10 0.960 0.879
3.20.20.70 3.90.190.20 0.972 0.842
3.20.20.80 3.20.20.80 0.982 0.982
3.20.20.80 3.30.1330.30 0.950 0.481
3.20.20.80 3.30.1370.10 0.915 0.172
3.20.20.80 3.30.1490.20 0.846 0.212
3.20.20.80 3.30.160.20 0.936 0.241
3.20.20.80 3.30.30.10 0.875 0.305
3.20.20.80 3.30.300.10 0.923 0.231
3.20.20.80 3.30.300.20 0.904 0.312
3.20.20.80 3.30.360.10 0.874 0.429
3.20.20.80 3.30.390.10 0.916 0.356
3.20.20.80 3.30.390.30 0.910 0.210
3.20.20.80 3.30.420.10 0.925 0.720
3.20.20.80 3.30.420.40 0.933 0.604
3.20.20.80 3.30.450.20 0.896 0.230
3.20.20.80 3.30.470.20 0.823 0.306
3.20.20.80 3.30.565.10 0.840 0.250
3.20.20.80 3.30.60.30 0.931 0.132
3.20.20.80 3.30.70.100 0.866 0.191
3.20.20.80 3.30.70.20 0.799 0.277
3.20.20.80 3.30.70.270 0.864 0.358
3.20.20.80 3.30.70.330 0.725 0.404
3.20.20.80 3.40.1190.10 0.969 0.828
3.20.20.80 3.40.1190.20 0.971 0.874
3.20.20.80 3.40.190.10 0.831 0.637
3.20.20.80 3.40.190.80 0.944 0.462
3.20.20.80 3.40.30.10 0.846 0.735
3.20.20.80 3.40.50.1000 0.970 0.871
3.20.20.80 3.40.50.1010 0.964 0.768
3.20.20.80 3.40.50.10190 0.960 0.724
3.20.20.80 3.40.50.1100 0.965 0.849
3.20.20.80 3.40.50.1220 0.967 0.836
3.20.20.80 3.40.50.1240 0.970 0.821
3.20.20.80 3.40.50.1370 0.976 0.845
3.20.20.80 3.40.50.1400 0.973 0.844
3.20.20.80 3.40.50.1460 0.969 0.801
3.20.20.80 3.40.50.150 0.931 0.885
3.20.20.80 3.40.50.1580 0.966 0.870
3.20.20.80 3.40.50.1820 0.943 0.914
3.20.20.80 3.40.50.1940 0.963 0.848
3.20.20.80 3.40.50.1980 0.949 0.828
3.20.20.80 3.40.50.20 0.956 0.746
3.20.20.80 3.40.50.200 0.969 0.883
3.20.20.80 3.40.50.2000 0.971 0.880
3.20.20.80 3.40.50.2020 0.938 0.797
3.20.20.80 3.40.50.2030 0.978 0.861
3.20.20.80 3.40.50.2300 0.949 0.867
3.20.20.80 3.40.50.2600 0.968 0.850
3.20.20.80 3.40.50.300 0.919 0.853
3.20.20.80 3.40.50.360 0.973 0.857
3.20.20.80 3.40.50.410 0.970 0.823
3.20.20.80 3.40.50.620 0.936 0.848
3.20.20.80 3.40.50.720 0.945 0.925
3.20.20.80 3.40.50.80 0.969 0.855
3.20.20.80 3.40.50.800 0.957 0.631
3.20.20.80 3.40.50.880 0.938 0.772
3.20.20.80 3.40.50.920 0.973 0.827
3.20.20.80 3.40.50.9600 0.973 0.833
3.20.20.80 3.40.50.970 0.960 0.868
3.20.20.80 3.40.50.980 0.969 0.830
3.20.20.80 3.40.630.10 0.933 0.690
3.20.20.80 3.40.630.30 0.830 0.465
3.20.20.80 3.90.190.10 0.956 0.827
3.20.20.80 3.90.190.20 0.971 0.824
3.30.1330.30 3.30.1330.30 1.000 1.000
3.30.1330.30 3.30.1370.10 0.976 0.981
3.30.1330.30 3.30.1490.20 0.911 0.966
3.30.1330.30 3.30.160.20 0.790 0.837
3.30.1330.30 3.30.30.10 0.931 0.986
3.30.1330.30 3.30.300.10 0.837 0.848
3.30.1330.30 3.30.300.20 0.851 0.934
3.30.1330.30 3.30.360.10 0.827 0.881
3.30.1330.30 3.30.390.10 0.647 0.742
3.30.1330.30 3.30.390.30 0.690 0.759
3.30.1330.30 3.30.420.10 0.651 0.858
3.30.1330.30 3.30.420.40 0.769 0.847
3.30.1330.30 3.30.450.20 0.918 0.931
3.30.1330.30 3.30.470.20 0.643 0.784
3.30.1330.30 3.30.565.10 0.777 0.901
3.30.1330.30 3.30.60.30 0.612 0.571
3.30.1330.30 3.30.70.100 0.952 0.968
3.30.1330.30 3.30.70.20 0.868 0.915
3.30.1330.30 3.30.70.270 0.773 0.676
3.30.1330.30 3.30.70.330 0.918 0.958
3.30.1330.30 3.40.1190.10 0.839 0.857
3.30.1330.30 3.40.1190.20 0.838 0.888
3.30.1330.30 3.40.190.10 0.817 0.791
3.30.1330.30 3.40.190.80 0.989 0.990
3.30.1330.30 3.40.30.10 0.940 0.955
3.30.1330.30 3.40.50.1000 0.848 0.888
3.30.1330.30 3.40.50.1010 0.831 0.813
3.30.1330.30 3.40.50.10190 0.867 0.822
3.30.1330.30 3.40.50.1100 0.890 0.889
3.30.1330.30 3.40.50.1220 0.927 0.916
3.30.1330.30 3.40.50.1240 0.910 0.866
3.30.1330.30 3.40.50.1370 0.948 0.869
3.30.1330.30 3.40.50.1400 0.924 0.886
3.30.1330.30 3.40.50.1460 0.874 0.860
3.30.1330.30 3.40.50.150 0.847 0.932
3.30.1330.30 3.40.50.1580 0.773 0.848
3.30.1330.30 3.40.50.1820 0.603 0.906
3.30.1330.30 3.40.50.1940 0.887 0.903
3.30.1330.30 3.40.50.1980 0.880 0.902
3.30.1330.30 3.40.50.20 0.820 0.809
3.30.1330.30 3.40.50.200 0.758 0.833
3.30.1330.30 3.40.50.2000 0.818 0.867
3.30.1330.30 3.40.50.2020 0.697 0.850
3.30.1330.30 3.40.50.2030 0.944 0.874
3.30.1330.30 3.40.50.2300 0.888 0.934
3.30.1330.30 3.40.50.2600 0.909 0.902
3.30.1330.30 3.40.50.300 0.693 0.844
3.30.1330.30 3.40.50.360 0.922 0.910
3.30.1330.30 3.40.50.410 0.884 0.873
3.30.1330.30 3.40.50.620 0.676 0.830
3.30.1330.30 3.40.50.720 0.809 0.944
3.30.1330.30 3.40.50.80 0.887 0.906
3.30.1330.30 3.40.50.800 0.980 0.961
3.30.1330.30 3.40.50.880 0.729 0.812
3.30.1330.30 3.40.50.920 0.905 0.861
3.30.1330.30 3.40.50.9600 0.917 0.874
3.30.1330.30 3.40.50.970 0.877 0.924
3.30.1330.30 3.40.50.980 0.905 0.882
3.30.1330.30 3.40.630.10 0.736 0.865
3.30.1330.30 3.40.630.30 0.731 0.903
3.30.1330.30 3.90.190.10 0.696 0.811
3.30.1330.30 3.90.190.20 0.874 0.851
3.30.1370.10 3.30.1370.10 0.999 0.999
3.30.1370.10 3.30.1490.20 0.974 0.984
3.30.1370.10 3.30.160.20 0.917 0.899
3.30.1370.10 3.30.30.10 0.944 0.982
3.30.1370.10 3.30.300.10 0.947 0.912
3.30.1370.10 3.30.300.20 0.957 0.968
3.30.1370.10 3.30.360.10 0.827 0.839
3.30.1370.10 3.30.390.10 0.894 0.885
3.30.1370.10 3.30.390.30 0.960 0.962
3.30.1370.10 3.30.420.10 0.808 0.874
3.30.1370.10 3.30.420.40 0.833 0.810
3.30.1370.10 3.30.450.20 0.915 0.865
3.30.1370.10 3.30.470.20 0.816 0.795
3.30.1370.10 3.30.565.10 0.907 0.931
3.30.1370.10 3.30.60.30 0.649 0.615
3.30.1370.10 3.30.70.100 0.996 0.991
3.30.1370.10 3.30.70.20 0.945 0.928
3.30.1370.10 3.30.70.270 0.791 0.685
3.30.1370.10 3.30.70.330 0.974 0.967
3.30.1370.10 3.40.1190.10 0.790 0.785
3.30.1370.10 3.40.1190.20 0.744 0.806
3.30.1370.10 3.40.190.10 0.818 0.781
3.30.1370.10 3.40.190.80 0.990 0.993
3.30.1370.10 3.40.30.10 0.876 0.935
3.30.1370.10 3.40.50.1000 0.597 0.811
3.30.1370.10 3.40.50.1010 0.772 0.700
3.30.1370.10 3.40.50.10190 0.820 0.767
3.30.1370.10 3.40.50.1100 0.730 0.794
3.30.1370.10 3.40.50.1220 0.670 0.789
3.30.1370.10 3.40.50.1240 0.881 0.751
3.30.1370.10 3.40.50.1370 0.817 0.761
3.30.1370.10 3.40.50.1400 0.772 0.772
3.30.1370.10 3.40.50.1460 0.827 0.739
3.30.1370.10 3.40.50.150 0.667 0.903
3.30.1370.10 3.40.50.1580 0.584 0.678
3.30.1370.10 3.40.50.1820 0.274 0.878
3.30.1370.10 3.40.50.1940 0.628 0.799
3.30.1370.10 3.40.50.1980 0.737 0.854
3.30.1370.10 3.40.50.20 0.740 0.749
3.30.1370.10 3.40.50.200 0.588 0.643
3.30.1370.10 3.40.50.2000 0.596 0.801
3.30.1370.10 3.40.50.2020 0.470 0.749
3.30.1370.10 3.40.50.2030 0.741 0.718
3.30.1370.10 3.40.50.2300 0.660 0.896
3.30.1370.10 3.40.50.2600 0.700 0.821
3.30.1370.10 3.40.50.300 0.387 0.832
3.30.1370.10 3.40.50.360 0.686 0.827
3.30.1370.10 3.40.50.410 0.860 0.809
3.30.1370.10 3.40.50.620 0.450 0.800
3.30.1370.10 3.40.50.720 0.496 0.935
3.30.1370.10 3.40.50.80 0.751 0.848
3.30.1370.10 3.40.50.800 0.913 0.810
3.30.1370.10 3.40.50.880 0.454 0.714
3.30.1370.10 3.40.50.920 0.866 0.757
3.30.1370.10 3.40.50.9600 0.880 0.816
3.30.1370.10 3.40.50.970 0.618 0.862
3.30.1370.10 3.40.50.980 0.781 0.769
3.30.1370.10 3.40.630.10 0.726 0.814
3.30.1370.10 3.40.630.30 0.831 0.896
3.30.1370.10 3.90.190.10 0.720 0.775
3.30.1370.10 3.90.190.20 0.850 0.782
3.30.1490.20 3.30.1490.20 0.995 0.995
3.30.1490.20 3.30.160.20 0.871 0.764
3.30.1490.20 3.30.30.10 0.938 0.971
3.30.1490.20 3.30.300.10 0.961 0.932
3.30.1490.20 3.30.300.20 0.968 0.971
3.30.1490.20 3.30.360.10 0.814 0.794
3.30.1490.20 3.30.390.10 0.787 0.721
3.30.1490.20 3.30.390.30 0.924 0.884
3.30.1490.20 3.30.420.10 0.681 0.753
3.30.1490.20 3.30.420.40 0.798 0.743
3.30.1490.20 3.30.450.20 0.964 0.932
3.30.1490.20 3.30.470.20 0.887 0.838
3.30.1490.20 3.30.565.10 0.884 0.889
3.30.1490.20 3.30.60.30 0.949 0.905
3.30.1490.20 3.30.70.100 0.991 0.982
3.30.1490.20 3.30.70.20 0.941 0.929
3.30.1490.20 3.30.70.270 0.809 0.683
3.30.1490.20 3.30.70.330 0.966 0.963
3.30.1490.20 3.40.1190.10 0.772 0.620
3.30.1490.20 3.40.1190.20 0.666 0.618
3.30.1490.20 3.40.190.10 0.851 0.795
3.30.1490.20 3.40.190.80 0.976 0.958
3.30.1490.20 3.40.30.10 0.817 0.910
3.30.1490.20 3.40.50.1000 0.608 0.687
3.30.1490.20 3.40.50.1010 0.795 0.615
3.30.1490.20 3.40.50.10190 0.828 0.677
3.30.1490.20 3.40.50.1100 0.752 0.733
3.30.1490.20 3.40.50.1220 0.704 0.692
3.30.1490.20 3.40.50.1240 0.822 0.590
3.30.1490.20 3.40.50.1370 0.801 0.631
3.30.1490.20 3.40.50.1400 0.786 0.674
3.30.1490.20 3.40.50.1460 0.856 0.712
3.30.1490.20 3.40.50.150 0.583 0.863
3.30.1490.20 3.40.50.1580 0.688 0.554
3.30.1490.20 3.40.50.1820 0.307 0.829
3.30.1490.20 3.40.50.1940 0.642 0.676
3.30.1490.20 3.40.50.1980 0.674 0.794
3.30.1490.20 3.40.50.20 0.753 0.692
3.30.1490.20 3.40.50.200 0.708 0.439
3.30.1490.20 3.40.50.2000 0.570 0.682
3.30.1490.20 3.40.50.2020 0.600 0.689
3.30.1490.20 3.40.50.2030 0.767 0.566
3.30.1490.20 3.40.50.2300 0.592 0.842
3.30.1490.20 3.40.50.2600 0.701 0.749
3.30.1490.20 3.40.50.300 0.320 0.810
3.30.1490.20 3.40.50.360 0.699 0.721
3.30.1490.20 3.40.50.410 0.806 0.688
3.30.1490.20 3.40.50.620 0.438 0.754
3.30.1490.20 3.40.50.720 0.362 0.913
3.30.1490.20 3.40.50.80 0.711 0.761
3.30.1490.20 3.40.50.800 0.944 0.827
3.30.1490.20 3.40.50.880 0.543 0.639
3.30.1490.20 3.40.50.920 0.885 0.732
3.30.1490.20 3.40.50.9600 0.867 0.765
3.30.1490.20 3.40.50.970 0.540 0.742
3.30.1490.20 3.40.50.980 0.812 0.715
3.30.1490.20 3.40.630.10 0.727 0.730
3.30.1490.20 3.40.630.30 0.844 0.886
3.30.1490.20 3.90.190.10 0.706 0.673
3.30.1490.20 3.90.190.20 0.848 0.715
3.30.160.20 3.30.160.20 0.999 0.999
3.30.160.20 3.30.30.10 0.556 0.862
3.30.160.20 3.30.300.10 0.821 0.807
3.30.160.20 3.30.300.20 0.736 0.846
3.30.160.20 3.30.360.10 0.791 0.839
3.30.160.20 3.30.390.10 0.911 0.900
3.30.160.20 3.30.390.30 0.979 0.975
3.30.160.20 3.30.420.10 0.814 0.901
3.30.160.20 3.30.420.40 0.937 0.908
3.30.160.20 3.30.450.20 0.847 0.829
3.30.160.20 3.30.470.20 0.802 0.813
3.30.160.20 3.30.565.10 0.840 0.900
3.30.160.20 3.30.60.30 0.620 0.664
3.30.160.20 3.30.70.100 0.837 0.868
3.30.160.20 3.30.70.20 0.664 0.838
3.30.160.20 3.30.70.270 0.705 0.658
3.30.160.20 3.30.70.330 0.725 0.915
3.30.160.20 3.40.1190.10 0.900 0.860
3.30.160.20 3.40.1190.20 0.759 0.845
3.30.160.20 3.40.190.10 0.546 0.753
3.30.160.20 3.40.190.80 0.871 0.838
3.30.160.20 3.40.30.10 0.925 0.946
3.30.160.20 3.40.50.1000 0.763 0.866
3.30.160.20 3.40.50.1010 0.626 0.664
3.30.160.20 3.40.50.10190 0.772 0.733
3.30.160.20 3.40.50.1100 0.779 0.837
3.30.160.20 3.40.50.1220 0.865 0.891
3.30.160.20 3.40.50.1240 0.726 0.678
3.30.160.20 3.40.50.1370 0.810 0.797
3.30.160.20 3.40.50.1400 0.803 0.822
3.30.160.20 3.40.50.1460 0.833 0.806
3.30.160.20 3.40.50.150 0.553 0.905
3.30.160.20 3.40.50.1580 0.814 0.847
3.30.160.20 3.40.50.1820 0.533 0.902
3.30.160.20 3.40.50.1940 0.835 0.876
3.30.160.20 3.40.50.1980 0.735 0.869
3.30.160.20 3.40.50.20 0.789 0.790
3.30.160.20 3.40.50.200 0.754 0.833
3.30.160.20 3.40.50.2000 0.673 0.843
3.30.160.20 3.40.50.2020 0.677 0.837
3.30.160.20 3.40.50.2030 0.819 0.802
3.30.160.20 3.40.50.2300 0.767 0.915
3.30.160.20 3.40.50.2600 0.797 0.864
3.30.160.20 3.40.50.300 0.463 0.838
3.30.160.20 3.40.50.360 0.878 0.887
3.30.160.20 3.40.50.410 0.883 0.847
3.30.160.20 3.40.50.620 0.373 0.805
3.30.160.20 3.40.50.720 0.602 0.940
3.30.160.20 3.40.50.80 0.727 0.874
3.30.160.20 3.40.50.800 0.947 0.888
3.30.160.20 3.40.50.880 0.710 0.794
3.30.160.20 3.40.50.920 0.907 0.826
3.30.160.20 3.40.50.9600 0.778 0.801
3.30.160.20 3.40.50.970 0.634 0.884
3.30.160.20 3.40.50.980 0.738 0.788
3.30.160.20 3.40.630.10 0.823 0.883
3.30.160.20 3.40.630.30 0.830 0.911
3.30.160.20 3.90.190.10 0.729 0.820
3.30.160.20 3.90.190.20 0.832 0.805
3.30.30.10 3.30.30.10 0.991 0.991
3.30.30.10 3.30.300.10 0.937 0.813
3.30.30.10 3.30.300.20 0.902 0.829
3.30.30.10 3.30.360.10 0.896 0.807
3.30.30.10 3.30.390.10 0.698 0.500
3.30.30.10 3.30.390.30 0.836 0.576
3.30.30.10 3.30.420.10 0.584 0.640
3.30.30.10 3.30.420.40 0.694 0.594
3.30.30.10 3.30.450.20 0.967 0.856
3.30.30.10 3.30.470.20 0.854 0.723
3.30.30.10 3.30.565.10 0.917 0.850
3.30.30.10 3.30.60.30 0.830 0.659
3.30.30.10 3.30.70.100 0.976 0.917
3.30.30.10 3.30.70.20 0.915 0.861
3.30.30.10 3.30.70.270 0.836 0.682
3.30.30.10 3.30.70.330 0.955 0.935
3.30.30.10 3.40.1190.10 0.773 0.589
3.30.30.10 3.40.1190.20 0.715 0.634
3.30.30.10 3.40.190.10 0.674 0.728
3.30.30.10 3.40.190.80 0.980 0.923
3.30.30.10 3.40.30.10 0.889 0.899
3.30.30.10 3.40.50.1000 0.693 0.718
3.30.30.10 3.40.50.1010 0.813 0.580
3.30.30.10 3.40.50.10190 0.828 0.607
3.30.30.10 3.40.50.1100 0.738 0.661
3.30.30.10 3.40.50.1220 0.743 0.668
3.30.30.10 3.40.50.1240 0.871 0.605
3.30.30.10 3.40.50.1370 0.815 0.597
3.30.30.10 3.40.50.1400 0.816 0.647
3.30.30.10 3.40.50.1460 0.889 0.635
3.30.30.10 3.40.50.150 0.786 0.872
3.30.30.10 3.40.50.1580 0.780 0.610
3.30.30.10 3.40.50.1820 0.296 0.820
3.30.30.10 3.40.50.1940 0.670 0.665
3.30.30.10 3.40.50.1980 0.652 0.740
3.30.30.10 3.40.50.20 0.785 0.643
3.30.30.10 3.40.50.200 0.764 0.631
3.30.30.10 3.40.50.2000 0.605 0.683
3.30.30.10 3.40.50.2020 0.612 0.669
3.30.30.10 3.40.50.2030 0.812 0.585
3.30.30.10 3.40.50.2300 0.672 0.829
3.30.30.10 3.40.50.2600 0.768 0.731
3.30.30.10 3.40.50.300 0.357 0.807
3.30.30.10 3.40.50.360 0.761 0.723
3.30.30.10 3.40.50.410 0.788 0.576
3.30.30.10 3.40.50.620 0.473 0.746
3.30.30.10 3.40.50.720 0.417 0.911
3.30.30.10 3.40.50.80 0.749 0.725
3.30.30.10 3.40.50.800 0.960 0.770
3.30.30.10 3.40.50.880 0.632 0.647
3.30.30.10 3.40.50.920 0.817 0.533
3.30.30.10 3.40.50.9600 0.865 0.664
3.30.30.10 3.40.50.970 0.618 0.753
3.30.30.10 3.40.50.980 0.860 0.692
3.30.30.10 3.40.630.10 0.665 0.622
3.30.30.10 3.40.630.30 0.816 0.797
3.30.30.10 3.90.190.10 0.647 0.568
3.30.30.10 3.90.190.20 0.824 0.582
3.30.300.10 3.30.300.10 0.943 0.943
3.30.300.10 3.30.300.20 0.959 0.982
3.30.300.10 3.30.360.10 0.701 0.805
3.30.300.10 3.30.390.10 0.749 0.793
3.30.300.10 3.30.390.30 0.830 0.870
3.30.300.10 3.30.420.10 0.718 0.869
3.30.300.10 3.30.420.40 0.827 0.859
3.30.300.10 3.30.450.20 0.876 0.878
3.30.300.10 3.30.470.20 0.874 0.852
3.30.300.10 3.30.565.10 0.826 0.908
3.30.300.10 3.30.60.30 0.837 0.836
3.30.300.10 3.30.70.100 0.940 0.954
3.30.300.10 3.30.70.20 0.901 0.916
3.30.300.10 3.30.70.270 0.734 0.659
3.30.300.10 3.30.70.330 0.918 0.953
3.30.300.10 3.40.1190.10 0.575 0.646
3.30.300.10 3.40.1190.20 0.543 0.739
3.30.300.10 3.40.190.10 0.786 0.779
3.30.300.10 3.40.190.80 0.877 0.877
3.30.300.10 3.40.30.10 0.721 0.918
3.30.300.10 3.40.50.1000 0.459 0.765
3.30.300.10 3.40.50.1010 0.689 0.685
3.30.300.10 3.40.50.10190 0.707 0.692
3.30.300.10 3.40.50.1100 0.656 0.791
3.30.300.10 3.40.50.1220 0.613 0.791
3.30.300.10 3.40.50.1240 0.608 0.563
3.30.300.10 3.40.50.1370 0.696 0.716
3.30.300.10 3.40.50.1400 0.628 0.706
3.30.300.10 3.40.50.1460 0.642 0.626
3.30.300.10 3.40.50.150 0.352 0.874
3.30.300.10 3.40.50.1580 0.635 0.734
3.30.300.10 3.40.50.1820 0.396 0.887
3.30.300.10 3.40.50.1940 0.497 0.763
3.30.300.10 3.40.50.1980 0.591 0.839
3.30.300.10 3.40.50.20 0.651 0.739
3.30.300.10 3.40.50.200 0.498 0.538
3.30.300.10 3.40.50.2000 0.475 0.780
3.30.300.10 3.40.50.2020 0.424 0.743
3.30.300.10 3.40.50.2030 0.639 0.669
3.30.300.10 3.40.50.2300 0.457 0.873
3.30.300.10 3.40.50.2600 0.539 0.784
3.30.300.10 3.40.50.300 0.384 0.832
3.30.300.10 3.40.50.360 0.567 0.791
3.30.300.10 3.40.50.410 0.725 0.764
3.30.300.10 3.40.50.620 0.386 0.795
3.30.300.10 3.40.50.720 0.304 0.929
3.30.300.10 3.40.50.80 0.582 0.811
3.30.300.10 3.40.50.800 0.827 0.782
3.30.300.10 3.40.50.880 0.420 0.720
3.30.300.10 3.40.50.920 0.824 0.788
3.30.300.10 3.40.50.9600 0.660 0.705
3.30.300.10 3.40.50.970 0.447 0.835
3.30.300.10 3.40.50.980 0.597 0.666
3.30.300.10 3.40.630.10 0.678 0.820
3.30.300.10 3.40.630.30 0.739 0.885
3.30.300.10 3.90.190.10 0.697 0.807
3.30.300.10 3.90.190.20 0.733 0.734
3.30.300.20 3.30.300.20 0.994 0.994
3.30.300.20 3.30.360.10 0.763 0.770
3.30.300.20 3.30.390.10 0.864 0.835
3.30.300.20 3.30.390.30 0.904 0.861
3.30.300.20 3.30.420.10 0.828 0.864
3.30.300.20 3.30.420.40 0.915 0.866
3.30.300.20 3.30.450.20 0.943 0.884
3.30.300.20 3.30.470.20 0.861 0.813
3.30.300.20 3.30.565.10 0.886 0.897
3.30.300.20 3.30.60.30 0.897 0.876
3.30.300.20 3.30.70.100 0.981 0.965
3.30.300.20 3.30.70.20 0.938 0.920
3.30.300.20 3.30.70.270 0.810 0.687
3.30.300.20 3.30.70.330 0.959 0.956
3.30.300.20 3.40.1190.10 0.782 0.726
3.30.300.20 3.40.1190.20 0.714 0.747
3.30.300.20 3.40.190.10 0.871 0.793
3.30.300.20 3.40.190.80 0.958 0.915
3.30.300.20 3.40.30.10 0.797 0.907
3.30.300.20 3.40.50.1000 0.747 0.812
3.30.300.20 3.40.50.1010 0.855 0.737
3.30.300.20 3.40.50.10190 0.857 0.731
3.30.300.20 3.40.50.1100 0.894 0.840
3.30.300.20 3.40.50.1220 0.783 0.790
3.30.300.20 3.40.50.1240 0.836 0.661
3.30.300.20 3.40.50.1370 0.887 0.774
3.30.300.20 3.40.50.1400 0.890 0.804
3.30.300.20 3.40.50.1460 0.878 0.751
3.30.300.20 3.40.50.150 0.604 0.880
3.30.300.20 3.40.50.1580 0.755 0.717
3.30.300.20 3.40.50.1820 0.499 0.877
3.30.300.20 3.40.50.1940 0.767 0.809
3.30.300.20 3.40.50.1980 0.831 0.854
3.30.300.20 3.40.50.20 0.816 0.747
3.30.300.20 3.40.50.200 0.679 0.550
3.30.300.20 3.40.50.2000 0.683 0.786
3.30.300.20 3.40.50.2020 0.655 0.775
3.30.300.20 3.40.50.2030 0.864 0.754
3.30.300.20 3.40.50.2300 0.758 0.889
3.30.300.20 3.40.50.2600 0.809 0.818
3.30.300.20 3.40.50.300 0.548 0.832
3.30.300.20 3.40.50.360 0.814 0.823
3.30.300.20 3.40.50.410 0.879 0.796
3.30.300.20 3.40.50.620 0.587 0.797
3.30.300.20 3.40.50.720 0.602 0.931
3.30.300.20 3.40.50.80 0.868 0.854
3.30.300.20 3.40.50.800 0.940 0.817
3.30.300.20 3.40.50.880 0.579 0.704
3.30.300.20 3.40.50.920 0.944 0.821
3.30.300.20 3.40.50.9600 0.867 0.782
3.30.300.20 3.40.50.970 0.732 0.856
3.30.300.20 3.40.50.980 0.861 0.789
3.30.300.20 3.40.630.10 0.824 0.836
3.30.300.20 3.40.630.30 0.829 0.876
3.30.300.20 3.90.190.10 0.833 0.804
3.30.300.20 3.90.190.20 0.942 0.846
3.30.360.10 3.30.360.10 0.898 0.898
3.30.360.10 3.30.390.10 0.650 0.458
3.30.360.10 3.30.390.30 0.744 0.573
3.30.360.10 3.30.420.10 0.538 0.592
3.30.360.10 3.30.420.40 0.665 0.585
3.30.360.10 3.30.450.20 0.886 0.867
3.30.360.10 3.30.470.20 0.753 0.745
3.30.360.10 3.30.565.10 0.891 0.931
3.30.360.10 3.30.60.30 0.737 0.532
3.30.360.10 3.30.70.100 0.838 0.828
3.30.360.10 3.30.70.20 0.758 0.800
3.30.360.10 3.30.70.270 0.767 0.665
3.30.360.10 3.30.70.330 0.774 0.881
3.30.360.10 3.40.1190.10 0.780 0.660
3.30.360.10 3.40.1190.20 0.699 0.619
3.30.360.10 3.40.190.10 0.584 0.716
3.30.360.10 3.40.190.80 0.840 0.763
3.30.360.10 3.40.30.10 0.784 0.895
3.30.360.10 3.40.50.1000 0.686 0.716
3.30.360.10 3.40.50.1010 0.773 0.599
3.30.360.10 3.40.50.10190 0.733 0.505
3.30.360.10 3.40.50.1100 0.752 0.716
3.30.360.10 3.40.50.1220 0.787 0.774
3.30.360.10 3.40.50.1240 0.846 0.714
3.30.360.10 3.40.50.1370 0.792 0.645
3.30.360.10 3.40.50.1400 0.787 0.697
3.30.360.10 3.40.50.1460 0.824 0.710
3.30.360.10 3.40.50.150 0.767 0.888
3.30.360.10 3.40.50.1580 0.695 0.548
3.30.360.10 3.40.50.1820 0.372 0.808
3.30.360.10 3.40.50.1940 0.722 0.720
3.30.360.10 3.40.50.1980 0.658 0.751
3.30.360.10 3.40.50.20 0.722 0.647
3.30.360.10 3.40.50.200 0.748 0.624
3.30.360.10 3.40.50.2000 0.638 0.684
3.30.360.10 3.40.50.2020 0.701 0.757
3.30.360.10 3.40.50.2030 0.802 0.676
3.30.360.10 3.40.50.2300 0.696 0.840
3.30.360.10 3.40.50.2600 0.762 0.767
3.30.360.10 3.40.50.300 0.498 0.813
3.30.360.10 3.40.50.360 0.738 0.730
3.30.360.10 3.40.50.410 0.741 0.578
3.30.360.10 3.40.50.620 0.560 0.757
3.30.360.10 3.40.50.720 0.551 0.915
3.30.360.10 3.40.50.80 0.750 0.753
3.30.360.10 3.40.50.800 0.842 0.710
3.30.360.10 3.40.50.880 0.677 0.704
3.30.360.10 3.40.50.920 0.752 0.498
3.30.360.10 3.40.50.9600 0.787 0.670
3.30.360.10 3.40.50.970 0.727 0.801
3.30.360.10 3.40.50.980 0.827 0.762
3.30.360.10 3.40.630.10 0.683 0.666
3.30.360.10 3.40.630.30 0.744 0.825
3.30.360.10 3.90.190.10 0.612 0.557
3.30.360.10 3.90.190.20 0.799 0.658
3.30.390.10 3.30.390.10 0.909 0.909
3.30.390.10 3.30.390.30 0.922 0.947
3.30.390.10 3.30.420.10 0.927 0.949
3.30.390.10 3.30.420.40 0.904 0.909
3.30.390.10 3.30.450.20 0.760 0.725
3.30.390.10 3.30.470.20 0.749 0.778
3.30.390.10 3.30.565.10 0.593 0.726
3.30.390.10 3.30.60.30 0.657 0.566
3.30.390.10 3.30.70.100 0.798 0.803
3.30.390.10 3.30.70.20 0.730 0.816
3.30.390.10 3.30.70.270 0.681 0.627
3.30.390.10 3.30.70.330 0.711 0.883
3.30.390.10 3.40.1190.10 0.813 0.798
3.30.390.10 3.40.1190.20 0.857 0.851
3.30.390.10 3.40.190.10 0.767 0.771
3.30.390.10 3.40.190.80 0.846 0.804
3.30.390.10 3.40.30.10 0.804 0.918
3.30.390.10 3.40.50.1000 0.767 0.834
3.30.390.10 3.40.50.1010 0.800 0.740
3.30.390.10 3.40.50.10190 0.848 0.792
3.30.390.10 3.40.50.1100 0.772 0.805
3.30.390.10 3.40.50.1220 0.711 0.785
3.30.390.10 3.40.50.1240 0.752 0.628
3.30.390.10 3.40.50.1370 0.827 0.784
3.30.390.10 3.40.50.1400 0.815 0.794
3.30.390.10 3.40.50.1460 0.735 0.654
3.30.390.10 3.40.50.150 0.379 0.841
3.30.390.10 3.40.50.1580 0.813 0.805
3.30.390.10 3.40.50.1820 0.680 0.896
3.30.390.10 3.40.50.1940 0.764 0.837
3.30.390.10 3.40.50.1980 0.806 0.863
3.30.390.10 3.40.50.20 0.811 0.768
3.30.390.10 3.40.50.200 0.679 0.699
3.30.390.10 3.40.50.2000 0.751 0.830
3.30.390.10 3.40.50.2020 0.496 0.707
3.30.390.10 3.40.50.2030 0.792 0.759
3.30.390.10 3.40.50.2300 0.655 0.875
3.30.390.10 3.40.50.2600 0.709 0.790
3.30.390.10 3.40.50.300 0.578 0.833
3.30.390.10 3.40.50.360 0.826 0.849
3.30.390.10 3.40.50.410 0.899 0.855
3.30.390.10 3.40.50.620 0.576 0.799
3.30.390.10 3.40.50.720 0.594 0.933
3.30.390.10 3.40.50.80 0.800 0.852
3.30.390.10 3.40.50.800 0.848 0.774
3.30.390.10 3.40.50.880 0.605 0.726
3.30.390.10 3.40.50.920 0.893 0.822
3.30.390.10 3.40.50.9600 0.846 0.797
3.30.390.10 3.40.50.970 0.523 0.816
3.30.390.10 3.40.50.980 0.663 0.652
3.30.390.10 3.40.630.10 0.808 0.862
3.30.390.10 3.40.630.30 0.704 0.848
3.30.390.10 3.90.190.10 0.868 0.878
3.30.390.10 3.90.190.20 0.845 0.799
3.30.390.30 3.30.390.30 1.000 1.000
3.30.390.30 3.30.420.10 0.962 0.958
3.30.390.30 3.30.420.40 0.951 0.921
3.30.390.30 3.30.450.20 0.772 0.759
3.30.390.30 3.30.470.20 0.827 0.826
3.30.390.30 3.30.565.10 0.791 0.863
3.30.390.30 3.30.60.30 0.730 0.754
3.30.390.30 3.30.70.100 0.922 0.922
3.30.390.30 3.30.70.20 0.843 0.879
3.30.390.30 3.30.70.270 0.714 0.654
3.30.390.30 3.30.70.330 0.834 0.930
3.30.390.30 3.40.1190.10 0.864 0.833
3.30.390.30 3.40.1190.20 0.851 0.859
3.30.390.30 3.40.190.10 0.768 0.776
3.30.390.30 3.40.190.80 0.932 0.904
3.30.390.30 3.40.30.10 0.850 0.934
3.30.390.30 3.40.50.1000 0.667 0.824
3.30.390.30 3.40.50.1010 0.738 0.679
3.30.390.30 3.40.50.10190 0.830 0.758
3.30.390.30 3.40.50.1100 0.674 0.778
3.30.390.30 3.40.50.1220 0.667 0.791
3.30.390.30 3.40.50.1240 0.693 0.574
3.30.390.30 3.40.50.1370 0.792 0.753
3.30.390.30 3.40.50.1400 0.751 0.761
3.30.390.30 3.40.50.1460 0.806 0.752
3.30.390.30 3.40.50.150 0.375 0.864
3.30.390.30 3.40.50.1580 0.789 0.803
3.30.390.30 3.40.50.1820 0.552 0.896
3.30.390.30 3.40.50.1940 0.688 0.824
3.30.390.30 3.40.50.1980 0.717 0.858
3.30.390.30 3.40.50.20 0.792 0.787
3.30.390.30 3.40.50.200 0.612 0.597
3.30.390.30 3.40.50.2000 0.619 0.809
3.30.390.30 3.40.50.2020 0.511 0.754
3.30.390.30 3.40.50.2030 0.722 0.690
3.30.390.30 3.40.50.2300 0.606 0.888
3.30.390.30 3.40.50.2600 0.661 0.803
3.30.390.30 3.40.50.300 0.500 0.835
3.30.390.30 3.40.50.360 0.773 0.857
3.30.390.30 3.40.50.410 0.942 0.875
3.30.390.30 3.40.50.620 0.405 0.789
3.30.390.30 3.40.50.720 0.470 0.934
3.30.390.30 3.40.50.80 0.688 0.838
3.30.390.30 3.40.50.800 0.882 0.812
3.30.390.30 3.40.50.880 0.588 0.745
3.30.390.30 3.40.50.920 0.918 0.830
3.30.390.30 3.40.50.9600 0.850 0.816
3.30.390.30 3.40.50.970 0.426 0.809
3.30.390.30 3.40.50.980 0.629 0.634
3.30.390.30 3.40.630.10 0.858 0.899
3.30.390.30 3.40.630.30 0.815 0.904
3.30.390.30 3.90.190.10 0.856 0.870
3.30.390.30 3.90.190.20 0.859 0.802
3.30.420.10 3.30.420.10 0.965 0.965
3.30.420.10 3.30.420.40 0.954 0.925
3.30.420.10 3.30.450.20 0.809 0.619
3.30.420.10 3.30.470.20 0.795 0.745
3.30.420.10 3.30.565.10 0.672 0.592
3.30.420.10 3.30.60.30 0.796 0.560
3.30.420.10 3.30.70.100 0.814 0.718
3.30.420.10 3.30.70.20 0.773 0.771
3.30.420.10 3.30.70.270 0.719 0.573
3.30.420.10 3.30.70.330 0.727 0.841
3.30.420.10 3.40.1190.10 0.871 0.716
3.30.420.10 3.40.1190.20 0.922 0.855
3.30.420.10 3.40.190.10 0.817 0.782
3.30.420.10 3.40.190.80 0.890 0.767
3.30.420.10 3.40.30.10 0.826 0.903
3.30.420.10 3.40.50.1000 0.883 0.835
3.30.420.10 3.40.50.1010 0.906 0.777
3.30.420.10 3.40.50.10190 0.915 0.813
3.30.420.10 3.40.50.1100 0.888 0.812
3.30.420.10 3.40.50.1220 0.857 0.780
3.30.420.10 3.40.50.1240 0.887 0.690
3.30.420.10 3.40.50.1370 0.929 0.802
3.30.420.10 3.40.50.1400 0.911 0.802
3.30.420.10 3.40.50.1460 0.876 0.678
3.30.420.10 3.40.50.150 0.573 0.808
3.30.420.10 3.40.50.1580 0.920 0.869
3.30.420.10 3.40.50.1820 0.821 0.898
3.30.420.10 3.40.50.1940 0.865 0.823
3.30.420.10 3.40.50.1980 0.882 0.859
3.30.420.10 3.40.50.20 0.888 0.775
3.30.420.10 3.40.50.200 0.829 0.665
3.30.420.10 3.40.50.2000 0.884 0.838
3.30.420.10 3.40.50.2020 0.694 0.682
3.30.420.10 3.40.50.2030 0.921 0.791
3.30.420.10 3.40.50.2300 0.772 0.842
3.30.420.10 3.40.50.2600 0.833 0.760
3.30.420.10 3.40.50.300 0.747 0.835
3.30.420.10 3.40.50.360 0.899 0.831
3.30.420.10 3.40.50.410 0.951 0.867
3.30.420.10 3.40.50.620 0.764 0.806
3.30.420.10 3.40.50.720 0.755 0.926
3.30.420.10 3.40.50.80 0.893 0.840
3.30.420.10 3.40.50.800 0.902 0.742
3.30.420.10 3.40.50.880 0.748 0.708
3.30.420.10 3.40.50.920 0.956 0.868
3.30.420.10 3.40.50.9600 0.924 0.810
3.30.420.10 3.40.50.970 0.776 0.813
3.30.420.10 3.40.50.980 0.834 0.642
3.30.420.10 3.40.630.10 0.868 0.849
3.30.420.10 3.40.630.30 0.739 0.790
3.30.420.10 3.90.190.10 0.933 0.904
3.30.420.10 3.90.190.20 0.919 0.789
3.30.420.40 3.30.420.40 0.950 0.950
3.30.420.40 3.30.450.20 0.806 0.746
3.30.420.40 3.30.470.20 0.792 0.808
3.30.420.40 3.30.565.10 0.637 0.693
3.30.420.40 3.30.60.30 0.755 0.764
3.30.420.40 3.30.70.100 0.800 0.810
3.30.420.40 3.30.70.20 0.766 0.835
3.30.420.40 3.30.70.270 0.671 0.611
3.30.420.40 3.30.70.330 0.729 0.890
3.30.420.40 3.40.1190.10 0.852 0.817
3.30.420.40 3.40.1190.20 0.858 0.853
3.30.420.40 3.40.190.10 0.761 0.782
3.30.420.40 3.40.190.80 0.843 0.790
3.30.420.40 3.40.30.10 0.872 0.936
3.30.420.40 3.40.50.1000 0.880 0.866
3.30.420.40 3.40.50.1010 0.852 0.761
3.30.420.40 3.40.50.10190 0.887 0.792
3.30.420.40 3.40.50.1100 0.900 0.871
3.30.420.40 3.40.50.1220 0.880 0.862
3.30.420.40 3.40.50.1240 0.823 0.688
3.30.420.40 3.40.50.1370 0.914 0.833
3.30.420.40 3.40.50.1400 0.910 0.852
3.30.420.40 3.40.50.1460 0.874 0.808
3.30.420.40 3.40.50.150 0.563 0.857
3.30.420.40 3.40.50.1580 0.907 0.917
3.30.420.40 3.40.50.1820 0.773 0.905
3.30.420.40 3.40.50.1940 0.839 0.852
3.30.420.40 3.40.50.1980 0.892 0.885
3.30.420.40 3.40.50.20 0.907 0.836
3.30.420.40 3.40.50.200 0.801 0.773
3.30.420.40 3.40.50.2000 0.858 0.855
3.30.420.40 3.40.50.2020 0.729 0.810
3.30.420.40 3.40.50.2030 0.912 0.834
3.30.420.40 3.40.50.2300 0.815 0.894
3.30.420.40 3.40.50.2600 0.860 0.838
3.30.420.40 3.40.50.300 0.730 0.841
3.30.420.40 3.40.50.360 0.923 0.879
3.30.420.40 3.40.50.410 0.939 0.884
3.30.420.40 3.40.50.620 0.706 0.815
3.30.420.40 3.40.50.720 0.774 0.936
3.30.420.40 3.40.50.80 0.920 0.890
3.30.420.40 3.40.50.800 0.924 0.871
3.30.420.40 3.40.50.880 0.771 0.789
3.30.420.40 3.40.50.920 0.955 0.914
3.30.420.40 3.40.50.9600 0.902 0.839
3.30.420.40 3.40.50.970 0.744 0.856
3.30.420.40 3.40.50.980 0.845 0.799
3.30.420.40 3.40.630.10 0.845 0.891
3.30.420.40 3.40.630.30 0.787 0.887
3.30.420.40 3.90.190.10 0.922 0.932
3.30.420.40 3.90.190.20 0.911 0.857
3.30.450.20 3.30.450.20 0.997 0.997
3.30.450.20 3.30.470.20 0.855 0.861
3.30.450.20 3.30.565.10 0.887 0.946
3.30.450.20 3.30.60.30 0.769 0.789
3.30.450.20 3.30.70.100 0.917 0.943
3.30.450.20 3.30.70.20 0.866 0.911
3.30.450.20 3.30.70.270 0.730 0.667
3.30.450.20 3.30.70.330 0.889 0.951
3.30.450.20 3.40.1190.10 0.602 0.401
3.30.450.20 3.40.1190.20 0.556 0.631
3.30.450.20 3.40.190.10 0.701 0.774
3.30.450.20 3.40.190.80 0.863 0.864
3.30.450.20 3.40.30.10 0.827 0.938
3.30.450.20 3.40.50.1000 0.554 0.746
3.30.450.20 3.40.50.1010 0.740 0.666
3.30.450.20 3.40.50.10190 0.702 0.600
3.30.450.20 3.40.50.1100 0.688 0.773
3.30.450.20 3.40.50.1220 0.676 0.780
3.30.450.20 3.40.50.1240 0.790 0.685
3.30.450.20 3.40.50.1370 0.698 0.606
3.30.450.20 3.40.50.1400 0.734 0.724
3.30.450.20 3.40.50.1460 0.769 0.698
3.30.450.20 3.40.50.150 0.539 0.889
3.30.450.20 3.40.50.1580 0.657 0.673
3.30.450.20 3.40.50.1820 0.215 0.846
3.30.450.20 3.40.50.1940 0.577 0.735
3.30.450.20 3.40.50.1980 0.584 0.815
3.30.450.20 3.40.50.20 0.658 0.699
3.30.450.20 3.40.50.200 0.598 0.403
3.30.450.20 3.40.50.2000 0.469 0.713
3.30.450.20 3.40.50.2020 0.507 0.730
3.30.450.20 3.40.50.2030 0.758 0.699
3.30.450.20 3.40.50.2300 0.531 0.867
3.30.450.20 3.40.50.2600 0.643 0.793
3.30.450.20 3.40.50.300 0.340 0.825
3.30.450.20 3.40.50.360 0.616 0.748
3.30.450.20 3.40.50.410 0.717 0.696
3.30.450.20 3.40.50.620 0.423 0.785
3.30.450.20 3.40.50.720 0.332 0.923
3.30.450.20 3.40.50.80 0.645 0.796
3.30.450.20 3.40.50.800 0.917 0.883
3.30.450.20 3.40.50.880 0.538 0.719
3.30.450.20 3.40.50.920 0.764 0.674
3.30.450.20 3.40.50.9600 0.782 0.764
3.30.450.20 3.40.50.970 0.555 0.831
3.30.450.20 3.40.50.980 0.760 0.768
3.30.450.20 3.40.630.10 0.571 0.710
3.30.450.20 3.40.630.30 0.825 0.924
3.30.450.20 3.90.190.10 0.594 0.713
3.30.450.20 3.90.190.20 0.738 0.664
3.30.470.20 3.30.470.20 0.871 0.871
3.30.470.20 3.30.565.10 0.780 0.822
3.30.470.20 3.30.60.30 0.794 0.831
3.30.470.20 3.30.70.100 0.828 0.848
3.30.470.20 3.30.70.20 0.827 0.868
3.30.470.20 3.30.70.270 0.719 0.622
3.30.470.20 3.30.70.330 0.817 0.906
3.30.470.20 3.40.1190.10 0.687 0.397
3.30.470.20 3.40.1190.20 0.653 0.562
3.30.470.20 3.40.190.10 0.689 0.748
3.30.470.20 3.40.190.80 0.788 0.703
3.30.470.20 3.40.30.10 0.699 0.875
3.30.470.20 3.40.50.1000 0.559 0.534
3.30.470.20 3.40.50.1010 0.715 0.497
3.30.470.20 3.40.50.10190 0.714 0.429
3.30.470.20 3.40.50.1100 0.657 0.565
3.30.470.20 3.40.50.1220 0.644 0.578
3.30.470.20 3.40.50.1240 0.720 0.427
3.30.470.20 3.40.50.1370 0.705 0.428
3.30.470.20 3.40.50.1400 0.688 0.455
3.30.470.20 3.40.50.1460 0.731 0.459
3.30.470.20 3.40.50.150 0.434 0.778
3.30.470.20 3.40.50.1580 0.735 0.663
3.30.470.20 3.40.50.1820 0.366 0.800
3.30.470.20 3.40.50.1940 0.574 0.529
3.30.470.20 3.40.50.1980 0.549 0.642
3.30.470.20 3.40.50.20 0.679 0.551
3.30.470.20 3.40.50.200 0.688 0.452
3.30.470.20 3.40.50.2000 0.535 0.577
3.30.470.20 3.40.50.2020 0.575 0.622
3.30.470.20 3.40.50.2030 0.711 0.456
3.30.470.20 3.40.50.2300 0.453 0.680
3.30.470.20 3.40.50.2600 0.590 0.512
3.30.470.20 3.40.50.300 0.358 0.793
3.30.470.20 3.40.50.360 0.604 0.451
3.30.470.20 3.40.50.410 0.728 0.563
3.30.470.20 3.40.50.620 0.418 0.696
3.30.470.20 3.40.50.720 0.261 0.873
3.30.470.20 3.40.50.80 0.604 0.541
3.30.470.20 3.40.50.800 0.792 0.658
3.30.470.20 3.40.50.880 0.574 0.625
3.30.470.20 3.40.50.920 0.762 0.562
3.30.470.20 3.40.50.9600 0.729 0.517
3.30.470.20 3.40.50.970 0.492 0.611
3.30.470.20 3.40.50.980 0.698 0.486
3.30.470.20 3.40.630.10 0.713 0.719
3.30.470.20 3.40.630.30 0.831 0.897
3.30.470.20 3.90.190.10 0.720 0.709
3.30.470.20 3.90.190.20 0.722 0.431
3.30.565.10 3.30.565.10 0.984 0.984
3.30.565.10 3.30.60.30 0.793 0.718
3.30.565.10 3.30.70.100 0.938 0.900
3.30.565.10 3.30.70.20 0.862 0.862
3.30.565.10 3.30.70.270 0.802 0.674
3.30.565.10 3.30.70.330 0.859 0.912
3.30.565.10 3.40.1190.10 0.756 0.548
3.30.565.10 3.40.1190.20 0.666 0.595
3.30.565.10 3.40.190.10 0.623 0.731
3.30.565.10 3.40.190.80 0.921 0.840
3.30.565.10 3.40.30.10 0.714 0.889
3.30.565.10 3.40.50.1000 0.574 0.600
3.30.565.10 3.40.50.1010 0.785 0.573
3.30.565.10 3.40.50.10190 0.731 0.455
3.30.565.10 3.40.50.1100 0.688 0.651
3.30.565.10 3.40.50.1220 0.705 0.674
3.30.565.10 3.40.50.1240 0.862 0.657
3.30.565.10 3.40.50.1370 0.753 0.496
3.30.565.10 3.40.50.1400 0.752 0.556
3.30.565.10 3.40.50.1460 0.856 0.706
3.30.565.10 3.40.50.150 0.665 0.874
3.30.565.10 3.40.50.1580 0.649 0.449
3.30.565.10 3.40.50.1820 0.281 0.807
3.30.565.10 3.40.50.1940 0.646 0.656
3.30.565.10 3.40.50.1980 0.583 0.719
3.30.565.10 3.40.50.20 0.680 0.589
3.30.565.10 3.40.50.200 0.696 0.341
3.30.565.10 3.40.50.2000 0.531 0.614
3.30.565.10 3.40.50.2020 0.664 0.728
3.30.565.10 3.40.50.2030 0.737 0.448
3.30.565.10 3.40.50.2300 0.578 0.810
3.30.565.10 3.40.50.2600 0.674 0.676
3.30.565.10 3.40.50.300 0.368 0.808
3.30.565.10 3.40.50.360 0.653 0.597
3.30.565.10 3.40.50.410 0.773 0.598
3.30.565.10 3.40.50.620 0.460 0.744
3.30.565.10 3.40.50.720 0.349 0.904
3.30.565.10 3.40.50.80 0.661 0.671
3.30.565.10 3.40.50.800 0.826 0.645
3.30.565.10 3.40.50.880 0.595 0.662
3.30.565.10 3.40.50.920 0.756 0.453
3.30.565.10 3.40.50.9600 0.780 0.564
3.30.565.10 3.40.50.970 0.659 0.790
3.30.565.10 3.40.50.980 0.790 0.649
3.30.565.10 3.40.630.10 0.754 0.743
3.30.565.10 3.40.630.30 0.774 0.840
3.30.565.10 3.90.190.10 0.626 0.602
3.30.565.10 3.90.190.20 0.823 0.648
3.30.60.30 3.30.60.30 0.801 0.801
3.30.60.30 3.30.70.100 0.850 0.886
3.30.60.30 3.30.70.20 0.816 0.858
3.30.60.30 3.30.70.270 0.633 0.603
3.30.60.30 3.30.70.330 0.842 0.921
3.30.60.30 3.40.1190.10 0.521 0.719
3.30.60.30 3.40.1190.20 0.372 0.727
3.30.60.30 3.40.190.10 0.596 0.757
3.30.60.30 3.40.190.80 0.548 0.629
3.30.60.30 3.40.30.10 0.405 0.892
3.30.60.30 3.40.50.1000 0.352 0.774
3.30.60.30 3.40.50.1010 0.428 0.597
3.30.60.30 3.40.50.10190 0.578 0.634
3.30.60.30 3.40.50.1100 0.614 0.765
3.30.60.30 3.40.50.1220 0.360 0.727
3.30.60.30 3.40.50.1240 0.436 0.539
3.30.60.30 3.40.50.1370 0.479 0.628
3.30.60.30 3.40.50.1400 0.469 0.672
3.30.60.30 3.40.50.1460 0.595 0.629
3.30.60.30 3.40.50.150 0.200 0.876
3.30.60.30 3.40.50.1580 0.526 0.716
3.30.60.30 3.40.50.1820 0.407 0.890
3.30.60.30 3.40.50.1940 0.429 0.769
3.30.60.30 3.40.50.1980 0.402 0.805
3.30.60.30 3.40.50.20 0.481 0.688
3.30.60.30 3.40.50.200 0.441 0.732
3.30.60.30 3.40.50.2000 0.289 0.772
3.30.60.30 3.40.50.2020 0.422 0.765
3.30.60.30 3.40.50.2030 0.456 0.619
3.30.60.30 3.40.50.2300 0.333 0.865
3.30.60.30 3.40.50.2600 0.424 0.770
3.30.60.30 3.40.50.300 0.192 0.829
3.30.60.30 3.40.50.360 0.434 0.768
3.30.60.30 3.40.50.410 0.449 0.641
3.30.60.30 3.40.50.620 0.214 0.791
3.30.60.30 3.40.50.720 0.202 0.930
3.30.60.30 3.40.50.80 0.433 0.769
3.30.60.30 3.40.50.800 0.648 0.647
3.30.60.30 3.40.50.880 0.345 0.726
3.30.60.30 3.40.50.920 0.799 0.738
3.30.60.30 3.40.50.9600 0.550 0.692
3.30.60.30 3.40.50.970 0.297 0.830
3.30.60.30 3.40.50.980 0.465 0.667
3.30.60.30 3.40.630.10 0.625 0.780
3.30.60.30 3.40.630.30 0.671 0.833
3.30.60.30 3.90.190.10 0.627 0.747
3.30.60.30 3.90.190.20 0.725 0.723
3.30.70.100 3.30.70.100 0.994 0.994
3.30.70.100 3.30.70.20 0.945 0.942
3.30.70.100 3.30.70.270 0.803 0.689
3.30.70.100 3.30.70.330 0.977 0.971
3.30.70.100 3.40.1190.10 0.751 0.652
3.30.70.100 3.40.1190.20 0.597 0.613
3.30.70.100 3.40.190.10 0.784 0.783
3.30.70.100 3.40.190.80 0.974 0.977
3.30.70.100 3.40.30.10 0.824 0.925
3.30.70.100 3.40.50.1000 0.570 0.704
3.30.70.100 3.40.50.1010 0.745 0.608
3.30.70.100 3.40.50.10190 0.801 0.688
3.30.70.100 3.40.50.1100 0.714 0.747
3.30.70.100 3.40.50.1220 0.652 0.699
3.30.70.100 3.40.50.1240 0.829 0.662
3.30.70.100 3.40.50.1370 0.764 0.634
3.30.70.100 3.40.50.1400 0.756 0.689
3.30.70.100 3.40.50.1460 0.832 0.721
3.30.70.100 3.40.50.150 0.542 0.872
3.30.70.100 3.40.50.1580 0.666 0.590
3.30.70.100 3.40.50.1820 0.296 0.847
3.30.70.100 3.40.50.1940 0.590 0.687
3.30.70.100 3.40.50.1980 0.640 0.807
3.30.70.100 3.40.50.20 0.740 0.717
3.30.70.100 3.40.50.200 0.659 0.443
3.30.70.100 3.40.50.2000 0.529 0.697
3.30.70.100 3.40.50.2020 0.572 0.719
3.30.70.100 3.40.50.2030 0.729 0.573
3.30.70.100 3.40.50.2300 0.584 0.861
3.30.70.100 3.40.50.2600 0.690 0.780
3.30.70.100 3.40.50.300 0.318 0.817
3.30.70.100 3.40.50.360 0.675 0.745
3.30.70.100 3.40.50.410 0.789 0.717
3.30.70.100 3.40.50.620 0.402 0.764
3.30.70.100 3.40.50.720 0.361 0.920
3.30.70.100 3.40.50.80 0.693 0.784
3.30.70.100 3.40.50.800 0.898 0.792
3.30.70.100 3.40.50.880 0.496 0.656
3.30.70.100 3.40.50.920 0.859 0.745
3.30.70.100 3.40.50.9600 0.829 0.760
3.30.70.100 3.40.50.970 0.539 0.791
3.30.70.100 3.40.50.980 0.774 0.717
3.30.70.100 3.40.630.10 0.690 0.748
3.30.70.100 3.40.630.30 0.824 0.898
3.30.70.100 3.90.190.10 0.700 0.714
3.30.70.100 3.90.190.20 0.834 0.747
3.30.70.20 3.30.70.20 0.932 0.932
3.30.70.20 3.30.70.270 0.797 0.666
3.30.70.20 3.30.70.330 0.938 0.949
3.30.70.20 3.40.1190.10 0.761 0.473
3.30.70.20 3.40.1190.20 0.691 0.537
3.30.70.20 3.40.190.10 0.802 0.777
3.30.70.20 3.40.190.80 0.912 0.880
3.30.70.20 3.40.30.10 0.778 0.886
3.30.70.20 3.40.50.1000 0.628 0.574
3.30.70.20 3.40.50.1010 0.775 0.521
3.30.70.20 3.40.50.10190 0.805 0.572
3.30.70.20 3.40.50.1100 0.744 0.647
3.30.70.20 3.40.50.1220 0.704 0.595
3.30.70.20 3.40.50.1240 0.815 0.529
3.30.70.20 3.40.50.1370 0.790 0.531
3.30.70.20 3.40.50.1400 0.770 0.547
3.30.70.20 3.40.50.1460 0.807 0.547
3.30.70.20 3.40.50.150 0.501 0.794
3.30.70.20 3.40.50.1580 0.745 0.535
3.30.70.20 3.40.50.1820 0.382 0.794
3.30.70.20 3.40.50.1940 0.652 0.573
3.30.70.20 3.40.50.1980 0.661 0.718
3.30.70.20 3.40.50.20 0.742 0.597
3.30.70.20 3.40.50.200 0.728 0.353
3.30.70.20 3.40.50.2000 0.607 0.604
3.30.70.20 3.40.50.2020 0.611 0.604
3.30.70.20 3.40.50.2030 0.776 0.485
3.30.70.20 3.40.50.2300 0.566 0.751
3.30.70.20 3.40.50.2600 0.690 0.627
3.30.70.20 3.40.50.300 0.357 0.790
3.30.70.20 3.40.50.360 0.708 0.597
3.30.70.20 3.40.50.410 0.792 0.581
3.30.70.20 3.40.50.620 0.435 0.696
3.30.70.20 3.40.50.720 0.317 0.881
3.30.70.20 3.40.50.80 0.709 0.654
3.30.70.20 3.40.50.800 0.865 0.700
3.30.70.20 3.40.50.880 0.602 0.597
3.30.70.20 3.40.50.920 0.854 0.675
3.30.70.20 3.40.50.9600 0.824 0.663
3.30.70.20 3.40.50.970 0.573 0.664
3.30.70.20 3.40.50.980 0.774 0.577
3.30.70.20 3.40.630.10 0.740 0.682
3.30.70.20 3.40.630.30 0.845 0.877
3.30.70.20 3.90.190.10 0.758 0.661
3.30.70.20 3.90.190.20 0.826 0.640
3.30.70.270 3.30.70.270 0.641 0.641
3.30.70.270 3.30.70.330 0.716 0.876
3.30.70.270 3.40.1190.10 0.579 0.634
3.30.70.270 3.40.1190.20 0.589 0.688
3.30.70.270 3.40.190.10 0.642 0.741
3.30.70.270 3.40.190.80 0.672 0.768
3.30.70.270 3.40.30.10 0.676 0.876
3.30.70.270 3.40.50.1000 0.551 0.701
3.30.70.270 3.40.50.1010 0.612 0.627
3.30.70.270 3.40.50.10190 0.611 0.616
3.30.70.270 3.40.50.1100 0.611 0.701
3.30.70.270 3.40.50.1220 0.595 0.702
3.30.70.270 3.40.50.1240 0.645 0.656
3.30.70.270 3.40.50.1370 0.603 0.628
3.30.70.270 3.40.50.1400 0.609 0.660
3.30.70.270 3.40.50.1460 0.616 0.638
3.30.70.270 3.40.50.150 0.605 0.855
3.30.70.270 3.40.50.1580 0.534 0.558
3.30.70.270 3.40.50.1820 0.408 0.826
3.30.70.270 3.40.50.1940 0.586 0.717
3.30.70.270 3.40.50.1980 0.600 0.760
3.30.70.270 3.40.50.20 0.589 0.629
3.30.70.270 3.40.50.200 0.535 0.561
3.30.70.270 3.40.50.2000 0.535 0.700
3.30.70.270 3.40.50.2020 0.511 0.684
3.30.70.270 3.40.50.2030 0.612 0.646
3.30.70.270 3.40.50.2300 0.567 0.807
3.30.70.270 3.40.50.2600 0.587 0.706
3.30.70.270 3.40.50.300 0.461 0.810
3.30.70.270 3.40.50.360 0.576 0.684
3.30.70.270 3.40.50.410 0.608 0.641
3.30.70.270 3.40.50.620 0.506 0.756
3.30.70.270 3.40.50.720 0.484 0.908
3.30.70.270 3.40.50.80 0.602 0.727
3.30.70.270 3.40.50.800 0.653 0.665
3.30.70.270 3.40.50.880 0.505 0.651
3.30.70.270 3.40.50.920 0.610 0.596
3.30.70.270 3.40.50.9600 0.616 0.675
3.30.70.270 3.40.50.970 0.570 0.778
3.30.70.270 3.40.50.980 0.621 0.701
3.30.70.270 3.40.630.10 0.584 0.713
3.30.70.270 3.40.630.30 0.639 0.805
3.30.70.270 3.90.190.10 0.581 0.647
3.30.70.270 3.90.190.20 0.621 0.653
3.30.70.330 3.30.70.330 0.967 0.967
3.30.70.330 3.40.1190.10 0.867 0.494
3.30.70.330 3.40.1190.20 0.818 0.512
3.30.70.330 3.40.190.10 0.842 0.786
3.30.70.330 3.40.190.80 0.958 0.937
3.30.70.330 3.40.30.10 0.868 0.888
3.30.70.330 3.40.50.1000 0.773 0.575
3.30.70.330 3.40.50.1010 0.874 0.530
3.30.70.330 3.40.50.10190 0.891 0.617
3.30.70.330 3.40.50.1100 0.853 0.663
3.30.70.330 3.40.50.1220 0.834 0.608
3.30.70.330 3.40.50.1240 0.900 0.550
3.30.70.330 3.40.50.1370 0.886 0.566
3.30.70.330 3.40.50.1400 0.878 0.604
3.30.70.330 3.40.50.1460 0.896 0.580
3.30.70.330 3.40.50.150 0.653 0.763
3.30.70.330 3.40.50.1580 0.859 0.538
3.30.70.330 3.40.50.1820 0.487 0.733
3.30.70.330 3.40.50.1940 0.795 0.569
3.30.70.330 3.40.50.1980 0.781 0.702
3.30.70.330 3.40.50.20 0.849 0.606
3.30.70.330 3.40.50.200 0.844 0.367
3.30.70.330 3.40.50.2000 0.750 0.575
3.30.70.330 3.40.50.2020 0.741 0.557
3.30.70.330 3.40.50.2030 0.881 0.539
3.30.70.330 3.40.50.2300 0.714 0.739
3.30.70.330 3.40.50.2600 0.822 0.657
3.30.70.330 3.40.50.300 0.441 0.764
3.30.70.330 3.40.50.360 0.830 0.628
3.30.70.330 3.40.50.410 0.882 0.576
3.30.70.330 3.40.50.620 0.581 0.664
3.30.70.330 3.40.50.720 0.443 0.861
3.30.70.330 3.40.50.80 0.827 0.664
3.30.70.330 3.40.50.800 0.932 0.729
3.30.70.330 3.40.50.880 0.726 0.536
3.30.70.330 3.40.50.920 0.920 0.681
3.30.70.330 3.40.50.9600 0.901 0.668
3.30.70.330 3.40.50.970 0.736 0.655
3.30.70.330 3.40.50.980 0.881 0.632
3.30.70.330 3.40.630.10 0.835 0.644
3.30.70.330 3.40.630.30 0.891 0.865
3.30.70.330 3.90.190.10 0.844 0.610
3.30.70.330 3.90.190.20 0.906 0.662
3.40.1190.10 3.40.1190.10 1.000 1.000
3.40.1190.10 3.40.1190.20 0.977 0.972
3.40.1190.10 3.40.190.10 0.721 0.767
3.40.1190.10 3.40.190.80 0.865 0.886
3.40.1190.10 3.40.30.10 0.802 0.935
3.40.1190.10 3.40.50.1000 0.951 0.927
3.40.1190.10 3.40.50.1010 0.840 0.797
3.40.1190.10 3.40.50.10190 0.904 0.857
3.40.1190.10 3.40.50.1100 0.923 0.914
3.40.1190.10 3.40.50.1220 0.948 0.946
3.40.1190.10 3.40.50.1240 0.893 0.859
3.40.1190.10 3.40.50.1370 0.964 0.911
3.40.1190.10 3.40.50.1400 0.942 0.918
3.40.1190.10 3.40.50.1460 0.955 0.943
3.40.1190.10 3.40.50.150 0.916 0.944
3.40.1190.10 3.40.50.1580 0.929 0.974
3.40.1190.10 3.40.50.1820 0.887 0.927
3.40.1190.10 3.40.50.1940 0.946 0.938
3.40.1190.10 3.40.50.1980 0.919 0.917
3.40.1190.10 3.40.50.20 0.906 0.857
3.40.1190.10 3.40.50.200 0.956 0.988
3.40.1190.10 3.40.50.2000 0.938 0.913
3.40.1190.10 3.40.50.2020 0.893 0.908
3.40.1190.10 3.40.50.2030 0.963 0.914
3.40.1190.10 3.40.50.2300 0.970 0.955
3.40.1190.10 3.40.50.2600 0.973 0.944
3.40.1190.10 3.40.50.300 0.862 0.850
3.40.1190.10 3.40.50.360 0.985 0.959
3.40.1190.10 3.40.50.410 0.960 0.942
3.40.1190.10 3.40.50.620 0.804 0.842
3.40.1190.10 3.40.50.720 0.963 0.950
3.40.1190.10 3.40.50.80 0.953 0.947
3.40.1190.10 3.40.50.800 0.912 0.924
3.40.1190.10 3.40.50.880 0.915 0.872
3.40.1190.10 3.40.50.920 0.941 0.916
3.40.1190.10 3.40.50.9600 0.986 0.970
3.40.1190.10 3.40.50.970 0.925 0.947
3.40.1190.10 3.40.50.980 0.943 0.928
3.40.1190.10 3.40.630.10 0.862 0.918
3.40.1190.10 3.40.630.30 0.615 0.843
3.40.1190.10 3.90.190.10 0.817 0.860
3.40.1190.10 3.90.190.20 0.959 0.935
3.40.1190.20 3.40.1190.20 0.990 0.990
3.40.1190.20 3.40.190.10 0.771 0.776
3.40.1190.20 3.40.190.80 0.888 0.886
3.40.1190.20 3.40.30.10 0.802 0.929
3.40.1190.20 3.40.50.1000 0.956 0.926
3.40.1190.20 3.40.50.1010 0.905 0.852
3.40.1190.20 3.40.50.10190 0.914 0.861
3.40.1190.20 3.40.50.1100 0.925 0.913
3.40.1190.20 3.40.50.1220 0.941 0.932
3.40.1190.20 3.40.50.1240 0.934 0.918
3.40.1190.20 3.40.50.1370 0.975 0.919
3.40.1190.20 3.40.50.1400 0.955 0.919
3.40.1190.20 3.40.50.1460 0.930 0.901
3.40.1190.20 3.40.50.150 0.890 0.938
3.40.1190.20 3.40.50.1580 0.922 0.960
3.40.1190.20 3.40.50.1820 0.922 0.932
3.40.1190.20 3.40.50.1940 0.952 0.940
3.40.1190.20 3.40.50.1980 0.928 0.921
3.40.1190.20 3.40.50.20 0.889 0.827
3.40.1190.20 3.40.50.200 0.927 0.950
3.40.1190.20 3.40.50.2000 0.963 0.927
3.40.1190.20 3.40.50.2020 0.834 0.868
3.40.1190.20 3.40.50.2030 0.977 0.923
3.40.1190.20 3.40.50.2300 0.934 0.944
3.40.1190.20 3.40.50.2600 0.943 0.922
3.40.1190.20 3.40.50.300 0.877 0.852
3.40.1190.20 3.40.50.360 0.975 0.945
3.40.1190.20 3.40.50.410 0.963 0.940
3.40.1190.20 3.40.50.620 0.875 0.854
3.40.1190.20 3.40.50.720 0.950 0.950
3.40.1190.20 3.40.50.80 0.945 0.933
3.40.1190.20 3.40.50.800 0.912 0.902
3.40.1190.20 3.40.50.880 0.895 0.867
3.40.1190.20 3.40.50.920 0.949 0.916
3.40.1190.20 3.40.50.9600 0.982 0.967
3.40.1190.20 3.40.50.970 0.921 0.941
3.40.1190.20 3.40.50.980 0.924 0.892
3.40.1190.20 3.40.630.10 0.893 0.941
3.40.1190.20 3.40.630.30 0.646 0.807
3.40.1190.20 3.90.190.10 0.880 0.888
3.40.1190.20 3.90.190.20 0.940 0.905
3.40.190.10 3.40.190.10 0.784 0.784
3.40.190.10 3.40.190.80 0.789 0.813
3.40.190.10 3.40.30.10 0.773 0.825
3.40.190.10 3.40.50.1000 0.763 0.754
3.40.190.10 3.40.50.1010 0.776 0.712
3.40.190.10 3.40.50.10190 0.773 0.720
3.40.190.10 3.40.50.1100 0.780 0.770
3.40.190.10 3.40.50.1220 0.770 0.729
3.40.190.10 3.40.50.1240 0.775 0.682
3.40.190.10 3.40.50.1370 0.785 0.764
3.40.190.10 3.40.50.1400 0.779 0.754
3.40.190.10 3.40.50.1460 0.774 0.699
3.40.190.10 3.40.50.150 0.725 0.797
3.40.190.10 3.40.50.1580 0.756 0.669
3.40.190.10 3.40.50.1820 0.688 0.809
3.40.190.10 3.40.50.1940 0.768 0.753
3.40.190.10 3.40.50.1980 0.782 0.794
3.40.190.10 3.40.50.20 0.767 0.687
3.40.190.10 3.40.50.200 0.751 0.622
3.40.190.10 3.40.50.2000 0.768 0.757
3.40.190.10 3.40.50.2020 0.719 0.663
3.40.190.10 3.40.50.2030 0.783 0.750
3.40.190.10 3.40.50.2300 0.767 0.809
3.40.190.10 3.40.50.2600 0.776 0.756
3.40.190.10 3.40.50.300 0.692 0.802
3.40.190.10 3.40.50.360 0.774 0.762
3.40.190.10 3.40.50.410 0.782 0.757
3.40.190.10 3.40.50.620 0.727 0.755
3.40.190.10 3.40.50.720 0.740 0.890
3.40.190.10 3.40.50.80 0.779 0.774
3.40.190.10 3.40.50.800 0.789 0.741
3.40.190.10 3.40.50.880 0.722 0.636
3.40.190.10 3.40.50.920 0.788 0.769
3.40.190.10 3.40.50.9600 0.788 0.800
3.40.190.10 3.40.50.970 0.773 0.791
3.40.190.10 3.40.50.980 0.776 0.729
3.40.190.10 3.40.630.10 0.759 0.746
3.40.190.10 3.40.630.30 0.749 0.750
3.40.190.10 3.90.190.10 0.773 0.720
3.40.190.10 3.90.190.20 0.780 0.758
3.40.190.80 3.40.190.80 0.993 0.993
3.40.190.80 3.40.30.10 0.885 0.943
3.40.190.80 3.40.50.1000 0.837 0.875
3.40.190.80 3.40.50.1010 0.845 0.788
3.40.190.80 3.40.50.10190 0.880 0.807
3.40.190.80 3.40.50.1100 0.847 0.862
3.40.190.80 3.40.50.1220 0.867 0.886
3.40.190.80 3.40.50.1240 0.902 0.840
3.40.190.80 3.40.50.1370 0.933 0.851
3.40.190.80 3.40.50.1400 0.903 0.864
3.40.190.80 3.40.50.1460 0.947 0.894
3.40.190.80 3.40.50.150 0.852 0.929
3.40.190.80 3.40.50.1580 0.719 0.787
3.40.190.80 3.40.50.1820 0.585 0.901
3.40.190.80 3.40.50.1940 0.828 0.875
3.40.190.80 3.40.50.1980 0.871 0.892
3.40.190.80 3.40.50.20 0.855 0.815
3.40.190.80 3.40.50.200 0.726 0.779
3.40.190.80 3.40.50.2000 0.805 0.854
3.40.190.80 3.40.50.2020 0.690 0.838
3.40.190.80 3.40.50.2030 0.898 0.841
3.40.190.80 3.40.50.2300 0.898 0.929
3.40.190.80 3.40.50.2600 0.901 0.889
3.40.190.80 3.40.50.300 0.662 0.842
3.40.190.80 3.40.50.360 0.902 0.893
3.40.190.80 3.40.50.410 0.930 0.880
3.40.190.80 3.40.50.620 0.658 0.823
3.40.190.80 3.40.50.720 0.828 0.943
3.40.190.80 3.40.50.80 0.908 0.901
3.40.190.80 3.40.50.800 0.969 0.934
3.40.190.80 3.40.50.880 0.691 0.793
3.40.190.80 3.40.50.920 0.902 0.836
3.40.190.80 3.40.50.9600 0.968 0.903
3.40.190.80 3.40.50.970 0.821 0.907
3.40.190.80 3.40.50.980 0.891 0.861
3.40.190.80 3.40.630.10 0.757 0.857
3.40.190.80 3.40.630.30 0.760 0.902
3.40.190.80 3.90.190.10 0.741 0.816
3.40.190.80 3.90.190.20 0.908 0.857
3.40.30.10 3.40.30.10 0.957 0.957
3.40.30.10 3.40.50.1000 0.933 0.827
3.40.30.10 3.40.50.1010 0.926 0.697
3.40.30.10 3.40.50.10190 0.938 0.795
3.40.30.10 3.40.50.1100 0.934 0.819
3.40.30.10 3.40.50.1220 0.944 0.854
3.40.30.10 3.40.50.1240 0.939 0.778
3.40.30.10 3.40.50.1370 0.949 0.819
3.40.30.10 3.40.50.1400 0.946 0.827
3.40.30.10 3.40.50.1460 0.943 0.819
3.40.30.10 3.40.50.150 0.851 0.836
3.40.30.10 3.40.50.1580 0.934 0.841
3.40.30.10 3.40.50.1820 0.786 0.823
3.40.30.10 3.40.50.1940 0.928 0.812
3.40.30.10 3.40.50.1980 0.930 0.847
3.40.30.10 3.40.50.20 0.940 0.821
3.40.30.10 3.40.50.200 0.921 0.754
3.40.30.10 3.40.50.2000 0.917 0.795
3.40.30.10 3.40.50.2020 0.871 0.744
3.40.30.10 3.40.50.2030 0.950 0.821
3.40.30.10 3.40.50.2300 0.922 0.861
3.40.30.10 3.40.50.2600 0.940 0.830
3.40.30.10 3.40.50.300 0.773 0.817
3.40.30.10 3.40.50.360 0.949 0.845
3.40.30.10 3.40.50.410 0.949 0.840
3.40.30.10 3.40.50.620 0.822 0.763
3.40.30.10 3.40.50.720 0.846 0.904
3.40.30.10 3.40.50.80 0.943 0.841
3.40.30.10 3.40.50.800 0.960 0.957
3.40.30.10 3.40.50.880 0.901 0.787
3.40.30.10 3.40.50.920 0.953 0.851
3.40.30.10 3.40.50.9600 0.947 0.823
3.40.30.10 3.40.50.970 0.895 0.795
3.40.30.10 3.40.50.980 0.935 0.802
3.40.30.10 3.40.630.10 0.910 0.817
3.40.30.10 3.40.630.30 0.886 0.827
3.40.30.10 3.90.190.10 0.916 0.766
3.40.30.10 3.90.190.20 0.941 0.807
3.40.50.1000 3.40.50.1000 0.949 0.949
3.40.50.1000 3.40.50.1010 0.909 0.888
3.40.50.1000 3.40.50.10190 0.913 0.890
3.40.50.1000 3.40.50.1100 0.935 0.944
3.40.50.1000 3.40.50.1220 0.936 0.954
3.40.50.1000 3.40.50.1240 0.916 0.914
3.40.50.1000 3.40.50.1370 0.951 0.950
3.40.50.1000 3.40.50.1400 0.954 0.968
3.40.50.1000 3.40.50.1460 0.930 0.941
3.40.50.1000 3.40.50.150 0.885 0.940
3.40.50.1000 3.40.50.1580 0.905 0.956
3.40.50.1000 3.40.50.1820 0.891 0.932
3.40.50.1000 3.40.50.1940 0.943 0.959
3.40.50.1000 3.40.50.1980 0.936 0.939
3.40.50.1000 3.40.50.20 0.918 0.882
3.40.50.1000 3.40.50.200 0.909 0.945
3.40.50.1000 3.40.50.2000 0.938 0.935
3.40.50.1000 3.40.50.2020 0.870 0.900
3.40.50.1000 3.40.50.2030 0.957 0.963
3.40.50.1000 3.40.50.2300 0.944 0.956
3.40.50.1000 3.40.50.2600 0.947 0.949
3.40.50.1000 3.40.50.300 0.884 0.856
3.40.50.1000 3.40.50.360 0.964 0.972
3.40.50.1000 3.40.50.410 0.947 0.967
3.40.50.1000 3.40.50.620 0.875 0.861
3.40.50.1000 3.40.50.720 0.949 0.952
3.40.50.1000 3.40.50.80 0.952 0.963
3.40.50.1000 3.40.50.800 0.916 0.935
3.40.50.1000 3.40.50.880 0.877 0.866
3.40.50.1000 3.40.50.920 0.942 0.960
3.40.50.1000 3.40.50.9600 0.936 0.951
3.40.50.1000 3.40.50.970 0.920 0.949
3.40.50.1000 3.40.50.980 0.925 0.932
3.40.50.1000 3.40.630.10 0.876 0.926
3.40.50.1000 3.40.630.30 0.670 0.751
3.40.50.1000 3.90.190.10 0.883 0.892
3.40.50.1000 3.90.190.20 0.937 0.949
3.40.50.1010 3.40.50.1010 0.895 0.895
3.40.50.1010 3.40.50.10190 0.822 0.799
3.40.50.1010 3.40.50.1100 0.872 0.898
3.40.50.1010 3.40.50.1220 0.856 0.902
3.40.50.1010 3.40.50.1240 0.872 0.903
3.40.50.1010 3.40.50.1370 0.908 0.892
3.40.50.1010 3.40.50.1400 0.912 0.919
3.40.50.1010 3.40.50.1460 0.820 0.838
3.40.50.1010 3.40.50.150 0.793 0.927
3.40.50.1010 3.40.50.1580 0.760 0.856
3.40.50.1010 3.40.50.1820 0.792 0.919
3.40.50.1010 3.40.50.1940 0.880 0.921
3.40.50.1010 3.40.50.1980 0.883 0.908
3.40.50.1010 3.40.50.20 0.819 0.819
3.40.50.1010 3.40.50.200 0.742 0.817
3.40.50.1010 3.40.50.2000 0.872 0.898
3.40.50.1010 3.40.50.2020 0.691 0.838
3.40.50.1010 3.40.50.2030 0.913 0.902
3.40.50.1010 3.40.50.2300 0.854 0.930
3.40.50.1010 3.40.50.2600 0.860 0.897
3.40.50.1010 3.40.50.300 0.818 0.849
3.40.50.1010 3.40.50.360 0.887 0.911
3.40.50.1010 3.40.50.410 0.886 0.901
3.40.50.1010 3.40.50.620 0.837 0.848
3.40.50.1010 3.40.50.720 0.871 0.946
3.40.50.1010 3.40.50.80 0.889 0.916
3.40.50.1010 3.40.50.800 0.825 0.867
3.40.50.1010 3.40.50.880 0.698 0.801
3.40.50.1010 3.40.50.920 0.848 0.848
3.40.50.1010 3.40.50.9600 0.842 0.850
3.40.50.1010 3.40.50.970 0.868 0.937
3.40.50.1010 3.40.50.980 0.838 0.862
3.40.50.1010 3.40.630.10 0.803 0.905
3.40.50.1010 3.40.630.30 0.524 0.832
3.40.50.1010 3.90.190.10 0.781 0.867
3.40.50.1010 3.90.190.20 0.858 0.865
3.40.50.10190 3.40.50.10190 0.846 0.846
3.40.50.10190 3.40.50.1100 0.875 0.899
3.40.50.10190 3.40.50.1220 0.881 0.918
3.40.50.10190 3.40.50.1240 0.811 0.821
3.40.50.10190 3.40.50.1370 0.891 0.899
3.40.50.10190 3.40.50.1400 0.889 0.916
3.40.50.10190 3.40.50.1460 0.834 0.884
3.40.50.10190 3.40.50.150 0.753 0.921
3.40.50.10190 3.40.50.1580 0.804 0.900
3.40.50.10190 3.40.50.1820 0.796 0.918
3.40.50.10190 3.40.50.1940 0.892 0.921
3.40.50.10190 3.40.50.1980 0.903 0.917
3.40.50.10190 3.40.50.20 0.852 0.856
3.40.50.10190 3.40.50.200 0.798 0.891
3.40.50.10190 3.40.50.2000 0.865 0.899
3.40.50.10190 3.40.50.2020 0.702 0.849
3.40.50.10190 3.40.50.2030 0.883 0.893
3.40.50.10190 3.40.50.2300 0.895 0.940
3.40.50.10190 3.40.50.2600 0.872 0.912
3.40.50.10190 3.40.50.300 0.789 0.847
3.40.50.10190 3.40.50.360 0.908 0.940
3.40.50.10190 3.40.50.410 0.887 0.924
3.40.50.10190 3.40.50.620 0.788 0.840
3.40.50.10190 3.40.50.720 0.895 0.947
3.40.50.10190 3.40.50.80 0.892 0.932
3.40.50.10190 3.40.50.800 0.881 0.917
3.40.50.10190 3.40.50.880 0.762 0.827
3.40.50.10190 3.40.50.920 0.884 0.914
3.40.50.10190 3.40.50.9600 0.873 0.915
3.40.50.10190 3.40.50.970 0.850 0.922
3.40.50.10190 3.40.50.980 0.816 0.864
3.40.50.10190 3.40.630.10 0.755 0.888
3.40.50.10190 3.40.630.30 0.501 0.827
3.40.50.10190 3.90.190.10 0.814 0.889
3.40.50.10190 3.90.190.20 0.867 0.890
3.40.50.1100 3.40.50.1100 0.950 0.950
3.40.50.1100 3.40.50.1220 0.934 0.943
3.40.50.1100 3.40.50.1240 0.907 0.893
3.40.50.1100 3.40.50.1370 0.955 0.938
3.40.50.1100 3.40.50.1400 0.953 0.952
3.40.50.1100 3.40.50.1460 0.925 0.927
3.40.50.1100 3.40.50.150 0.871 0.936
3.40.50.1100 3.40.50.1580 0.896 0.937
3.40.50.1100 3.40.50.1820 0.870 0.925
3.40.50.1100 3.40.50.1940 0.943 0.949
3.40.50.1100 3.40.50.1980 0.935 0.932
3.40.50.1100 3.40.50.20 0.908 0.866
3.40.50.1100 3.40.50.200 0.891 0.915
3.40.50.1100 3.40.50.2000 0.926 0.915
3.40.50.1100 3.40.50.2020 0.863 0.900
3.40.50.1100 3.40.50.2030 0.957 0.940
3.40.50.1100 3.40.50.2300 0.937 0.951
3.40.50.1100 3.40.50.2600 0.946 0.940
3.40.50.1100 3.40.50.300 0.872 0.853
3.40.50.1100 3.40.50.360 0.955 0.953
3.40.50.1100 3.40.50.410 0.937 0.940
3.40.50.1100 3.40.50.620 0.868 0.856
3.40.50.1100 3.40.50.720 0.937 0.950
3.40.50.1100 3.40.50.80 0.956 0.957
3.40.50.1100 3.40.50.800 0.910 0.923
3.40.50.1100 3.40.50.880 0.845 0.843
3.40.50.1100 3.40.50.920 0.946 0.951
3.40.50.1100 3.40.50.9600 0.928 0.926
3.40.50.1100 3.40.50.970 0.937 0.956
3.40.50.1100 3.40.50.980 0.932 0.941
3.40.50.1100 3.40.630.10 0.861 0.917
3.40.50.1100 3.40.630.30 0.671 0.805
3.40.50.1100 3.90.190.10 0.888 0.911
3.40.50.1100 3.90.190.20 0.946 0.957
3.40.50.1220 3.40.50.1220 0.978 0.978
3.40.50.1220 3.40.50.1240 0.915 0.875
3.40.50.1220 3.40.50.1370 0.970 0.935
3.40.50.1220 3.40.50.1400 0.964 0.943
3.40.50.1220 3.40.50.1460 0.952 0.945
3.40.50.1220 3.40.50.150 0.902 0.944
3.40.50.1220 3.40.50.1580 0.910 0.946
3.40.50.1220 3.40.50.1820 0.841 0.923
3.40.50.1220 3.40.50.1940 0.956 0.952
3.40.50.1220 3.40.50.1980 0.936 0.928
3.40.50.1220 3.40.50.20 0.924 0.876
3.40.50.1220 3.40.50.200 0.928 0.958
3.40.50.1220 3.40.50.2000 0.934 0.919
3.40.50.1220 3.40.50.2020 0.887 0.913
3.40.50.1220 3.40.50.2030 0.976 0.949
3.40.50.1220 3.40.50.2300 0.950 0.952
3.40.50.1220 3.40.50.2600 0.962 0.942
3.40.50.1220 3.40.50.300 0.858 0.853
3.40.50.1220 3.40.50.360 0.981 0.962
3.40.50.1220 3.40.50.410 0.956 0.943
3.40.50.1220 3.40.50.620 0.849 0.854
3.40.50.1220 3.40.50.720 0.947 0.951
3.40.50.1220 3.40.50.80 0.963 0.952
3.40.50.1220 3.40.50.800 0.936 0.950
3.40.50.1220 3.40.50.880 0.893 0.875
3.40.50.1220 3.40.50.920 0.952 0.934
3.40.50.1220 3.40.50.9600 0.950 0.933
3.40.50.1220 3.40.50.970 0.924 0.945
3.40.50.1220 3.40.50.980 0.947 0.940
3.40.50.1220 3.40.630.10 0.866 0.911
3.40.50.1220 3.40.630.30 0.652 0.789
3.40.50.1220 3.90.190.10 0.858 0.870
3.40.50.1220 3.90.190.20 0.934 0.905
3.40.50.1240 3.40.50.1240 0.958 0.958
3.40.50.1240 3.40.50.1370 0.943 0.896
3.40.50.1240 3.40.50.1400 0.945 0.926
3.40.50.1240 3.40.50.1460 0.903 0.911
3.40.50.1240 3.40.50.150 0.898 0.941
3.40.50.1240 3.40.50.1580 0.736 0.843
3.40.50.1240 3.40.50.1820 0.802 0.922
3.40.50.1240 3.40.50.1940 0.901 0.929
3.40.50.1240 3.40.50.1980 0.895 0.914
3.40.50.1240 3.40.50.20 0.835 0.832
3.40.50.1240 3.40.50.200 0.747 0.857
3.40.50.1240 3.40.50.2000 0.895 0.902
3.40.50.1240 3.40.50.2020 0.683 0.847
3.40.50.1240 3.40.50.2030 0.944 0.905
3.40.50.1240 3.40.50.2300 0.904 0.944
3.40.50.1240 3.40.50.2600 0.909 0.921
3.40.50.1240 3.40.50.300 0.842 0.850
3.40.50.1240 3.40.50.360 0.922 0.932
3.40.50.1240 3.40.50.410 0.888 0.906
3.40.50.1240 3.40.50.620 0.878 0.852
3.40.50.1240 3.40.50.720 0.912 0.948
3.40.50.1240 3.40.50.80 0.935 0.937
3.40.50.1240 3.40.50.800 0.871 0.895
3.40.50.1240 3.40.50.880 0.764 0.827
3.40.50.1240 3.40.50.920 0.874 0.873
3.40.50.1240 3.40.50.9600 0.913 0.909
3.40.50.1240 3.40.50.970 0.899 0.943
3.40.50.1240 3.40.50.980 0.885 0.892
3.40.50.1240 3.40.630.10 0.742 0.883
3.40.50.1240 3.40.630.30 0.489 0.847
3.40.50.1240 3.90.190.10 0.742 0.858
3.40.50.1240 3.90.190.20 0.899 0.897
3.40.50.1370 3.40.50.1370 0.965 0.965
3.40.50.1370 3.40.50.1400 0.962 0.977
3.40.50.1370 3.40.50.1460 0.919 0.959
3.40.50.1370 3.40.50.150 0.882 0.948
3.40.50.1370 3.40.50.1580 0.869 0.964
3.40.50.1370 3.40.50.1820 0.874 0.933
3.40.50.1370 3.40.50.1940 0.947 0.968
3.40.50.1370 3.40.50.1980 0.939 0.942
3.40.50.1370 3.40.50.20 0.910 0.888
3.40.50.1370 3.40.50.200 0.877 0.957
3.40.50.1370 3.40.50.2000 0.939 0.938
3.40.50.1370 3.40.50.2020 0.838 0.903
3.40.50.1370 3.40.50.2030 0.969 0.976
3.40.50.1370 3.40.50.2300 0.950 0.962
3.40.50.1370 3.40.50.2600 0.955 0.960
3.40.50.1370 3.40.50.300 0.877 0.854
3.40.50.1370 3.40.50.360 0.972 0.982
3.40.50.1370 3.40.50.410 0.945 0.975
3.40.50.1370 3.40.50.620 0.875 0.860
3.40.50.1370 3.40.50.720 0.954 0.953
3.40.50.1370 3.40.50.80 0.965 0.977
3.40.50.1370 3.40.50.800 0.900 0.969
3.40.50.1370 3.40.50.880 0.847 0.860
3.40.50.1370 3.40.50.920 0.939 0.973
3.40.50.1370 3.40.50.9600 0.931 0.969
3.40.50.1370 3.40.50.970 0.932 0.971
3.40.50.1370 3.40.50.980 0.922 0.955
3.40.50.1370 3.40.630.10 0.837 0.938
3.40.50.1370 3.40.630.30 0.532 0.840
3.40.50.1370 3.90.190.10 0.866 0.933
3.40.50.1370 3.90.190.20 0.932 0.961
3.40.50.1400 3.40.50.1400 0.985 0.985
3.40.50.1400 3.40.50.1460 0.941 0.958
3.40.50.1400 3.40.50.150 0.883 0.946
3.40.50.1400 3.40.50.1580 0.886 0.952
3.40.50.1400 3.40.50.1820 0.873 0.931
3.40.50.1400 3.40.50.1940 0.960 0.968
3.40.50.1400 3.40.50.1980 0.953 0.942
3.40.50.1400 3.40.50.20 0.922 0.884
3.40.50.1400 3.40.50.200 0.885 0.928
3.40.50.1400 3.40.50.2000 0.939 0.933
3.40.50.1400 3.40.50.2020 0.850 0.900
3.40.50.1400 3.40.50.2030 0.983 0.977
3.40.50.1400 3.40.50.2300 0.953 0.960
3.40.50.1400 3.40.50.2600 0.962 0.957
3.40.50.1400 3.40.50.300 0.875 0.854
3.40.50.1400 3.40.50.360 0.982 0.979
3.40.50.1400 3.40.50.410 0.962 0.974
3.40.50.1400 3.40.50.620 0.879 0.859
3.40.50.1400 3.40.50.720 0.946 0.952
3.40.50.1400 3.40.50.80 0.970 0.972
3.40.50.1400 3.40.50.800 0.924 0.967
3.40.50.1400 3.40.50.880 0.856 0.858
3.40.50.1400 3.40.50.920 0.955 0.966
3.40.50.1400 3.40.50.9600 0.940 0.952
3.40.50.1400 3.40.50.970 0.929 0.963
3.40.50.1400 3.40.50.980 0.933 0.946
3.40.50.1400 3.40.630.10 0.870 0.948
3.40.50.1400 3.40.630.30 0.626 0.844
3.40.50.1400 3.90.190.10 0.865 0.912
3.40.50.1400 3.90.190.20 0.949 0.957
3.40.50.1460 3.40.50.1460 0.987 0.987
3.40.50.1460 3.40.50.150 0.912 0.946
3.40.50.1460 3.40.50.1580 0.858 0.920
3.40.50.1460 3.40.50.1820 0.777 0.920
3.40.50.1460 3.40.50.1940 0.919 0.935
3.40.50.1460 3.40.50.1980 0.920 0.922
3.40.50.1460 3.40.50.20 0.939 0.894
3.40.50.1460 3.40.50.200 0.891 0.940
3.40.50.1460 3.40.50.2000 0.887 0.903
3.40.50.1460 3.40.50.2020 0.883 0.909
3.40.50.1460 3.40.50.2030 0.951 0.917
3.40.50.1460 3.40.50.2300 0.973 0.958
3.40.50.1460 3.40.50.2600 0.976 0.951
3.40.50.1460 3.40.50.300 0.844 0.850
3.40.50.1460 3.40.50.360 0.976 0.960
3.40.50.1460 3.40.50.410 0.956 0.948
3.40.50.1460 3.40.50.620 0.803 0.846
3.40.50.1460 3.40.50.720 0.952 0.950
3.40.50.1460 3.40.50.80 0.971 0.960
3.40.50.1460 3.40.50.800 0.940 0.966
3.40.50.1460 3.40.50.880 0.878 0.865
3.40.50.1460 3.40.50.920 0.932 0.921
3.40.50.1460 3.40.50.9600 0.962 0.957
3.40.50.1460 3.40.50.970 0.921 0.952
3.40.50.1460 3.40.50.980 0.941 0.937
3.40.50.1460 3.40.630.10 0.821 0.908
3.40.50.1460 3.40.630.30 0.536 0.845
3.40.50.1460 3.90.190.10 0.851 0.906
3.40.50.1460 3.90.190.20 0.950 0.938
3.40.50.150 3.40.50.150 0.949 0.949
3.40.50.150 3.40.50.1580 0.913 0.763
3.40.50.150 3.40.50.1820 0.866 0.881
3.40.50.150 3.40.50.1940 0.939 0.888
3.40.50.150 3.40.50.1980 0.922 0.862
3.40.50.150 3.40.50.20 0.923 0.786
3.40.50.150 3.40.50.200 0.936 0.906
3.40.50.150 3.40.50.2000 0.931 0.864
3.40.50.150 3.40.50.2020 0.916 0.886
3.40.50.150 3.40.50.2030 0.949 0.884
3.40.50.150 3.40.50.2300 0.949 0.925
3.40.50.150 3.40.50.2600 0.950 0.909
3.40.50.150 3.40.50.300 0.866 0.844
3.40.50.150 3.40.50.360 0.947 0.890
3.40.50.150 3.40.50.410 0.938 0.856
3.40.50.150 3.40.50.620 0.888 0.837
3.40.50.150 3.40.50.720 0.949 0.940
3.40.50.150 3.40.50.80 0.944 0.891
3.40.50.150 3.40.50.800 0.935 0.842
3.40.50.150 3.40.50.880 0.910 0.843
3.40.50.150 3.40.50.920 0.933 0.788
3.40.50.150 3.40.50.9600 0.946 0.897
3.40.50.150 3.40.50.970 0.943 0.916
3.40.50.150 3.40.50.980 0.946 0.925
3.40.50.150 3.40.630.10 0.898 0.793
3.40.50.150 3.40.630.30 0.803 0.621
3.40.50.150 3.90.190.10 0.885 0.678
3.40.50.150 3.90.190.20 0.941 0.866
3.40.50.1580 3.40.50.1580 1.000 1.000
3.40.50.1580 3.40.50.1820 0.913 0.925
3.40.50.1580 3.40.50.1940 0.919 0.901
3.40.50.1580 3.40.50.1980 0.914 0.899
3.40.50.1580 3.40.50.20 0.922 0.850
3.40.50.1580 3.40.50.200 0.945 0.938
3.40.50.1580 3.40.50.2000 0.948 0.894
3.40.50.1580 3.40.50.2020 0.862 0.878
3.40.50.1580 3.40.50.2030 0.977 0.885
3.40.50.1580 3.40.50.2300 0.902 0.928
3.40.50.1580 3.40.50.2600 0.934 0.896
3.40.50.1580 3.40.50.300 0.842 0.847
3.40.50.1580 3.40.50.360 0.979 0.920
3.40.50.1580 3.40.50.410 0.971 0.908
3.40.50.1580 3.40.50.620 0.792 0.834
3.40.50.1580 3.40.50.720 0.917 0.945
3.40.50.1580 3.40.50.80 0.949 0.915
3.40.50.1580 3.40.50.800 0.932 0.887
3.40.50.1580 3.40.50.880 0.900 0.850
3.40.50.1580 3.40.50.920 0.983 0.912
3.40.50.1580 3.40.50.9600 0.956 0.886
3.40.50.1580 3.40.50.970 0.853 0.907
3.40.50.1580 3.40.50.980 0.934 0.885
3.40.50.1580 3.40.630.10 0.889 0.911
3.40.50.1580 3.40.630.30 0.703 0.854
3.40.50.1580 3.90.190.10 0.920 0.917
3.40.50.1580 3.90.190.20 0.947 0.877
3.40.50.1820 3.40.50.1820 0.933 0.933
3.40.50.1820 3.40.50.1940 0.927 0.882
3.40.50.1820 3.40.50.1980 0.920 0.870
3.40.50.1820 3.40.50.20 0.913 0.758
3.40.50.1820 3.40.50.200 0.919 0.853
3.40.50.1820 3.40.50.2000 0.933 0.895
3.40.50.1820 3.40.50.2020 0.894 0.804
3.40.50.1820 3.40.50.2030 0.934 0.877
3.40.50.1820 3.40.50.2300 0.919 0.884
3.40.50.1820 3.40.50.2600 0.927 0.856
3.40.50.1820 3.40.50.300 0.893 0.853
3.40.50.1820 3.40.50.360 0.936 0.891
3.40.50.1820 3.40.50.410 0.931 0.884
3.40.50.1820 3.40.50.620 0.892 0.836
3.40.50.1820 3.40.50.720 0.928 0.929
3.40.50.1820 3.40.50.80 0.929 0.875
3.40.50.1820 3.40.50.800 0.913 0.693
3.40.50.1820 3.40.50.880 0.896 0.785
3.40.50.1820 3.40.50.920 0.933 0.893
3.40.50.1820 3.40.50.9600 0.929 0.871
3.40.50.1820 3.40.50.970 0.922 0.884
3.40.50.1820 3.40.50.980 0.922 0.826
3.40.50.1820 3.40.630.10 0.911 0.864
3.40.50.1820 3.40.630.30 0.817 0.554
3.40.50.1820 3.90.190.10 0.914 0.826
3.40.50.1820 3.90.190.20 0.927 0.862
3.40.50.1940 3.40.50.1940 0.969 0.969
3.40.50.1940 3.40.50.1980 0.943 0.936
3.40.50.1940 3.40.50.20 0.903 0.847
3.40.50.1940 3.40.50.200 0.915 0.936
3.40.50.1940 3.40.50.2000 0.939 0.925
3.40.50.1940 3.40.50.2020 0.865 0.889
3.40.50.1940 3.40.50.2030 0.971 0.957
3.40.50.1940 3.40.50.2300 0.942 0.951
3.40.50.1940 3.40.50.2600 0.948 0.936
3.40.50.1940 3.40.50.300 0.867 0.853
3.40.50.1940 3.40.50.360 0.972 0.962
3.40.50.1940 3.40.50.410 0.956 0.951
3.40.50.1940 3.40.50.620 0.871 0.855
3.40.50.1940 3.40.50.720 0.940 0.950
3.40.50.1940 3.40.50.80 0.949 0.947
3.40.50.1940 3.40.50.800 0.909 0.897
3.40.50.1940 3.40.50.880 0.861 0.844
3.40.50.1940 3.40.50.920 0.948 0.936
3.40.50.1940 3.40.50.9600 0.937 0.922
3.40.50.1940 3.40.50.970 0.942 0.958
3.40.50.1940 3.40.50.980 0.938 0.928
3.40.50.1940 3.40.630.10 0.891 0.937
3.40.50.1940 3.40.630.30 0.635 0.762
3.40.50.1940 3.90.190.10 0.872 0.868
3.40.50.1940 3.90.190.20 0.946 0.935
3.40.50.1980 3.40.50.1980 0.935 0.935
3.40.50.1980 3.40.50.20 0.917 0.875
3.40.50.1980 3.40.50.200 0.895 0.885
3.40.50.1980 3.40.50.2000 0.927 0.920
3.40.50.1980 3.40.50.2020 0.857 0.872
3.40.50.1980 3.40.50.2030 0.942 0.939
3.40.50.1980 3.40.50.2300 0.935 0.946
3.40.50.1980 3.40.50.2600 0.935 0.931
3.40.50.1980 3.40.50.300 0.870 0.855
3.40.50.1980 3.40.50.360 0.949 0.954
3.40.50.1980 3.40.50.410 0.938 0.953
3.40.50.1980 3.40.50.620 0.871 0.858
3.40.50.1980 3.40.50.720 0.934 0.949
3.40.50.1980 3.40.50.80 0.944 0.952
3.40.50.1980 3.40.50.800 0.922 0.939
3.40.50.1980 3.40.50.880 0.870 0.849
3.40.50.1980 3.40.50.920 0.937 0.953
3.40.50.1980 3.40.50.9600 0.929 0.932
3.40.50.1980 3.40.50.970 0.918 0.933
3.40.50.1980 3.40.50.980 0.919 0.913
3.40.50.1980 3.40.630.10 0.885 0.922
3.40.50.1980 3.40.630.30 0.705 0.709
3.40.50.1980 3.90.190.10 0.891 0.882
3.40.50.1980 3.90.190.20 0.929 0.932
3.40.50.20 3.40.50.20 0.890 0.890
3.40.50.20 3.40.50.200 0.830 0.896
3.40.50.20 3.40.50.2000 0.851 0.896
3.40.50.20 3.40.50.2020 0.793 0.879
3.40.50.20 3.40.50.2030 0.884 0.902
3.40.50.20 3.40.50.2300 0.891 0.944
3.40.50.20 3.40.50.2600 0.897 0.930
3.40.50.20 3.40.50.300 0.789 0.849
3.40.50.20 3.40.50.360 0.912 0.947
3.40.50.20 3.40.50.410 0.901 0.939
3.40.50.20 3.40.50.620 0.768 0.841
3.40.50.20 3.40.50.720 0.869 0.947
3.40.50.20 3.40.50.80 0.905 0.947
3.40.50.20 3.40.50.800 0.902 0.961
3.40.50.20 3.40.50.880 0.820 0.852
3.40.50.20 3.40.50.920 0.900 0.938
3.40.50.20 3.40.50.9600 0.875 0.916
3.40.50.20 3.40.50.970 0.802 0.909
3.40.50.20 3.40.50.980 0.850 0.888
3.40.50.20 3.40.630.10 0.783 0.876
3.40.50.20 3.40.630.30 0.603 0.791
3.40.50.20 3.90.190.10 0.856 0.921
3.40.50.20 3.90.190.20 0.877 0.916
3.40.50.200 3.40.50.200 0.999 0.999
3.40.50.200 3.40.50.2000 0.938 0.899
3.40.50.200 3.40.50.2020 0.887 0.888
3.40.50.200 3.40.50.2030 0.968 0.890
3.40.50.200 3.40.50.2300 0.950 0.943
3.40.50.200 3.40.50.2600 0.963 0.923
3.40.50.200 3.40.50.300 0.836 0.846
3.40.50.200 3.40.50.360 0.965 0.929
3.40.50.200 3.40.50.410 0.910 0.874
3.40.50.200 3.40.50.620 0.823 0.837
3.40.50.200 3.40.50.720 0.944 0.948
3.40.50.200 3.40.50.80 0.925 0.919
3.40.50.200 3.40.50.800 0.907 0.861
3.40.50.200 3.40.50.880 0.901 0.852
3.40.50.200 3.40.50.920 0.911 0.841
3.40.50.200 3.40.50.9600 0.976 0.922
3.40.50.200 3.40.50.970 0.897 0.926
3.40.50.200 3.40.50.980 0.939 0.896
3.40.50.200 3.40.630.10 0.813 0.854
3.40.50.200 3.40.630.30 0.580 0.823
3.40.50.200 3.90.190.10 0.870 0.885
3.40.50.200 3.90.190.20 0.922 0.864
3.40.50.2000 3.40.50.2000 0.930 0.930
3.40.50.2000 3.40.50.2020 0.850 0.877
3.40.50.2000 3.40.50.2030 0.940 0.946
3.40.50.2000 3.40.50.2300 0.923 0.944
3.40.50.2000 3.40.50.2600 0.927 0.928
3.40.50.2000 3.40.50.300 0.878 0.856
3.40.50.2000 3.40.50.360 0.944 0.951
3.40.50.2000 3.40.50.410 0.927 0.941
3.40.50.2000 3.40.50.620 0.875 0.862
3.40.50.2000 3.40.50.720 0.942 0.950
3.40.50.2000 3.40.50.80 0.931 0.944
3.40.50.2000 3.40.50.800 0.891 0.880
3.40.50.2000 3.40.50.880 0.864 0.851
3.40.50.2000 3.40.50.920 0.925 0.933
3.40.50.2000 3.40.50.9600 0.925 0.943
3.40.50.2000 3.40.50.970 0.914 0.944
3.40.50.2000 3.40.50.980 0.909 0.914
3.40.50.2000 3.40.630.10 0.869 0.917
3.40.50.2000 3.40.630.30 0.673 0.725
3.40.50.2000 3.90.190.10 0.883 0.899
3.40.50.2000 3.90.190.20 0.912 0.909
3.40.50.2020 3.40.50.2020 0.906 0.906
3.40.50.2020 3.40.50.2030 0.908 0.845
3.40.50.2020 3.40.50.2300 0.925 0.917
3.40.50.2020 3.40.50.2600 0.926 0.892
3.40.50.2020 3.40.50.300 0.816 0.840
3.40.50.2020 3.40.50.360 0.921 0.885
3.40.50.2020 3.40.50.410 0.901 0.855
3.40.50.2020 3.40.50.620 0.782 0.813
3.40.50.2020 3.40.50.720 0.920 0.939
3.40.50.2020 3.40.50.80 0.919 0.890
3.40.50.2020 3.40.50.800 0.873 0.745
3.40.50.2020 3.40.50.880 0.871 0.834
3.40.50.2020 3.40.50.920 0.891 0.813
3.40.50.2020 3.40.50.9600 0.903 0.851
3.40.50.2020 3.40.50.970 0.910 0.904
3.40.50.2020 3.40.50.980 0.920 0.909
3.40.50.2020 3.40.630.10 0.831 0.819
3.40.50.2020 3.40.630.30 0.707 0.749
3.40.50.2020 3.90.190.10 0.815 0.764
3.40.50.2020 3.90.190.20 0.903 0.857
3.40.50.2030 3.40.50.2030 0.984 0.984
3.40.50.2030 3.40.50.2300 0.945 0.962
3.40.50.2030 3.40.50.2600 0.957 0.961
3.40.50.2030 3.40.50.300 0.879 0.854
3.40.50.2030 3.40.50.360 0.979 0.984
3.40.50.2030 3.40.50.410 0.952 0.978
3.40.50.2030 3.40.50.620 0.871 0.860
3.40.50.2030 3.40.50.720 0.951 0.953
3.40.50.2030 3.40.50.80 0.961 0.975
3.40.50.2030 3.40.50.800 0.907 0.970
3.40.50.2030 3.40.50.880 0.856 0.865
3.40.50.2030 3.40.50.920 0.945 0.975
3.40.50.2030 3.40.50.9600 0.934 0.968
3.40.50.2030 3.40.50.970 0.931 0.971
3.40.50.2030 3.40.50.980 0.932 0.962
3.40.50.2030 3.40.630.10 0.850 0.948
3.40.50.2030 3.40.630.30 0.643 0.866
3.40.50.2030 3.90.190.10 0.857 0.927
3.40.50.2030 3.90.190.20 0.932 0.956
3.40.50.2300 3.40.50.2300 0.963 0.963
3.40.50.2300 3.40.50.2600 0.966 0.966
3.40.50.2300 3.40.50.300 0.883 0.859
3.40.50.2300 3.40.50.360 0.968 0.968
3.40.50.2300 3.40.50.410 0.958 0.955
3.40.50.2300 3.40.50.620 0.886 0.860
3.40.50.2300 3.40.50.720 0.959 0.955
3.40.50.2300 3.40.50.80 0.963 0.963
3.40.50.2300 3.40.50.800 0.950 0.963
3.40.50.2300 3.40.50.880 0.917 0.892
3.40.50.2300 3.40.50.920 0.955 0.941
3.40.50.2300 3.40.50.9600 0.960 0.974
3.40.50.2300 3.40.50.970 0.950 0.958
3.40.50.2300 3.40.50.980 0.954 0.957
3.40.50.2300 3.40.630.10 0.906 0.887
3.40.50.2300 3.40.630.30 0.775 0.669
3.40.50.2300 3.90.190.10 0.911 0.845
3.40.50.2300 3.90.190.20 0.957 0.959
3.40.50.2600 3.40.50.2600 0.964 0.964
3.40.50.2600 3.40.50.300 0.867 0.855
3.40.50.2600 3.40.50.360 0.970 0.974
3.40.50.2600 3.40.50.410 0.948 0.958
3.40.50.2600 3.40.50.620 0.855 0.858
3.40.50.2600 3.40.50.720 0.954 0.953
3.40.50.2600 3.40.50.80 0.962 0.970
3.40.50.2600 3.40.50.800 0.936 0.971
3.40.50.2600 3.40.50.880 0.890 0.884
3.40.50.2600 3.40.50.920 0.947 0.952
3.40.50.2600 3.40.50.9600 0.955 0.979
3.40.50.2600 3.40.50.970 0.939 0.965
3.40.50.2600 3.40.50.980 0.946 0.968
3.40.50.2600 3.40.630.10 0.854 0.902
3.40.50.2600 3.40.630.30 0.694 0.788
3.40.50.2600 3.90.190.10 0.874 0.890
3.40.50.2600 3.90.190.20 0.950 0.962
3.40.50.300 3.40.50.300 0.851 0.851
3.40.50.300 3.40.50.360 0.857 0.882
3.40.50.300 3.40.50.410 0.853 0.881
3.40.50.300 3.40.50.620 0.847 0.846
3.40.50.300 3.40.50.720 0.885 0.919
3.40.50.300 3.40.50.80 0.857 0.881
3.40.50.300 3.40.50.800 0.848 0.772
3.40.50.300 3.40.50.880 0.840 0.791
3.40.50.300 3.40.50.920 0.852 0.864
3.40.50.300 3.40.50.9600 0.851 0.863
3.40.50.300 3.40.50.970 0.855 0.879
3.40.50.300 3.40.50.980 0.850 0.852
3.40.50.300 3.40.630.10 0.842 0.811
3.40.50.300 3.40.630.30 0.794 0.473
3.40.50.300 3.90.190.10 0.845 0.785
3.40.50.300 3.90.190.20 0.851 0.870
3.40.50.360 3.40.50.360 0.995 0.995
3.40.50.360 3.40.50.410 0.977 0.990
3.40.50.360 3.40.50.620 0.862 0.860
3.40.50.360 3.40.50.720 0.955 0.954
3.40.50.360 3.40.50.80 0.980 0.984
3.40.50.360 3.40.50.800 0.947 0.982
3.40.50.360 3.40.50.880 0.898 0.891
3.40.50.360 3.40.50.920 0.978 0.994
3.40.50.360 3.40.50.9600 0.967 0.983
3.40.50.360 3.40.50.970 0.930 0.961
3.40.50.360 3.40.50.980 0.948 0.954
3.40.50.360 3.40.630.10 0.882 0.942
3.40.50.360 3.40.630.30 0.676 0.798
3.40.50.360 3.90.190.10 0.897 0.920
3.40.50.360 3.90.190.20 0.965 0.973
3.40.50.410 3.40.50.410 0.993 0.993
3.40.50.410 3.40.50.620 0.841 0.851
3.40.50.410 3.40.50.720 0.945 0.951
3.40.50.410 3.40.50.80 0.972 0.967
3.40.50.410 3.40.50.800 0.935 0.967
3.40.50.410 3.40.50.880 0.862 0.858
3.40.50.410 3.40.50.920 0.973 0.976
3.40.50.410 3.40.50.9600 0.960 0.965
3.40.50.410 3.40.50.970 0.910 0.950
3.40.50.410 3.40.50.980 0.921 0.919
3.40.50.410 3.40.630.10 0.892 0.958
3.40.50.410 3.40.630.30 0.658 0.857
3.40.50.410 3.90.190.10 0.896 0.941
3.40.50.410 3.90.190.20 0.958 0.954
3.40.50.620 3.40.50.620 0.851 0.851
3.40.50.620 3.40.50.720 0.892 0.932
3.40.50.620 3.40.50.80 0.863 0.876
3.40.50.620 3.40.50.800 0.839 0.753
3.40.50.620 3.40.50.880 0.814 0.761
3.40.50.620 3.40.50.920 0.850 0.818
3.40.50.620 3.40.50.9600 0.852 0.845
3.40.50.620 3.40.50.970 0.864 0.899
3.40.50.620 3.40.50.980 0.850 0.850
3.40.50.620 3.40.630.10 0.819 0.788
3.40.50.620 3.40.630.30 0.676 0.500
3.40.50.620 3.90.190.10 0.831 0.772
3.40.50.620 3.90.190.20 0.848 0.827
3.40.50.720 3.40.50.720 0.952 0.952
3.40.50.720 3.40.50.80 0.953 0.955
3.40.50.720 3.40.50.800 0.948 0.913
3.40.50.720 3.40.50.880 0.939 0.893
3.40.50.720 3.40.50.920 0.951 0.931
3.40.50.720 3.40.50.9600 0.952 0.965
3.40.50.720 3.40.50.970 0.950 0.949
3.40.50.720 3.40.50.980 0.950 0.947
3.40.50.720 3.40.630.10 0.938 0.865
3.40.50.720 3.40.630.30 0.884 0.441
3.40.50.720 3.90.190.10 0.940 0.811
3.40.50.720 3.90.190.20 0.951 0.944
3.40.50.80 3.40.50.80 0.982 0.982
3.40.50.80 3.40.50.800 0.940 0.962
3.40.50.80 3.40.50.880 0.892 0.880
3.40.50.80 3.40.50.920 0.967 0.974
3.40.50.80 3.40.50.9600 0.959 0.961
3.40.50.80 3.40.50.970 0.933 0.956
3.40.50.80 3.40.50.980 0.952 0.958
3.40.50.80 3.40.630.10 0.872 0.902
3.40.50.80 3.40.630.30 0.633 0.755
3.40.50.80 3.90.190.10 0.905 0.916
3.40.50.80 3.90.190.20 0.966 0.974
3.40.50.800 3.40.50.800 1.000 1.000
3.40.50.800 3.40.50.880 0.845 0.856
3.40.50.800 3.40.50.920 0.968 0.931
3.40.50.800 3.40.50.9600 0.979 0.948
3.40.50.800 3.40.50.970 0.844 0.919
3.40.50.800 3.40.50.980 0.926 0.905
3.40.50.800 3.40.630.10 0.776 0.896
3.40.50.800 3.40.630.30 0.722 0.909
3.40.50.800 3.90.190.10 0.820 0.883
3.40.50.800 3.90.190.20 0.941 0.905
3.40.50.880 3.40.50.880 0.856 0.856
3.40.50.880 3.40.50.920 0.857 0.845
3.40.50.880 3.40.50.9600 0.873 0.888
3.40.50.880 3.40.50.970 0.834 0.877
3.40.50.880 3.40.50.980 0.859 0.872
3.40.50.880 3.40.630.10 0.792 0.828
3.40.50.880 3.40.630.30 0.678 0.745
3.40.50.880 3.90.190.10 0.807 0.806
3.40.50.880 3.90.190.20 0.851 0.840
3.40.50.920 3.40.50.920 0.999 0.999
3.40.50.920 3.40.50.9600 0.954 0.955
3.40.50.920 3.40.50.970 0.884 0.946
3.40.50.920 3.40.50.980 0.903 0.914
3.40.50.920 3.40.630.10 0.852 0.941
3.40.50.920 3.40.630.30 0.685 0.896
3.40.50.920 3.90.190.10 0.919 0.962
3.40.50.920 3.90.190.20 0.963 0.959
3.40.50.9600 3.40.50.9600 1.000 1.000
3.40.50.9600 3.40.50.970 0.916 0.952
3.40.50.9600 3.40.50.980 0.937 0.941
3.40.50.9600 3.40.630.10 0.831 0.914
3.40.50.9600 3.40.630.30 0.729 0.886
3.40.50.9600 3.90.190.10 0.850 0.900
3.40.50.9600 3.90.190.20 0.946 0.940
3.40.50.970 3.40.50.970 0.975 0.975
3.40.50.970 3.40.50.980 0.959 0.949
3.40.50.970 3.40.630.10 0.895 0.884
3.40.50.970 3.40.630.30 0.681 0.680
3.40.50.970 3.90.190.10 0.886 0.815
3.40.50.970 3.90.190.20 0.957 0.929
3.40.50.980 3.40.50.980 0.963 0.963
3.40.50.980 3.40.630.10 0.810 0.886
3.40.50.980 3.40.630.30 0.697 0.863
3.40.50.980 3.90.190.10 0.815 0.864
3.40.50.980 3.90.190.20 0.934 0.926
3.40.630.10 3.40.630.10 0.952 0.952
3.40.630.10 3.40.630.30 0.779 0.847
3.40.630.10 3.90.190.10 0.873 0.843
3.40.630.10 3.90.190.20 0.919 0.833
3.40.630.30 3.40.630.30 0.957 0.957
3.40.630.30 3.90.190.10 0.832 0.733
3.40.630.30 3.90.190.20 0.873 0.648
3.90.190.10 3.90.190.10 0.962 0.962
3.90.190.10 3.90.190.20 0.928 0.879
3.90.190.20 3.90.190.20 0.973 0.973
