# Supplementary material for: Structural footprinting in protein structure comparison: the impact of structural fragments
Source: BMC Struct Biol. 2007 Aug 9;7:53. doi: 10.1186/1472-6807-7-53 (PMC2082327; doi:10.1186/1472-6807-7-53)
Supplement: Additional file 2 — Affinity graphs and affinity scores for all three methods. An archive that contains the affinity graphs for all three methods. The graphs are given in Cytoscape's GML format. We also include a separate file for each method giving the affinity scores. [file 1472-6807-7-53-S2.zip › affinity_graph_lff.gml]

Creator	"Cytoscape"
Version	1.0
graph	[
	node	[
		root_index	-412
		id	-412
		graphics	[
			x	558.6943664550781
			y	478.22113037109375
			w	30.00006103515625
			h	30.0
			fill	"#996600"
			type	"ellipse"
			outline	"#000000"
			outline_width	1.0
		]
		label	"3.40.50.1460"
	]
	node	[
		root_index	-424
		id	-424
		graphics	[
			x	-9.781175374984741
			y	374.5634307861328
			w	29.9999737739563
			h	30.000030517578125
			fill	"#ff6600"
			type	"ellipse"
			outline	"#000000"
			outline_width	1.0
		]
		label	"1.10.220.10"
	]
	node	[
		root_index	-340
		id	-340
		graphics	[
			x	63.485130310058594
			y	431.9605255126953
			w	29.99993896484375
			h	30.000030517578125
			fill	"#ff0000"
			type	"ellipse"
			outline	"#000000"
			outline_width	1.0
		]
		label	"1.20.1050.10"
	]
	node	[
		root_index	-368
		id	-368
		graphics	[
			x	-264.6505126953125
			y	222.42292022705078
			w	30.0
			h	29.999954223632812
			fill	"#ff6600"
			type	"ellipse"
			outline	"#000000"
			outline_width	1.0
		]
		label	"1.10.150.20"
	]
	node	[
		root_index	-347
		id	-347
		graphics	[
			x	112.09169387817383
			y	910.4632873535156
			w	30.000099182128906
			h	29.99993896484375
			fill	"#006666"
			type	"ellipse"
			outline	"#000000"
			outline_width	1.0
		]
		label	"2.40.50.110"
	]
	node	[
		root_index	-379
		id	-379
		graphics	[
			x	713.4988403320312
			y	801.5651245117188
			w	30.0
			h	30.0
			fill	"#99cc00"
			type	"ellipse"
			outline	"#000000"
			outline_width	1.0
		]
		label	"3.30.1370.10"
	]
	node	[
		root_index	-369
		id	-369
		graphics	[
			x	720.6943359375
			y	492.22108459472656
			w	30.0
			h	29.999847412109375
			fill	"#996600"
			type	"ellipse"
			outline	"#000000"
			outline_width	1.0
		]
		label	"3.40.50.1820"
	]
	node	[
		root_index	-459
		id	-459
		graphics	[
			x	336.90521240234375
			y	429.7964324951172
			w	30.00006103515625
			h	29.999786376953125
			fill	"#00ff00"
			type	"ellipse"
			outline	"#000000"
			outline_width	1.0
		]
		label	"3.20.20.100"
	]
	node	[
		root_index	-395
		id	-395
		graphics	[
			x	631.694091796875
			y	666.3899536132812
			w	30.0
			h	30.0
			fill	"#996600"
			type	"ellipse"
			outline	"#000000"
			outline_width	1.0
		]
		label	"3.40.50.880"
	]
	node	[
		root_index	-341
		id	-341
		graphics	[
			x	-111.86656951904297
			y	404.3542022705078
			w	29.999984741210938
			h	29.999969482421875
			fill	"#ffcc66"
			type	"ellipse"
			outline	"#000000"
			outline_width	1.0
		]
		label	"1.25.40.10"
	]
	node	[
		root_index	-415
		id	-415
		graphics	[
			x	59.23752975463867
			y	910.2252502441406
			w	29.99999237060547
			h	29.99993896484375
			fill	"#006666"
			type	"ellipse"
			outline	"#000000"
			outline_width	1.0
		]
		label	"2.40.50.100"
	]
	node	[
		root_index	-351
		id	-351
		graphics	[
			x	431.6308135986328
			y	580.2914428710938
			w	29.999969482421875
			h	30.0
			fill	"#00ff00"
			type	"ellipse"
			outline	"#000000"
			outline_width	1.0
		]
		label	"3.20.20.80"
	]
	node	[
		root_index	-346
		id	-346
		graphics	[
			x	-334.06150817871094
			y	537.50048828125
			w	29.999908447265625
			h	30.0001220703125
			fill	"#3333ff"
			type	"ellipse"
			outline	"#000000"
			outline_width	1.0
		]
		label	"2.30.30.40"
	]
	node	[
		root_index	-378
		id	-378
		graphics	[
			x	434.3116455078125
			y	202.66327667236328
			w	30.0
			h	29.999984741210938
			fill	"#996600"
			type	"ellipse"
			outline	"#000000"
			outline_width	1.0
		]
		label	"3.40.50.1100"
	]
	node	[
		root_index	-413
		id	-413
		graphics	[
			x	803.1212463378906
			y	902.4438171386719
			w	29.99993896484375
			h	29.99993896484375
			fill	"#99cc00"
			type	"ellipse"
			outline	"#000000"
			outline_width	1.0
		]
		label	"3.30.1330.30"
	]
	node	[
		root_index	-375
		id	-375
		graphics	[
			x	-65.64213562011719
			y	177.215087890625
			w	29.999984741210938
			h	30.0
			fill	"#ff6600"
			type	"ellipse"
			outline	"#000000"
			outline_width	1.0
		]
		label	"1.10.246.10"
	]
	node	[
		root_index	-407
		id	-407
		graphics	[
			x	-298.31561279296875
			y	366.35955810546875
			w	30.0
			h	30.0
			fill	"#ff6600"
			type	"ellipse"
			outline	"#000000"
			outline_width	1.0
		]
		label	"1.10.10.10"
	]
	node	[
		root_index	-336
		id	-336
		graphics	[
			x	850.336669921875
			y	622.0120849609375
			w	30.0
			h	30.0
			fill	"#996600"
			type	"ellipse"
			outline	"#000000"
			outline_width	1.0
		]
		label	"3.40.50.200"
	]
	node	[
		root_index	-392
		id	-392
		graphics	[
			x	805.2633056640625
			y	476.38771057128906
			w	30.0
			h	30.000030517578125
			fill	"#996600"
			type	"ellipse"
			outline	"#000000"
			outline_width	1.0
		]
		label	"3.40.1190.10"
	]
	node	[
		root_index	-456
		id	-456
		graphics	[
			x	658.6943969726562
			y	551.220947265625
			w	30.0
			h	30.0
			fill	"#996600"
			type	"ellipse"
			outline	"#000000"
			outline_width	1.0
		]
		label	"3.40.50.1580"
	]
	node	[
		root_index	-436
		id	-436
		graphics	[
			x	456.78875732421875
			y	854.5601806640625
			w	30.0
			h	30.0001220703125
			fill	"#99cc00"
			type	"ellipse"
			outline	"#000000"
			outline_width	1.0
		]
		label	"3.30.60.30"
	]
	node	[
		root_index	-372
		id	-372
		graphics	[
			x	-186.32225036621094
			y	574.8375244140625
			w	29.999969482421875
			h	30.0
			fill	"#9999ff"
			type	"ellipse"
			outline	"#000000"
			outline_width	1.0
		]
		label	"2.130.10.10"
	]
	node	[
		root_index	-400
		id	-400
		graphics	[
			x	-68.2034969329834
			y	591.1165161132812
			w	30.000003814697266
			h	30.0
			fill	"#99ffff"
			type	"ellipse"
			outline	"#000000"
			outline_width	1.0
		]
		label	"2.120.10.10"
	]
	node	[
		root_index	-449
		id	-449
		graphics	[
			x	-225.48924255371094
			y	539.9358520507812
			w	30.00006103515625
			h	30.0001220703125
			fill	"#3333ff"
			type	"ellipse"
			outline	"#000000"
			outline_width	1.0
		]
		label	"2.30.30.100"
	]
	node	[
		root_index	-427
		id	-427
		graphics	[
			x	574.3342895507812
			y	855.5037841796875
			w	30.0
			h	30.0001220703125
			fill	"#99cc00"
			type	"ellipse"
			outline	"#000000"
			outline_width	1.0
		]
		label	"3.30.70.270"
	]
	node	[
		root_index	-337
		id	-337
		graphics	[
			x	-113.17874526977539
			y	794.2626037597656
			w	29.99999237060547
			h	29.99993896484375
			fill	"#006666"
			type	"ellipse"
			outline	"#000000"
			outline_width	1.0
		]
		label	"2.40.128.20"
	]
	node	[
		root_index	-373
		id	-373
		graphics	[
			x	651.75439453125
			y	310.55003356933594
			w	30.0
			h	29.999969482421875
			fill	"#996600"
			type	"ellipse"
			outline	"#000000"
			outline_width	1.0
		]
		label	"3.40.50.970"
	]
	node	[
		root_index	-447
		id	-447
		graphics	[
			x	550.6106567382812
			y	744.2149658203125
			w	30.0
			h	30.0001220703125
			fill	"#009900"
			type	"ellipse"
			outline	"#000000"
			outline_width	1.0
		]
		label	"3.10.20.10"
	]
	node	[
		root_index	-437
		id	-437
		graphics	[
			x	712.1721801757812
			y	208.08545684814453
			w	30.0
			h	29.999984741210938
			fill	"#996600"
			type	"ellipse"
			outline	"#000000"
			outline_width	1.0
		]
		label	"3.40.50.2300"
	]
	node	[
		root_index	-401
		id	-401
		graphics	[
			x	-229.27401733398438
			y	792.7364196777344
			w	30.0
			h	30.00006103515625
			fill	"#00cccc"
			type	"ellipse"
			outline	"#000000"
			outline_width	1.0
		]
		label	"2.60.40.420"
	]
	node	[
		root_index	-446
		id	-446
		graphics	[
			x	662.6943969726562
			y	472.22113037109375
			w	30.0
			h	30.0
			fill	"#996600"
			type	"ellipse"
			outline	"#000000"
			outline_width	1.0
		]
		label	"3.40.50.920"
	]
	node	[
		root_index	-374
		id	-374
		graphics	[
			x	356.88002014160156
			y	563.2073364257812
			w	29.999969482421875
			h	30.0
			fill	"#00ff00"
			type	"ellipse"
			outline	"#000000"
			outline_width	1.0
		]
		label	"3.20.20.70"
	]
	node	[
		root_index	-458
		id	-458
		graphics	[
			x	478.2147674560547
			y	802.9314575195312
			w	29.999786376953125
			h	30.0
			fill	"#009900"
			type	"ellipse"
			outline	"#000000"
			outline_width	1.0
		]
		label	"3.10.50.10"
	]
	node	[
		root_index	-426
		id	-426
		graphics	[
			x	735.2239074707031
			y	753.8432312011719
			w	29.99993896484375
			h	30.00006103515625
			fill	"#009900"
			type	"ellipse"
			outline	"#000000"
			outline_width	1.0
		]
		label	"3.10.450.30"
	]
	node	[
		root_index	-355
		id	-355
		graphics	[
			x	7.400553464889526
			y	909.1826477050781
			w	30.00002908706665
			h	29.99993896484375
			fill	"#006666"
			type	"ellipse"
			outline	"#000000"
			outline_width	1.0
		]
		label	"2.40.50.40"
	]
	node	[
		root_index	-350
		id	-350
		graphics	[
			x	780.8165893554688
			y	214.905517578125
			w	30.0
			h	30.0
			fill	"#996600"
			type	"ellipse"
			outline	"#000000"
			outline_width	1.0
		]
		label	"3.40.50.1000"
	]
	node	[
		root_index	-406
		id	-406
		graphics	[
			x	561.4581298828125
			y	802.9314575195312
			w	30.0
			h	30.0
			fill	"#99cc00"
			type	"ellipse"
			outline	"#000000"
			outline_width	1.0
		]
		label	"3.30.160.20"
	]
	node	[
		root_index	-371
		id	-371
		graphics	[
			x	390.72984313964844
			y	402.9895324707031
			w	30.000030517578125
			h	30.0
			fill	"#00ff00"
			type	"ellipse"
			outline	"#000000"
			outline_width	1.0
		]
		label	"3.20.20.120"
	]
	node	[
		root_index	-461
		id	-461
		graphics	[
			x	578.4432983398438
			y	177.7876968383789
			w	30.0
			h	29.999984741210938
			fill	"#996600"
			type	"ellipse"
			outline	"#000000"
			outline_width	1.0
		]
		label	"3.40.50.2600"
	]
	node	[
		root_index	-381
		id	-381
		graphics	[
			x	325.4608154296875
			y	497.4030303955078
			w	30.00006103515625
			h	30.000091552734375
			fill	"#00ff00"
			type	"ellipse"
			outline	"#000000"
			outline_width	1.0
		]
		label	"3.20.20.60"
	]
	node	[
		root_index	-349
		id	-349
		graphics	[
			x	331.273193359375
			y	203.27434539794922
			w	30.0
			h	30.000015258789062
			fill	"#996600"
			type	"ellipse"
			outline	"#000000"
			outline_width	1.0
		]
		label	"3.40.50.300"
	]
	node	[
		root_index	-404
		id	-404
		graphics	[
			x	919.263427734375
			y	588.6387939453125
			w	30.0
			h	30.0
			fill	"#996600"
			type	"ellipse"
			outline	"#000000"
			outline_width	1.0
		]
		label	"3.40.50.1010"
	]
	node	[
		root_index	-360
		id	-360
		graphics	[
			x	781.8876647949219
			y	317.683349609375
			w	30.00006103515625
			h	30.0
			fill	"#996600"
			type	"ellipse"
			outline	"#000000"
			outline_width	1.0
		]
		label	"3.40.50.1220"
	]
	node	[
		root_index	-348
		id	-348
		graphics	[
			x	-39.203484535217285
			y	764.8726806640625
			w	30.00002098083496
			h	30.0
			fill	"#00cccc"
			type	"ellipse"
			outline	"#000000"
			outline_width	1.0
		]
		label	"2.60.120.40"
	]
	node	[
		root_index	-405
		id	-405
		graphics	[
			x	-116.24532699584961
			y	710.4446411132812
			w	30.000038146972656
			h	30.0
			fill	"#00cccc"
			type	"ellipse"
			outline	"#000000"
			outline_width	1.0
		]
		label	"2.60.120.200"
	]
	node	[
		root_index	-454
		id	-454
		graphics	[
			x	804.203369140625
			y	408.4900665283203
			w	30.0
			h	29.999969482421875
			fill	"#996600"
			type	"ellipse"
			outline	"#000000"
			outline_width	1.0
		]
		label	"3.40.50.1940"
	]
	node	[
		root_index	-370
		id	-370
		graphics	[
			x	428.7446746826172
			y	637.951171875
			w	30.000091552734375
			h	30.0
			fill	"#ff99ff"
			type	"ellipse"
			outline	"#000000"
			outline_width	1.0
		]
		label	"2.160.20.10"
	]
	node	[
		root_index	-451
		id	-451
		graphics	[
			x	-170.2789535522461
			y	842.0202331542969
			w	30.000015258789062
			h	29.99981689453125
			fill	"#00cccc"
			type	"ellipse"
			outline	"#000000"
			outline_width	1.0
		]
		label	"2.60.200.20"
	]
	node	[
		root_index	-387
		id	-387
		graphics	[
			x	713.6943359375
			y	434.2211151123047
			w	30.0
			h	29.999969482421875
			fill	"#996600"
			type	"ellipse"
			outline	"#000000"
			outline_width	1.0
		]
		label	"3.40.50.410"
	]
	node	[
		root_index	-423
		id	-423
		graphics	[
			x	613.321044921875
			y	239.54771423339844
			w	30.0
			h	30.0
			fill	"#996600"
			type	"ellipse"
			outline	"#000000"
			outline_width	1.0
		]
		label	"3.40.50.720"
	]
	node	[
		root_index	-343
		id	-343
		graphics	[
			x	632.6943969726562
			y	422.22113037109375
			w	30.0
			h	29.99993896484375
			fill	"#996600"
			type	"ellipse"
			outline	"#000000"
			outline_width	1.0
		]
		label	"3.40.50.1370"
	]
	node	[
		root_index	-380
		id	-380
		graphics	[
			x	406.6399688720703
			y	907.9273681640625
			w	30.000091552734375
			h	30.0
			fill	"#99cc00"
			type	"ellipse"
			outline	"#000000"
			outline_width	1.0
		]
		label	"3.30.360.10"
	]
	node	[
		root_index	-408
		id	-408
		graphics	[
			x	607.0463256835938
			y	744.4746398925781
			w	30.0
			h	29.99993896484375
			fill	"#009900"
			type	"ellipse"
			outline	"#000000"
			outline_width	1.0
		]
		label	"3.10.20.30"
	]
	node	[
		root_index	-457
		id	-457
		graphics	[
			x	581.7100219726562
			y	303.24998474121094
			w	30.0
			h	30.000030517578125
			fill	"#996600"
			type	"ellipse"
			outline	"#000000"
			outline_width	1.0
		]
		label	"3.40.50.80"
	]
	node	[
		root_index	-361
		id	-361
		graphics	[
			x	213.6651840209961
			y	462.10845947265625
			w	30.000076293945312
			h	30.0
			fill	"#ffff00"
			type	"ellipse"
			outline	"#000000"
			outline_width	1.0
		]
		label	"1.50.10.20"
	]
	node	[
		root_index	-444
		id	-444
		graphics	[
			x	283.34718322753906
			y	280.4314880371094
			w	29.999908447265625
			h	30.00006103515625
			fill	"#996600"
			type	"ellipse"
			outline	"#000000"
			outline_width	1.0
		]
		label	"3.40.190.10"
	]
	node	[
		root_index	-383
		id	-383
		graphics	[
			x	361.522705078125
			y	639.7838439941406
			w	30.0
			h	30.00018310546875
			fill	"#ff99ff"
			type	"ellipse"
			outline	"#000000"
			outline_width	1.0
		]
		label	"2.160.10.10"
	]
	node	[
		root_index	-448
		id	-448
		graphics	[
			x	-175.60360717773438
			y	282.3424987792969
			w	30.0
			h	29.99993896484375
			fill	"#ff6600"
			type	"ellipse"
			outline	"#000000"
			outline_width	1.0
		]
		label	"1.10.238.20"
	]
	node	[
		root_index	-450
		id	-450
		graphics	[
			x	574.0394897460938
			y	907.0934448242188
			w	30.0
			h	30.0
			fill	"#99cc00"
			type	"ellipse"
			outline	"#000000"
			outline_width	1.0
		]
		label	"3.30.420.10"
	]
	node	[
		root_index	-418
		id	-418
		graphics	[
			x	103.73740005493164
			y	751.0596923828125
			w	30.000022888183594
			h	30.0
			fill	"#006666"
			type	"ellipse"
			outline	"#000000"
			outline_width	1.0
		]
		label	"2.40.30.10"
	]
	node	[
		root_index	-363
		id	-363
		graphics	[
			x	737.5513916015625
			y	852.8994445800781
			w	30.0
			h	30.00006103515625
			fill	"#99cc00"
			type	"ellipse"
			outline	"#000000"
			outline_width	1.0
		]
		label	"3.30.300.20"
	]
	node	[
		root_index	-409
		id	-409
		graphics	[
			x	891.3388061523438
			y	448.16107177734375
			w	30.0
			h	30.0
			fill	"#996600"
			type	"ellipse"
			outline	"#000000"
			outline_width	1.0
		]
		label	"3.40.50.2000"
	]
	node	[
		root_index	-342
		id	-342
		graphics	[
			x	509.20326232910156
			y	224.59657287597656
			w	29.999969482421875
			h	30.0
			fill	"#ccffcc"
			type	"ellipse"
			outline	"#000000"
			outline_width	1.0
		]
		label	"3.90.190.20"
	]
	node	[
		root_index	-414
		id	-414
		graphics	[
			x	400.1165466308594
			y	855.9909057617188
			w	30.0
			h	30.0
			fill	"#99cc00"
			type	"ellipse"
			outline	"#000000"
			outline_width	1.0
		]
		label	"3.30.30.10"
	]
	node	[
		root_index	-455
		id	-455
		graphics	[
			x	663.0697937011719
			y	149.5611343383789
			w	30.00006103515625
			h	30.000015258789062
			fill	"#996600"
			type	"ellipse"
			outline	"#000000"
			outline_width	1.0
		]
		label	"3.40.50.10190"
	]
	node	[
		root_index	-419
		id	-419
		graphics	[
			x	510.3057098388672
			y	462.61424255371094
			w	30.000030517578125
			h	29.999847412109375
			fill	"#00ff00"
			type	"ellipse"
			outline	"#000000"
			outline_width	1.0
		]
		label	"3.20.20.30"
	]
	node	[
		root_index	-382
		id	-382
		graphics	[
			x	-281.8777618408203
			y	536.3330078125
			w	30.000030517578125
			h	29.9998779296875
			fill	"#3333ff"
			type	"ellipse"
			outline	"#000000"
			outline_width	1.0
		]
		label	"2.30.30.70"
	]
	node	[
		root_index	-362
		id	-362
		graphics	[
			x	-67.45699882507324
			y	907.1384887695312
			w	29.999942779541016
			h	30.000244140625
			fill	"#006666"
			type	"ellipse"
			outline	"#000000"
			outline_width	1.0
		]
		label	"2.40.10.10"
	]
	node	[
		root_index	-445
		id	-445
		graphics	[
			x	-212.99727630615234
			y	183.89852905273438
			w	30.000015258789062
			h	30.000030517578125
			fill	"#ff6600"
			type	"ellipse"
			outline	"#000000"
			outline_width	1.0
		]
		label	"1.10.150.50"
	]
	node	[
		root_index	-452
		id	-452
		graphics	[
			x	122.09147262573242
			y	365.1380920410156
			w	30.000038146972656
			h	30.0
			fill	"#ffcc66"
			type	"ellipse"
			outline	"#000000"
			outline_width	1.0
		]
		label	"1.25.40.180"
	]
	node	[
		root_index	-440
		id	-440
		graphics	[
			x	854.010009765625
			y	533.8475952148438
			w	29.9998779296875
			h	30.0
			fill	"#996600"
			type	"ellipse"
			outline	"#000000"
			outline_width	1.0
		]
		label	"3.40.50.9600"
	]
	node	[
		root_index	-398
		id	-398
		graphics	[
			x	213.94591522216797
			y	540.8387451171875
			w	29.999954223632812
			h	30.0
			fill	"#ffff00"
			type	"ellipse"
			outline	"#000000"
			outline_width	1.0
		]
		label	"1.50.10.10"
	]
	node	[
		root_index	-334
		id	-334
		graphics	[
			x	284.16661071777344
			y	204.22693634033203
			w	29.999725341796875
			h	29.999984741210938
			fill	"#996600"
			type	"ellipse"
			outline	"#000000"
			outline_width	1.0
		]
		label	"3.40.50.20"
	]
	node	[
		root_index	-429
		id	-429
		graphics	[
			x	-134.03240203857422
			y	154.48143005371094
			w	29.999984741210938
			h	30.0
			fill	"#ff6600"
			type	"ellipse"
			outline	"#000000"
			outline_width	1.0
		]
		label	"1.10.1200.10"
	]
	node	[
		root_index	-443
		id	-443
		graphics	[
			x	-75.6777400970459
			y	661.2877807617188
			w	30.000019073486328
			h	30.0
			fill	"#00cccc"
			type	"ellipse"
			outline	"#000000"
			outline_width	1.0
		]
		label	"2.60.120.180"
	]
	node	[
		root_index	-397
		id	-397
		graphics	[
			x	722.7388305664062
			y	309.1767120361328
			w	30.0
			h	29.999969482421875
			fill	"#996600"
			type	"ellipse"
			outline	"#000000"
			outline_width	1.0
		]
		label	"3.40.50.360"
	]
	node	[
		root_index	-411
		id	-411
		graphics	[
			x	-67.9150447845459
			y	850.4542236328125
			w	30.00003433227539
			h	30.0
			fill	"#009900"
			type	"ellipse"
			outline	"#000000"
			outline_width	1.0
		]
		label	"3.10.450.10"
	]
	node	[
		root_index	-453
		id	-453
		graphics	[
			x	43.25889205932617
			y	793.9866333007812
			w	29.999977111816406
			h	30.0
			fill	"#009900"
			type	"ellipse"
			outline	"#000000"
			outline_width	1.0
		]
		label	"3.10.450.50"
	]
	node	[
		root_index	-357
		id	-357
		graphics	[
			x	706.3078918457031
			y	642.1609497070312
			w	30.00006103515625
			h	30.0
			fill	"#996600"
			type	"ellipse"
			outline	"#000000"
			outline_width	1.0
		]
		label	"3.40.630.10"
	]
	node	[
		root_index	-396
		id	-396
		graphics	[
			x	381.91259765625
			y	202.3791275024414
			w	30.0
			h	29.999984741210938
			fill	"#996600"
			type	"ellipse"
			outline	"#000000"
			outline_width	1.0
		]
		label	"3.40.50.620"
	]
	node	[
		root_index	-410
		id	-410
		graphics	[
			x	-11.238936066627502
			y	816.682373046875
			w	29.99996829032898
			h	30.0
			fill	"#009900"
			type	"ellipse"
			outline	"#000000"
			outline_width	1.0
		]
		label	"3.10.450.40"
	]
	node	[
		root_index	-422
		id	-422
		graphics	[
			x	19.623615503311157
			y	498.5116271972656
			w	30.000022411346436
			h	29.99993896484375
			fill	"#ffcc66"
			type	"ellipse"
			outline	"#000000"
			outline_width	1.0
		]
		label	"1.25.40.20"
	]
	node	[
		root_index	-358
		id	-358
		graphics	[
			x	167.3347930908203
			y	850.6064758300781
			w	30.000030517578125
			h	29.99993896484375
			fill	"#006666"
			type	"ellipse"
			outline	"#000000"
			outline_width	1.0
		]
		label	"2.40.40.20"
	]
	node	[
		root_index	-442
		id	-442
		graphics	[
			x	280.36866760253906
			y	160.71864318847656
			w	29.999542236328125
			h	30.000091552734375
			fill	"#996600"
			type	"ellipse"
			outline	"#000000"
			outline_width	1.0
		]
		label	"3.40.30.10"
	]
	node	[
		root_index	-441
		id	-441
		graphics	[
			x	-232.7815170288086
			y	373.2764892578125
			w	30.000015258789062
			h	30.0
			fill	"#ff6600"
			type	"ellipse"
			outline	"#000000"
			outline_width	1.0
		]
		label	"1.10.10.60"
	]
	node	[
		root_index	-431
		id	-431
		graphics	[
			x	637.3470153808594
			y	801.5651245117188
			w	30.00006103515625
			h	30.0
			fill	"#99cc00"
			type	"ellipse"
			outline	"#000000"
			outline_width	1.0
		]
		label	"3.30.70.100"
	]
	node	[
		root_index	-367
		id	-367
		graphics	[
			x	-185.06385803222656
			y	890.3652038574219
			w	29.99993896484375
			h	29.99993896484375
			fill	"#00cccc"
			type	"ellipse"
			outline	"#000000"
			outline_width	1.0
		]
		label	"2.60.20.10"
	]
	node	[
		root_index	-462
		id	-462
		graphics	[
			x	793.9788208007812
			y	665.6098022460938
			w	30.0
			h	30.0
			fill	"#996600"
			type	"ellipse"
			outline	"#000000"
			outline_width	1.0
		]
		label	"3.40.50.1240"
	]
	node	[
		root_index	-420
		id	-420
		graphics	[
			x	-301.6177978515625
			y	293.07460021972656
			w	30.0
			h	30.000030517578125
			fill	"#ff6600"
			type	"ellipse"
			outline	"#000000"
			outline_width	1.0
		]
		label	"1.10.238.10"
	]
	node	[
		root_index	-430
		id	-430
		graphics	[
			x	-261.1668472290039
			y	633.95751953125
			w	29.999984741210938
			h	30.0
			fill	"#99ffff"
			type	"ellipse"
			outline	"#000000"
			outline_width	1.0
		]
		label	"2.120.10.30"
	]
	node	[
		root_index	-356
		id	-356
		graphics	[
			x	-18.439927101135254
			y	652.8209838867188
			w	30.00001335144043
			h	30.0
			fill	"#00cccc"
			type	"ellipse"
			outline	"#000000"
			outline_width	1.0
		]
		label	"2.60.120.10"
	]
	node	[
		root_index	-353
		id	-353
		graphics	[
			x	-313.0968780517578
			y	717.2997131347656
			w	29.999969482421875
			h	30.00006103515625
			fill	"#00cccc"
			type	"ellipse"
			outline	"#000000"
			outline_width	1.0
		]
		label	"2.60.40.1180"
	]
	node	[
		root_index	-385
		id	-385
		graphics	[
			x	517.0576934814453
			y	854.3926696777344
			w	29.999969482421875
			h	29.99993896484375
			fill	"#99cc00"
			type	"ellipse"
			outline	"#000000"
			outline_width	1.0
		]
		label	"3.30.70.20"
	]
	node	[
		root_index	-417
		id	-417
		graphics	[
			x	580.6943664550781
			y	370.2211608886719
			w	30.00006103515625
			h	30.00006103515625
			fill	"#996600"
			type	"ellipse"
			outline	"#000000"
			outline_width	1.0
		]
		label	"3.40.50.150"
	]
	node	[
		root_index	-464
		id	-464
		graphics	[
			x	599.6943969726562
			y	544.220947265625
			w	30.0
			h	30.0
			fill	"#996600"
			type	"ellipse"
			outline	"#000000"
			outline_width	1.0
		]
		label	"3.40.190.80"
	]
	node	[
		root_index	-352
		id	-352
		graphics	[
			x	483.5578918457031
			y	746.9600219726562
			w	30.0
			h	30.0
			fill	"#99cc00"
			type	"ellipse"
			outline	"#000000"
			outline_width	1.0
		]
		label	"3.30.565.10"
	]
	node	[
		root_index	-354
		id	-354
		graphics	[
			x	-176.1070098876953
			y	704.2872924804688
			w	30.0
			h	30.0
			fill	"#00cccc"
			type	"ellipse"
			outline	"#000000"
			outline_width	1.0
		]
		label	"2.60.40.30"
	]
	node	[
		root_index	-386
		id	-386
		graphics	[
			x	-142.9363250732422
			y	637.4830932617188
			w	30.000030517578125
			h	30.0
			fill	"#00cccc"
			type	"ellipse"
			outline	"#000000"
			outline_width	1.0
		]
		label	"2.60.40.150"
	]
	node	[
		root_index	-416
		id	-416
		graphics	[
			x	662.6943969726562
			y	378.2211456298828
			w	30.0
			h	30.000091552734375
			fill	"#996600"
			type	"ellipse"
			outline	"#000000"
			outline_width	1.0
		]
		label	"3.40.50.2030"
	]
	node	[
		root_index	-332
		id	-332
		graphics	[
			x	457.3153533935547
			y	407.86273193359375
			w	29.999969482421875
			h	30.0
			fill	"#00ff00"
			type	"ellipse"
			outline	"#000000"
			outline_width	1.0
		]
		label	"3.20.20.140"
	]
	node	[
		root_index	-463
		id	-463
		graphics	[
			x	50.79648971557617
			y	661.1165161132812
			w	30.00000762939453
			h	30.0
			fill	"#00cccc"
			type	"ellipse"
			outline	"#000000"
			outline_width	1.0
		]
		label	"2.60.120.260"
	]
	node	[
		root_index	-335
		id	-335
		graphics	[
			x	689.1277770996094
			y	904.8110961914062
			w	29.99993896484375
			h	30.0
			fill	"#99cc00"
			type	"ellipse"
			outline	"#000000"
			outline_width	1.0
		]
		label	"3.30.470.20"
	]
	node	[
		root_index	-391
		id	-391
		graphics	[
			x	705.6943359375
			y	396.2211456298828
			w	30.0
			h	29.999969482421875
			fill	"#996600"
			type	"ellipse"
			outline	"#000000"
			outline_width	1.0
		]
		label	"3.40.50.980"
	]
	node	[
		root_index	-339
		id	-339
		graphics	[
			x	95.56808090209961
			y	828.015869140625
			w	29.999977111816406
			h	30.0
			fill	"#99cc00"
			type	"ellipse"
			outline	"#000000"
			outline_width	1.0
		]
		label	"3.30.390.10"
	]
	node	[
		root_index	-388
		id	-388
		graphics	[
			x	803.85888671875
			y	548.8630981445312
			w	30.0
			h	30.0
			fill	"#996600"
			type	"ellipse"
			outline	"#000000"
			outline_width	1.0
		]
		label	"3.40.1190.20"
	]
	node	[
		root_index	-435
		id	-435
		graphics	[
			x	459.1722869873047
			y	287.38328552246094
			w	30.000030517578125
			h	30.000030517578125
			fill	"#996600"
			type	"ellipse"
			outline	"#000000"
			outline_width	1.0
		]
		label	"3.40.50.800"
	]
	node	[
		root_index	-403
		id	-403
		graphics	[
			x	-264.63368225097656
			y	715.0231323242188
			w	30.000091552734375
			h	30.0
			fill	"#00cccc"
			type	"ellipse"
			outline	"#000000"
			outline_width	1.0
		]
		label	"2.60.40.10"
	]
	node	[
		root_index	-376
		id	-376
		graphics	[
			x	-62.75432586669922
			y	424.9606018066406
			w	29.999969482421875
			h	30.0
			fill	"#ff6600"
			type	"ellipse"
			outline	"#000000"
			outline_width	1.0
		]
		label	"1.10.8.60"
	]
	node	[
		root_index	-389
		id	-389
		graphics	[
			x	517.8862609863281
			y	905.6281433105469
			w	30.00018310546875
			h	30.00006103515625
			fill	"#99cc00"
			type	"ellipse"
			outline	"#000000"
			outline_width	1.0
		]
		label	"3.30.420.40"
	]
	node	[
		root_index	-421
		id	-421
		graphics	[
			x	-8.982139348983765
			y	302.4815368652344
			w	30.000004291534424
			h	30.0001220703125
			fill	"#ff6600"
			type	"ellipse"
			outline	"#000000"
			outline_width	1.0
		]
		label	"1.10.472.10"
	]
	node	[
		root_index	-460
		id	-460
		graphics	[
			x	528.6943359375
			y	404.2211608886719
			w	30.0
			h	29.99993896484375
			fill	"#996600"
			type	"ellipse"
			outline	"#000000"
			outline_width	1.0
		]
		label	"3.40.50.2020"
	]
	node	[
		root_index	-432
		id	-432
		graphics	[
			x	-227.4997100830078
			y	313.20689392089844
			w	30.0
			h	30.000030517578125
			fill	"#ff6600"
			type	"ellipse"
			outline	"#000000"
			outline_width	1.0
		]
		label	"1.10.260.40"
	]
	node	[
		root_index	-333
		id	-333
		graphics	[
			x	-138.5641326904297
			y	533.713623046875
			w	30.0
			h	30.0
			fill	"#9933ff"
			type	"ellipse"
			outline	"#000000"
			outline_width	1.0
		]
		label	"2.20.25.10"
	]
	node	[
		root_index	-365
		id	-365
		graphics	[
			x	-115.23675155639648
			y	334.836669921875
			w	30.00000762939453
			h	30.0
			fill	"#ff0000"
			type	"ellipse"
			outline	"#000000"
			outline_width	1.0
		]
		label	"1.20.120.10"
	]
	node	[
		root_index	-433
		id	-433
		graphics	[
			x	4.796511173248291
			y	605.1165161132812
			w	29.999987602233887
			h	30.0
			fill	"#660066"
			type	"ellipse"
			outline	"#000000"
			outline_width	1.0
		]
		label	"2.70.98.10"
	]
	node	[
		root_index	-390
		id	-390
		graphics	[
			x	344.68536376953125
			y	283.89422607421875
			w	30.0001220703125
			h	30.0
			fill	"#996600"
			type	"ellipse"
			outline	"#000000"
			outline_width	1.0
		]
		label	"3.40.630.30"
	]
	node	[
		root_index	-359
		id	-359
		graphics	[
			x	284.4121856689453
			y	242.71363067626953
			w	29.999298095703125
			h	29.999984741210938
			fill	"#996600"
			type	"ellipse"
			outline	"#000000"
			outline_width	1.0
		]
		label	"3.40.50.1980"
	]
	node	[
		root_index	-338
		id	-338
		graphics	[
			x	632.2999877929688
			y	907.9383850097656
			w	30.0
			h	29.99981689453125
			fill	"#99cc00"
			type	"ellipse"
			outline	"#000000"
			outline_width	1.0
		]
		label	"3.30.450.20"
	]
	node	[
		root_index	-377
		id	-377
		graphics	[
			x	-182.56729888916016
			y	410.2410430908203
			w	29.999984741210938
			h	30.000030517578125
			fill	"#ff6600"
			type	"ellipse"
			outline	"#000000"
			outline_width	1.0
		]
		label	"1.10.8.10"
	]
	node	[
		root_index	-402
		id	-402
		graphics	[
			x	167.16839599609375
			y	910.2250061035156
			w	30.0
			h	29.99993896484375
			fill	"#006666"
			type	"ellipse"
			outline	"#000000"
			outline_width	1.0
		]
		label	"2.40.50.140"
	]
	node	[
		root_index	-434
		id	-434
		graphics	[
			x	540.393798828125
			y	640.2744140625
			w	30.0
			h	30.0
			fill	"#ccffcc"
			type	"ellipse"
			outline	"#000000"
			outline_width	1.0
		]
		label	"3.90.190.10"
	]
	node	[
		root_index	-425
		id	-425
		graphics	[
			x	630.0997314453125
			y	855.568115234375
			w	30.0
			h	30.0
			fill	"#99cc00"
			type	"ellipse"
			outline	"#000000"
			outline_width	1.0
		]
		label	"3.30.70.330"
	]
	node	[
		root_index	-393
		id	-393
		graphics	[
			x	42.79649066925049
			y	724.1165161132812
			w	30.0000057220459
			h	30.0
			fill	"#00cccc"
			type	"ellipse"
			outline	"#000000"
			outline_width	1.0
		]
		label	"2.60.120.20"
	]
	node	[
		root_index	-344
		id	-344
		graphics	[
			x	660.762939453125
			y	745.8041381835938
			w	30.0
			h	30.0
			fill	"#009900"
			type	"ellipse"
			outline	"#000000"
			outline_width	1.0
		]
		label	"3.10.20.90"
	]
	node	[
		root_index	-366
		id	-366
		graphics	[
			x	466.5253601074219
			y	905.7269897460938
			w	29.9998779296875
			h	30.0
			fill	"#99cc00"
			type	"ellipse"
			outline	"#000000"
			outline_width	1.0
		]
		label	"3.30.390.30"
	]
	node	[
		root_index	-439
		id	-439
		graphics	[
			x	685.9901733398438
			y	854.56005859375
			w	30.0
			h	30.0001220703125
			fill	"#99cc00"
			type	"ellipse"
			outline	"#000000"
			outline_width	1.0
		]
		label	"3.30.300.10"
	]
	node	[
		root_index	-428
		id	-428
		graphics	[
			x	401.25782775878906
			y	746.9600219726562
			w	29.999969482421875
			h	30.0
			fill	"#009900"
			type	"ellipse"
			outline	"#000000"
			outline_width	1.0
		]
		label	"3.10.20.120"
	]
	node	[
		root_index	-384
		id	-384
		graphics	[
			x	402.8275451660156
			y	802.47412109375
			w	30.0
			h	30.0
			fill	"#009900"
			type	"ellipse"
			outline	"#000000"
			outline_width	1.0
		]
		label	"3.10.50.40"
	]
	node	[
		root_index	-364
		id	-364
		graphics	[
			x	79.32265090942383
			y	298.9488830566406
			w	29.99994659423828
			h	29.99993896484375
			fill	"#ff0000"
			type	"ellipse"
			outline	"#000000"
			outline_width	1.0
		]
		label	"1.20.58.60"
	]
	node	[
		root_index	-394
		id	-394
		graphics	[
			x	824.2610778808594
			y	345.27894592285156
			w	30.00006103515625
			h	30.000030517578125
			fill	"#996600"
			type	"ellipse"
			outline	"#000000"
			outline_width	1.0
		]
		label	"3.40.50.1400"
	]
	node	[
		root_index	-438
		id	-438
		graphics	[
			x	742.4547119140625
			y	902.5596923828125
			w	30.0
			h	30.0001220703125
			fill	"#99cc00"
			type	"ellipse"
			outline	"#000000"
			outline_width	1.0
		]
		label	"3.30.1490.20"
	]
	node	[
		root_index	-399
		id	-399
		graphics	[
			x	491.3201141357422
			y	535.2444152832031
			w	29.999969482421875
			h	29.99993896484375
			fill	"#00ff00"
			type	"ellipse"
			outline	"#000000"
			outline_width	1.0
		]
		label	"3.20.20.150"
	]
	node	[
		root_index	-345
		id	-345
		graphics	[
			x	-60.627004623413086
			y	246.8098602294922
			w	30.000003814697266
			h	30.000030517578125
			fill	"#ff6600"
			type	"ellipse"
			outline	"#000000"
			outline_width	1.0
		]
		label	"1.10.490.10"
	]
	edge	[
		root_index	-9793
		target	-333
		source	-333
		label	"lff"
	]
	edge	[
		root_index	-9280
		target	-375
		source	-365
		label	"lff"
	]
	edge	[
		root_index	-9400
		target	-421
		source	-452
		label	"lff"
	]
	edge	[
		root_index	-9722
		target	-411
		source	-411
		label	"lff"
	]
	edge	[
		root_index	-9457
		target	-393
		source	-443
		label	"lff"
	]
	edge	[
		root_index	-9572
		target	-454
		source	-399
		label	"lff"
	]
	edge	[
		root_index	-9347
		target	-419
		source	-419
		label	"lff"
	]
	edge	[
		root_index	-9700
		target	-369
		source	-462
		label	"lff"
	]
	edge	[
		root_index	-9402
		target	-340
		source	-424
		label	"lff"
	]
	edge	[
		root_index	-9680
		target	-397
		source	-381
		label	"lff"
	]
	edge	[
		root_index	-9467
		target	-348
		source	-393
		label	"lff"
	]
	edge	[
		root_index	-9659
		target	-409
		source	-332
		label	"lff"
	]
	edge	[
		root_index	-9545
		target	-453
		source	-339
		label	"lff"
	]
	edge	[
		root_index	-9682
		target	-369
		source	-381
		label	"lff"
	]
	edge	[
		root_index	-9351
		target	-388
		source	-419
		label	"lff"
	]
	edge	[
		root_index	-9282
		target	-398
		source	-398
		label	"lff"
	]
	edge	[
		root_index	-9795
		target	-368
		source	-432
		label	"lff"
	]
	edge	[
		root_index	-9639
		target	-356
		source	-337
		label	"lff"
	]
	edge	[
		root_index	-9511
		target	-435
		source	-342
		label	"lff"
	]
	edge	[
		root_index	-9521
		target	-423
		source	-342
		label	"lff"
	]
	edge	[
		root_index	-9677
		target	-368
		source	-445
		label	"lff"
	]
	edge	[
		root_index	-9525
		target	-348
		source	-348
		label	"lff"
	]
	edge	[
		root_index	-9684
		target	-454
		source	-381
		label	"lff"
	]
	edge	[
		root_index	-9586
		target	-369
		source	-388
		label	"lff"
	]
	edge	[
		root_index	-9720
		target	-394
		source	-397
		label	"lff"
	]
	edge	[
		root_index	-9394
		target	-454
		source	-387
		label	"lff"
	]
	edge	[
		root_index	-9469
		target	-453
		source	-393
		label	"lff"
	]
	edge	[
		root_index	-9633
		target	-434
		source	-336
		label	"lff"
	]
	edge	[
		root_index	-9724
		target	-343
		source	-343
		label	"lff"
	]
	edge	[
		root_index	-9551
		target	-463
		source	-405
		label	"lff"
	]
	edge	[
		root_index	-9523
		target	-406
		source	-406
		label	"lff"
	]
	edge	[
		root_index	-9286
		target	-433
		source	-400
		label	"lff"
	]
	edge	[
		root_index	-9574
		target	-388
		source	-388
		label	"lff"
	]
	edge	[
		root_index	-9459
		target	-405
		source	-443
		label	"lff"
	]
	edge	[
		root_index	-9799
		target	-450
		source	-450
		label	"lff"
	]
	edge	[
		root_index	-9505
		target	-417
		source	-391
		label	"lff"
	]
	edge	[
		root_index	-9478
		target	-342
		source	-412
		label	"lff"
	]
	edge	[
		root_index	-9359
		target	-397
		source	-419
		label	"lff"
	]
	edge	[
		root_index	-9284
		target	-351
		source	-398
		label	"lff"
	]
	edge	[
		root_index	-9797
		target	-416
		source	-416
		label	"lff"
	]
	edge	[
		root_index	-9730
		target	-423
		source	-343
		label	"lff"
	]
	edge	[
		root_index	-9790
		target	-401
		source	-401
		label	"lff"
	]
	edge	[
		root_index	-9476
		target	-412
		source	-412
		label	"lff"
	]
	edge	[
		root_index	-9465
		target	-403
		source	-443
		label	"lff"
	]
	edge	[
		root_index	-9278
		target	-341
		source	-365
		label	"lff"
	]
	edge	[
		root_index	-9337
		target	-421
		source	-448
		label	"lff"
	]
	edge	[
		root_index	-9592
		target	-430
		source	-451
		label	"lff"
	]
	edge	[
		root_index	-9686
		target	-357
		source	-357
		label	"lff"
	]
	edge	[
		root_index	-9637
		target	-411
		source	-337
		label	"lff"
	]
	edge	[
		root_index	-9728
		target	-454
		source	-343
		label	"lff"
	]
	edge	[
		root_index	-9718
		target	-460
		source	-397
		label	"lff"
	]
	edge	[
		root_index	-9535
		target	-418
		source	-348
		label	"lff"
	]
	edge	[
		root_index	-9345
		target	-421
		source	-364
		label	"lff"
	]
	edge	[
		root_index	-9619
		target	-417
		source	-371
		label	"lff"
	]
	edge	[
		root_index	-9594
		target	-375
		source	-375
		label	"lff"
	]
	edge	[
		root_index	-9365
		target	-409
		source	-419
		label	"lff"
	]
	edge	[
		root_index	-9461
		target	-430
		source	-443
		label	"lff"
	]
	edge	[
		root_index	-9493
		target	-388
		source	-391
		label	"lff"
	]
	edge	[
		root_index	-9533
		target	-356
		source	-348
		label	"lff"
	]
	edge	[
		root_index	-9749
		target	-454
		source	-369
		label	"lff"
	]
	edge	[
		root_index	-9608
		target	-411
		source	-410
		label	"lff"
	]
	edge	[
		root_index	-9621
		target	-416
		source	-371
		label	"lff"
	]
	edge	[
		root_index	-9441
		target	-393
		source	-386
		label	"lff"
	]
	edge	[
		root_index	-9357
		target	-357
		source	-419
		label	"lff"
	]
	edge	[
		root_index	-9367
		target	-386
		source	-433
		label	"lff"
	]
	edge	[
		root_index	-9486
		target	-460
		source	-412
		label	"lff"
	]
	edge	[
		root_index	-9643
		target	-381
		source	-351
		label	"lff"
	]
	edge	[
		root_index	-9552
		target	-356
		source	-405
		label	"lff"
	]
	edge	[
		root_index	-9495
		target	-371
		source	-391
		label	"lff"
	]
	edge	[
		root_index	-9296
		target	-367
		source	-367
		label	"lff"
	]
	edge	[
		root_index	-9623
		target	-409
		source	-371
		label	"lff"
	]
	edge	[
		root_index	-9531
		target	-337
		source	-348
		label	"lff"
	]
	edge	[
		root_index	-9422
		target	-343
		source	-459
		label	"lff"
	]
	edge	[
		root_index	-9704
		target	-434
		source	-446
		label	"lff"
	]
	edge	[
		root_index	-9554
		target	-418
		source	-405
		label	"lff"
	]
	edge	[
		root_index	-9484
		target	-417
		source	-412
		label	"lff"
	]
	edge	[
		root_index	-9404
		target	-341
		source	-424
		label	"lff"
	]
	edge	[
		root_index	-9384
		target	-457
		source	-387
		label	"lff"
	]
	edge	[
		root_index	-9298
		target	-440
		source	-440
		label	"lff"
	]
	edge	[
		root_index	-9420
		target	-360
		source	-459
		label	"lff"
	]
	edge	[
		root_index	-9325
		target	-462
		source	-456
		label	"lff"
	]
	edge	[
		root_index	-9343
		target	-340
		source	-364
		label	"lff"
	]
	edge	[
		root_index	-9610
		target	-351
		source	-371
		label	"lff"
	]
	edge	[
		root_index	-9751
		target	-394
		source	-369
		label	"lff"
	]
	edge	[
		root_index	-9706
		target	-373
		source	-446
		label	"lff"
	]
	edge	[
		root_index	-9471
		target	-463
		source	-393
		label	"lff"
	]
	edge	[
		root_index	-9556
		target	-354
		source	-354
		label	"lff"
	]
	edge	[
		root_index	-9630
		target	-462
		source	-336
		label	"lff"
	]
	edge	[
		root_index	-9635
		target	-337
		source	-430
		label	"lff"
	]
	edge	[
		root_index	-9549
		target	-430
		source	-405
		label	"lff"
	]
	edge	[
		root_index	-9341
		target	-364
		source	-364
		label	"lff"
	]
	edge	[
		root_index	-9300
		target	-459
		source	-440
		label	"lff"
	]
	edge	[
		root_index	-9443
		target	-405
		source	-386
		label	"lff"
	]
	edge	[
		root_index	-9416
		target	-351
		source	-459
		label	"lff"
	]
	edge	[
		root_index	-9628
		target	-332
		source	-336
		label	"lff"
	]
	edge	[
		root_index	-9446
		target	-463
		source	-386
		label	"lff"
	]
	edge	[
		root_index	-9361
		target	-369
		source	-419
		label	"lff"
	]
	edge	[
		root_index	-9755
		target	-432
		source	-441
		label	"lff"
	]
	edge	[
		root_index	-9321
		target	-388
		source	-456
		label	"lff"
	]
	edge	[
		root_index	-9567
		target	-360
		source	-399
		label	"lff"
	]
	edge	[
		root_index	-9617
		target	-464
		source	-371
		label	"lff"
	]
	edge	[
		root_index	-9702
		target	-397
		source	-446
		label	"lff"
	]
	edge	[
		root_index	-9776
		target	-460
		source	-373
		label	"lff"
	]
	edge	[
		root_index	-9753
		target	-432
		source	-420
		label	"lff"
	]
	edge	[
		root_index	-9529
		target	-410
		source	-348
		label	"lff"
	]
	edge	[
		root_index	-9625
		target	-352
		source	-352
		label	"lff"
	]
	edge	[
		root_index	-9696
		target	-373
		source	-360
		label	"lff"
	]
	edge	[
		root_index	-9547
		target	-354
		source	-405
		label	"lff"
	]
	edge	[
		root_index	-9558
		target	-403
		source	-354
		label	"lff"
	]
	edge	[
		root_index	-9406
		target	-376
		source	-424
		label	"lff"
	]
	edge	[
		root_index	-9537
		target	-417
		source	-435
		label	"lff"
	]
	edge	[
		root_index	-9775
		target	-373
		source	-373
		label	"lff"
	]
	edge	[
		root_index	-9698
		target	-416
		source	-360
		label	"lff"
	]
	edge	[
		root_index	-9445
		target	-337
		source	-386
		label	"lff"
	]
	edge	[
		root_index	-9418
		target	-381
		source	-459
		label	"lff"
	]
	edge	[
		root_index	-9302
		target	-388
		source	-440
		label	"lff"
	]
	edge	[
		root_index	-9517
		target	-437
		source	-342
		label	"lff"
	]
	edge	[
		root_index	-9308
		target	-446
		source	-440
		label	"lff"
	]
	edge	[
		root_index	-9645
		target	-374
		source	-351
		label	"lff"
	]
	edge	[
		root_index	-9444
		target	-354
		source	-386
		label	"lff"
	]
	edge	[
		root_index	-9539
		target	-375
		source	-421
		label	"lff"
	]
	edge	[
		root_index	-9480
		target	-357
		source	-412
		label	"lff"
	]
	edge	[
		root_index	-9316
		target	-419
		source	-456
		label	"lff"
	]
	edge	[
		root_index	-9436
		target	-421
		source	-345
		label	"lff"
	]
	edge	[
		root_index	-9565
		target	-381
		source	-399
		label	"lff"
	]
	edge	[
		root_index	-9388
		target	-343
		source	-387
		label	"lff"
	]
	edge	[
		root_index	-9769
		target	-403
		source	-403
		label	"lff"
	]
	edge	[
		root_index	-9692
		target	-343
		source	-360
		label	"lff"
	]
	edge	[
		root_index	-9541
		target	-429
		source	-421
		label	"lff"
	]
	edge	[
		root_index	-9424
		target	-369
		source	-459
		label	"lff"
	]
	edge	[
		root_index	-9669
		target	-460
		source	-457
		label	"lff"
	]
	edge	[
		root_index	-9515
		target	-397
		source	-342
		label	"lff"
	]
	edge	[
		root_index	-9582
		target	-462
		source	-388
		label	"lff"
	]
	edge	[
		root_index	-9710
		target	-429
		source	-429
		label	"lff"
	]
	edge	[
		root_index	-9771
		target	-417
		source	-417
		label	"lff"
	]
	edge	[
		root_index	-9390
		target	-434
		source	-387
		label	"lff"
	]
	edge	[
		root_index	-9543
		target	-376
		source	-421
		label	"lff"
	]
	edge	[
		root_index	-9426
		target	-454
		source	-459
		label	"lff"
	]
	edge	[
		root_index	-9773
		target	-460
		source	-417
		label	"lff"
	]
	edge	[
		root_index	-9455
		target	-422
		source	-422
		label	"lff"
	]
	edge	[
		root_index	-9576
		target	-371
		source	-388
		label	"lff"
	]
	edge	[
		root_index	-9735
		target	-374
		source	-374
		label	"lff"
	]
	edge	[
		root_index	-9383
		target	-332
		source	-387
		label	"lff"
	]
	edge	[
		root_index	-9320
		target	-399
		source	-456
		label	"lff"
	]
	edge	[
		root_index	-9737
		target	-369
		source	-374
		label	"lff"
	]
	edge	[
		root_index	-9767
		target	-423
		source	-437
		label	"lff"
	]
	edge	[
		root_index	-9310
		target	-369
		source	-440
		label	"lff"
	]
	edge	[
		root_index	-9438
		target	-445
		source	-345
		label	"lff"
	]
	edge	[
		root_index	-9482
		target	-343
		source	-412
		label	"lff"
	]
	edge	[
		root_index	-9578
		target	-351
		source	-388
		label	"lff"
	]
	edge	[
		root_index	-9371
		target	-405
		source	-433
		label	"lff"
	]
	edge	[
		root_index	-9713
		target	-397
		source	-397
		label	"lff"
	]
	edge	[
		root_index	-9327
		target	-369
		source	-456
		label	"lff"
	]
	edge	[
		root_index	-9627
		target	-351
		source	-336
		label	"lff"
	]
	edge	[
		root_index	-9322
		target	-392
		source	-456
		label	"lff"
	]
	edge	[
		root_index	-9694
		target	-350
		source	-360
		label	"lff"
	]
	edge	[
		root_index	-9650
		target	-357
		source	-332
		label	"lff"
	]
	edge	[
		root_index	-9502
		target	-374
		source	-391
		label	"lff"
	]
	edge	[
		root_index	-9761
		target	-434
		source	-434
		label	"lff"
	]
	edge	[
		root_index	-9758
		target	-395
		source	-464
		label	"lff"
	]
	edge	[
		root_index	-9779
		target	-394
		source	-373
		label	"lff"
	]
	edge	[
		root_index	-9781
		target	-454
		source	-454
		label	"lff"
	]
	edge	[
		root_index	-9428
		target	-409
		source	-459
		label	"lff"
	]
	edge	[
		root_index	-9708
		target	-454
		source	-446
		label	"lff"
	]
	edge	[
		root_index	-9600
		target	-446
		source	-392
		label	"lff"
	]
	edge	[
		root_index	-9500
		target	-397
		source	-391
		label	"lff"
	]
	edge	[
		root_index	-9318
		target	-412
		source	-456
		label	"lff"
	]
	edge	[
		root_index	-9331
		target	-460
		source	-456
		label	"lff"
	]
	edge	[
		root_index	-9306
		target	-381
		source	-440
		label	"lff"
	]
	edge	[
		root_index	-9434
		target	-345
		source	-345
		label	"lff"
	]
	edge	[
		root_index	-9715
		target	-437
		source	-397
		label	"lff"
	]
	edge	[
		root_index	-9690
		target	-360
		source	-360
		label	"lff"
	]
	edge	[
		root_index	-9783
		target	-404
		source	-454
		label	"lff"
	]
	edge	[
		root_index	-9377
		target	-459
		source	-387
		label	"lff"
	]
	edge	[
		root_index	-9733
		target	-356
		source	-463
		label	"lff"
	]
	edge	[
		root_index	-9513
		target	-360
		source	-342
		label	"lff"
	]
	edge	[
		root_index	-9641
		target	-351
		source	-351
		label	"lff"
	]
	edge	[
		root_index	-9432
		target	-370
		source	-370
		label	"lff"
	]
	edge	[
		root_index	-9304
		target	-371
		source	-440
		label	"lff"
	]
	edge	[
		root_index	-9688
		target	-369
		source	-357
		label	"lff"
	]
	edge	[
		root_index	-9561
		target	-371
		source	-399
		label	"lff"
	]
	edge	[
		root_index	-9463
		target	-463
		source	-443
		label	"lff"
	]
	edge	[
		root_index	-9363
		target	-454
		source	-419
		label	"lff"
	]
	edge	[
		root_index	-9647
		target	-417
		source	-351
		label	"lff"
	]
	edge	[
		root_index	-9473
		target	-341
		source	-341
		label	"lff"
	]
	edge	[
		root_index	-9430
		target	-422
		source	-340
		label	"lff"
	]
	edge	[
		root_index	-9381
		target	-388
		source	-387
		label	"lff"
	]
	edge	[
		root_index	-9386
		target	-446
		source	-387
		label	"lff"
	]
	edge	[
		root_index	-9563
		target	-351
		source	-399
		label	"lff"
	]
	edge	[
		root_index	-9602
		target	-434
		source	-392
		label	"lff"
	]
	edge	[
		root_index	-9451
		target	-430
		source	-372
		label	"lff"
	]
	edge	[
		root_index	-9667
		target	-417
		source	-457
		label	"lff"
	]
	edge	[
		root_index	-9333
		target	-416
		source	-456
		label	"lff"
	]
	edge	[
		root_index	-9352
		target	-371
		source	-419
		label	"lff"
	]
	edge	[
		root_index	-9589
		target	-404
		source	-388
		label	"lff"
	]
	edge	[
		root_index	-9475
		target	-377
		source	-341
		label	"lff"
	]
	edge	[
		root_index	-9411
		target	-399
		source	-459
		label	"lff"
	]
	edge	[
		root_index	-9731
		target	-383
		source	-383
		label	"lff"
	]
	edge	[
		root_index	-9791
		target	-455
		source	-455
		label	"lff"
	]
	edge	[
		root_index	-9660
		target	-457
		source	-457
		label	"lff"
	]
	edge	[
		root_index	-9274
		target	-365
		source	-365
		label	"lff"
	]
	edge	[
		root_index	-9807
		target	-368
		source	-368
		label	"lff"
	]
	edge	[
		root_index	-9741
		target	-409
		source	-374
		label	"lff"
	]
	edge	[
		root_index	-9276
		target	-364
		source	-365
		label	"lff"
	]
	edge	[
		root_index	-9614
		target	-397
		source	-371
		label	"lff"
	]
	edge	[
		root_index	-9339
		target	-445
		source	-448
		label	"lff"
	]
	edge	[
		root_index	-9498
		target	-381
		source	-391
		label	"lff"
	]
	edge	[
		root_index	-9785
		target	-366
		source	-366
		label	"lff"
	]
	edge	[
		root_index	-9805
		target	-409
		source	-409
		label	"lff"
	]
	edge	[
		root_index	-9612
		target	-381
		source	-371
		label	"lff"
	]
	edge	[
		root_index	-9526
		target	-405
		source	-348
		label	"lff"
	]
	edge	[
		root_index	-9329
		target	-417
		source	-456
		label	"lff"
	]
	edge	[
		root_index	-9654
		target	-374
		source	-332
		label	"lff"
	]
	edge	[
		root_index	-9453
		target	-356
		source	-372
		label	"lff"
	]
	edge	[
		root_index	-9398
		target	-340
		source	-452
		label	"lff"
	]
	edge	[
		root_index	-9599
		target	-332
		source	-392
		label	"lff"
	]
	edge	[
		root_index	-9727
		target	-460
		source	-343
		label	"lff"
	]
	edge	[
		root_index	-9673
		target	-379
		source	-431
		label	"lff"
	]
	edge	[
		root_index	-9789
		target	-418
		source	-418
		label	"lff"
	]
	edge	[
		root_index	-9354
		target	-351
		source	-419
		label	"lff"
	]
	edge	[
		root_index	-9585
		target	-374
		source	-388
		label	"lff"
	]
	edge	[
		root_index	-9739
		target	-417
		source	-374
		label	"lff"
	]
	edge	[
		root_index	-9291
		target	-348
		source	-400
		label	"lff"
	]
	edge	[
		root_index	-9597
		target	-371
		source	-392
		label	"lff"
	]
	edge	[
		root_index	-9509
		target	-423
		source	-391
		label	"lff"
	]
	edge	[
		root_index	-9801
		target	-394
		source	-394
		label	"lff"
	]
	edge	[
		root_index	-9580
		target	-381
		source	-388
		label	"lff"
	]
	edge	[
		root_index	-9373
		target	-337
		source	-433
		label	"lff"
	]
	edge	[
		root_index	-9648
		target	-332
		source	-332
		label	"lff"
	]
	edge	[
		root_index	-9679
		target	-360
		source	-381
		label	"lff"
	]
	edge	[
		root_index	-9763
		target	-395
		source	-434
		label	"lff"
	]
	edge	[
		root_index	-9293
		target	-430
		source	-400
		label	"lff"
	]
	edge	[
		root_index	-9449
		target	-372
		source	-372
		label	"lff"
	]
	edge	[
		root_index	-9350
		target	-399
		source	-419
		label	"lff"
	]
	edge	[
		root_index	-9488
		target	-406
		source	-458
		label	"lff"
	]
	edge	[
		root_index	-9606
		target	-453
		source	-410
		label	"lff"
	]
	edge	[
		root_index	-9507
		target	-454
		source	-391
		label	"lff"
	]
	edge	[
		root_index	-9392
		target	-373
		source	-387
		label	"lff"
	]
	edge	[
		root_index	-9375
		target	-356
		source	-433
		label	"lff"
	]
	edge	[
		root_index	-9744
		target	-369
		source	-369
		label	"lff"
	]
	edge	[
		root_index	-9662
		target	-446
		source	-457
		label	"lff"
	]
	edge	[
		root_index	-9765
		target	-404
		source	-434
		label	"lff"
	]
	edge	[
		root_index	-9312
		target	-454
		source	-440
		label	"lff"
	]
	edge	[
		root_index	-9671
		target	-461
		source	-457
		label	"lff"
	]
	edge	[
		root_index	-9348
		target	-387
		source	-419
		label	"lff"
	]
	edge	[
		root_index	-9652
		target	-397
		source	-332
		label	"lff"
	]
	edge	[
		root_index	-9415
		target	-336
		source	-459
		label	"lff"
	]
	edge	[
		root_index	-9743
		target	-455
		source	-350
		label	"lff"
	]
	edge	[
		root_index	-9604
		target	-404
		source	-392
		label	"lff"
	]
	edge	[
		root_index	-9369
		target	-393
		source	-433
		label	"lff"
	]
	edge	[
		root_index	-9490
		target	-391
		source	-391
		label	"lff"
	]
	edge	[
		root_index	-9396
		target	-452
		source	-452
		label	"lff"
	]
	edge	[
		root_index	-9746
		target	-417
		source	-369
		label	"lff"
	]
	edge	[
		root_index	-9568
		target	-343
		source	-399
		label	"lff"
	]
	edge	[
		root_index	-9335
		target	-345
		source	-448
		label	"lff"
	]
	edge	[
		root_index	-9519
		target	-373
		source	-342
		label	"lff"
	]
	edge	[
		root_index	-9496
		target	-351
		source	-391
		label	"lff"
	]
	edge	[
		root_index	-9314
		target	-409
		source	-440
		label	"lff"
	]
	edge	[
		root_index	-9409
		target	-459
		source	-459
		label	"lff"
	]
	edge	[
		root_index	-9591
		target	-451
		source	-451
		label	"lff"
	]
	edge	[
		root_index	-9656
		target	-434
		source	-332
		label	"lff"
	]
	edge	[
		root_index	-9787
		target	-390
		source	-390
		label	"lff"
	]
	edge	[
		root_index	-9675
		target	-429
		source	-445
		label	"lff"
	]
	edge	[
		root_index	-9665
		target	-369
		source	-457
		label	"lff"
	]
	edge	[
		root_index	-9570
		target	-369
		source	-399
		label	"lff"
	]
	edge	[
		root_index	-9803
		target	-461
		source	-423
		label	"lff"
	]
	edge	[
		root_index	-9658
		target	-454
		source	-332
		label	"lff"
	]
	edge	[
		root_index	-9283
		target	-361
		source	-398
		label	"lff"
	]
	edge	[
		root_index	-9573
		target	-409
		source	-399
		label	"lff"
	]
	edge	[
		root_index	-9466
		target	-393
		source	-393
		label	"lff"
	]
	edge	[
		root_index	-9479
		target	-351
		source	-412
		label	"lff"
	]
	edge	[
		root_index	-9456
		target	-443
		source	-443
		label	"lff"
	]
	edge	[
		root_index	-9569
		target	-374
		source	-399
		label	"lff"
	]
	edge	[
		root_index	-9413
		target	-392
		source	-459
		label	"lff"
	]
	edge	[
		root_index	-9403
		target	-422
		source	-424
		label	"lff"
	]
	edge	[
		root_index	-9723
		target	-362
		source	-411
		label	"lff"
	]
	edge	[
		root_index	-9681
		target	-374
		source	-381
		label	"lff"
	]
	edge	[
		root_index	-9285
		target	-400
		source	-400
		label	"lff"
	]
	edge	[
		root_index	-9340
		target	-429
		source	-448
		label	"lff"
	]
	edge	[
		root_index	-9468
		target	-405
		source	-393
		label	"lff"
	]
	edge	[
		root_index	-9611
		target	-332
		source	-371
		label	"lff"
	]
	edge	[
		root_index	-9289
		target	-443
		source	-400
		label	"lff"
	]
	edge	[
		root_index	-9683
		target	-373
		source	-381
		label	"lff"
	]
	edge	[
		root_index	-9794
		target	-432
		source	-432
		label	"lff"
	]
	edge	[
		root_index	-9634
		target	-430
		source	-430
		label	"lff"
	]
	edge	[
		root_index	-9477
		target	-391
		source	-412
		label	"lff"
	]
	edge	[
		root_index	-9344
		target	-345
		source	-364
		label	"lff"
	]
	edge	[
		root_index	-9464
		target	-356
		source	-443
		label	"lff"
	]
	edge	[
		root_index	-9522
		target	-461
		source	-342
		label	"lff"
	]
	edge	[
		root_index	-9336
		target	-341
		source	-448
		label	"lff"
	]
	edge	[
		root_index	-9725
		target	-434
		source	-343
		label	"lff"
	]
	edge	[
		root_index	-9458
		target	-348
		source	-443
		label	"lff"
	]
	edge	[
		root_index	-9636
		target	-337
		source	-337
		label	"lff"
	]
	edge	[
		root_index	-9685
		target	-409
		source	-381
		label	"lff"
	]
	edge	[
		root_index	-9796
		target	-362
		source	-362
		label	"lff"
	]
	edge	[
		root_index	-9421
		target	-397
		source	-459
		label	"lff"
	]
	edge	[
		root_index	-9615
		target	-343
		source	-371
		label	"lff"
	]
	edge	[
		root_index	-9395
		target	-394
		source	-387
		label	"lff"
	]
	edge	[
		root_index	-9798
		target	-338
		source	-338
		label	"lff"
	]
	edge	[
		root_index	-9638
		target	-463
		source	-337
		label	"lff"
	]
	edge	[
		root_index	-9524
		target	-361
		source	-361
		label	"lff"
	]
	edge	[
		root_index	-9295
		target	-463
		source	-400
		label	"lff"
	]
	edge	[
		root_index	-9587
		target	-434
		source	-388
		label	"lff"
	]
	edge	[
		root_index	-9721
		target	-461
		source	-397
		label	"lff"
	]
	edge	[
		root_index	-9534
		target	-403
		source	-348
		label	"lff"
	]
	edge	[
		root_index	-9632
		target	-369
		source	-336
		label	"lff"
	]
	edge	[
		root_index	-9593
		target	-337
		source	-451
		label	"lff"
	]
	edge	[
		root_index	-9287
		target	-386
		source	-400
		label	"lff"
	]
	edge	[
		root_index	-9460
		target	-354
		source	-443
		label	"lff"
	]
	edge	[
		root_index	-9504
		target	-434
		source	-391
		label	"lff"
	]
	edge	[
		root_index	-9346
		target	-375
		source	-364
		label	"lff"
	]
	edge	[
		root_index	-9279
		target	-421
		source	-365
		label	"lff"
	]
	edge	[
		root_index	-9748
		target	-460
		source	-369
		label	"lff"
	]
	edge	[
		root_index	-9575
		target	-392
		source	-388
		label	"lff"
	]
	edge	[
		root_index	-9719
		target	-454
		source	-397
		label	"lff"
	]
	edge	[
		root_index	-9729
		target	-416
		source	-343
		label	"lff"
	]
	edge	[
		root_index	-9530
		target	-430
		source	-348
		label	"lff"
	]
	edge	[
		root_index	-9750
		target	-395
		source	-369
		label	"lff"
	]
	edge	[
		root_index	-9492
		target	-399
		source	-391
		label	"lff"
	]
	edge	[
		root_index	-9620
		target	-454
		source	-371
		label	"lff"
	]
	edge	[
		root_index	-9364
		target	-404
		source	-419
		label	"lff"
	]
	edge	[
		root_index	-9494
		target	-392
		source	-391
		label	"lff"
	]
	edge	[
		root_index	-9485
		target	-373
		source	-412
		label	"lff"
	]
	edge	[
		root_index	-9405
		target	-421
		source	-424
		label	"lff"
	]
	edge	[
		root_index	-9717
		target	-373
		source	-397
		label	"lff"
	]
	edge	[
		root_index	-9532
		target	-463
		source	-348
		label	"lff"
	]
	edge	[
		root_index	-9297
		target	-451
		source	-367
		label	"lff"
	]
	edge	[
		root_index	-9385
		target	-357
		source	-387
		label	"lff"
	]
	edge	[
		root_index	-9303
		target	-392
		source	-440
		label	"lff"
	]
	edge	[
		root_index	-9697
		target	-454
		source	-360
		label	"lff"
	]
	edge	[
		root_index	-9707
		target	-460
		source	-446
		label	"lff"
	]
	edge	[
		root_index	-9559
		target	-399
		source	-399
		label	"lff"
	]
	edge	[
		root_index	-9595
		target	-445
		source	-375
		label	"lff"
	]
	edge	[
		root_index	-9550
		target	-337
		source	-405
		label	"lff"
	]
	edge	[
		root_index	-9358
		target	-462
		source	-419
		label	"lff"
	]
	edge	[
		root_index	-9553
		target	-403
		source	-405
		label	"lff"
	]
	edge	[
		root_index	-9752
		target	-420
		source	-420
		label	"lff"
	]
	edge	[
		root_index	-9609
		target	-371
		source	-371
		label	"lff"
	]
	edge	[
		root_index	-9423
		target	-374
		source	-459
		label	"lff"
	]
	edge	[
		root_index	-9356
		target	-381
		source	-419
		label	"lff"
	]
	edge	[
		root_index	-9342
		target	-452
		source	-364
		label	"lff"
	]
	edge	[
		root_index	-9548
		target	-451
		source	-405
		label	"lff"
	]
	edge	[
		root_index	-9299
		target	-419
		source	-440
		label	"lff"
	]
	edge	[
		root_index	-9622
		target	-461
		source	-371
		label	"lff"
	]
	edge	[
		root_index	-9470
		target	-337
		source	-393
		label	"lff"
	]
	edge	[
		root_index	-9417
		target	-332
		source	-459
		label	"lff"
	]
	edge	[
		root_index	-9366
		target	-433
		source	-433
		label	"lff"
	]
	edge	[
		root_index	-9756
		target	-377
		source	-441
		label	"lff"
	]
	edge	[
		root_index	-9555
		target	-401
		source	-405
		label	"lff"
	]
	edge	[
		root_index	-9483
		target	-369
		source	-412
		label	"lff"
	]
	edge	[
		root_index	-9566
		target	-357
		source	-399
		label	"lff"
	]
	edge	[
		root_index	-9699
		target	-462
		source	-462
		label	"lff"
	]
	edge	[
		root_index	-9709
		target	-416
		source	-446
		label	"lff"
	]
	edge	[
		root_index	-9419
		target	-357
		source	-459
		label	"lff"
	]
	edge	[
		root_index	-9301
		target	-399
		source	-440
		label	"lff"
	]
	edge	[
		root_index	-9544
		target	-339
		source	-339
		label	"lff"
	]
	edge	[
		root_index	-9557
		target	-337
		source	-354
		label	"lff"
	]
	edge	[
		root_index	-9324
		target	-357
		source	-456
		label	"lff"
	]
	edge	[
		root_index	-9629
		target	-357
		source	-336
		label	"lff"
	]
	edge	[
		root_index	-9379
		target	-342
		source	-387
		label	"lff"
	]
	edge	[
		root_index	-9616
		target	-374
		source	-371
		label	"lff"
	]
	edge	[
		root_index	-9360
		target	-374
		source	-419
		label	"lff"
	]
	edge	[
		root_index	-9520
		target	-460
		source	-342
		label	"lff"
	]
	edge	[
		root_index	-9631
		target	-374
		source	-336
		label	"lff"
	]
	edge	[
		root_index	-9777
		target	-454
		source	-373
		label	"lff"
	]
	edge	[
		root_index	-9487
		target	-458
		source	-458
		label	"lff"
	]
	edge	[
		root_index	-9618
		target	-434
		source	-371
		label	"lff"
	]
	edge	[
		root_index	-9703
		target	-343
		source	-446
		label	"lff"
	]
	edge	[
		root_index	-9705
		target	-417
		source	-446
		label	"lff"
	]
	edge	[
		root_index	-9401
		target	-424
		source	-424
		label	"lff"
	]
	edge	[
		root_index	-9362
		target	-434
		source	-419
		label	"lff"
	]
	edge	[
		root_index	-9792
		target	-423
		source	-455
		label	"lff"
	]
	edge	[
		root_index	-9447
		target	-356
		source	-386
		label	"lff"
	]
	edge	[
		root_index	-9624
		target	-453
		source	-453
		label	"lff"
	]
	edge	[
		root_index	-9754
		target	-441
		source	-441
		label	"lff"
	]
	edge	[
		root_index	-9774
		target	-416
		source	-417
		label	"lff"
	]
	edge	[
		root_index	-9528
		target	-451
		source	-348
		label	"lff"
	]
	edge	[
		root_index	-9442
		target	-348
		source	-386
		label	"lff"
	]
	edge	[
		root_index	-9701
		target	-446
		source	-446
		label	"lff"
	]
	edge	[
		root_index	-9281
		target	-445
		source	-365
		label	"lff"
	]
	edge	[
		root_index	-9440
		target	-443
		source	-386
		label	"lff"
	]
	edge	[
		root_index	-9546
		target	-405
		source	-405
		label	"lff"
	]
	edge	[
		root_index	-9407
		target	-428
		source	-428
		label	"lff"
	]
	edge	[
		root_index	-9603
		target	-454
		source	-392
		label	"lff"
	]
	edge	[
		root_index	-9768
		target	-461
		source	-437
		label	"lff"
	]
	edge	[
		root_index	-9323
		target	-336
		source	-456
		label	"lff"
	]
	edge	[
		root_index	-9516
		target	-343
		source	-342
		label	"lff"
	]
	edge	[
		root_index	-9309
		target	-374
		source	-440
		label	"lff"
	]
	edge	[
		root_index	-9644
		target	-360
		source	-351
		label	"lff"
	]
	edge	[
		root_index	-9693
		target	-374
		source	-360
		label	"lff"
	]
	edge	[
		root_index	-9425
		target	-434
		source	-459
		label	"lff"
	]
	edge	[
		root_index	-9536
		target	-435
		source	-435
		label	"lff"
	]
	edge	[
		root_index	-9437
		target	-375
		source	-345
		label	"lff"
	]
	edge	[
		root_index	-9579
		target	-332
		source	-388
		label	"lff"
	]
	edge	[
		root_index	-9326
		target	-446
		source	-456
		label	"lff"
	]
	edge	[
		root_index	-9712
		target	-379
		source	-379
		label	"lff"
	]
	edge	[
		root_index	-9564
		target	-332
		source	-399
		label	"lff"
	]
	edge	[
		root_index	-9646
		target	-369
		source	-351
		label	"lff"
	]
	edge	[
		root_index	-9313
		target	-404
		source	-440
		label	"lff"
	]
	edge	[
		root_index	-9766
		target	-437
		source	-437
		label	"lff"
	]
	edge	[
		root_index	-9518
		target	-417
		source	-342
		label	"lff"
	]
	edge	[
		root_index	-9454
		target	-403
		source	-372
		label	"lff"
	]
	edge	[
		root_index	-9607
		target	-337
		source	-410
		label	"lff"
	]
	edge	[
		root_index	-9772
		target	-373
		source	-417
		label	"lff"
	]
	edge	[
		root_index	-9626
		target	-336
		source	-336
		label	"lff"
	]
	edge	[
		root_index	-9512
		target	-457
		source	-342
		label	"lff"
	]
	edge	[
		root_index	-9738
		target	-437
		source	-374
		label	"lff"
	]
	edge	[
		root_index	-9481
		target	-397
		source	-412
		label	"lff"
	]
	edge	[
		root_index	-9583
		target	-446
		source	-388
		label	"lff"
	]
	edge	[
		root_index	-9778
		target	-416
		source	-373
		label	"lff"
	]
	edge	[
		root_index	-9711
		target	-432
		source	-429
		label	"lff"
	]
	edge	[
		root_index	-9427
		target	-404
		source	-459
		label	"lff"
	]
	edge	[
		root_index	-9378
		target	-412
		source	-387
		label	"lff"
	]
	edge	[
		root_index	-9389
		target	-369
		source	-387
		label	"lff"
	]
	edge	[
		root_index	-9762
		target	-454
		source	-434
		label	"lff"
	]
	edge	[
		root_index	-9736
		target	-350
		source	-374
		label	"lff"
	]
	edge	[
		root_index	-9538
		target	-421
		source	-421
		label	"lff"
	]
	edge	[
		root_index	-9714
		target	-369
		source	-397
		label	"lff"
	]
	edge	[
		root_index	-9472
		target	-356
		source	-393
		label	"lff"
	]
	edge	[
		root_index	-9429
		target	-340
		source	-340
		label	"lff"
	]
	edge	[
		root_index	-9380
		target	-399
		source	-387
		label	"lff"
	]
	edge	[
		root_index	-9757
		target	-464
		source	-464
		label	"lff"
	]
	edge	[
		root_index	-9581
		target	-357
		source	-388
		label	"lff"
	]
	edge	[
		root_index	-9734
		target	-418
		source	-463
		label	"lff"
	]
	edge	[
		root_index	-9501
		target	-343
		source	-391
		label	"lff"
	]
	edge	[
		root_index	-9760
		target	-413
		source	-413
		label	"lff"
	]
	edge	[
		root_index	-9330
		target	-373
		source	-456
		label	"lff"
	]
	edge	[
		root_index	-9759
		target	-356
		source	-356
		label	"lff"
	]
	edge	[
		root_index	-9452
		target	-337
		source	-372
		label	"lff"
	]
	edge	[
		root_index	-9382
		target	-371
		source	-387
		label	"lff"
	]
	edge	[
		root_index	-9542
		target	-432
		source	-421
		label	"lff"
	]
	edge	[
		root_index	-9503
		target	-464
		source	-391
		label	"lff"
	]
	edge	[
		root_index	-9651
		target	-360
		source	-332
		label	"lff"
	]
	edge	[
		root_index	-9695
		target	-417
		source	-360
		label	"lff"
	]
	edge	[
		root_index	-9439
		target	-386
		source	-386
		label	"lff"
	]
	edge	[
		root_index	-9689
		target	-434
		source	-357
		label	"lff"
	]
	edge	[
		root_index	-9562
		target	-336
		source	-399
		label	"lff"
	]
	edge	[
		root_index	-9376
		target	-387
		source	-387
		label	"lff"
	]
	edge	[
		root_index	-9391
		target	-417
		source	-387
		label	"lff"
	]
	edge	[
		root_index	-9716
		target	-417
		source	-397
		label	"lff"
	]
	edge	[
		root_index	-9319
		target	-342
		source	-456
		label	"lff"
	]
	edge	[
		root_index	-9540
		target	-445
		source	-421
		label	"lff"
	]
	edge	[
		root_index	-9433
		target	-351
		source	-370
		label	"lff"
	]
	edge	[
		root_index	-9305
		target	-332
		source	-440
		label	"lff"
	]
	edge	[
		root_index	-9780
		target	-460
		source	-460
		label	"lff"
	]
	edge	[
		root_index	-9474
		target	-421
		source	-341
		label	"lff"
	]
	edge	[
		root_index	-9560
		target	-388
		source	-399
		label	"lff"
	]
	edge	[
		root_index	-9770
		target	-353
		source	-403
		label	"lff"
	]
	edge	[
		root_index	-9601
		target	-374
		source	-392
		label	"lff"
	]
	edge	[
		root_index	-9514
		target	-446
		source	-342
		label	"lff"
	]
	edge	[
		root_index	-9435
		target	-341
		source	-345
		label	"lff"
	]
	edge	[
		root_index	-9462
		target	-337
		source	-443
		label	"lff"
	]
	edge	[
		root_index	-9317
		target	-387
		source	-456
		label	"lff"
	]
	edge	[
		root_index	-9491
		target	-342
		source	-391
		label	"lff"
	]
	edge	[
		root_index	-9691
		target	-397
		source	-360
		label	"lff"
	]
	edge	[
		root_index	-9642
		target	-332
		source	-351
		label	"lff"
	]
	edge	[
		root_index	-9307
		target	-357
		source	-440
		label	"lff"
	]
	edge	[
		root_index	-9387
		target	-397
		source	-387
		label	"lff"
	]
	edge	[
		root_index	-9804
		target	-461
		source	-461
		label	"lff"
	]
	edge	[
		root_index	-9277
		target	-345
		source	-365
		label	"lff"
	]
	edge	[
		root_index	-9613
		target	-360
		source	-371
		label	"lff"
	]
	edge	[
		root_index	-9661
		target	-360
		source	-457
		label	"lff"
	]
	edge	[
		root_index	-9786
		target	-355
		source	-355
		label	"lff"
	]
	edge	[
		root_index	-9664
		target	-343
		source	-457
		label	"lff"
	]
	edge	[
		root_index	-9806
		target	-377
		source	-377
		label	"lff"
	]
	edge	[
		root_index	-9732
		target	-463
		source	-463
		label	"lff"
	]
	edge	[
		root_index	-9742
		target	-350
		source	-350
		label	"lff"
	]
	edge	[
		root_index	-9431
		target	-421
		source	-340
		label	"lff"
	]
	edge	[
		root_index	-9584
		target	-343
		source	-388
		label	"lff"
	]
	edge	[
		root_index	-9338
		target	-375
		source	-448
		label	"lff"
	]
	edge	[
		root_index	-9294
		target	-337
		source	-400
		label	"lff"
	]
	edge	[
		root_index	-9678
		target	-381
		source	-381
		label	"lff"
	]
	edge	[
		root_index	-9328
		target	-434
		source	-456
		label	"lff"
	]
	edge	[
		root_index	-9275
		target	-448
		source	-365
		label	"lff"
	]
	edge	[
		root_index	-9687
		target	-462
		source	-357
		label	"lff"
	]
	edge	[
		root_index	-9784
		target	-409
		source	-454
		label	"lff"
	]
	edge	[
		root_index	-9598
		target	-336
		source	-392
		label	"lff"
	]
	edge	[
		root_index	-9782
		target	-416
		source	-454
		label	"lff"
	]
	edge	[
		root_index	-9726
		target	-417
		source	-343
		label	"lff"
	]
	edge	[
		root_index	-9800
		target	-404
		source	-404
		label	"lff"
	]
	edge	[
		root_index	-9676
		target	-432
		source	-445
		label	"lff"
	]
	edge	[
		root_index	-9410
		target	-391
		source	-459
		label	"lff"
	]
	edge	[
		root_index	-9292
		target	-405
		source	-400
		label	"lff"
	]
	edge	[
		root_index	-9640
		target	-403
		source	-337
		label	"lff"
	]
	edge	[
		root_index	-9448
		target	-403
		source	-386
		label	"lff"
	]
	edge	[
		root_index	-9399
		target	-361
		source	-452
		label	"lff"
	]
	edge	[
		root_index	-9393
		target	-460
		source	-387
		label	"lff"
	]
	edge	[
		root_index	-9788
		target	-395
		source	-395
		label	"lff"
	]
	edge	[
		root_index	-9353
		target	-336
		source	-419
		label	"lff"
	]
	edge	[
		root_index	-9527
		target	-354
		source	-348
		label	"lff"
	]
	edge	[
		root_index	-9450
		target	-405
		source	-372
		label	"lff"
	]
	edge	[
		root_index	-9499
		target	-360
		source	-391
		label	"lff"
	]
	edge	[
		root_index	-9649
		target	-381
		source	-332
		label	"lff"
	]
	edge	[
		root_index	-9666
		target	-437
		source	-457
		label	"lff"
	]
	edge	[
		root_index	-9655
		target	-369
		source	-332
		label	"lff"
	]
	edge	[
		root_index	-9506
		target	-373
		source	-391
		label	"lff"
	]
	edge	[
		root_index	-9672
		target	-431
		source	-431
		label	"lff"
	]
	edge	[
		root_index	-9397
		target	-424
		source	-452
		label	"lff"
	]
	edge	[
		root_index	-9508
		target	-416
		source	-391
		label	"lff"
	]
	edge	[
		root_index	-9355
		target	-332
		source	-419
		label	"lff"
	]
	edge	[
		root_index	-9372
		target	-430
		source	-433
		label	"lff"
	]
	edge	[
		root_index	-9571
		target	-434
		source	-399
		label	"lff"
	]
	edge	[
		root_index	-9745
		target	-434
		source	-369
		label	"lff"
	]
	edge	[
		root_index	-9315
		target	-456
		source	-456
		label	"lff"
	]
	edge	[
		root_index	-9288
		target	-372
		source	-400
		label	"lff"
	]
	edge	[
		root_index	-9653
		target	-343
		source	-332
		label	"lff"
	]
	edge	[
		root_index	-9605
		target	-410
		source	-410
		label	"lff"
	]
	edge	[
		root_index	-9489
		target	-449
		source	-449
		label	"lff"
	]
	edge	[
		root_index	-9370
		target	-348
		source	-433
		label	"lff"
	]
	edge	[
		root_index	-9414
		target	-371
		source	-459
		label	"lff"
	]
	edge	[
		root_index	-9596
		target	-392
		source	-392
		label	"lff"
	]
	edge	[
		root_index	-9311
		target	-434
		source	-440
		label	"lff"
	]
	edge	[
		root_index	-9510
		target	-342
		source	-342
		label	"lff"
	]
	edge	[
		root_index	-9740
		target	-454
		source	-374
		label	"lff"
	]
	edge	[
		root_index	-9349
		target	-459
		source	-419
		label	"lff"
	]
	edge	[
		root_index	-9670
		target	-423
		source	-457
		label	"lff"
	]
	edge	[
		root_index	-9588
		target	-454
		source	-388
		label	"lff"
	]
	edge	[
		root_index	-9577
		target	-336
		source	-388
		label	"lff"
	]
	edge	[
		root_index	-9412
		target	-388
		source	-459
		label	"lff"
	]
	edge	[
		root_index	-9368
		target	-443
		source	-433
		label	"lff"
	]
	edge	[
		root_index	-9497
		target	-332
		source	-391
		label	"lff"
	]
	edge	[
		root_index	-9332
		target	-395
		source	-456
		label	"lff"
	]
	edge	[
		root_index	-9668
		target	-373
		source	-457
		label	"lff"
	]
	edge	[
		root_index	-9657
		target	-373
		source	-332
		label	"lff"
	]
	edge	[
		root_index	-9590
		target	-409
		source	-388
		label	"lff"
	]
	edge	[
		root_index	-9764
		target	-416
		source	-434
		label	"lff"
	]
	edge	[
		root_index	-9374
		target	-463
		source	-433
		label	"lff"
	]
	edge	[
		root_index	-9747
		target	-373
		source	-369
		label	"lff"
	]
	edge	[
		root_index	-9802
		target	-423
		source	-423
		label	"lff"
	]
	edge	[
		root_index	-9334
		target	-448
		source	-448
		label	"lff"
	]
	edge	[
		root_index	-9408
		target	-352
		source	-428
		label	"lff"
	]
	edge	[
		root_index	-9290
		target	-393
		source	-400
		label	"lff"
	]
	edge	[
		root_index	-9663
		target	-397
		source	-457
		label	"lff"
	]
	edge	[
		root_index	-9674
		target	-445
		source	-445
		label	"lff"
	]
]
