# Supplementary material for: Structural footprinting in protein structure comparison: the impact of structural fragments
Source: BMC Struct Biol. 2007 Aug 9;7:53. doi: 10.1186/1472-6807-7-53 (PMC2082327; doi:10.1186/1472-6807-7-53)
Supplement: Additional file 2 — Affinity graphs and affinity scores for all three methods. An archive that contains the affinity graphs for all three methods. The graphs are given in Cytoscape's GML format. We also include a separate file for each method giving the affinity scores. [file 1472-6807-7-53-S2.zip › affinity_graph_seg.gml]

Creator	"Cytoscape"
Version	1.0
graph	[
	node	[
		root_index	-412
		id	-412
		graphics	[
			x	557.6752319335938
			y	919.5275268554688
			w	30.0
			h	29.9998779296875
			fill	"#996600"
			type	"ellipse"
			outline	"#000000"
			outline_width	1.0
		]
		label	"3.40.50.1460"
	]
	node	[
		root_index	-424
		id	-424
		graphics	[
			x	-239.09446716308594
			y	450.6238250732422
			w	29.999908447265625
			h	29.999969482421875
			fill	"#ff6600"
			type	"ellipse"
			outline	"#000000"
			outline_width	1.0
		]
		label	"1.10.220.10"
	]
	node	[
		root_index	-340
		id	-340
		graphics	[
			x	-513.6288604736328
			y	518.8173370361328
			w	30.000091552734375
			h	30.000091552734375
			fill	"#ff0000"
			type	"ellipse"
			outline	"#000000"
			outline_width	1.0
		]
		label	"1.20.1050.10"
	]
	node	[
		root_index	-368
		id	-368
		graphics	[
			x	-221.06466674804688
			y	532.2299499511719
			w	29.99993896484375
			h	30.00006103515625
			fill	"#ff6600"
			type	"ellipse"
			outline	"#000000"
			outline_width	1.0
		]
		label	"1.10.150.20"
	]
	node	[
		root_index	-347
		id	-347
		graphics	[
			x	-476.3504333496094
			y	979.4748229980469
			w	30.00006103515625
			h	29.99993896484375
			fill	"#006666"
			type	"ellipse"
			outline	"#000000"
			outline_width	1.0
		]
		label	"2.40.50.110"
	]
	node	[
		root_index	-379
		id	-379
		graphics	[
			x	306.0567626953125
			y	611.2809753417969
			w	30.0
			h	29.99993896484375
			fill	"#99cc00"
			type	"ellipse"
			outline	"#000000"
			outline_width	1.0
		]
		label	"3.30.1370.10"
	]
	node	[
		root_index	-369
		id	-369
		graphics	[
			x	348.2694396972656
			y	899.810302734375
			w	30.0
			h	29.999755859375
			fill	"#996600"
			type	"ellipse"
			outline	"#000000"
			outline_width	1.0
		]
		label	"3.40.50.1820"
	]
	node	[
		root_index	-459
		id	-459
		graphics	[
			x	257.27635192871094
			y	826.480712890625
			w	30.000030517578125
			h	30.0
			fill	"#00ff00"
			type	"ellipse"
			outline	"#000000"
			outline_width	1.0
		]
		label	"3.20.20.100"
	]
	node	[
		root_index	-395
		id	-395
		graphics	[
			x	699.7474670410156
			y	993.6572875976562
			w	29.99993896484375
			h	30.0001220703125
			fill	"#996600"
			type	"ellipse"
			outline	"#000000"
			outline_width	1.0
		]
		label	"3.40.50.880"
	]
	node	[
		root_index	-341
		id	-341
		graphics	[
			x	-316.9791259765625
			y	450.7076110839844
			w	30.0
			h	30.0
			fill	"#ffcc66"
			type	"ellipse"
			outline	"#000000"
			outline_width	1.0
		]
		label	"1.25.40.10"
	]
	node	[
		root_index	-415
		id	-415
		graphics	[
			x	-392.2286376953125
			y	769.7212524414062
			w	30.0
			h	30.0
			fill	"#006666"
			type	"ellipse"
			outline	"#000000"
			outline_width	1.0
		]
		label	"2.40.50.100"
	]
	node	[
		root_index	-351
		id	-351
		graphics	[
			x	387.64752197265625
			y	810.0139770507812
			w	30.00018310546875
			h	30.0
			fill	"#00ff00"
			type	"ellipse"
			outline	"#000000"
			outline_width	1.0
		]
		label	"3.20.20.80"
	]
	node	[
		root_index	-346
		id	-346
		graphics	[
			x	-589.7012023925781
			y	871.0606994628906
			w	29.99981689453125
			h	30.00018310546875
			fill	"#3333ff"
			type	"ellipse"
			outline	"#000000"
			outline_width	1.0
		]
		label	"2.30.30.40"
	]
	node	[
		root_index	-378
		id	-378
		graphics	[
			x	733.0988464355469
			y	523.3694915771484
			w	30.00006103515625
			h	30.000030517578125
			fill	"#996600"
			type	"ellipse"
			outline	"#000000"
			outline_width	1.0
		]
		label	"3.40.50.1100"
	]
	node	[
		root_index	-413
		id	-413
		graphics	[
			x	730.2380981445312
			y	460.90728759765625
			w	30.0
			h	29.99993896484375
			fill	"#99cc00"
			type	"ellipse"
			outline	"#000000"
			outline_width	1.0
		]
		label	"3.30.1330.30"
	]
	node	[
		root_index	-375
		id	-375
		graphics	[
			x	-116.18853759765625
			y	335.3407745361328
			w	30.0
			h	30.000030517578125
			fill	"#ff6600"
			type	"ellipse"
			outline	"#000000"
			outline_width	1.0
		]
		label	"1.10.246.10"
	]
	node	[
		root_index	-407
		id	-407
		graphics	[
			x	87.73059463500977
			y	553.9339294433594
			w	29.99994659423828
			h	29.99993896484375
			fill	"#ff6600"
			type	"ellipse"
			outline	"#000000"
			outline_width	1.0
		]
		label	"1.10.10.10"
	]
	node	[
		root_index	-336
		id	-336
		graphics	[
			x	468.2775421142578
			y	875.1457214355469
			w	30.000030517578125
			h	29.99957275390625
			fill	"#996600"
			type	"ellipse"
			outline	"#000000"
			outline_width	1.0
		]
		label	"3.40.50.200"
	]
	node	[
		root_index	-392
		id	-392
		graphics	[
			x	475.0721130371094
			y	456.06309509277344
			w	30.00006103515625
			h	29.999908447265625
			fill	"#996600"
			type	"ellipse"
			outline	"#000000"
			outline_width	1.0
		]
		label	"3.40.1190.10"
	]
	node	[
		root_index	-456
		id	-456
		graphics	[
			x	406.52601623535156
			y	918.9652404785156
			w	30.000030517578125
			h	29.99969482421875
			fill	"#996600"
			type	"ellipse"
			outline	"#000000"
			outline_width	1.0
		]
		label	"3.40.50.1580"
	]
	node	[
		root_index	-436
		id	-436
		graphics	[
			x	-545.3943176269531
			y	699.9128723144531
			w	29.99981689453125
			h	30.00006103515625
			fill	"#99cc00"
			type	"ellipse"
			outline	"#000000"
			outline_width	1.0
		]
		label	"3.30.60.30"
	]
	node	[
		root_index	-372
		id	-372
		graphics	[
			x	-410.55738830566406
			y	822.1860656738281
			w	29.999969482421875
			h	29.99993896484375
			fill	"#9999ff"
			type	"ellipse"
			outline	"#000000"
			outline_width	1.0
		]
		label	"2.130.10.10"
	]
	node	[
		root_index	-400
		id	-400
		graphics	[
			x	-280.06201171875
			y	923.0515747070312
			w	30.0
			h	30.0003662109375
			fill	"#99ffff"
			type	"ellipse"
			outline	"#000000"
			outline_width	1.0
		]
		label	"2.120.10.10"
	]
	node	[
		root_index	-449
		id	-449
		graphics	[
			x	-494.4037322998047
			y	851.2769165039062
			w	30.000030517578125
			h	30.0
			fill	"#3333ff"
			type	"ellipse"
			outline	"#000000"
			outline_width	1.0
		]
		label	"2.30.30.100"
	]
	node	[
		root_index	-427
		id	-427
		graphics	[
			x	418.50889587402344
			y	346.0826110839844
			w	30.000030517578125
			h	30.0003662109375
			fill	"#99cc00"
			type	"ellipse"
			outline	"#000000"
			outline_width	1.0
		]
		label	"3.30.70.270"
	]
	node	[
		root_index	-337
		id	-337
		graphics	[
			x	-319.56201171875
			y	819.5513000488281
			w	30.0
			h	29.99993896484375
			fill	"#006666"
			type	"ellipse"
			outline	"#000000"
			outline_width	1.0
		]
		label	"2.40.128.20"
	]
	node	[
		root_index	-373
		id	-373
		graphics	[
			x	558.5150146484375
			y	617.3575744628906
			w	30.0
			h	29.99993896484375
			fill	"#996600"
			type	"ellipse"
			outline	"#000000"
			outline_width	1.0
		]
		label	"3.40.50.970"
	]
	node	[
		root_index	-447
		id	-447
		graphics	[
			x	-44.226318359375
			y	753.0496215820312
			w	30.0
			h	30.0
			fill	"#009900"
			type	"ellipse"
			outline	"#000000"
			outline_width	1.0
		]
		label	"3.10.20.10"
	]
	node	[
		root_index	-437
		id	-437
		graphics	[
			x	560.2523803710938
			y	515.1596069335938
			w	30.0
			h	30.0
			fill	"#996600"
			type	"ellipse"
			outline	"#000000"
			outline_width	1.0
		]
		label	"3.40.50.2300"
	]
	node	[
		root_index	-401
		id	-401
		graphics	[
			x	-235.16683197021484
			y	1124.3848876953125
			w	30.000015258789062
			h	30.0
			fill	"#00cccc"
			type	"ellipse"
			outline	"#000000"
			outline_width	1.0
		]
		label	"2.60.40.420"
	]
	node	[
		root_index	-446
		id	-446
		graphics	[
			x	463.01881408691406
			y	771.67822265625
			w	30.000030517578125
			h	30.0
			fill	"#996600"
			type	"ellipse"
			outline	"#000000"
			outline_width	1.0
		]
		label	"3.40.50.920"
	]
	node	[
		root_index	-374
		id	-374
		graphics	[
			x	300.79608154296875
			y	774.1909484863281
			w	30.0
			h	29.99993896484375
			fill	"#00ff00"
			type	"ellipse"
			outline	"#000000"
			outline_width	1.0
		]
		label	"3.20.20.70"
	]
	node	[
		root_index	-458
		id	-458
		graphics	[
			x	-295.8401184082031
			y	700.3860778808594
			w	30.0001220703125
			h	30.00006103515625
			fill	"#009900"
			type	"ellipse"
			outline	"#000000"
			outline_width	1.0
		]
		label	"3.10.50.10"
	]
	node	[
		root_index	-426
		id	-426
		graphics	[
			x	-233.58867645263672
			y	768.8301086425781
			w	30.000045776367188
			h	30.00006103515625
			fill	"#009900"
			type	"ellipse"
			outline	"#000000"
			outline_width	1.0
		]
		label	"3.10.450.30"
	]
	node	[
		root_index	-355
		id	-355
		graphics	[
			x	-517.6294097900391
			y	775.3397216796875
			w	29.999969482421875
			h	30.0
			fill	"#006666"
			type	"ellipse"
			outline	"#000000"
			outline_width	1.0
		]
		label	"2.40.50.40"
	]
	node	[
		root_index	-350
		id	-350
		graphics	[
			x	700.766845703125
			y	623.4232177734375
			w	30.0
			h	29.9998779296875
			fill	"#996600"
			type	"ellipse"
			outline	"#000000"
			outline_width	1.0
		]
		label	"3.40.50.1000"
	]
	node	[
		root_index	-406
		id	-406
		graphics	[
			x	-442.4229736328125
			y	725.3009643554688
			w	29.99993896484375
			h	30.0
			fill	"#99cc00"
			type	"ellipse"
			outline	"#000000"
			outline_width	1.0
		]
		label	"3.30.160.20"
	]
	node	[
		root_index	-371
		id	-371
		graphics	[
			x	278.5062713623047
			y	697.7478332519531
			w	29.999969482421875
			h	29.99993896484375
			fill	"#00ff00"
			type	"ellipse"
			outline	"#000000"
			outline_width	1.0
		]
		label	"3.20.20.120"
	]
	node	[
		root_index	-461
		id	-461
		graphics	[
			x	459.6830596923828
			y	548.2431945800781
			w	30.000030517578125
			h	30.00006103515625
			fill	"#996600"
			type	"ellipse"
			outline	"#000000"
			outline_width	1.0
		]
		label	"3.40.50.2600"
	]
	node	[
		root_index	-381
		id	-381
		graphics	[
			x	250.42896270751953
			y	760.5564880371094
			w	30.000045776367188
			h	29.99993896484375
			fill	"#00ff00"
			type	"ellipse"
			outline	"#000000"
			outline_width	1.0
		]
		label	"3.20.20.60"
	]
	node	[
		root_index	-349
		id	-349
		graphics	[
			x	714.2667846679688
			y	913.6221923828125
			w	30.0
			h	30.0
			fill	"#996600"
			type	"ellipse"
			outline	"#000000"
			outline_width	1.0
		]
		label	"3.40.50.300"
	]
	node	[
		root_index	-404
		id	-404
		graphics	[
			x	659.0569763183594
			y	770.6093139648438
			w	29.99993896484375
			h	30.0
			fill	"#996600"
			type	"ellipse"
			outline	"#000000"
			outline_width	1.0
		]
		label	"3.40.50.1010"
	]
	node	[
		root_index	-360
		id	-360
		graphics	[
			x	617.7748413085938
			y	578.4264221191406
			w	30.0
			h	29.99993896484375
			fill	"#996600"
			type	"ellipse"
			outline	"#000000"
			outline_width	1.0
		]
		label	"3.40.50.1220"
	]
	node	[
		root_index	-348
		id	-348
		graphics	[
			x	-206.54791259765625
			y	1079.5562744140625
			w	30.000030517578125
			h	30.0
			fill	"#00cccc"
			type	"ellipse"
			outline	"#000000"
			outline_width	1.0
		]
		label	"2.60.120.40"
	]
	node	[
		root_index	-405
		id	-405
		graphics	[
			x	-260.8363037109375
			y	982.0515747070312
			w	29.99993896484375
			h	29.9998779296875
			fill	"#00cccc"
			type	"ellipse"
			outline	"#000000"
			outline_width	1.0
		]
		label	"2.60.120.200"
	]
	node	[
		root_index	-454
		id	-454
		graphics	[
			x	669.7250366210938
			y	536.3815002441406
			w	30.0
			h	29.99993896484375
			fill	"#996600"
			type	"ellipse"
			outline	"#000000"
			outline_width	1.0
		]
		label	"3.40.50.1940"
	]
	node	[
		root_index	-370
		id	-370
		graphics	[
			x	-136.80787658691406
			y	1152.447265625
			w	30.000030517578125
			h	30.0
			fill	"#ff99ff"
			type	"ellipse"
			outline	"#000000"
			outline_width	1.0
		]
		label	"2.160.20.10"
	]
	node	[
		root_index	-451
		id	-451
		graphics	[
			x	-158.0619888305664
			y	827.05126953125
			w	30.000015258789062
			h	30.0
			fill	"#00cccc"
			type	"ellipse"
			outline	"#000000"
			outline_width	1.0
		]
		label	"2.60.200.20"
	]
	node	[
		root_index	-387
		id	-387
		graphics	[
			x	590.0496826171875
			y	800.525146484375
			w	30.0
			h	30.0
			fill	"#996600"
			type	"ellipse"
			outline	"#000000"
			outline_width	1.0
		]
		label	"3.40.50.410"
	]
	node	[
		root_index	-423
		id	-423
		graphics	[
			x	406.6830749511719
			y	566.2431945800781
			w	29.9998779296875
			h	29.99993896484375
			fill	"#996600"
			type	"ellipse"
			outline	"#000000"
			outline_width	1.0
		]
		label	"3.40.50.720"
	]
	node	[
		root_index	-343
		id	-343
		graphics	[
			x	530.6832275390625
			y	683.2429809570312
			w	30.0
			h	30.0
			fill	"#996600"
			type	"ellipse"
			outline	"#000000"
			outline_width	1.0
		]
		label	"3.40.50.1370"
	]
	node	[
		root_index	-380
		id	-380
		graphics	[
			x	190.0424041748047
			y	853.2114868164062
			w	30.000091552734375
			h	29.9998779296875
			fill	"#99cc00"
			type	"ellipse"
			outline	"#000000"
			outline_width	1.0
		]
		label	"3.30.360.10"
	]
	node	[
		root_index	-408
		id	-408
		graphics	[
			x	-86.9713363647461
			y	702.356689453125
			w	30.000045776367188
			h	30.0
			fill	"#009900"
			type	"ellipse"
			outline	"#000000"
			outline_width	1.0
		]
		label	"3.10.20.30"
	]
	node	[
		root_index	-457
		id	-457
		graphics	[
			x	602.1270141601562
			y	658.9375305175781
			w	30.0
			h	29.99993896484375
			fill	"#996600"
			type	"ellipse"
			outline	"#000000"
			outline_width	1.0
		]
		label	"3.40.50.80"
	]
	node	[
		root_index	-361
		id	-361
		graphics	[
			x	-411.0340881347656
			y	584.3243408203125
			w	30.0
			h	30.0001220703125
			fill	"#ffff00"
			type	"ellipse"
			outline	"#000000"
			outline_width	1.0
		]
		label	"1.50.10.20"
	]
	node	[
		root_index	-444
		id	-444
		graphics	[
			x	750.8233642578125
			y	384.4017028808594
			w	30.0
			h	30.00006103515625
			fill	"#996600"
			type	"ellipse"
			outline	"#000000"
			outline_width	1.0
		]
		label	"3.40.190.10"
	]
	node	[
		root_index	-383
		id	-383
		graphics	[
			x	-393.4946594238281
			y	954.4028015136719
			w	30.00006103515625
			h	29.99993896484375
			fill	"#ff99ff"
			type	"ellipse"
			outline	"#000000"
			outline_width	1.0
		]
		label	"2.160.10.10"
	]
	node	[
		root_index	-448
		id	-448
		graphics	[
			x	-144.25855255126953
			y	589.469970703125
			w	30.000045776367188
			h	29.9998779296875
			fill	"#ff6600"
			type	"ellipse"
			outline	"#000000"
			outline_width	1.0
		]
		label	"1.10.238.20"
	]
	node	[
		root_index	-450
		id	-450
		graphics	[
			x	19.313373565673828
			y	852.8023681640625
			w	29.999839782714844
			h	30.0001220703125
			fill	"#99cc00"
			type	"ellipse"
			outline	"#000000"
			outline_width	1.0
		]
		label	"3.30.420.10"
	]
	node	[
		root_index	-418
		id	-418
		graphics	[
			x	-187.06200408935547
			y	880.0513305664062
			w	30.000015258789062
			h	30.0001220703125
			fill	"#006666"
			type	"ellipse"
			outline	"#000000"
			outline_width	1.0
		]
		label	"2.40.30.10"
	]
	node	[
		root_index	-363
		id	-363
		graphics	[
			x	193.76979064941406
			y	903.1141967773438
			w	30.0
			h	29.9998779296875
			fill	"#99cc00"
			type	"ellipse"
			outline	"#000000"
			outline_width	1.0
		]
		label	"3.30.300.20"
	]
	node	[
		root_index	-409
		id	-409
		graphics	[
			x	273.4737548828125
			y	881.5651245117188
			w	30.0
			h	29.9998779296875
			fill	"#996600"
			type	"ellipse"
			outline	"#000000"
			outline_width	1.0
		]
		label	"3.40.50.2000"
	]
	node	[
		root_index	-342
		id	-342
		graphics	[
			x	191.0835189819336
			y	494.30712890625
			w	30.000015258789062
			h	30.0
			fill	"#ccffcc"
			type	"ellipse"
			outline	"#000000"
			outline_width	1.0
		]
		label	"3.90.190.20"
	]
	node	[
		root_index	-414
		id	-414
		graphics	[
			x	132.80820083618164
			y	852.35986328125
			w	29.999961853027344
			h	29.9996337890625
			fill	"#99cc00"
			type	"ellipse"
			outline	"#000000"
			outline_width	1.0
		]
		label	"3.30.30.10"
	]
	node	[
		root_index	-455
		id	-455
		graphics	[
			x	422.2250213623047
			y	689.2429809570312
			w	29.999786376953125
			h	30.0
			fill	"#996600"
			type	"ellipse"
			outline	"#000000"
			outline_width	1.0
		]
		label	"3.40.50.10190"
	]
	node	[
		root_index	-419
		id	-419
		graphics	[
			x	391.18572998046875
			y	757.7548828125
			w	30.00030517578125
			h	30.0
			fill	"#00ff00"
			type	"ellipse"
			outline	"#000000"
			outline_width	1.0
		]
		label	"3.20.20.30"
	]
	node	[
		root_index	-382
		id	-382
		graphics	[
			x	-516.9617767333984
			y	935.2585144042969
			w	30.000030517578125
			h	30.00030517578125
			fill	"#3333ff"
			type	"ellipse"
			outline	"#000000"
			outline_width	1.0
		]
		label	"2.30.30.70"
	]
	node	[
		root_index	-362
		id	-362
		graphics	[
			x	-281.88941955566406
			y	1045.0960693359375
			w	30.000030517578125
			h	30.0
			fill	"#006666"
			type	"ellipse"
			outline	"#000000"
			outline_width	1.0
		]
		label	"2.40.10.10"
	]
	node	[
		root_index	-445
		id	-445
		graphics	[
			x	-41.366591453552246
			y	503.55999755859375
			w	30.000001907348633
			h	30.0001220703125
			fill	"#ff6600"
			type	"ellipse"
			outline	"#000000"
			outline_width	1.0
		]
		label	"1.10.150.50"
	]
	node	[
		root_index	-452
		id	-452
		graphics	[
			x	-398.84629821777344
			y	507.1049346923828
			w	29.999969482421875
			h	30.000091552734375
			fill	"#ffcc66"
			type	"ellipse"
			outline	"#000000"
			outline_width	1.0
		]
		label	"1.25.40.180"
	]
	node	[
		root_index	-440
		id	-440
		graphics	[
			x	87.43073272705078
			y	702.0835266113281
			w	30.0
			h	30.00006103515625
			fill	"#996600"
			type	"ellipse"
			outline	"#000000"
			outline_width	1.0
		]
		label	"3.40.50.9600"
	]
	node	[
		root_index	-398
		id	-398
		graphics	[
			x	-312.5831604003906
			y	559.3281860351562
			w	30.00006103515625
			h	30.0
			fill	"#ffff00"
			type	"ellipse"
			outline	"#000000"
			outline_width	1.0
		]
		label	"1.50.10.10"
	]
	node	[
		root_index	-334
		id	-334
		graphics	[
			x	651.3672485351562
			y	912.6708984375
			w	29.999755859375
			h	30.0
			fill	"#996600"
			type	"ellipse"
			outline	"#000000"
			outline_width	1.0
		]
		label	"3.40.50.20"
	]
	node	[
		root_index	-429
		id	-429
		graphics	[
			x	-0.8242058753967285
			y	615.2249450683594
			w	29.99997615814209
			h	29.99993896484375
			fill	"#ff6600"
			type	"ellipse"
			outline	"#000000"
			outline_width	1.0
		]
		label	"1.10.1200.10"
	]
	node	[
		root_index	-443
		id	-443
		graphics	[
			x	-153.12469482421875
			y	1080.700439453125
			w	30.0
			h	30.0
			fill	"#00cccc"
			type	"ellipse"
			outline	"#000000"
			outline_width	1.0
		]
		label	"2.60.120.180"
	]
	node	[
		root_index	-397
		id	-397
		graphics	[
			x	522.6603240966797
			y	819.5178527832031
			w	30.000030517578125
			h	29.99993896484375
			fill	"#996600"
			type	"ellipse"
			outline	"#000000"
			outline_width	1.0
		]
		label	"3.40.50.360"
	]
	node	[
		root_index	-411
		id	-411
		graphics	[
			x	-96.06195831298828
			y	886.0513000488281
			w	30.000015258789062
			h	30.00018310546875
			fill	"#009900"
			type	"ellipse"
			outline	"#000000"
			outline_width	1.0
		]
		label	"3.10.450.10"
	]
	node	[
		root_index	-453
		id	-453
		graphics	[
			x	-315.17384338378906
			y	1097.252685546875
			w	29.999969482421875
			h	30.0
			fill	"#009900"
			type	"ellipse"
			outline	"#000000"
			outline_width	1.0
		]
		label	"3.10.450.50"
	]
	node	[
		root_index	-357
		id	-357
		graphics	[
			x	470.39540100097656
			y	992.3946533203125
			w	29.999969482421875
			h	29.99951171875
			fill	"#996600"
			type	"ellipse"
			outline	"#000000"
			outline_width	1.0
		]
		label	"3.40.630.10"
	]
	node	[
		root_index	-396
		id	-396
		graphics	[
			x	648.1982421875
			y	994.6088562011719
			w	30.0
			h	30.00006103515625
			fill	"#996600"
			type	"ellipse"
			outline	"#000000"
			outline_width	1.0
		]
		label	"3.40.50.620"
	]
	node	[
		root_index	-410
		id	-410
		graphics	[
			x	-245.64887237548828
			y	855.7470397949219
			w	29.999984741210938
			h	29.99993896484375
			fill	"#009900"
			type	"ellipse"
			outline	"#000000"
			outline_width	1.0
		]
		label	"3.10.450.40"
	]
	node	[
		root_index	-422
		id	-422
		graphics	[
			x	729.1109008789062
			y	571.8963012695312
			w	30.0
			h	30.0
			fill	"#ffcc66"
			type	"ellipse"
			outline	"#000000"
			outline_width	1.0
		]
		label	"1.25.40.20"
	]
	node	[
		root_index	-358
		id	-358
		graphics	[
			x	-213.06201934814453
			y	713.0513000488281
			w	30.000015258789062
			h	30.00006103515625
			fill	"#006666"
			type	"ellipse"
			outline	"#000000"
			outline_width	1.0
		]
		label	"2.40.40.20"
	]
	node	[
		root_index	-442
		id	-442
		graphics	[
			x	712.1731872558594
			y	841.2494201660156
			w	30.00006103515625
			h	29.99957275390625
			fill	"#996600"
			type	"ellipse"
			outline	"#000000"
			outline_width	1.0
		]
		label	"3.40.30.10"
	]
	node	[
		root_index	-441
		id	-441
		graphics	[
			x	-79.67294311523438
			y	389.56365966796875
			w	29.999954223632812
			h	30.0
			fill	"#ff6600"
			type	"ellipse"
			outline	"#000000"
			outline_width	1.0
		]
		label	"1.10.10.60"
	]
	node	[
		root_index	-431
		id	-431
		graphics	[
			x	363.5735168457031
			y	405.2720642089844
			w	29.99993896484375
			h	29.99981689453125
			fill	"#99cc00"
			type	"ellipse"
			outline	"#000000"
			outline_width	1.0
		]
		label	"3.30.70.100"
	]
	node	[
		root_index	-367
		id	-367
		graphics	[
			x	-311.06202697753906
			y	768.0513305664062
			w	30.000030517578125
			h	30.0
			fill	"#00cccc"
			type	"ellipse"
			outline	"#000000"
			outline_width	1.0
		]
		label	"2.60.20.10"
	]
	node	[
		root_index	-462
		id	-462
		graphics	[
			x	748.5952758789062
			y	993.5881958007812
			w	30.0
			h	30.0001220703125
			fill	"#996600"
			type	"ellipse"
			outline	"#000000"
			outline_width	1.0
		]
		label	"3.40.50.1240"
	]
	node	[
		root_index	-420
		id	-420
		graphics	[
			x	98.26647567749023
			y	452.68284606933594
			w	29.99999237060547
			h	30.000091552734375
			fill	"#ff6600"
			type	"ellipse"
			outline	"#000000"
			outline_width	1.0
		]
		label	"1.10.238.10"
	]
	node	[
		root_index	-430
		id	-430
		graphics	[
			x	-409.98997497558594
			y	888.6093444824219
			w	29.999969482421875
			h	30.00006103515625
			fill	"#99ffff"
			type	"ellipse"
			outline	"#000000"
			outline_width	1.0
		]
		label	"2.120.10.30"
	]
	node	[
		root_index	-356
		id	-356
		graphics	[
			x	27.852041244506836
			y	1074.45703125
			w	30.000049591064453
			h	30.0
			fill	"#00cccc"
			type	"ellipse"
			outline	"#000000"
			outline_width	1.0
		]
		label	"2.60.120.10"
	]
	node	[
		root_index	-353
		id	-353
		graphics	[
			x	-202.06200408935547
			y	945.0516662597656
			w	30.000015258789062
			h	29.99993896484375
			fill	"#00cccc"
			type	"ellipse"
			outline	"#000000"
			outline_width	1.0
		]
		label	"2.60.40.1180"
	]
	node	[
		root_index	-385
		id	-385
		graphics	[
			x	378.76536560058594
			y	346.59400939941406
			w	30.000213623046875
			h	30.000335693359375
			fill	"#99cc00"
			type	"ellipse"
			outline	"#000000"
			outline_width	1.0
		]
		label	"3.30.70.20"
	]
	node	[
		root_index	-417
		id	-417
		graphics	[
			x	444.00372314453125
			y	635.3117980957031
			w	30.0
			h	29.99993896484375
			fill	"#996600"
			type	"ellipse"
			outline	"#000000"
			outline_width	1.0
		]
		label	"3.40.50.150"
	]
	node	[
		root_index	-464
		id	-464
		graphics	[
			x	699.969970703125
			y	385.5162353515625
			w	30.0
			h	30.0001220703125
			fill	"#996600"
			type	"ellipse"
			outline	"#000000"
			outline_width	1.0
		]
		label	"3.40.190.80"
	]
	node	[
		root_index	-352
		id	-352
		graphics	[
			x	374.38600158691406
			y	1062.068359375
			w	30.000030517578125
			h	30.0
			fill	"#99cc00"
			type	"ellipse"
			outline	"#000000"
			outline_width	1.0
		]
		label	"3.30.565.10"
	]
	node	[
		root_index	-354
		id	-354
		graphics	[
			x	-104.75044631958008
			y	945.7769470214844
			w	30.000022888183594
			h	30.00006103515625
			fill	"#00cccc"
			type	"ellipse"
			outline	"#000000"
			outline_width	1.0
		]
		label	"2.60.40.30"
	]
	node	[
		root_index	-386
		id	-386
		graphics	[
			x	-27.869112968444824
			y	975.9783935546875
			w	30.000032424926758
			h	30.0
			fill	"#00cccc"
			type	"ellipse"
			outline	"#000000"
			outline_width	1.0
		]
		label	"2.60.40.150"
	]
	node	[
		root_index	-416
		id	-416
		graphics	[
			x	585.9468383789062
			y	711.8956909179688
			w	30.0
			h	30.0
			fill	"#996600"
			type	"ellipse"
			outline	"#000000"
			outline_width	1.0
		]
		label	"3.40.50.2030"
	]
	node	[
		root_index	-332
		id	-332
		graphics	[
			x	344.4375457763672
			y	692.6632385253906
			w	30.000091552734375
			h	29.99993896484375
			fill	"#00ff00"
			type	"ellipse"
			outline	"#000000"
			outline_width	1.0
		]
		label	"3.20.20.140"
	]
	node	[
		root_index	-463
		id	-463
		graphics	[
			x	-56.639190673828125
			y	1058.0137939453125
			w	30.000030517578125
			h	30.0
			fill	"#00cccc"
			type	"ellipse"
			outline	"#000000"
			outline_width	1.0
		]
		label	"2.60.120.260"
	]
	node	[
		root_index	-335
		id	-335
		graphics	[
			x	19.09267020225525
			y	899.606689453125
			w	30.000084400177002
			h	29.9998779296875
			fill	"#99cc00"
			type	"ellipse"
			outline	"#000000"
			outline_width	1.0
		]
		label	"3.30.470.20"
	]
	node	[
		root_index	-391
		id	-391
		graphics	[
			x	496.68316650390625
			y	585.2431640625
			w	30.00018310546875
			h	29.9998779296875
			fill	"#996600"
			type	"ellipse"
			outline	"#000000"
			outline_width	1.0
		]
		label	"3.40.50.980"
	]
	node	[
		root_index	-339
		id	-339
		graphics	[
			x	-378.3193054199219
			y	1026.3311767578125
			w	30.0
			h	30.0
			fill	"#99cc00"
			type	"ellipse"
			outline	"#000000"
			outline_width	1.0
		]
		label	"3.30.390.10"
	]
	node	[
		root_index	-388
		id	-388
		graphics	[
			x	605.1792602539062
			y	509.5867156982422
			w	30.0
			h	30.000030517578125
			fill	"#996600"
			type	"ellipse"
			outline	"#000000"
			outline_width	1.0
		]
		label	"3.40.1190.20"
	]
	node	[
		root_index	-435
		id	-435
		graphics	[
			x	543.3517456054688
			y	425.7289733886719
			w	30.0
			h	30.0001220703125
			fill	"#996600"
			type	"ellipse"
			outline	"#000000"
			outline_width	1.0
		]
		label	"3.40.50.800"
	]
	node	[
		root_index	-403
		id	-403
		graphics	[
			x	-176.06200408935547
			y	1009.0514831542969
			w	29.999984741210938
			h	29.99981689453125
			fill	"#00cccc"
			type	"ellipse"
			outline	"#000000"
			outline_width	1.0
		]
		label	"2.60.40.10"
	]
	node	[
		root_index	-376
		id	-376
		graphics	[
			x	-121.82822799682617
			y	459.3457489013672
			w	29.999977111816406
			h	30.000091552734375
			fill	"#ff6600"
			type	"ellipse"
			outline	"#000000"
			outline_width	1.0
		]
		label	"1.10.8.60"
	]
	node	[
		root_index	-389
		id	-389
		graphics	[
			x	75.42471313476562
			y	852.7984619140625
			w	30.00006103515625
			h	30.0001220703125
			fill	"#99cc00"
			type	"ellipse"
			outline	"#000000"
			outline_width	1.0
		]
		label	"3.30.420.40"
	]
	node	[
		root_index	-421
		id	-421
		graphics	[
			x	-178.32486724853516
			y	399.0026397705078
			w	30.000015258789062
			h	29.999969482421875
			fill	"#ff6600"
			type	"ellipse"
			outline	"#000000"
			outline_width	1.0
		]
		label	"1.10.472.10"
	]
	node	[
		root_index	-460
		id	-460
		graphics	[
			x	301.62841796875
			y	412.9532470703125
			w	29.9998779296875
			h	29.99981689453125
			fill	"#996600"
			type	"ellipse"
			outline	"#000000"
			outline_width	1.0
		]
		label	"3.40.50.2020"
	]
	node	[
		root_index	-432
		id	-432
		graphics	[
			x	10.428872346878052
			y	343.3878631591797
			w	30.000020503997803
			h	30.000030517578125
			fill	"#ff6600"
			type	"ellipse"
			outline	"#000000"
			outline_width	1.0
		]
		label	"1.10.260.40"
	]
	node	[
		root_index	-333
		id	-333
		graphics	[
			x	-577.0617980957031
			y	774.0513305664062
			w	29.99981689453125
			h	30.0
			fill	"#9933ff"
			type	"ellipse"
			outline	"#000000"
			outline_width	1.0
		]
		label	"2.20.25.10"
	]
	node	[
		root_index	-365
		id	-365
		graphics	[
			x	-472.97901916503906
			y	426.92449951171875
			w	30.000030517578125
			h	30.0001220703125
			fill	"#ff0000"
			type	"ellipse"
			outline	"#000000"
			outline_width	1.0
		]
		label	"1.20.120.10"
	]
	node	[
		root_index	-433
		id	-433
		graphics	[
			x	-118.35745620727539
			y	1034.644287109375
			w	30.000022888183594
			h	30.0
			fill	"#660066"
			type	"ellipse"
			outline	"#000000"
			outline_width	1.0
		]
		label	"2.70.98.10"
	]
	node	[
		root_index	-390
		id	-390
		graphics	[
			x	601.404296875
			y	994.8364868164062
			w	30.0
			h	30.000244140625
			fill	"#996600"
			type	"ellipse"
			outline	"#000000"
			outline_width	1.0
		]
		label	"3.40.630.30"
	]
	node	[
		root_index	-359
		id	-359
		graphics	[
			x	479.5227355957031
			y	713.1284484863281
			w	30.00006103515625
			h	30.00006103515625
			fill	"#996600"
			type	"ellipse"
			outline	"#000000"
			outline_width	1.0
		]
		label	"3.40.50.1980"
	]
	node	[
		root_index	-338
		id	-338
		graphics	[
			x	130.00148391723633
			y	786.2249755859375
			w	29.99999237060547
			h	29.9998779296875
			fill	"#99cc00"
			type	"ellipse"
			outline	"#000000"
			outline_width	1.0
		]
		label	"3.30.450.20"
	]
	node	[
		root_index	-377
		id	-377
		graphics	[
			x	33.99552536010742
			y	457.8394317626953
			w	29.99994659423828
			h	30.000091552734375
			fill	"#ff6600"
			type	"ellipse"
			outline	"#000000"
			outline_width	1.0
		]
		label	"1.10.8.10"
	]
	node	[
		root_index	-402
		id	-402
		graphics	[
			x	-549.3965454101562
			y	985.4456176757812
			w	29.9998779296875
			h	29.999755859375
			fill	"#006666"
			type	"ellipse"
			outline	"#000000"
			outline_width	1.0
		]
		label	"2.40.50.140"
	]
	node	[
		root_index	-434
		id	-434
		graphics	[
			x	212.3757781982422
			y	428.4896240234375
			w	29.99993896484375
			h	30.00006103515625
			fill	"#ccffcc"
			type	"ellipse"
			outline	"#000000"
			outline_width	1.0
		]
		label	"3.90.190.10"
	]
	node	[
		root_index	-425
		id	-425
		graphics	[
			x	463.1796417236328
			y	345.3009948730469
			w	30.000152587890625
			h	30.0003662109375
			fill	"#99cc00"
			type	"ellipse"
			outline	"#000000"
			outline_width	1.0
		]
		label	"3.30.70.330"
	]
	node	[
		root_index	-393
		id	-393
		graphics	[
			x	-40.17206001281738
			y	1129.2171630859375
			w	30.000011444091797
			h	30.0
			fill	"#00cccc"
			type	"ellipse"
			outline	"#000000"
			outline_width	1.0
		]
		label	"2.60.120.20"
	]
	node	[
		root_index	-344
		id	-344
		graphics	[
			x	-119.78068161010742
			y	755.2981872558594
			w	30.00000762939453
			h	29.99993896484375
			fill	"#009900"
			type	"ellipse"
			outline	"#000000"
			outline_width	1.0
		]
		label	"3.10.20.90"
	]
	node	[
		root_index	-366
		id	-366
		graphics	[
			x	-436.54786682128906
			y	1026.44189453125
			w	30.000091552734375
			h	30.0
			fill	"#99cc00"
			type	"ellipse"
			outline	"#000000"
			outline_width	1.0
		]
		label	"3.30.390.30"
	]
	node	[
		root_index	-439
		id	-439
		graphics	[
			x	131.6334571838379
			y	902.8276977539062
			w	29.999839782714844
			h	29.9998779296875
			fill	"#99cc00"
			type	"ellipse"
			outline	"#000000"
			outline_width	1.0
		]
		label	"3.30.300.10"
	]
	node	[
		root_index	-428
		id	-428
		graphics	[
			x	319.9989013671875
			y	983.9483337402344
			w	29.99993896484375
			h	29.99981689453125
			fill	"#009900"
			type	"ellipse"
			outline	"#000000"
			outline_width	1.0
		]
		label	"3.10.20.120"
	]
	node	[
		root_index	-384
		id	-384
		graphics	[
			x	-361.4423828125
			y	687.83984375
			w	30.0
			h	30.0
			fill	"#009900"
			type	"ellipse"
			outline	"#000000"
			outline_width	1.0
		]
		label	"3.10.50.40"
	]
	node	[
		root_index	-364
		id	-364
		graphics	[
			x	-401.5756072998047
			y	417.7322082519531
			w	30.000030517578125
			h	30.0
			fill	"#ff0000"
			type	"ellipse"
			outline	"#000000"
			outline_width	1.0
		]
		label	"1.20.58.60"
	]
	node	[
		root_index	-394
		id	-394
		graphics	[
			x	671.5150146484375
			y	679.9222412109375
			w	30.0
			h	30.0
			fill	"#996600"
			type	"ellipse"
			outline	"#000000"
			outline_width	1.0
		]
		label	"3.40.50.1400"
	]
	node	[
		root_index	-438
		id	-438
		graphics	[
			x	75.647705078125
			y	897.830322265625
			w	30.0
			h	29.9998779296875
			fill	"#99cc00"
			type	"ellipse"
			outline	"#000000"
			outline_width	1.0
		]
		label	"3.30.1490.20"
	]
	node	[
		root_index	-399
		id	-399
		graphics	[
			x	331.0093994140625
			y	851.2048950195312
			w	30.0
			h	29.9993896484375
			fill	"#00ff00"
			type	"ellipse"
			outline	"#000000"
			outline_width	1.0
		]
		label	"3.20.20.150"
	]
	node	[
		root_index	-345
		id	-345
		graphics	[
			x	-268.4594192504883
			y	342.3052215576172
			w	30.000045776367188
			h	30.000091552734375
			fill	"#ff6600"
			type	"ellipse"
			outline	"#000000"
			outline_width	1.0
		]
		label	"1.10.490.10"
	]
	edge	[
		root_index	-10298
		target	-457
		source	-446
		label	"segment_sgm"
	]
	edge	[
		root_index	-10314
		target	-419
		source	-360
		label	"segment_sgm"
	]
	edge	[
		root_index	-10260
		target	-343
		source	-397
		label	"segment_sgm"
	]
	edge	[
		root_index	-9969
		target	-405
		source	-372
		label	"segment_sgm"
	]
	edge	[
		root_index	-10428
		target	-352
		source	-357
		label	"segment_sgm"
	]
	edge	[
		root_index	-10557
		target	-342
		source	-416
		label	"segment_sgm"
	]
	edge	[
		root_index	-9912
		target	-433
		source	-370
		label	"segment_sgm"
	]
	edge	[
		root_index	-10302
		target	-461
		source	-446
		label	"segment_sgm"
	]
	edge	[
		root_index	-10310
		target	-407
		source	-420
		label	"segment_sgm"
	]
	edge	[
		root_index	-9977
		target	-346
		source	-372
		label	"segment_sgm"
	]
	edge	[
		root_index	-10022
		target	-428
		source	-428
		label	"segment_sgm"
	]
	edge	[
		root_index	-10573
		target	-379
		source	-379
		label	"segment_sgm"
	]
	edge	[
		root_index	-10018
		target	-452
		source	-421
		label	"segment_sgm"
	]
	edge	[
		root_index	-10553
		target	-460
		source	-417
		label	"segment_sgm"
	]
	edge	[
		root_index	-10236
		target	-401
		source	-386
		label	"segment_sgm"
	]
	edge	[
		root_index	-10194
		target	-451
		source	-405
		label	"segment_sgm"
	]
	edge	[
		root_index	-10444
		target	-417
		source	-343
		label	"segment_sgm"
	]
	edge	[
		root_index	-10489
		target	-369
		source	-351
		label	"segment_sgm"
	]
	edge	[
		root_index	-10533
		target	-455
		source	-374
		label	"segment_sgm"
	]
	edge	[
		root_index	-10144
		target	-376
		source	-448
		label	"segment_sgm"
	]
	edge	[
		root_index	-10420
		target	-366
		source	-366
		label	"segment_sgm"
	]
	edge	[
		root_index	-10326
		target	-461
		source	-360
		label	"segment_sgm"
	]
	edge	[
		root_index	-10432
		target	-373
		source	-413
		label	"segment_sgm"
	]
	edge	[
		root_index	-10232
		target	-463
		source	-386
		label	"segment_sgm"
	]
	edge	[
		root_index	-10569
		target	-346
		source	-346
		label	"segment_sgm"
	]
	edge	[
		root_index	-9991
		target	-398
		source	-398
		label	"segment_sgm"
	]
	edge	[
		root_index	-10322
		target	-374
		source	-360
		label	"segment_sgm"
	]
	edge	[
		root_index	-10290
		target	-404
		source	-399
		label	"segment_sgm"
	]
	edge	[
		root_index	-10408
		target	-416
		source	-419
		label	"segment_sgm"
	]
	edge	[
		root_index	-10416
		target	-401
		source	-353
		label	"segment_sgm"
	]
	edge	[
		root_index	-10148
		target	-441
		source	-448
		label	"segment_sgm"
	]
	edge	[
		root_index	-10436
		target	-343
		source	-343
		label	"segment_sgm"
	]
	edge	[
		root_index	-10087
		target	-365
		source	-365
		label	"segment_sgm"
	]
	edge	[
		root_index	-10241
		target	-445
		source	-445
		label	"segment_sgm"
	]
	edge	[
		root_index	-10371
		target	-333
		source	-449
		label	"segment_sgm"
	]
	edge	[
		root_index	-10481
		target	-346
		source	-382
		label	"segment_sgm"
	]
	edge	[
		root_index	-9858
		target	-449
		source	-400
		label	"segment_sgm"
	]
	edge	[
		root_index	-10037
		target	-419
		source	-387
		label	"segment_sgm"
	]
	edge	[
		root_index	-10098
		target	-336
		source	-456
		label	"segment_sgm"
	]
	edge	[
		root_index	-9808
		target	-422
		source	-422
		label	"segment_sgm"
	]
	edge	[
		root_index	-9942
		target	-397
		source	-371
		label	"segment_sgm"
	]
	edge	[
		root_index	-10367
		target	-430
		source	-449
		label	"segment_sgm"
	]
	edge	[
		root_index	-10133
		target	-451
		source	-337
		label	"segment_sgm"
	]
	edge	[
		root_index	-10286
		target	-457
		source	-399
		label	"segment_sgm"
	]
	edge	[
		root_index	-9897
		target	-370
		source	-348
		label	"segment_sgm"
	]
	edge	[
		root_index	-10121
		target	-452
		source	-340
		label	"segment_sgm"
	]
	edge	[
		root_index	-10106
		target	-368
		source	-429
		label	"segment_sgm"
	]
	edge	[
		root_index	-9877
		target	-383
		source	-383
		label	"segment_sgm"
	]
	edge	[
		root_index	-10209
		target	-332
		source	-459
		label	"segment_sgm"
	]
	edge	[
		root_index	-9855
		target	-443
		source	-400
		label	"segment_sgm"
	]
	edge	[
		root_index	-10198
		target	-463
		source	-443
		label	"segment_sgm"
	]
	edge	[
		root_index	-10064
		target	-446
		source	-391
		label	"segment_sgm"
	]
	edge	[
		root_index	-10007
		target	-364
		source	-364
		label	"segment_sgm"
	]
	edge	[
		root_index	-10383
		target	-416
		source	-381
		label	"segment_sgm"
	]
	edge	[
		root_index	-9870
		target	-341
		source	-341
		label	"segment_sgm"
	]
	edge	[
		root_index	-9999
		target	-421
		source	-375
		label	"segment_sgm"
	]
	edge	[
		root_index	-10334
		target	-355
		source	-355
		label	"segment_sgm"
	]
	edge	[
		root_index	-9935
		target	-351
		source	-412
		label	"segment_sgm"
	]
	edge	[
		root_index	-9836
		target	-398
		source	-424
		label	"segment_sgm"
	]
	edge	[
		root_index	-10400
		target	-343
		source	-419
		label	"segment_sgm"
	]
	edge	[
		root_index	-10221
		target	-394
		source	-459
		label	"segment_sgm"
	]
	edge	[
		root_index	-10282
		target	-419
		source	-399
		label	"segment_sgm"
	]
	edge	[
		root_index	-10045
		target	-417
		source	-387
		label	"segment_sgm"
	]
	edge	[
		root_index	-10424
		target	-441
		source	-432
		label	"segment_sgm"
	]
	edge	[
		root_index	-10261
		target	-351
		source	-397
		label	"segment_sgm"
	]
	edge	[
		root_index	-10060
		target	-392
		source	-391
		label	"segment_sgm"
	]
	edge	[
		root_index	-10140
		target	-361
		source	-361
		label	"segment_sgm"
	]
	edge	[
		root_index	-10517
		target	-418
		source	-451
		label	"segment_sgm"
	]
	edge	[
		root_index	-9916
		target	-463
		source	-370
		label	"segment_sgm"
	]
	edge	[
		root_index	-10217
		target	-373
		source	-459
		label	"segment_sgm"
	]
	edge	[
		root_index	-10306
		target	-420
		source	-420
		label	"segment_sgm"
	]
	edge	[
		root_index	-10079
		target	-342
		source	-391
		label	"segment_sgm"
	]
	edge	[
		root_index	-10448
		target	-455
		source	-343
		label	"segment_sgm"
	]
	edge	[
		root_index	-9832
		target	-451
		source	-367
		label	"segment_sgm"
	]
	edge	[
		root_index	-9981
		target	-345
		source	-345
		label	"segment_sgm"
	]
	edge	[
		root_index	-10387
		target	-454
		source	-381
		label	"segment_sgm"
	]
	edge	[
		root_index	-10056
		target	-403
		source	-393
		label	"segment_sgm"
	]
	edge	[
		root_index	-10041
		target	-373
		source	-387
		label	"segment_sgm"
	]
	edge	[
		root_index	-10033
		target	-446
		source	-387
		label	"segment_sgm"
	]
	edge	[
		root_index	-10265
		target	-336
		source	-397
		label	"segment_sgm"
	]
	edge	[
		root_index	-10493
		target	-436
		source	-406
		label	"segment_sgm"
	]
	edge	[
		root_index	-10465
		target	-455
		source	-437
		label	"segment_sgm"
	]
	edge	[
		root_index	-10330
		target	-353
		source	-358
		label	"segment_sgm"
	]
	edge	[
		root_index	-10452
		target	-404
		source	-343
		label	"segment_sgm"
	]
	edge	[
		root_index	-10213
		target	-343
		source	-459
		label	"segment_sgm"
	]
	edge	[
		root_index	-9954
		target	-457
		source	-371
		label	"segment_sgm"
	]
	edge	[
		root_index	-9812
		target	-392
		source	-422
		label	"segment_sgm"
	]
	edge	[
		root_index	-10137
		target	-415
		source	-337
		label	"segment_sgm"
	]
	edge	[
		root_index	-10129
		target	-353
		source	-337
		label	"segment_sgm"
	]
	edge	[
		root_index	-10068
		target	-419
		source	-391
		label	"segment_sgm"
	]
	edge	[
		root_index	-9873
		target	-375
		source	-341
		label	"segment_sgm"
	]
	edge	[
		root_index	-10565
		target	-461
		source	-461
		label	"segment_sgm"
	]
	edge	[
		root_index	-9931
		target	-387
		source	-412
		label	"segment_sgm"
	]
	edge	[
		root_index	-9821
		target	-388
		source	-422
		label	"segment_sgm"
	]
	edge	[
		root_index	-9939
		target	-392
		source	-371
		label	"segment_sgm"
	]
	edge	[
		root_index	-10090
		target	-452
		source	-365
		label	"segment_sgm"
	]
	edge	[
		root_index	-10350
		target	-388
		source	-332
		label	"segment_sgm"
	]
	edge	[
		root_index	-9824
		target	-367
		source	-367
		label	"segment_sgm"
	]
	edge	[
		root_index	-10025
		target	-356
		source	-428
		label	"segment_sgm"
	]
	edge	[
		root_index	-10003
		target	-376
		source	-375
		label	"segment_sgm"
	]
	edge	[
		root_index	-10049
		target	-393
		source	-393
		label	"segment_sgm"
	]
	edge	[
		root_index	-10351
		target	-457
		source	-332
		label	"segment_sgm"
	]
	edge	[
		root_index	-10399
		target	-419
		source	-419
		label	"segment_sgm"
	]
	edge	[
		root_index	-10205
		target	-397
		source	-459
		label	"segment_sgm"
	]
	edge	[
		root_index	-9958
		target	-342
		source	-371
		label	"segment_sgm"
	]
	edge	[
		root_index	-9992
		target	-364
		source	-398
		label	"segment_sgm"
	]
	edge	[
		root_index	-10094
		target	-441
		source	-377
		label	"segment_sgm"
	]
	edge	[
		root_index	-9900
		target	-405
		source	-348
		label	"segment_sgm"
	]
	edge	[
		root_index	-10029
		target	-456
		source	-387
		label	"segment_sgm"
	]
	edge	[
		root_index	-10577
		target	-408
		source	-408
		label	"segment_sgm"
	]
	edge	[
		root_index	-10508
		target	-409
		source	-373
		label	"segment_sgm"
	]
	edge	[
		root_index	-10468
		target	-464
		source	-464
		label	"segment_sgm"
	]
	edge	[
		root_index	-9951
		target	-464
		source	-371
		label	"segment_sgm"
	]
	edge	[
		root_index	-9839
		target	-421
		source	-424
		label	"segment_sgm"
	]
	edge	[
		root_index	-10249
		target	-353
		source	-463
		label	"segment_sgm"
	]
	edge	[
		root_index	-10380
		target	-457
		source	-381
		label	"segment_sgm"
	]
	edge	[
		root_index	-10076
		target	-374
		source	-391
		label	"segment_sgm"
	]
	edge	[
		root_index	-10163
		target	-459
		source	-440
		label	"segment_sgm"
	]
	edge	[
		root_index	-10015
		target	-340
		source	-421
		label	"segment_sgm"
	]
	edge	[
		root_index	-10391
		target	-350
		source	-381
		label	"segment_sgm"
	]
	edge	[
		root_index	-9889
		target	-431
		source	-435
		label	"segment_sgm"
	]
	edge	[
		root_index	-10477
		target	-406
		source	-430
		label	"segment_sgm"
	]
	edge	[
		root_index	-10277
		target	-411
		source	-354
		label	"segment_sgm"
	]
	edge	[
		root_index	-10546
		target	-411
		source	-418
		label	"segment_sgm"
	]
	edge	[
		root_index	-9947
		target	-419
		source	-371
		label	"segment_sgm"
	]
	edge	[
		root_index	-10504
		target	-454
		source	-373
		label	"segment_sgm"
	]
	edge	[
		root_index	-10376
		target	-437
		source	-381
		label	"segment_sgm"
	]
	edge	[
		root_index	-10072
		target	-464
		source	-391
		label	"segment_sgm"
	]
	edge	[
		root_index	-9893
		target	-413
		source	-435
		label	"segment_sgm"
	]
	edge	[
		root_index	-10524
		target	-359
		source	-457
		label	"segment_sgm"
	]
	edge	[
		root_index	-9817
		target	-419
		source	-422
		label	"segment_sgm"
	]
	edge	[
		root_index	-10201
		target	-356
		source	-443
		label	"segment_sgm"
	]
	edge	[
		root_index	-10053
		target	-386
		source	-393
		label	"segment_sgm"
	]
	edge	[
		root_index	-10497
		target	-374
		source	-373
		label	"segment_sgm"
	]
	edge	[
		root_index	-9828
		target	-355
		source	-367
		label	"segment_sgm"
	]
	edge	[
		root_index	-10224
		target	-342
		source	-459
		label	"segment_sgm"
	]
	edge	[
		root_index	-10346
		target	-437
		source	-332
		label	"segment_sgm"
	]
	edge	[
		root_index	-9842
		target	-361
		source	-424
		label	"segment_sgm"
	]
	edge	[
		root_index	-9987
		target	-340
		source	-345
		label	"segment_sgm"
	]
	edge	[
		root_index	-10355
		target	-416
		source	-332
		label	"segment_sgm"
	]
	edge	[
		root_index	-10114
		target	-457
		source	-392
		label	"segment_sgm"
	]
	edge	[
		root_index	-10159
		target	-356
		source	-433
		label	"segment_sgm"
	]
	edge	[
		root_index	-9943
		target	-446
		source	-371
		label	"segment_sgm"
	]
	edge	[
		root_index	-10412
		target	-404
		source	-419
		label	"segment_sgm"
	]
	edge	[
		root_index	-10269
		target	-455
		source	-397
		label	"segment_sgm"
	]
	edge	[
		root_index	-10228
		target	-404
		source	-459
		label	"segment_sgm"
	]
	edge	[
		root_index	-10175
		target	-454
		source	-440
		label	"segment_sgm"
	]
	edge	[
		root_index	-10126
		target	-355
		source	-337
		label	"segment_sgm"
	]
	edge	[
		root_index	-10512
		target	-374
		source	-388
		label	"segment_sgm"
	]
	edge	[
		root_index	-10368
		target	-382
		source	-449
		label	"segment_sgm"
	]
	edge	[
		root_index	-10501
		target	-342
		source	-373
		label	"segment_sgm"
	]
	edge	[
		root_index	-9850
		target	-348
		source	-400
		label	"segment_sgm"
	]
	edge	[
		root_index	-10245
		target	-368
		source	-445
		label	"segment_sgm"
	]
	edge	[
		root_index	-10485
		target	-374
		source	-351
		label	"segment_sgm"
	]
	edge	[
		root_index	-10541
		target	-394
		source	-394
		label	"segment_sgm"
	]
	edge	[
		root_index	-10191
		target	-430
		source	-405
		label	"segment_sgm"
	]
	edge	[
		root_index	-10011
		target	-452
		source	-364
		label	"segment_sgm"
	]
	edge	[
		root_index	-10338
		target	-406
		source	-355
		label	"segment_sgm"
	]
	edge	[
		root_index	-10473
		target	-342
		source	-464
		label	"segment_sgm"
	]
	edge	[
		root_index	-10441
		target	-457
		source	-343
		label	"segment_sgm"
	]
	edge	[
		root_index	-9923
		target	-371
		source	-431
		label	"segment_sgm"
	]
	edge	[
		root_index	-10110
		target	-343
		source	-392
		label	"segment_sgm"
	]
	edge	[
		root_index	-10395
		target	-401
		source	-403
		label	"segment_sgm"
	]
	edge	[
		root_index	-9965
		target	-378
		source	-371
		label	"segment_sgm"
	]
	edge	[
		root_index	-10363
		target	-378
		source	-332
		label	"segment_sgm"
	]
	edge	[
		root_index	-10537
		target	-378
		source	-374
		label	"segment_sgm"
	]
	edge	[
		root_index	-9866
		target	-339
		source	-400
		label	"segment_sgm"
	]
	edge	[
		root_index	-10179
		target	-432
		source	-376
		label	"segment_sgm"
	]
	edge	[
		root_index	-10342
		target	-381
		source	-332
		label	"segment_sgm"
	]
	edge	[
		root_index	-10520
		target	-417
		source	-457
		label	"segment_sgm"
	]
	edge	[
		root_index	-10359
		target	-454
		source	-332
		label	"segment_sgm"
	]
	edge	[
		root_index	-9886
		target	-382
		source	-383
		label	"segment_sgm"
	]
	edge	[
		root_index	-9961
		target	-455
		source	-371
		label	"segment_sgm"
	]
	edge	[
		root_index	-9927
		target	-464
		source	-431
		label	"segment_sgm"
	]
	edge	[
		root_index	-10118
		target	-461
		source	-392
		label	"segment_sgm"
	]
	edge	[
		root_index	-10167
		target	-437
		source	-440
		label	"segment_sgm"
	]
	edge	[
		root_index	-10460
		target	-374
		source	-437
		label	"segment_sgm"
	]
	edge	[
		root_index	-9911
		target	-393
		source	-370
		label	"segment_sgm"
	]
	edge	[
		root_index	-10253
		target	-452
		source	-452
		label	"segment_sgm"
	]
	edge	[
		root_index	-10183
		target	-443
		source	-405
		label	"segment_sgm"
	]
	edge	[
		root_index	-9862
		target	-382
		source	-400
		label	"segment_sgm"
	]
	edge	[
		root_index	-9846
		target	-432
		source	-424
		label	"segment_sgm"
	]
	edge	[
		root_index	-10550
		target	-416
		source	-417
		label	"segment_sgm"
	]
	edge	[
		root_index	-10102
		target	-440
		source	-429
		label	"segment_sgm"
	]
	edge	[
		root_index	-10021
		target	-368
		source	-421
		label	"segment_sgm"
	]
	edge	[
		root_index	-10529
		target	-417
		source	-374
		label	"segment_sgm"
	]
	edge	[
		root_index	-10171
		target	-374
		source	-440
		label	"segment_sgm"
	]
	edge	[
		root_index	-10273
		target	-356
		source	-354
		label	"segment_sgm"
	]
	edge	[
		root_index	-9882
		target	-449
		source	-383
		label	"segment_sgm"
	]
	edge	[
		root_index	-10516
		target	-451
		source	-451
		label	"segment_sgm"
	]
	edge	[
		root_index	-10294
		target	-381
		source	-446
		label	"segment_sgm"
	]
	edge	[
		root_index	-10187
		target	-449
		source	-405
		label	"segment_sgm"
	]
	edge	[
		root_index	-10456
		target	-437
		source	-437
		label	"segment_sgm"
	]
	edge	[
		root_index	-10082
		target	-455
		source	-391
		label	"segment_sgm"
	]
	edge	[
		root_index	-10372
		target	-381
		source	-381
		label	"segment_sgm"
	]
	edge	[
		root_index	-10257
		target	-332
		source	-397
		label	"segment_sgm"
	]
	edge	[
		root_index	-10445
		target	-416
		source	-343
		label	"segment_sgm"
	]
	edge	[
		root_index	-10080
		target	-461
		source	-391
		label	"segment_sgm"
	]
	edge	[
		root_index	-10490
		target	-404
		source	-351
		label	"segment_sgm"
	]
	edge	[
		root_index	-10556
		target	-416
		source	-416
		label	"segment_sgm"
	]
	edge	[
		root_index	-10570
		target	-339
		source	-339
		label	"segment_sgm"
	]
	edge	[
		root_index	-10170
		target	-457
		source	-440
		label	"segment_sgm"
	]
	edge	[
		root_index	-9978
		target	-347
		source	-372
		label	"segment_sgm"
	]
	edge	[
		root_index	-10431
		target	-464
		source	-413
		label	"segment_sgm"
	]
	edge	[
		root_index	-10411
		target	-454
		source	-419
		label	"segment_sgm"
	]
	edge	[
		root_index	-10214
		target	-437
		source	-459
		label	"segment_sgm"
	]
	edge	[
		root_index	-10301
		target	-342
		source	-446
		label	"segment_sgm"
	]
	edge	[
		root_index	-10528
		target	-374
		source	-374
		label	"segment_sgm"
	]
	edge	[
		root_index	-10552
		target	-461
		source	-417
		label	"segment_sgm"
	]
	edge	[
		root_index	-10313
		target	-381
		source	-360
		label	"segment_sgm"
	]
	edge	[
		root_index	-10233
		target	-354
		source	-386
		label	"segment_sgm"
	]
	edge	[
		root_index	-9852
		target	-337
		source	-400
		label	"segment_sgm"
	]
	edge	[
		root_index	-10532
		target	-461
		source	-374
		label	"segment_sgm"
	]
	edge	[
		root_index	-10297
		target	-373
		source	-446
		label	"segment_sgm"
	]
	edge	[
		root_index	-10151
		target	-433
		source	-433
		label	"segment_sgm"
	]
	edge	[
		root_index	-10317
		target	-437
		source	-360
		label	"segment_sgm"
	]
	edge	[
		root_index	-10435
		target	-461
		source	-413
		label	"segment_sgm"
	]
	edge	[
		root_index	-10503
		target	-455
		source	-373
		label	"segment_sgm"
	]
	edge	[
		root_index	-10327
		target	-359
		source	-360
		label	"segment_sgm"
	]
	edge	[
		root_index	-10423
		target	-432
		source	-432
		label	"segment_sgm"
	]
	edge	[
		root_index	-10197
		target	-386
		source	-443
		label	"segment_sgm"
	]
	edge	[
		root_index	-10099
		target	-352
		source	-456
		label	"segment_sgm"
	]
	edge	[
		root_index	-10419
		target	-362
		source	-353
		label	"segment_sgm"
	]
	edge	[
		root_index	-9970
		target	-355
		source	-372
		label	"segment_sgm"
	]
	edge	[
		root_index	-9907
		target	-356
		source	-348
		label	"segment_sgm"
	]
	edge	[
		root_index	-10323
		target	-417
		source	-360
		label	"segment_sgm"
	]
	edge	[
		root_index	-10364
		target	-350
		source	-332
		label	"segment_sgm"
	]
	edge	[
		root_index	-10482
		target	-351
		source	-351
		label	"segment_sgm"
	]
	edge	[
		root_index	-10439
		target	-373
		source	-343
		label	"segment_sgm"
	]
	edge	[
		root_index	-9848
		target	-368
		source	-424
		label	"segment_sgm"
	]
	edge	[
		root_index	-10084
		target	-423
		source	-391
		label	"segment_sgm"
	]
	edge	[
		root_index	-10289
		target	-342
		source	-399
		label	"segment_sgm"
	]
	edge	[
		root_index	-10305
		target	-359
		source	-446
		label	"segment_sgm"
	]
	edge	[
		root_index	-10427
		target	-351
		source	-357
		label	"segment_sgm"
	]
	edge	[
		root_index	-9859
		target	-403
		source	-400
		label	"segment_sgm"
	]
	edge	[
		root_index	-9898
		target	-393
		source	-348
		label	"segment_sgm"
	]
	edge	[
		root_index	-10036
		target	-381
		source	-387
		label	"segment_sgm"
	]
	edge	[
		root_index	-10193
		target	-401
		source	-405
		label	"segment_sgm"
	]
	edge	[
		root_index	-10242
		target	-420
		source	-445
		label	"segment_sgm"
	]
	edge	[
		root_index	-9878
		target	-372
		source	-383
		label	"segment_sgm"
	]
	edge	[
		root_index	-10285
		target	-373
		source	-399
		label	"segment_sgm"
	]
	edge	[
		root_index	-10067
		target	-381
		source	-391
		label	"segment_sgm"
	]
	edge	[
		root_index	-10335
		target	-449
		source	-355
		label	"segment_sgm"
	]
	edge	[
		root_index	-9811
		target	-391
		source	-422
		label	"segment_sgm"
	]
	edge	[
		root_index	-10511
		target	-457
		source	-388
		label	"segment_sgm"
	]
	edge	[
		root_index	-10134
		target	-418
		source	-337
		label	"segment_sgm"
	]
	edge	[
		root_index	-10071
		target	-437
		source	-391
		label	"segment_sgm"
	]
	edge	[
		root_index	-9919
		target	-353
		source	-370
		label	"segment_sgm"
	]
	edge	[
		root_index	-9934
		target	-399
		source	-412
		label	"segment_sgm"
	]
	edge	[
		root_index	-9953
		target	-388
		source	-371
		label	"segment_sgm"
	]
	edge	[
		root_index	-10063
		target	-397
		source	-391
		label	"segment_sgm"
	]
	edge	[
		root_index	-9871
		target	-345
		source	-341
		label	"segment_sgm"
	]
	edge	[
		root_index	-10040
		target	-351
		source	-387
		label	"segment_sgm"
	]
	edge	[
		root_index	-10155
		target	-463
		source	-433
		label	"segment_sgm"
	]
	edge	[
		root_index	-10122
		target	-337
		source	-337
		label	"segment_sgm"
	]
	edge	[
		root_index	-10107
		target	-392
		source	-392
		label	"segment_sgm"
	]
	edge	[
		root_index	-10281
		target	-381
		source	-399
		label	"segment_sgm"
	]
	edge	[
		root_index	-10382
		target	-394
		source	-381
		label	"segment_sgm"
	]
	edge	[
		root_index	-9982
		target	-398
		source	-345
		label	"segment_sgm"
	]
	edge	[
		root_index	-10453
		target	-350
		source	-343
		label	"segment_sgm"
	]
	edge	[
		root_index	-9996
		target	-452
		source	-398
		label	"segment_sgm"
	]
	edge	[
		root_index	-10044
		target	-336
		source	-387
		label	"segment_sgm"
	]
	edge	[
		root_index	-10218
		target	-388
		source	-459
		label	"segment_sgm"
	]
	edge	[
		root_index	-9890
		target	-371
		source	-435
		label	"segment_sgm"
	]
	edge	[
		root_index	-10143
		target	-440
		source	-448
		label	"segment_sgm"
	]
	edge	[
		root_index	-10309
		target	-368
		source	-420
		label	"segment_sgm"
	]
	edge	[
		root_index	-10206
		target	-399
		source	-459
		label	"segment_sgm"
	]
	edge	[
		root_index	-10562
		target	-461
		source	-342
		label	"segment_sgm"
	]
	edge	[
		root_index	-10403
		target	-373
		source	-419
		label	"segment_sgm"
	]
	edge	[
		root_index	-10386
		target	-455
		source	-381
		label	"segment_sgm"
	]
	edge	[
		root_index	-10147
		target	-432
		source	-448
		label	"segment_sgm"
	]
	edge	[
		root_index	-10449
		target	-454
		source	-343
		label	"segment_sgm"
	]
	edge	[
		root_index	-9957
		target	-416
		source	-371
		label	"segment_sgm"
	]
	edge	[
		root_index	-10494
		target	-373
		source	-373
		label	"segment_sgm"
	]
	edge	[
		root_index	-10048
		target	-404
		source	-387
		label	"segment_sgm"
	]
	edge	[
		root_index	-10574
		target	-455
		source	-455
		label	"segment_sgm"
	]
	edge	[
		root_index	-10032
		target	-399
		source	-387
		label	"segment_sgm"
	]
	edge	[
		root_index	-10138
		target	-333
		source	-337
		label	"segment_sgm"
	]
	edge	[
		root_index	-10331
		target	-458
		source	-358
		label	"segment_sgm"
	]
	edge	[
		root_index	-9874
		target	-365
		source	-341
		label	"segment_sgm"
	]
	edge	[
		root_index	-9915
		target	-386
		source	-370
		label	"segment_sgm"
	]
	edge	[
		root_index	-9930
		target	-412
		source	-412
		label	"segment_sgm"
	]
	edge	[
		root_index	-10264
		target	-394
		source	-397
		label	"segment_sgm"
	]
	edge	[
		root_index	-10210
		target	-381
		source	-459
		label	"segment_sgm"
	]
	edge	[
		root_index	-10348
		target	-351
		source	-332
		label	"segment_sgm"
	]
	edge	[
		root_index	-10059
		target	-391
		source	-391
		label	"segment_sgm"
	]
	edge	[
		root_index	-9815
		target	-360
		source	-422
		label	"segment_sgm"
	]
	edge	[
		root_index	-10407
		target	-394
		source	-419
		label	"segment_sgm"
	]
	edge	[
		root_index	-10130
		target	-430
		source	-337
		label	"segment_sgm"
	]
	edge	[
		root_index	-10398
		target	-362
		source	-403
		label	"segment_sgm"
	]
	edge	[
		root_index	-9993
		target	-365
		source	-398
		label	"segment_sgm"
	]
	edge	[
		root_index	-10469
		target	-373
		source	-464
		label	"segment_sgm"
	]
	edge	[
		root_index	-10527
		target	-447
		source	-344
		label	"segment_sgm"
	]
	edge	[
		root_index	-10478
		target	-418
		source	-430
		label	"segment_sgm"
	]
	edge	[
		root_index	-10272
		target	-353
		source	-354
		label	"segment_sgm"
	]
	edge	[
		root_index	-10024
		target	-386
		source	-428
		label	"segment_sgm"
	]
	edge	[
		root_index	-10268
		target	-379
		source	-397
		label	"segment_sgm"
	]
	edge	[
		root_index	-10225
		target	-461
		source	-459
		label	"segment_sgm"
	]
	edge	[
		root_index	-10347
		target	-464
		source	-332
		label	"segment_sgm"
	]
	edge	[
		root_index	-9894
		target	-437
		source	-435
		label	"segment_sgm"
	]
	edge	[
		root_index	-10091
		target	-377
		source	-377
		label	"segment_sgm"
	]
	edge	[
		root_index	-10457
		target	-373
		source	-437
		label	"segment_sgm"
	]
	edge	[
		root_index	-9835
		target	-345
		source	-424
		label	"segment_sgm"
	]
	edge	[
		root_index	-10202
		target	-401
		source	-443
		label	"segment_sgm"
	]
	edge	[
		root_index	-10139
		target	-426
		source	-337
		label	"segment_sgm"
	]
	edge	[
		root_index	-10566
		target	-455
		source	-461
		label	"segment_sgm"
	]
	edge	[
		root_index	-9938
		target	-391
		source	-371
		label	"segment_sgm"
	]
	edge	[
		root_index	-10523
		target	-461
		source	-457
		label	"segment_sgm"
	]
	edge	[
		root_index	-10507
		target	-350
		source	-373
		label	"segment_sgm"
	]
	edge	[
		root_index	-9946
		target	-381
		source	-371
		label	"segment_sgm"
	]
	edge	[
		root_index	-10250
		target	-356
		source	-463
		label	"segment_sgm"
	]
	edge	[
		root_index	-10028
		target	-391
		source	-387
		label	"segment_sgm"
	]
	edge	[
		root_index	-10276
		target	-418
		source	-354
		label	"segment_sgm"
	]
	edge	[
		root_index	-9820
		target	-373
		source	-422
		label	"segment_sgm"
	]
	edge	[
		root_index	-10343
		target	-419
		source	-332
		label	"segment_sgm"
	]
	edge	[
		root_index	-10095
		target	-456
		source	-456
		label	"segment_sgm"
	]
	edge	[
		root_index	-10498
		target	-394
		source	-373
		label	"segment_sgm"
	]
	edge	[
		root_index	-10381
		target	-374
		source	-381
		label	"segment_sgm"
	]
	edge	[
		root_index	-10052
		target	-443
		source	-393
		label	"segment_sgm"
	]
	edge	[
		root_index	-9843
		target	-448
		source	-424
		label	"segment_sgm"
	]
	edge	[
		root_index	-10390
		target	-378
		source	-381
		label	"segment_sgm"
	]
	edge	[
		root_index	-10578
		target	-423
		source	-423
		label	"segment_sgm"
	]
	edge	[
		root_index	-9966
		target	-350
		source	-371
		label	"segment_sgm"
	]
	edge	[
		root_index	-10536
		target	-359
		source	-374
		label	"segment_sgm"
	]
	edge	[
		root_index	-10246
		target	-463
		source	-463
		label	"segment_sgm"
	]
	edge	[
		root_index	-10280
		target	-332
		source	-399
		label	"segment_sgm"
	]
	edge	[
		root_index	-10582
		target	-359
		source	-359
		label	"segment_sgm"
	]
	edge	[
		root_index	-9816
		target	-381
		source	-422
		label	"segment_sgm"
	]
	edge	[
		root_index	-10158
		target	-353
		source	-433
		label	"segment_sgm"
	]
	edge	[
		root_index	-10075
		target	-457
		source	-391
		label	"segment_sgm"
	]
	edge	[
		root_index	-10561
		target	-342
		source	-342
		label	"segment_sgm"
	]
	edge	[
		root_index	-9984
		target	-364
		source	-345
		label	"segment_sgm"
	]
	edge	[
		root_index	-10352
		target	-374
		source	-332
		label	"segment_sgm"
	]
	edge	[
		root_index	-10545
		target	-418
		source	-418
		label	"segment_sgm"
	]
	edge	[
		root_index	-10474
		target	-461
		source	-464
		label	"segment_sgm"
	]
	edge	[
		root_index	-9831
		target	-458
		source	-367
		label	"segment_sgm"
	]
	edge	[
		root_index	-10004
		target	-452
		source	-375
		label	"segment_sgm"
	]
	edge	[
		root_index	-10115
		target	-374
		source	-392
		label	"segment_sgm"
	]
	edge	[
		root_index	-9903
		target	-463
		source	-348
		label	"segment_sgm"
	]
	edge	[
		root_index	-10111
		target	-437
		source	-392
		label	"segment_sgm"
	]
	edge	[
		root_index	-10190
		target	-356
		source	-405
		label	"segment_sgm"
	]
	edge	[
		root_index	-10229
		target	-378
		source	-459
		label	"segment_sgm"
	]
	edge	[
		root_index	-9973
		target	-430
		source	-372
		label	"segment_sgm"
	]
	edge	[
		root_index	-9988
		target	-452
		source	-345
		label	"segment_sgm"
	]
	edge	[
		root_index	-10356
		target	-342
		source	-332
		label	"segment_sgm"
	]
	edge	[
		root_index	-10373
		target	-419
		source	-381
		label	"segment_sgm"
	]
	edge	[
		root_index	-10254
		target	-397
		source	-397
		label	"segment_sgm"
	]
	edge	[
		root_index	-10008
		target	-421
		source	-364
		label	"segment_sgm"
	]
	edge	[
		root_index	-9899
		target	-433
		source	-348
		label	"segment_sgm"
	]
	edge	[
		root_index	-10440
		target	-388
		source	-343
		label	"segment_sgm"
	]
	edge	[
		root_index	-10127
		target	-449
		source	-337
		label	"segment_sgm"
	]
	edge	[
		root_index	-10377
		target	-351
		source	-381
		label	"segment_sgm"
	]
	edge	[
		root_index	-9910
		target	-370
		source	-370
		label	"segment_sgm"
	]
	edge	[
		root_index	-10394
		target	-356
		source	-403
		label	"segment_sgm"
	]
	edge	[
		root_index	-10486
		target	-394
		source	-351
		label	"segment_sgm"
	]
	edge	[
		root_index	-10166
		target	-419
		source	-440
		label	"segment_sgm"
	]
	edge	[
		root_index	-9922
		target	-431
		source	-431
		label	"segment_sgm"
	]
	edge	[
		root_index	-10237
		target	-451
		source	-386
		label	"segment_sgm"
	]
	edge	[
		root_index	-10178
		target	-420
		source	-376
		label	"segment_sgm"
	]
	edge	[
		root_index	-9851
		target	-372
		source	-400
		label	"segment_sgm"
	]
	edge	[
		root_index	-10415
		target	-356
		source	-353
		label	"segment_sgm"
	]
	edge	[
		root_index	-9962
		target	-454
		source	-371
		label	"segment_sgm"
	]
	edge	[
		root_index	-9906
		target	-353
		source	-348
		label	"segment_sgm"
	]
	edge	[
		root_index	-10360
		target	-423
		source	-332
		label	"segment_sgm"
	]
	edge	[
		root_index	-10162
		target	-440
		source	-440
		label	"segment_sgm"
	]
	edge	[
		root_index	-9867
		target	-347
		source	-400
		label	"segment_sgm"
	]
	edge	[
		root_index	-10012
		target	-421
		source	-421
		label	"segment_sgm"
	]
	edge	[
		root_index	-10000
		target	-365
		source	-375
		label	"segment_sgm"
	]
	edge	[
		root_index	-10103
		target	-376
		source	-429
		label	"segment_sgm"
	]
	edge	[
		root_index	-9950
		target	-437
		source	-371
		label	"segment_sgm"
	]
	edge	[
		root_index	-10515
		target	-378
		source	-388
		label	"segment_sgm"
	]
	edge	[
		root_index	-9883
		target	-403
		source	-383
		label	"segment_sgm"
	]
	edge	[
		root_index	-9827
		target	-358
		source	-367
		label	"segment_sgm"
	]
	edge	[
		root_index	-10293
		target	-332
		source	-446
		label	"segment_sgm"
	]
	edge	[
		root_index	-10182
		target	-405
		source	-405
		label	"segment_sgm"
	]
	edge	[
		root_index	-9863
		target	-406
		source	-400
		label	"segment_sgm"
	]
	edge	[
		root_index	-9847
		target	-441
		source	-424
		label	"segment_sgm"
	]
	edge	[
		root_index	-9926
		target	-360
		source	-431
		label	"segment_sgm"
	]
	edge	[
		root_index	-10549
		target	-417
		source	-417
		label	"segment_sgm"
	]
	edge	[
		root_index	-10119
		target	-340
		source	-340
		label	"segment_sgm"
	]
	edge	[
		root_index	-10339
		target	-346
		source	-355
		label	"segment_sgm"
	]
	edge	[
		root_index	-10083
		target	-454
		source	-391
		label	"segment_sgm"
	]
	edge	[
		root_index	-10258
		target	-381
		source	-397
		label	"segment_sgm"
	]
	edge	[
		root_index	-10318
		target	-464
		source	-360
		label	"segment_sgm"
	]
	edge	[
		root_index	-10174
		target	-461
		source	-440
		label	"segment_sgm"
	]
	edge	[
		root_index	-9887
		target	-346
		source	-383
		label	"segment_sgm"
	]
	edge	[
		root_index	-10186
		target	-354
		source	-405
		label	"segment_sgm"
	]
	edge	[
		root_index	-10020
		target	-441
		source	-421
		label	"segment_sgm"
	]
	edge	[
		root_index	-10461
		target	-417
		source	-437
		label	"segment_sgm"
	]
	edge	[
		root_index	-10540
		target	-414
		source	-414
		label	"segment_sgm"
	]
	edge	[
		root_index	-10575
		target	-454
		source	-454
		label	"segment_sgm"
	]
	edge	[
		root_index	-9914
		target	-443
		source	-370
		label	"segment_sgm"
	]
	edge	[
		root_index	-10559
		target	-359
		source	-416
		label	"segment_sgm"
	]
	edge	[
		root_index	-10234
		target	-403
		source	-386
		label	"segment_sgm"
	]
	edge	[
		root_index	-10081
		target	-460
		source	-391
		label	"segment_sgm"
	]
	edge	[
		root_index	-10192
		target	-382
		source	-405
		label	"segment_sgm"
	]
	edge	[
		root_index	-10300
		target	-417
		source	-446
		label	"segment_sgm"
	]
	edge	[
		root_index	-10150
		target	-407
		source	-448
		label	"segment_sgm"
	]
	edge	[
		root_index	-10312
		target	-332
		source	-360
		label	"segment_sgm"
	]
	edge	[
		root_index	-10438
		target	-351
		source	-343
		label	"segment_sgm"
	]
	edge	[
		root_index	-10430
		target	-437
		source	-413
		label	"segment_sgm"
	]
	edge	[
		root_index	-10491
		target	-401
		source	-401
		label	"segment_sgm"
	]
	edge	[
		root_index	-10410
		target	-461
		source	-419
		label	"segment_sgm"
	]
	edge	[
		root_index	-9979
		target	-436
		source	-372
		label	"segment_sgm"
	]
	edge	[
		root_index	-10296
		target	-351
		source	-446
		label	"segment_sgm"
	]
	edge	[
		root_index	-10316
		target	-343
		source	-360
		label	"segment_sgm"
	]
	edge	[
		root_index	-10108
		target	-360
		source	-392
		label	"segment_sgm"
	]
	edge	[
		root_index	-9853
		target	-433
		source	-400
		label	"segment_sgm"
	]
	edge	[
		root_index	-10035
		target	-332
		source	-387
		label	"segment_sgm"
	]
	edge	[
		root_index	-10016
		target	-448
		source	-421
		label	"segment_sgm"
	]
	edge	[
		root_index	-9971
		target	-449
		source	-372
		label	"segment_sgm"
	]
	edge	[
		root_index	-10039
		target	-343
		source	-387
		label	"segment_sgm"
	]
	edge	[
		root_index	-10304
		target	-423
		source	-446
		label	"segment_sgm"
	]
	edge	[
		root_index	-10418
		target	-418
		source	-353
		label	"segment_sgm"
	]
	edge	[
		root_index	-10365
		target	-409
		source	-332
		label	"segment_sgm"
	]
	edge	[
		root_index	-10104
		target	-445
		source	-429
		label	"segment_sgm"
	]
	edge	[
		root_index	-10571
		target	-352
		source	-352
		label	"segment_sgm"
	]
	edge	[
		root_index	-9856
		target	-386
		source	-400
		label	"segment_sgm"
	]
	edge	[
		root_index	-10369
		target	-406
		source	-449
		label	"segment_sgm"
	]
	edge	[
		root_index	-10243
		target	-432
		source	-445
		label	"segment_sgm"
	]
	edge	[
		root_index	-10502
		target	-461
		source	-373
		label	"segment_sgm"
	]
	edge	[
		root_index	-10288
		target	-416
		source	-399
		label	"segment_sgm"
	]
	edge	[
		root_index	-10085
		target	-359
		source	-391
		label	"segment_sgm"
	]
	edge	[
		root_index	-9989
		target	-432
		source	-345
		label	"segment_sgm"
	]
	edge	[
		root_index	-10555
		target	-359
		source	-417
		label	"segment_sgm"
	]
	edge	[
		root_index	-10422
		target	-401
		source	-356
		label	"segment_sgm"
	]
	edge	[
		root_index	-10446
		target	-342
		source	-343
		label	"segment_sgm"
	]
	edge	[
		root_index	-10324
		target	-416
		source	-360
		label	"segment_sgm"
	]
	edge	[
		root_index	-10230
		target	-350
		source	-459
		label	"segment_sgm"
	]
	edge	[
		root_index	-10096
		target	-397
		source	-456
		label	"segment_sgm"
	]
	edge	[
		root_index	-10535
		target	-423
		source	-374
		label	"segment_sgm"
	]
	edge	[
		root_index	-10483
		target	-373
		source	-351
		label	"segment_sgm"
	]
	edge	[
		root_index	-10196
		target	-443
		source	-443
		label	"segment_sgm"
	]
	edge	[
		root_index	-9952
		target	-373
		source	-371
		label	"segment_sgm"
	]
	edge	[
		root_index	-10047
		target	-342
		source	-387
		label	"segment_sgm"
	]
	edge	[
		root_index	-10062
		target	-459
		source	-391
		label	"segment_sgm"
	]
	edge	[
		root_index	-10426
		target	-357
		source	-357
		label	"segment_sgm"
	]
	edge	[
		root_index	-10131
		target	-382
		source	-337
		label	"segment_sgm"
	]
	edge	[
		root_index	-10154
		target	-386
		source	-433
		label	"segment_sgm"
	]
	edge	[
		root_index	-9814
		target	-459
		source	-422
		label	"segment_sgm"
	]
	edge	[
		root_index	-9875
		target	-340
		source	-341
		label	"segment_sgm"
	]
	edge	[
		root_index	-10070
		target	-343
		source	-391
		label	"segment_sgm"
	]
	edge	[
		root_index	-10442
		target	-374
		source	-343
		label	"segment_sgm"
	]
	edge	[
		root_index	-10495
		target	-388
		source	-373
		label	"segment_sgm"
	]
	edge	[
		root_index	-9983
		target	-375
		source	-345
		label	"segment_sgm"
	]
	edge	[
		root_index	-10219
		target	-457
		source	-459
		label	"segment_sgm"
	]
	edge	[
		root_index	-10005
		target	-432
		source	-375
		label	"segment_sgm"
	]
	edge	[
		root_index	-10510
		target	-388
		source	-388
		label	"segment_sgm"
	]
	edge	[
		root_index	-9997
		target	-375
		source	-375
		label	"segment_sgm"
	]
	edge	[
		root_index	-9933
		target	-397
		source	-412
		label	"segment_sgm"
	]
	edge	[
		root_index	-9818
		target	-437
		source	-422
		label	"segment_sgm"
	]
	edge	[
		root_index	-10389
		target	-404
		source	-381
		label	"segment_sgm"
	]
	edge	[
		root_index	-10146
		target	-420
		source	-448
		label	"segment_sgm"
	]
	edge	[
		root_index	-9810
		target	-371
		source	-422
		label	"segment_sgm"
	]
	edge	[
		root_index	-10135
		target	-347
		source	-337
		label	"segment_sgm"
	]
	edge	[
		root_index	-10563
		target	-455
		source	-342
		label	"segment_sgm"
	]
	edge	[
		root_index	-9879
		target	-337
		source	-383
		label	"segment_sgm"
	]
	edge	[
		root_index	-10123
		target	-405
		source	-337
		label	"segment_sgm"
	]
	edge	[
		root_index	-10066
		target	-332
		source	-391
		label	"segment_sgm"
	]
	edge	[
		root_index	-10349
		target	-373
		source	-332
		label	"segment_sgm"
	]
	edge	[
		root_index	-10406
		target	-374
		source	-419
		label	"segment_sgm"
	]
	edge	[
		root_index	-10263
		target	-457
		source	-397
		label	"segment_sgm"
	]
	edge	[
		root_index	-10519
		target	-374
		source	-457
		label	"segment_sgm"
	]
	edge	[
		root_index	-10142
		target	-448
		source	-448
		label	"segment_sgm"
	]
	edge	[
		root_index	-10454
		target	-453
		source	-453
		label	"segment_sgm"
	]
	edge	[
		root_index	-9929
		target	-379
		source	-431
		label	"segment_sgm"
	]
	edge	[
		root_index	-10567
		target	-423
		source	-461
		label	"segment_sgm"
	]
	edge	[
		root_index	-9838
		target	-364
		source	-424
		label	"segment_sgm"
	]
	edge	[
		root_index	-9891
		target	-391
		source	-435
		label	"segment_sgm"
	]
	edge	[
		root_index	-10211
		target	-419
		source	-459
		label	"segment_sgm"
	]
	edge	[
		root_index	-10467
		target	-350
		source	-437
		label	"segment_sgm"
	]
	edge	[
		root_index	-10043
		target	-394
		source	-387
		label	"segment_sgm"
	]
	edge	[
		root_index	-10058
		target	-401
		source	-393
		label	"segment_sgm"
	]
	edge	[
		root_index	-9956
		target	-417
		source	-371
		label	"segment_sgm"
	]
	edge	[
		root_index	-9918
		target	-403
		source	-370
		label	"segment_sgm"
	]
	edge	[
		root_index	-9959
		target	-461
		source	-371
		label	"segment_sgm"
	]
	edge	[
		root_index	-10308
		target	-441
		source	-420
		label	"segment_sgm"
	]
	edge	[
		root_index	-10328
		target	-404
		source	-360
		label	"segment_sgm"
	]
	edge	[
		root_index	-10402
		target	-351
		source	-419
		label	"segment_sgm"
	]
	edge	[
		root_index	-10284
		target	-351
		source	-399
		label	"segment_sgm"
	]
	edge	[
		root_index	-10215
		target	-464
		source	-459
		label	"segment_sgm"
	]
	edge	[
		root_index	-10506
		target	-404
		source	-373
		label	"segment_sgm"
	]
	edge	[
		root_index	-9949
		target	-343
		source	-371
		label	"segment_sgm"
	]
	edge	[
		root_index	-10271
		target	-403
		source	-354
		label	"segment_sgm"
	]
	edge	[
		root_index	-10526
		target	-344
		source	-344
		label	"segment_sgm"
	]
	edge	[
		root_index	-10027
		target	-387
		source	-387
		label	"segment_sgm"
	]
	edge	[
		root_index	-10385
		target	-461
		source	-381
		label	"segment_sgm"
	]
	edge	[
		root_index	-10344
		target	-413
		source	-332
		label	"segment_sgm"
	]
	edge	[
		root_index	-9880
		target	-405
		source	-383
		label	"segment_sgm"
	]
	edge	[
		root_index	-9830
		target	-406
		source	-367
		label	"segment_sgm"
	]
	edge	[
		root_index	-10222
		target	-417
		source	-459
		label	"segment_sgm"
	]
	edge	[
		root_index	-10466
		target	-423
		source	-437
		label	"segment_sgm"
	]
	edge	[
		root_index	-10251
		target	-401
		source	-463
		label	"segment_sgm"
	]
	edge	[
		root_index	-10157
		target	-403
		source	-433
		label	"segment_sgm"
	]
	edge	[
		root_index	-10267
		target	-342
		source	-397
		label	"segment_sgm"
	]
	edge	[
		root_index	-9994
		target	-340
		source	-398
		label	"segment_sgm"
	]
	edge	[
		root_index	-9895
		target	-374
		source	-435
		label	"segment_sgm"
	]
	edge	[
		root_index	-9823
		target	-374
		source	-422
		label	"segment_sgm"
	]
	edge	[
		root_index	-10522
		target	-342
		source	-457
		label	"segment_sgm"
	]
	edge	[
		root_index	-9834
		target	-424
		source	-424
		label	"segment_sgm"
	]
	edge	[
		root_index	-10340
		target	-436
		source	-355
		label	"segment_sgm"
	]
	edge	[
		root_index	-10051
		target	-405
		source	-393
		label	"segment_sgm"
	]
	edge	[
		root_index	-9967
		target	-372
		source	-372
		label	"segment_sgm"
	]
	edge	[
		root_index	-9985
		target	-421
		source	-345
		label	"segment_sgm"
	]
	edge	[
		root_index	-10470
		target	-457
		source	-464
		label	"segment_sgm"
	]
	edge	[
		root_index	-9868
		target	-411
		source	-400
		label	"segment_sgm"
	]
	edge	[
		root_index	-10487
		target	-336
		source	-351
		label	"segment_sgm"
	]
	edge	[
		root_index	-10207
		target	-446
		source	-459
		label	"segment_sgm"
	]
	edge	[
		root_index	-10247
		target	-354
		source	-463
		label	"segment_sgm"
	]
	edge	[
		root_index	-10583
		target	-404
		source	-404
		label	"segment_sgm"
	]
	edge	[
		root_index	-9941
		target	-459
		source	-371
		label	"segment_sgm"
	]
	edge	[
		root_index	-10078
		target	-416
		source	-391
		label	"segment_sgm"
	]
	edge	[
		root_index	-10013
		target	-365
		source	-421
		label	"segment_sgm"
	]
	edge	[
		root_index	-10332
		target	-451
		source	-358
		label	"segment_sgm"
	]
	edge	[
		root_index	-9819
		target	-351
		source	-422
		label	"segment_sgm"
	]
	edge	[
		root_index	-9902
		target	-386
		source	-348
		label	"segment_sgm"
	]
	edge	[
		root_index	-10055
		target	-354
		source	-393
		label	"segment_sgm"
	]
	edge	[
		root_index	-10560
		target	-350
		source	-416
		label	"segment_sgm"
	]
	edge	[
		root_index	-10579
		target	-359
		source	-423
		label	"segment_sgm"
	]
	edge	[
		root_index	-10450
		target	-423
		source	-343
		label	"segment_sgm"
	]
	edge	[
		root_index	-10112
		target	-464
		source	-392
		label	"segment_sgm"
	]
	edge	[
		root_index	-10353
		target	-394
		source	-332
		label	"segment_sgm"
	]
	edge	[
		root_index	-10544
		target	-368
		source	-441
		label	"segment_sgm"
	]
	edge	[
		root_index	-9840
		target	-365
		source	-424
		label	"segment_sgm"
	]
	edge	[
		root_index	-9974
		target	-382
		source	-372
		label	"segment_sgm"
	]
	edge	[
		root_index	-10203
		target	-418
		source	-443
		label	"segment_sgm"
	]
	edge	[
		root_index	-9945
		target	-332
		source	-371
		label	"segment_sgm"
	]
	edge	[
		root_index	-9937
		target	-371
		source	-371
		label	"segment_sgm"
	]
	edge	[
		root_index	-10479
		target	-346
		source	-430
		label	"segment_sgm"
	]
	edge	[
		root_index	-10226
		target	-455
		source	-459
		label	"segment_sgm"
	]
	edge	[
		root_index	-10499
		target	-417
		source	-373
		label	"segment_sgm"
	]
	edge	[
		root_index	-10279
		target	-446
		source	-399
		label	"segment_sgm"
	]
	edge	[
		root_index	-10116
		target	-417
		source	-392
		label	"segment_sgm"
	]
	edge	[
		root_index	-10543
		target	-441
		source	-441
		label	"segment_sgm"
	]
	edge	[
		root_index	-10462
		target	-416
		source	-437
		label	"segment_sgm"
	]
	edge	[
		root_index	-10378
		target	-373
		source	-381
		label	"segment_sgm"
	]
	edge	[
		root_index	-10153
		target	-443
		source	-433
		label	"segment_sgm"
	]
	edge	[
		root_index	-9860
		target	-453
		source	-400
		label	"segment_sgm"
	]
	edge	[
		root_index	-10177
		target	-445
		source	-376
		label	"segment_sgm"
	]
	edge	[
		root_index	-10414
		target	-353
		source	-353
		label	"segment_sgm"
	]
	edge	[
		root_index	-10255
		target	-399
		source	-397
		label	"segment_sgm"
	]
	edge	[
		root_index	-10475
		target	-430
		source	-430
		label	"segment_sgm"
	]
	edge	[
		root_index	-10357
		target	-461
		source	-332
		label	"segment_sgm"
	]
	edge	[
		root_index	-9963
		target	-423
		source	-371
		label	"segment_sgm"
	]
	edge	[
		root_index	-9864
		target	-451
		source	-400
		label	"segment_sgm"
	]
	edge	[
		root_index	-10189
		target	-353
		source	-405
		label	"segment_sgm"
	]
	edge	[
		root_index	-10074
		target	-388
		source	-391
		label	"segment_sgm"
	]
	edge	[
		root_index	-10238
		target	-418
		source	-386
		label	"segment_sgm"
	]
	edge	[
		root_index	-10173
		target	-416
		source	-440
		label	"segment_sgm"
	]
	edge	[
		root_index	-10092
		target	-429
		source	-377
		label	"segment_sgm"
	]
	edge	[
		root_index	-10124
		target	-354
		source	-337
		label	"segment_sgm"
	]
	edge	[
		root_index	-9884
		target	-353
		source	-383
		label	"segment_sgm"
	]
	edge	[
		root_index	-10361
		target	-359
		source	-332
		label	"segment_sgm"
	]
	edge	[
		root_index	-10548
		target	-336
		source	-336
		label	"segment_sgm"
	]
	edge	[
		root_index	-10185
		target	-463
		source	-405
		label	"segment_sgm"
	]
	edge	[
		root_index	-10165
		target	-381
		source	-440
		label	"segment_sgm"
	]
	edge	[
		root_index	-9909
		target	-418
		source	-348
		label	"segment_sgm"
	]
	edge	[
		root_index	-10292
		target	-360
		source	-446
		label	"segment_sgm"
	]
	edge	[
		root_index	-10161
		target	-418
		source	-433
		label	"segment_sgm"
	]
	edge	[
		root_index	-10088
		target	-340
		source	-365
		label	"segment_sgm"
	]
	edge	[
		root_index	-10336
		target	-430
		source	-355
		label	"segment_sgm"
	]
	edge	[
		root_index	-10169
		target	-388
		source	-440
		label	"segment_sgm"
	]
	edge	[
		root_index	-10531
		target	-342
		source	-374
		label	"segment_sgm"
	]
	edge	[
		root_index	-10514
		target	-423
		source	-388
		label	"segment_sgm"
	]
	edge	[
		root_index	-10275
		target	-401
		source	-354
		label	"segment_sgm"
	]
	edge	[
		root_index	-10019
		target	-432
		source	-421
		label	"segment_sgm"
	]
	edge	[
		root_index	-9905
		target	-403
		source	-348
		label	"segment_sgm"
	]
	edge	[
		root_index	-10393
		target	-353
		source	-403
		label	"segment_sgm"
	]
	edge	[
		root_index	-10458
		target	-388
		source	-437
		label	"segment_sgm"
	]
	edge	[
		root_index	-9925
		target	-392
		source	-431
		label	"segment_sgm"
	]
	edge	[
		root_index	-10539
		target	-409
		source	-374
		label	"segment_sgm"
	]
	edge	[
		root_index	-10374
		target	-413
		source	-381
		label	"segment_sgm"
	]
	edge	[
		root_index	-10181
		target	-368
		source	-376
		label	"segment_sgm"
	]
	edge	[
		root_index	-10009
		target	-365
		source	-364
		label	"segment_sgm"
	]
	edge	[
		root_index	-9844
		target	-445
		source	-424
		label	"segment_sgm"
	]
	edge	[
		root_index	-10100
		target	-429
		source	-429
		label	"segment_sgm"
	]
	edge	[
		root_index	-10001
		target	-377
		source	-375
		label	"segment_sgm"
	]
	edge	[
		root_index	-9826
		target	-405
		source	-367
		label	"segment_sgm"
	]
	edge	[
		root_index	-10031
		target	-397
		source	-387
		label	"segment_sgm"
	]
	edge	[
		root_index	-9921
		target	-401
		source	-370
		label	"segment_sgm"
	]
	edge	[
		root_index	-10397
		target	-418
		source	-403
		label	"segment_sgm"
	]
	edge	[
		root_index	-10195
		target	-418
		source	-405
		label	"segment_sgm"
	]
	edge	[
		root_index	-10303
		target	-455
		source	-446
		label	"segment_sgm"
	]
	edge	[
		root_index	-10259
		target	-419
		source	-397
		label	"segment_sgm"
	]
	edge	[
		root_index	-10319
		target	-373
		source	-360
		label	"segment_sgm"
	]
	edge	[
		root_index	-10086
		target	-350
		source	-391
		label	"segment_sgm"
	]
	edge	[
		root_index	-10558
		target	-461
		source	-416
		label	"segment_sgm"
	]
	edge	[
		root_index	-10447
		target	-461
		source	-343
		label	"segment_sgm"
	]
	edge	[
		root_index	-10568
		target	-359
		source	-461
		label	"segment_sgm"
	]
	edge	[
		root_index	-10429
		target	-413
		source	-413
		label	"segment_sgm"
	]
	edge	[
		root_index	-10168
		target	-373
		source	-440
		label	"segment_sgm"
	]
	edge	[
		root_index	-9913
		target	-405
		source	-370
		label	"segment_sgm"
	]
	edge	[
		root_index	-10321
		target	-457
		source	-360
		label	"segment_sgm"
	]
	edge	[
		root_index	-10235
		target	-453
		source	-386
		label	"segment_sgm"
	]
	edge	[
		root_index	-10409
		target	-342
		source	-419
		label	"segment_sgm"
	]
	edge	[
		root_index	-10488
		target	-417
		source	-351
		label	"segment_sgm"
	]
	edge	[
		root_index	-10023
		target	-456
		source	-428
		label	"segment_sgm"
	]
	edge	[
		root_index	-10034
		target	-360
		source	-387
		label	"segment_sgm"
	]
	edge	[
		root_index	-10572
		target	-460
		source	-460
		label	"segment_sgm"
	]
	edge	[
		root_index	-9980
		target	-333
		source	-372
		label	"segment_sgm"
	]
	edge	[
		root_index	-9990
		target	-441
		source	-345
		label	"segment_sgm"
	]
	edge	[
		root_index	-10145
		target	-445
		source	-448
		label	"segment_sgm"
	]
	edge	[
		root_index	-10534
		target	-454
		source	-374
		label	"segment_sgm"
	]
	edge	[
		root_index	-10437
		target	-437
		source	-343
		label	"segment_sgm"
	]
	edge	[
		root_index	-10017
		target	-376
		source	-421
		label	"segment_sgm"
	]
	edge	[
		root_index	-10421
		target	-356
		source	-356
		label	"segment_sgm"
	]
	edge	[
		root_index	-10231
		target	-386
		source	-386
		label	"segment_sgm"
	]
	edge	[
		root_index	-9976
		target	-418
		source	-372
		label	"segment_sgm"
	]
	edge	[
		root_index	-10480
		target	-382
		source	-382
		label	"segment_sgm"
	]
	edge	[
		root_index	-10366
		target	-449
		source	-449
		label	"segment_sgm"
	]
	edge	[
		root_index	-10046
		target	-416
		source	-387
		label	"segment_sgm"
	]
	edge	[
		root_index	-10433
		target	-457
		source	-413
		label	"segment_sgm"
	]
	edge	[
		root_index	-10149
		target	-368
		source	-448
		label	"segment_sgm"
	]
	edge	[
		root_index	-10299
		target	-374
		source	-446
		label	"segment_sgm"
	]
	edge	[
		root_index	-10240
		target	-338
		source	-338
		label	"segment_sgm"
	]
	edge	[
		root_index	-10554
		target	-455
		source	-417
		label	"segment_sgm"
	]
	edge	[
		root_index	-10443
		target	-394
		source	-343
		label	"segment_sgm"
	]
	edge	[
		root_index	-9972
		target	-353
		source	-372
		label	"segment_sgm"
	]
	edge	[
		root_index	-10315
		target	-413
		source	-360
		label	"segment_sgm"
	]
	edge	[
		root_index	-10199
		target	-354
		source	-443
		label	"segment_sgm"
	]
	edge	[
		root_index	-9968
		target	-337
		source	-372
		label	"segment_sgm"
	]
	edge	[
		root_index	-9809
		target	-435
		source	-422
		label	"segment_sgm"
	]
	edge	[
		root_index	-10417
		target	-451
		source	-353
		label	"segment_sgm"
	]
	edge	[
		root_index	-9857
		target	-354
		source	-400
		label	"segment_sgm"
	]
	edge	[
		root_index	-10370
		target	-346
		source	-449
		label	"segment_sgm"
	]
	edge	[
		root_index	-10208
		target	-360
		source	-459
		label	"segment_sgm"
	]
	edge	[
		root_index	-9932
		target	-456
		source	-412
		label	"segment_sgm"
	]
	edge	[
		root_index	-10006
		target	-441
		source	-375
		label	"segment_sgm"
	]
	edge	[
		root_index	-9917
		target	-354
		source	-370
		label	"segment_sgm"
	]
	edge	[
		root_index	-9896
		target	-348
		source	-348
		label	"segment_sgm"
	]
	edge	[
		root_index	-10042
		target	-457
		source	-387
		label	"segment_sgm"
	]
	edge	[
		root_index	-9998
		target	-364
		source	-375
		label	"segment_sgm"
	]
	edge	[
		root_index	-10105
		target	-420
		source	-429
		label	"segment_sgm"
	]
	edge	[
		root_index	-10283
		target	-343
		source	-399
		label	"segment_sgm"
	]
	edge	[
		root_index	-10329
		target	-358
		source	-358
		label	"segment_sgm"
	]
	edge	[
		root_index	-10464
		target	-461
		source	-437
		label	"segment_sgm"
	]
	edge	[
		root_index	-9837
		target	-375
		source	-424
		label	"segment_sgm"
	]
	edge	[
		root_index	-9854
		target	-405
		source	-400
		label	"segment_sgm"
	]
	edge	[
		root_index	-9869
		target	-426
		source	-400
		label	"segment_sgm"
	]
	edge	[
		root_index	-10120
		target	-361
		source	-340
		label	"segment_sgm"
	]
	edge	[
		root_index	-10061
		target	-440
		source	-391
		label	"segment_sgm"
	]
	edge	[
		root_index	-10287
		target	-394
		source	-399
		label	"segment_sgm"
	]
	edge	[
		root_index	-10220
		target	-374
		source	-459
		label	"segment_sgm"
	]
	edge	[
		root_index	-10325
		target	-342
		source	-360
		label	"segment_sgm"
	]
	edge	[
		root_index	-10581
		target	-369
		source	-369
		label	"segment_sgm"
	]
	edge	[
		root_index	-10509
		target	-458
		source	-458
		label	"segment_sgm"
	]
	edge	[
		root_index	-10307
		target	-432
		source	-420
		label	"segment_sgm"
	]
	edge	[
		root_index	-10425
		target	-368
		source	-432
		label	"segment_sgm"
	]
	edge	[
		root_index	-10069
		target	-413
		source	-391
		label	"segment_sgm"
	]
	edge	[
		root_index	-10518
		target	-457
		source	-457
		label	"segment_sgm"
	]
	edge	[
		root_index	-10455
		target	-339
		source	-453
		label	"segment_sgm"
	]
	edge	[
		root_index	-10216
		target	-351
		source	-459
		label	"segment_sgm"
	]
	edge	[
		root_index	-10128
		target	-403
		source	-337
		label	"segment_sgm"
	]
	edge	[
		root_index	-10405
		target	-457
		source	-419
		label	"segment_sgm"
	]
	edge	[
		root_index	-10057
		target	-356
		source	-393
		label	"segment_sgm"
	]
	edge	[
		root_index	-9813
		target	-440
		source	-422
		label	"segment_sgm"
	]
	edge	[
		root_index	-10262
		target	-373
		source	-397
		label	"segment_sgm"
	]
	edge	[
		root_index	-9833
		target	-418
		source	-367
		label	"segment_sgm"
	]
	edge	[
		root_index	-10141
		target	-452
		source	-361
		label	"segment_sgm"
	]
	edge	[
		root_index	-9955
		target	-374
		source	-371
		label	"segment_sgm"
	]
	edge	[
		root_index	-10492
		target	-406
		source	-406
		label	"segment_sgm"
	]
	edge	[
		root_index	-10311
		target	-360
		source	-360
		label	"segment_sgm"
	]
	edge	[
		root_index	-10401
		target	-437
		source	-419
		label	"segment_sgm"
	]
	edge	[
		root_index	-10212
		target	-413
		source	-459
		label	"segment_sgm"
	]
	edge	[
		root_index	-9876
		target	-452
		source	-341
		label	"segment_sgm"
	]
	edge	[
		root_index	-10564
		target	-359
		source	-342
		label	"segment_sgm"
	]
	edge	[
		root_index	-9872
		target	-398
		source	-341
		label	"segment_sgm"
	]
	edge	[
		root_index	-10132
		target	-406
		source	-337
		label	"segment_sgm"
	]
	edge	[
		root_index	-10026
		target	-352
		source	-428
		label	"segment_sgm"
	]
	edge	[
		root_index	-10270
		target	-354
		source	-354
		label	"segment_sgm"
	]
	edge	[
		root_index	-9825
		target	-337
		source	-367
		label	"segment_sgm"
	]
	edge	[
		root_index	-10384
		target	-342
		source	-381
		label	"segment_sgm"
	]
	edge	[
		root_index	-10341
		target	-332
		source	-332
		label	"segment_sgm"
	]
	edge	[
		root_index	-10496
		target	-457
		source	-373
		label	"segment_sgm"
	]
	edge	[
		root_index	-10136
		target	-410
		source	-337
		label	"segment_sgm"
	]
	edge	[
		root_index	-10396
		target	-451
		source	-403
		label	"segment_sgm"
	]
	edge	[
		root_index	-10077
		target	-417
		source	-391
		label	"segment_sgm"
	]
	edge	[
		root_index	-10505
		target	-359
		source	-373
		label	"segment_sgm"
	]
	edge	[
		root_index	-10248
		target	-403
		source	-463
		label	"segment_sgm"
	]
	edge	[
		root_index	-10345
		target	-343
		source	-332
		label	"segment_sgm"
	]
	edge	[
		root_index	-9928
		target	-417
		source	-431
		label	"segment_sgm"
	]
	edge	[
		root_index	-10266
		target	-417
		source	-397
		label	"segment_sgm"
	]
	edge	[
		root_index	-10184
		target	-386
		source	-405
		label	"segment_sgm"
	]
	edge	[
		root_index	-9901
		target	-443
		source	-348
		label	"segment_sgm"
	]
	edge	[
		root_index	-10404
		target	-388
		source	-419
		label	"segment_sgm"
	]
	edge	[
		root_index	-10156
		target	-354
		source	-433
		label	"segment_sgm"
	]
	edge	[
		root_index	-9995
		target	-361
		source	-398
		label	"segment_sgm"
	]
	edge	[
		root_index	-10050
		target	-433
		source	-393
		label	"segment_sgm"
	]
	edge	[
		root_index	-10204
		target	-459
		source	-459
		label	"segment_sgm"
	]
	edge	[
		root_index	-10471
		target	-374
		source	-464
		label	"segment_sgm"
	]
	edge	[
		root_index	-10223
		target	-416
		source	-459
		label	"segment_sgm"
	]
	edge	[
		root_index	-9948
		target	-413
		source	-371
		label	"segment_sgm"
	]
	edge	[
		root_index	-10227
		target	-359
		source	-459
		label	"segment_sgm"
	]
	edge	[
		root_index	-9888
		target	-435
		source	-435
		label	"segment_sgm"
	]
	edge	[
		root_index	-10278
		target	-399
		source	-399
		label	"segment_sgm"
	]
	edge	[
		root_index	-10113
		target	-373
		source	-392
		label	"segment_sgm"
	]
	edge	[
		root_index	-10014
		target	-377
		source	-421
		label	"segment_sgm"
	]
	edge	[
		root_index	-9822
		target	-457
		source	-422
		label	"segment_sgm"
	]
	edge	[
		root_index	-10200
		target	-403
		source	-443
		label	"segment_sgm"
	]
	edge	[
		root_index	-10054
		target	-463
		source	-393
		label	"segment_sgm"
	]
	edge	[
		root_index	-10451
		target	-359
		source	-343
		label	"segment_sgm"
	]
	edge	[
		root_index	-10354
		target	-417
		source	-332
		label	"segment_sgm"
	]
	edge	[
		root_index	-9975
		target	-406
		source	-372
		label	"segment_sgm"
	]
	edge	[
		root_index	-9944
		target	-360
		source	-371
		label	"segment_sgm"
	]
	edge	[
		root_index	-10580
		target	-385
		source	-385
		label	"segment_sgm"
	]
	edge	[
		root_index	-9829
		target	-353
		source	-367
		label	"segment_sgm"
	]
	edge	[
		root_index	-9892
		target	-360
		source	-435
		label	"segment_sgm"
	]
	edge	[
		root_index	-10388
		target	-359
		source	-381
		label	"segment_sgm"
	]
	edge	[
		root_index	-10073
		target	-373
		source	-391
		label	"segment_sgm"
	]
	edge	[
		root_index	-9940
		target	-440
		source	-371
		label	"segment_sgm"
	]
	edge	[
		root_index	-10065
		target	-360
		source	-391
		label	"segment_sgm"
	]
	edge	[
		root_index	-10500
		target	-416
		source	-373
		label	"segment_sgm"
	]
	edge	[
		root_index	-10333
		target	-418
		source	-358
		label	"segment_sgm"
	]
	edge	[
		root_index	-9936
		target	-336
		source	-412
		label	"segment_sgm"
	]
	edge	[
		root_index	-9986
		target	-365
		source	-345
		label	"segment_sgm"
	]
	edge	[
		root_index	-10525
		target	-404
		source	-457
		label	"segment_sgm"
	]
	edge	[
		root_index	-10476
		target	-382
		source	-430
		label	"segment_sgm"
	]
	edge	[
		root_index	-10101
		target	-448
		source	-429
		label	"segment_sgm"
	]
	edge	[
		root_index	-10239
		target	-411
		source	-386
		label	"segment_sgm"
	]
	edge	[
		root_index	-10584
		target	-368
		source	-368
		label	"segment_sgm"
	]
	edge	[
		root_index	-10362
		target	-404
		source	-332
		label	"segment_sgm"
	]
	edge	[
		root_index	-10413
		target	-350
		source	-419
		label	"segment_sgm"
	]
	edge	[
		root_index	-10244
		target	-441
		source	-445
		label	"segment_sgm"
	]
	edge	[
		root_index	-9865
		target	-418
		source	-400
		label	"segment_sgm"
	]
	edge	[
		root_index	-10484
		target	-457
		source	-351
		label	"segment_sgm"
	]
	edge	[
		root_index	-9845
		target	-452
		source	-424
		label	"segment_sgm"
	]
	edge	[
		root_index	-10542
		target	-416
		source	-394
		label	"segment_sgm"
	]
	edge	[
		root_index	-10463
		target	-342
		source	-437
		label	"segment_sgm"
	]
	edge	[
		root_index	-10152
		target	-405
		source	-433
		label	"segment_sgm"
	]
	edge	[
		root_index	-10097
		target	-357
		source	-456
		label	"segment_sgm"
	]
	edge	[
		root_index	-9841
		target	-340
		source	-424
		label	"segment_sgm"
	]
	edge	[
		root_index	-10472
		target	-417
		source	-464
		label	"segment_sgm"
	]
	edge	[
		root_index	-10513
		target	-461
		source	-388
		label	"segment_sgm"
	]
	edge	[
		root_index	-10038
		target	-357
		source	-387
		label	"segment_sgm"
	]
	edge	[
		root_index	-9964
		target	-359
		source	-371
		label	"segment_sgm"
	]
	edge	[
		root_index	-9849
		target	-400
		source	-400
		label	"segment_sgm"
	]
	edge	[
		root_index	-10538
		target	-350
		source	-374
		label	"segment_sgm"
	]
	edge	[
		root_index	-10093
		target	-376
		source	-377
		label	"segment_sgm"
	]
	edge	[
		root_index	-10358
		target	-455
		source	-332
		label	"segment_sgm"
	]
	edge	[
		root_index	-10125
		target	-358
		source	-337
		label	"segment_sgm"
	]
	edge	[
		root_index	-10188
		target	-403
		source	-405
		label	"segment_sgm"
	]
	edge	[
		root_index	-10291
		target	-446
		source	-446
		label	"segment_sgm"
	]
	edge	[
		root_index	-10379
		target	-388
		source	-381
		label	"segment_sgm"
	]
	edge	[
		root_index	-10109
		target	-332
		source	-392
		label	"segment_sgm"
	]
	edge	[
		root_index	-10172
		target	-394
		source	-440
		label	"segment_sgm"
	]
	edge	[
		root_index	-10547
		target	-426
		source	-418
		label	"segment_sgm"
	]
	edge	[
		root_index	-10576
		target	-390
		source	-390
		label	"segment_sgm"
	]
	edge	[
		root_index	-9885
		target	-430
		source	-383
		label	"segment_sgm"
	]
	edge	[
		root_index	-9960
		target	-460
		source	-371
		label	"segment_sgm"
	]
	edge	[
		root_index	-10252
		target	-418
		source	-463
		label	"segment_sgm"
	]
	edge	[
		root_index	-10295
		target	-343
		source	-446
		label	"segment_sgm"
	]
	edge	[
		root_index	-10180
		target	-441
		source	-376
		label	"segment_sgm"
	]
	edge	[
		root_index	-10434
		target	-374
		source	-413
		label	"segment_sgm"
	]
	edge	[
		root_index	-10320
		target	-388
		source	-360
		label	"segment_sgm"
	]
	edge	[
		root_index	-9924
		target	-391
		source	-431
		label	"segment_sgm"
	]
	edge	[
		root_index	-10551
		target	-342
		source	-417
		label	"segment_sgm"
	]
	edge	[
		root_index	-10089
		target	-361
		source	-365
		label	"segment_sgm"
	]
	edge	[
		root_index	-10521
		target	-416
		source	-457
		label	"segment_sgm"
	]
	edge	[
		root_index	-10375
		target	-343
		source	-381
		label	"segment_sgm"
	]
	edge	[
		root_index	-10030
		target	-459
		source	-387
		label	"segment_sgm"
	]
	edge	[
		root_index	-9920
		target	-356
		source	-370
		label	"segment_sgm"
	]
	edge	[
		root_index	-10274
		target	-453
		source	-354
		label	"segment_sgm"
	]
	edge	[
		root_index	-9904
		target	-354
		source	-348
		label	"segment_sgm"
	]
	edge	[
		root_index	-9881
		target	-355
		source	-383
		label	"segment_sgm"
	]
	edge	[
		root_index	-9861
		target	-430
		source	-400
		label	"segment_sgm"
	]
	edge	[
		root_index	-10176
		target	-376
		source	-376
		label	"segment_sgm"
	]
	edge	[
		root_index	-10160
		target	-401
		source	-433
		label	"segment_sgm"
	]
	edge	[
		root_index	-10010
		target	-340
		source	-364
		label	"segment_sgm"
	]
	edge	[
		root_index	-10459
		target	-457
		source	-437
		label	"segment_sgm"
	]
	edge	[
		root_index	-10337
		target	-382
		source	-355
		label	"segment_sgm"
	]
	edge	[
		root_index	-10117
		target	-342
		source	-392
		label	"segment_sgm"
	]
	edge	[
		root_index	-10530
		target	-416
		source	-374
		label	"segment_sgm"
	]
	edge	[
		root_index	-10002
		target	-340
		source	-375
		label	"segment_sgm"
	]
	edge	[
		root_index	-9908
		target	-401
		source	-348
		label	"segment_sgm"
	]
	edge	[
		root_index	-10392
		target	-403
		source	-403
		label	"segment_sgm"
	]
	edge	[
		root_index	-10256
		target	-446
		source	-397
		label	"segment_sgm"
	]
	edge	[
		root_index	-10164
		target	-332
		source	-440
		label	"segment_sgm"
	]
]
